# Supplementary material for: Enhancer mutations modulate the severity of chemotherapy-induced myelosuppression
Source: Life Sci Alliance. 2024 Jan 16;7(3):e202302244. doi: 10.26508/lsa.202302244 (PMC10796589; doi:10.26508/lsa.202302244)
Supplement: Supplementary file 1 [file LSA-2023-02244_TableS1.xlsx]

## Sheet: All.TPM
RefSeqName	logFC_KNvsKC	P.Value_KNvsKC	adj.P.Val_KNvsKC	KN1.TPM	KN2.TPM	KC1.TPM	KC2.TPM	logFC_KNvsKG	P.Value_KNvsKG	adj.P.Val_KNvsKG	KG1.TPM	KG2.TPM	logFC_CNvsCC	P.Value_CNvsCC	adj.P.Val_CNvsCC	CN1.TPM	CN2.TPM	CC1.TPM	CC2.TPM	logFC_CNvsCG	P.Value_CNvsCG	adj.P.Val_CNvsCG	CG1.TPM	CG2.TPM	logFC_MNvsMC	P.Value_MNvsMC	adj.P.Val_MNvsMC	MN1.TPM	MN2.TPM	MC1.TPM	MC2.TPM	logFC_MNvsMG	P.Value_MNvsMG	adj.P.Val_MNvsMG	MG1.TPM	MG2.TPM	CN.TPM	KN.TPM	MN.TPM	CC.TPM	KC.TPM	MC.TPM	CG.TPM	KG.TPM	MG.TPM
RNY3P1	2.9495	1.26358e-21	3.5124e-18	29.72	0	0	0	2.9155	5.40144e-17	1.6516e-12	0	0	-3.50307	3.15789e-24	3.72776e-20	0	23.02	53.68	21.29	-1.49293	0.000264619	0.147114	68.04	0	-4.42785	2.54928e-19	7.79493e-15	2.56	0	130.78	12.56	2.9155	5.40144e-17	1.6516e-12	0	0	11.51	14.86	1.28	37.485	0	71.67	34.02	0	0
HMGN2P5	0.00823126	0.97127	0.993975	32.48	36.1	37.21	30.6	0.153664	0.614189	0.981399	23.5	37.17	0.728071	0.00796515	0.635902	77.21	37.42	37.4	23.38	-0.225526	0.450654	0.677228	32.22	79.56	2.87977	3.65306e-12	5.58498e-08	40.3	22.11	0.36	28.39	0.153664	0.614189	0.981399	23.5	37.17	57.315	34.29	31.205	30.39	33.905	14.375	55.89	30.335	30.335
RHOT1P3	-0.867786	0.00380442	0.173107	7.24	4.21	6.21	16.61	1.36285	0.00121008	0.393624	0	8.83	1.0976	0.00133725	0.188429	25.86	6.11	7.15	3.74	2.35098	3.76544e-08	8.8566e-05	6.05	0	2.35269	3.38471e-07	0.00344981	11.62	8.28	20.86	0	1.36285	0.00121008	0.393624	0	8.83	15.985	5.725	9.95	5.445	11.41	10.43	3.025	4.415	4.415
AL592188.3	-0.0473703	0.854454	0.962481	0	0	0	0	-0.0805447	0.755744	0.981399	0	0	-1.34286	0.000212252	0.0515081	0	0	2.22	0	-0.388537	0.411795	0.657723	0	0	2.92934	7.02157e-07	0.00536746	10.64	0	0	0	-0.0805447	0.755744	0.981399	0	0	0	0	5.32	1.11	0	0	0	0	0
SPIN4-AS1	1.03806	0.000201904	0.0181577	21.1	12.48	9.13	6.4	1.26744	0.000380812	0.173792	1.06	25.63	-0.092692	0.740952	0.886943	24.55	42.97	42.23	23.6	2.12392	2.01173e-09	1.02521e-05	25.38	0.55	-2.33015	1.39198e-06	0.00709379	7.11	0	10.71	20.29	1.26744	0.000380812	0.173792	1.06	25.63	33.76	16.79	3.555	32.915	7.765	15.5	12.965	13.345	13.345
MTND4P24	1.45218	3.58911e-07	6.99008e-05	24.58	11.89	11.67	3.06	1.17058	0.000860187	0.309434	2.12	19.93	-2.18493	3.77948e-11	7.70435e-08	1.01	21.36	23.61	22.17	-0.52229	0.177485	0.657723	17.91	1.31	1.43842	1.23282e-06	0.00709379	124.01	304.69	202.37	46.32	1.17058	0.000860187	0.309434	2.12	19.93	11.185	18.235	214.35	22.89	7.365	124.345	9.61	11.025	11.025
MIR874	-0.0473703	0.854454	0.962481	0	0	0	0	-0.0805447	0.755744	0.981399	0	0	-1.11233	0.00242136	0.294972	0	0	1.48	0	-0.388537	0.411795	0.657723	0	0	2.73915	4.3525e-06	0.0190123	8.36	0	0	0	-0.0805447	0.755744	0.981399	0	0	0	0	4.18	0.74	0	0	0	0	0
RNY1	0.856924	2.16681e-13	1.35213e-10	3934.51	1641.79	1968.01	1013.65	0.239524	0.209873	0.981399	1009.94	4179.99	0.224934	0.225036	0.711418	7935	6063.34	6002.03	4921.56	0.55348	0.0359177	0.657723	4700.78	2950.09	0.879697	6.68135e-06	0.0226995	7144.83	4153.95	4511.1	3734.01	0.239524	0.209873	0.981399	1009.94	4179.99	6999.17	2788.15	5649.39	5461.8	1490.83	4122.56	3825.43	2594.97	2594.97
MTND4LP1	-0.434008	0.162242	0.962481	4.66	5.97	6.39	8.04	-0.369312	0.332196	0.981399	5.46	8.15	-1.20457	0.00265443	0.31849	0	11.55	6.91	2.9	-0.450414	0.340392	0.657723	8.9	0	-2.44238	6.51832e-06	0.0226995	0	1.04	14.83	2.56	-0.369312	0.332196	0.981399	5.46	8.15	5.775	5.315	0.52	4.905	7.215	8.695	4.45	6.805	6.805
ATF3	-0.502579	0.141175	0.962481	3.61	2.53	5.65	3.57	-0.244024	0.557189	0.981399	3	4.17	-0.616196	0.170743	0.711418	0	4.61	3.94	0.58	-1.63968	0.000525114	0.247022	4.45	2.36	-2.25575	8.74681e-06	0.0267451	2.6	0.27	5.95	16.23	-0.244024	0.557189	0.981399	3	4.17	2.305	3.07	1.435	2.26	4.61	11.09	3.405	3.585	3.585
SNRPGP15	0.802701	0.0110536	0.374707	7.59	7.33	17.8	0.76	0.747864	0.0531411	0.981399	1.39	9.93	-0.374048	0.367557	0.711418	0.3	8.14	6.55	0.81	-0.980705	0.0266892	0.657723	10.49	0.67	-2.24797	2.9123e-05	0.0809539	0	1.64	5.45	6.38	0.747864	0.0531411	0.981399	1.39	9.93	4.22	7.46	0.82	3.68	9.28	5.915	5.58	5.66	5.66
MTATP6P1	0.150246	0.244128	0.962481	1133.34	1104.31	1243.02	812.14	0.0177758	0.931495	0.994235	1158.57	995.16	-0.469679	0.0265353	0.711418	514.41	940.78	962.03	805.34	-0.572334	0.0343829	0.657723	729.49	915.7	0.863336	6.5054e-05	0.165763	1368.02	3728.6	2435.14	1109.19	0.0177758	0.931495	0.994235	1158.57	995.16	727.595	1118.83	2548.31	883.685	1027.58	1772.16	822.595	1076.87	1076.87
AL590764.1	2.30814	1.61151e-12	7.94762e-10	13.4	12.35	2.71	1.76	0.162689	0.636159	0.981399	14.2	8.8	0.0116167	0.97891	0.991538	9.01	0	2.9	0.71	-3.09859	5.38869e-14	5.49234e-10	11.98	19.57	2.1056	0.000185955	0.437381	6.43	1.18	0	1.94	0.162689	0.636159	0.981399	14.2	8.8	4.505	12.875	3.805	1.805	2.235	0.97	15.775	11.5	11.5
AP000350.10	0.773423	0.0359608	0.766254	1.07	0	0	0	0.718985	0.059228	0.981399	0	0	-0.457216	0.058376	0.711418	0	0	0.32	0	-0.388537	0.411795	0.657723	0	0	2.21702	0.000249214	0.544302	1.18	1.39	0	0	0.718985	0.059228	0.981399	0	0	0	0.535	1.285	0.16	0	0	0	0	0
S100A11	-0.163201	0.335089	0.962481	189.77	217.44	176.64	280.86	-0.0647295	0.793865	0.985991	165.37	253.24	0.0658335	0.780171	0.907666	197.27	229.07	233.76	147.48	0.411188	0.145948	0.657723	175.93	89.4	-1.35638	0.000382357	0.779422	53.25	1.41	9.36	144.56	-0.0647295	0.793865	0.985991	165.37	253.24	213.17	203.605	27.33	190.62	228.75	76.96	132.665	209.305	209.305
CD34	3.19421	1.39558e-41	1.42242e-37	233.74	47.95	40.84	3.11	2.24782	2.8736e-14	4.39331e-10	1.2	240.58	0.380497	0.0838549	0.711418	815.38	384.22	382.45	407.24	-0.113685	0.676933	0.822416	560.65	407.7	-0.236333	0.396026	0.791263	231.82	146.7	220.92	391.59	2.24782	2.8736e-14	4.39331e-10	1.2	240.58	599.8	140.845	189.26	394.845	21.975	306.255	484.175	120.89	120.89
TMSB4XP6	-0.0428676	0.907599	0.97817	0	17.54	0	14.63	2.46442	6.29377e-12	6.41482e-08	0	0	0.166333	0.690414	0.860927	1.22	4.97	11.57	0	0.752796	0.128531	0.657723	2.86	0	-1.05435	0.0851294	0.791263	0	0	4.53	0	2.46442	6.29377e-12	6.41482e-08	0	0	3.095	8.77	0	5.785	7.315	2.265	1.43	0	0
CD74	3.38918	4.90474e-43	7.49861e-39	147.97	56.94	49.73	1.27	1.93443	5.97812e-11	4.56982e-07	2.62	156.49	-0.248699	0.307993	0.711418	93.12	177.2	198.22	97.89	0.751429	0.00985526	0.657723	140.86	24.26	0.63485	0.0120863	0.791263	722.01	420.86	638.55	383.71	1.93443	5.97812e-11	4.56982e-07	2.62	156.49	135.16	102.455	571.435	148.055	25.5	511.13	82.56	79.555	79.555
C6orf25	3.42709	2.1625e-46	6.61229e-42	234.1	51.31	47.05	1.99	1.86161	1.10672e-10	6.76804e-07	2.78	234.45	0.36463	0.0909674	0.711418	1155.53	452.29	399.43	666.43	-0.24614	0.363641	0.657723	565.38	816.71	-0.644698	0.0761289	0.791263	79.56	3.65	5.2	269.67	1.86161	1.10672e-10	6.76804e-07	2.78	234.45	803.91	142.705	41.605	532.93	24.52	137.435	691.045	118.615	118.615
BLOC1S5-TXNDC5	-1.44062	4.21855e-05	0.0049233	0	0	0.72	0.97	-2.25968	4.87547e-10	2.48462e-06	3.56	0.9	0.203199	0.670941	0.848576	1.83	0.38	0	2.14	1.14529	0.0245415	0.657723	0	0	1.25215	0.0458317	0.791263	0	1.65	0	0.13	-2.25968	4.87547e-10	2.48462e-06	3.56	0.9	1.105	0	0.825	1.07	0.845	0.065	0	2.23	2.23
CD44	2.85114	5.1829e-40	3.96194e-36	251.37	93.89	74.26	6.14	1.66165	1.51157e-09	6.60276e-06	7.03	268.44	-0.0279711	0.901133	0.962146	380.11	347.07	351.16	327.51	-0.365175	0.184701	0.657723	411.47	331.47	0.318726	0.197144	0.791263	723.21	507.25	702.94	630.5	1.66165	1.51157e-09	6.60276e-06	7.03	268.44	363.59	172.63	615.23	339.335	40.2	666.72	371.47	137.735	137.735
SUMO1P3	1.46933	0.000256407	0.0221473	1.76	2.11	0.78	0	2.19333	2.43956e-09	9.32431e-06	0	0	-0.75161	0.114806	0.711418	0	1.64	1.96	0.52	-1.21532	0.0234949	0.657723	1.44	1.37	-1.95559	0.000811876	0.791263	0	0	2.35	2.07	2.19333	2.43956e-09	9.32431e-06	0	0	0.82	1.935	0	1.24	0.39	2.21	1.405	0	0
HLA-DRA	2.9386	2.78437e-21	7.09482e-18	33.69	14.31	11.44	0.31	2.13477	4.03545e-09	1.37102e-05	0.12	33.49	-0.143394	0.608614	0.811972	27.46	37.85	43.25	24.43	0.535956	0.092135	0.657723	40.49	6.67	0.216444	0.472503	0.791263	153.42	75.84	148.46	113.09	2.13477	4.03545e-09	1.37102e-05	0.12	33.49	32.655	24	114.63	33.84	5.875	130.775	23.58	16.805	16.805
GP1BB	-0.0473703	0.854454	0.962481	0	0	0	0	-2.07098	2.1525e-08	5.98337e-05	1.17	1.97	0.896468	0.0429084	0.711418	4.03	1.39	0.98	0.92	0.926866	0.0600172	0.657723	0.15	2.44	0.647752	0.310035	0.791263	0	0.16	0	0	-2.07098	2.1525e-08	5.98337e-05	1.17	1.97	2.71	0	0.08	0.95	0	0	1.295	1.57	1.57
AL353354.2	1.201	4.09523e-05	0.00479769	21.85	8.33	6.95	4.55	2.01595	1.75497e-07	0.000412781	0	19.24	-0.370835	0.207782	0.711418	13.46	29.45	29.27	18.95	0.673716	0.0459079	0.657723	15.45	5.6	1.13696	0.0183637	0.791263	10.07	2.55	0	19.46	2.01595	1.75497e-07	0.000412781	0	19.24	21.455	15.09	6.31	24.11	5.75	9.73	10.525	9.62	9.62
MIR3687	-0.0335025	0.930472	0.984432	9.76	0	12.3	0	-2.06422	3.94655e-07	0.000804491	21.17	3.83	-2.16798	1.31696e-07	9.82161e-05	0	5.02	7.28	5.24	-3.79549	1.23705e-18	3.78254e-14	22.72	12.56	-1.87482	0.00159608	0.791263	0	0	0	9.39	-2.06422	3.94655e-07	0.000804491	21.17	3.83	2.51	4.88	0	6.26	6.15	4.695	17.64	12.5	12.5
C19orf77	2.31057	6.24028e-14	4.33657e-11	31.95	8.68	12.24	0.56	1.81862	8.36824e-07	0.00159922	0.13	30.33	-0.0347477	0.89723	0.959925	49.42	47.91	53.72	38.68	0.14813	0.625847	0.79008	53.17	21.95	0.278	0.384091	0.791263	98.06	45.96	100.16	60.67	1.81862	8.36824e-07	0.00159922	0.13	30.33	48.665	20.315	72.01	46.2	6.4	80.415	37.56	15.23	15.23
HNRNPA1P48	1.35312	4.47791e-06	0.000688046	14.51	13.83	3.88	6.7	1.831	1.21825e-06	0.00206948	1.03	9.2	0.0280523	0.928165	0.974359	18.39	12.9	15.16	12.58	0.437898	0.202889	0.657723	12.88	5.79	0.453907	0.279003	0.791263	14.63	5.2	6.73	11.69	1.831	1.21825e-06	0.00206948	1.03	9.2	15.645	14.17	9.915	13.87	5.29	9.21	9.335	5.115	5.115
AL591856.7	-0.0473703	0.854454	0.962481	0	0	0	0	-1.79284	1.80125e-06	0.00289878	5.66	0	-0.11852	0.474543	0.711418	0	0	0	0	-0.388537	0.411795	0.657723	0	0	0.448415	0.482017	0.791263	0	0	0	0	-1.79284	1.80125e-06	0.00289878	5.66	0	0	0	0	0	0	0	0	2.83	2.83
COX20P1	0.742683	0.0669845	0.962481	1.6	2.22	1	0.83	1.87085	3.07704e-06	0.00448032	0	0.37	0.360297	0.440445	0.711418	1.35	1.21	0.72	0.82	1.0708	0.0362508	0.657723	0.41	0	0.96809	0.124883	0.791263	1.18	0	0.34	0	1.87085	3.07704e-06	0.00448032	0	0.37	1.28	1.91	0.59	0.77	0.915	0.17	0.205	0.185	0.185
Z97351.1	0.977989	0.00772428	0.292959	1.56	0	0	0	-2.06864	3.88765e-06	0.0054033	1.13	9.15	-0.0936306	0.840168	0.935106	1.46	0.8	0.9	1.25	0.382331	0.477206	0.693711	1.36	0	-0.575984	0.361824	0.791263	0	0	0	1.5	-2.06864	3.88765e-06	0.0054033	1.13	9.15	1.13	0.78	0	1.075	0	0.75	0.68	5.14	5.14
NID1	3.0653	1.29306e-20	2.47112e-17	37.52	7.99	6.19	0.26	1.66131	4.75112e-06	0.0063163	0.17	38.36	0.1838	0.471571	0.711418	119.05	68.05	57.65	91.61	-0.64606	0.025157	0.657723	108.19	115.92	-0.847879	0.0862943	0.791263	8.66	0.15	0.31	44.15	1.66131	4.75112e-06	0.0063163	0.17	38.36	93.55	22.755	4.405	74.63	3.225	22.23	112.055	19.265	19.265
DUXAP10	-0.442743	0.309471	0.962481	0	1.78	0.16	2.41	-1.99615	8.03546e-06	0.00931435	5.01	2.7	-1.04874	0.0242739	0.711418	0	1.81	1.33	1.74	-1.15802	0.0327748	0.657723	4.89	0	1.57625	0.00714521	0.791263	1.94	1.61	0	1.47	-1.99615	8.03546e-06	0.00931435	5.01	2.7	0.905	0.89	1.775	1.535	1.285	0.735	2.445	3.855	3.855
APOC2	3.52177	1.31031e-32	8.01308e-29	113.97	12.31	12.33	0.48	1.42992	8.60221e-06	0.00939392	0.92	116.36	0.287131	0.211962	0.711418	437.85	220.76	197.23	277.32	-0.0175368	0.949621	0.975495	322.18	191.01	-1.19046	0.00600686	0.791263	20.53	0.53	1.23	127.96	1.42992	8.60221e-06	0.00939392	0.92	116.36	329.305	63.14	10.53	237.275	6.405	64.595	256.595	58.64	58.64
DOCK5	2.24833	2.50492e-11	1.06379e-08	14.79	7.22	5.71	0.41	1.73112	1.08958e-05	0.0114884	0.05	15.59	-0.0392656	0.893489	0.958658	23.65	22.33	23.21	20.08	-0.309023	0.330285	0.657723	26.59	19.03	0.486536	0.155363	0.791263	41.25	41.9	47.99	33.87	1.73112	1.08958e-05	0.0114884	0.05	15.59	22.99	11.005	41.575	21.645	3.06	40.93	22.81	7.82	7.82
RNY4P2	0.60408	0.0926459	0.962481	0.78	0	0	0	-1.89431	1.42385e-05	0.0145124	17.82	0	1.23528	0.000539369	0.103725	0	2.88	0	0	0.943837	0.0673742	0.657723	0	0	0.448415	0.482017	0.791263	0	0	0	0	-1.89431	1.42385e-05	0.0145124	17.82	0	1.44	0.39	0	0	0	0	0	8.91	8.91
HIST1H2AE	0.821565	0.000104187	0.010445	71.76	74.93	40.1	41.41	1.26165	1.68876e-05	0.0161366	11.87	67.9	0.400725	0.103513	0.711418	187.14	113.6	97.19	105.36	0.280671	0.327359	0.657723	92.45	97.91	-0.639073	0.0677185	0.791263	43.61	13.14	31.83	85.18	1.26165	1.68876e-05	0.0161366	11.87	67.9	150.37	73.345	28.375	101.275	40.755	58.505	95.18	39.885	39.885
HIST1H2BD	1.26307	2.02197e-07	4.14938e-05	40.5	37.24	16.17	15.3	1.36489	1.81197e-05	0.0162955	4.15	43.19	0.196051	0.446115	0.711418	102.1	67.84	67.23	65.86	0.127117	0.665274	0.814954	62.44	58.32	-0.309324	0.404857	0.791263	31.78	8.55	20.93	40.31	1.36489	1.81197e-05	0.0162955	4.15	43.19	84.97	38.87	20.165	66.545	15.735	30.62	60.38	23.67	23.67
HIST1H1C	0.915386	4.08552e-06	0.00064063	80.67	155.48	58.2	58.29	1.19425	1.78401e-05	0.0162955	30.52	70.57	0.266845	0.288558	0.711418	126.67	94.77	78.48	88.57	0.462037	0.11304	0.657723	74.12	52.92	-0.534895	0.114668	0.791263	51.38	19.53	56.77	73.17	1.19425	1.78401e-05	0.0162955	30.52	70.57	110.72	118.075	35.455	83.525	58.245	64.97	63.52	50.545	50.545
AL121652.1	-0.0473703	0.854454	0.962481	0	0	0	0	-1.59913	2.59941e-05	0.0220784	4.08	0	-0.11852	0.474543	0.711418	0	0	0	0	-0.388537	0.411795	0.657723	0	0	0.448415	0.482017	0.791263	0	0	0	0	-1.59913	2.59941e-05	0.0220784	4.08	0	0	0	0	0	0	0	0	2.04	2.04
HIST1H2AM	0.724003	0.000273026	0.0231255	97.59	109.23	58.29	64.7	1.16048	3.55291e-05	0.0285887	19.81	94.63	0.207672	0.395977	0.711418	177.3	119.58	126.08	105.82	0.180997	0.526986	0.726095	109.65	94.02	-0.421905	0.214404	0.791263	49.56	21.3	42.71	84.4	1.16048	3.55291e-05	0.0285887	19.81	94.63	148.44	103.41	35.43	115.95	61.495	63.555	101.835	57.22	57.22
HIST1H2BH	1.57779	1.33099e-12	6.78292e-10	114.77	46.67	33.19	17.8	1.1889	4.82589e-05	0.0368903	6.69	126.02	0.354656	0.126586	0.711418	377.99	215	185.67	225.2	0.0239468	0.93146	0.965533	225.12	218.65	-0.24148	0.441511	0.791263	102.99	42.41	88.68	132.16	1.1889	4.82589e-05	0.0368903	6.69	126.02	296.495	80.72	72.7	205.435	25.495	110.42	221.885	66.355	66.355
FCER1A	2.51918	5.24677e-13	3.02699e-10	18.91	4.97	5.12	0.13	1.59173	5.15881e-05	0.0375749	0	18.74	-0.088917	0.741956	0.887659	71.83	29.2	24.78	81.02	-0.619251	0.0386884	0.657723	57.1	55.21	-0.596396	0.160094	0.791263	10.87	2.89	6.08	24.69	1.59173	5.15881e-05	0.0375749	0	18.74	50.515	11.94	6.88	52.9	2.625	15.385	56.155	9.37	9.37
RNF185-AS1	-1.8882	2.24603e-08	5.67576e-06	0	0	0.96	1.76	-1.54106	5.33134e-05	0.0379108	3.69	0	-0.678605	0.119334	0.711418	0	0.59	0	2.18	-0.711026	0.201406	0.657723	0	1.6	1.39777	0.00787822	0.791263	2.51	4.39	2.51	0.78	-1.54106	5.33134e-05	0.0379108	3.69	0	0.295	0	3.45	1.09	1.36	1.645	0.8	1.845	1.845
CSF2RB	2.66366	4.73274e-20	7.61648e-17	68.76	10.68	9.9	1.5	1.32927	6.66128e-05	0.0457693	0.91	71.35	0.107534	0.655328	0.838626	186.06	151.63	122.99	165.86	-0.176439	0.532845	0.72918	167.72	134.03	-1.10769	0.0127681	0.791263	13.68	0.67	1.44	76.15	1.32927	6.66128e-05	0.0457693	0.91	71.35	168.845	39.72	7.175	144.425	5.7	38.795	150.875	36.13	36.13
HIST2H2BF	1.17781	3.25185e-10	1.16979e-07	184.48	170.11	87.76	68.4	1.04788	6.73584e-05	0.0457693	38.56	169.97	0.400206	0.080806	0.711418	437.77	262.18	253.72	218.26	0.418276	0.132731	0.657723	195.76	205.63	0.501976	0.0914901	0.791263	173.63	103.98	104.27	159.72	1.04788	6.73584e-05	0.0457693	38.56	169.97	349.975	177.295	138.805	235.99	78.08	131.995	200.695	104.265	104.265
GPR56	1.79698	7.18501e-09	2.01556e-06	22.24	7.44	5.23	2.18	1.48433	7.40189e-05	0.0492017	0.29	23.63	0.105163	0.713034	0.871446	27.63	31.6	29.8	21.03	-0.211686	0.497091	0.705413	35.46	20.31	0.518771	0.115007	0.791263	60.26	55.66	62.71	48.26	1.48433	7.40189e-05	0.0492017	0.29	23.63	29.615	14.84	57.96	25.415	3.705	55.485	27.885	11.96	11.96
HIST1H2BM	2.47748	2.57064e-15	2.31184e-12	32.29	8.59	8.84	0.63	1.4196	7.61392e-05	0.0495342	0.65	29.69	0.549781	0.0298718	0.711418	178.83	71.12	64.36	77.6	0.30435	0.294165	0.657723	60.45	87.75	-0.413206	0.279904	0.791263	21.5	7.66	17.2	33.71	1.4196	7.61392e-05	0.0495342	0.65	29.69	124.975	20.44	14.58	70.98	4.735	25.455	74.1	15.17	15.17
ZBTB16	2.99132	5.76885e-19	8.01792e-16	38.64	5.73	5.23	0.24	1.43373	8.57325e-05	0.0534989	0.24	36.35	0.512454	0.0464672	0.711418	143.78	60.38	57.6	62.26	0.324006	0.269182	0.657723	74.67	46.03	0.893217	0.00539632	0.791263	90.73	74.43	43.05	80.82	1.43373	8.57325e-05	0.0534989	0.24	36.35	102.08	22.185	82.58	59.93	2.735	61.935	60.35	18.295	18.295
RUNX3	2.07479	3.87805e-09	1.15125e-06	8.98	6.54	3.04	0.6	1.60183	8.51822e-05	0.0534989	0.11	9.52	-0.448589	0.201697	0.711418	3.53	9.65	12.51	4.31	1.21522	0.00526974	0.657723	3.11	0.68	0.543304	0.109419	0.791263	50.74	40.77	45.38	39.89	1.60183	8.51822e-05	0.0534989	0.11	9.52	6.59	7.76	45.755	8.41	1.82	42.635	1.895	4.815	4.815
SPP1	2.30143	5.03542e-10	1.71075e-07	9.14	4.51	3.35	0.05	1.60655	0.000121541	0.0721369	0	8.37	-2.43461	4.1805e-10	5.81032e-07	0	8.18	10.29	8.84	-0.530051	0.276015	0.657723	6.31	0.09	0.400531	0.248513	0.791263	53.61	23.46	50.6	28.61	1.60655	0.000121541	0.0721369	0	8.37	4.09	6.825	38.535	9.565	1.7	39.605	3.2	4.185	4.185
HIST1H3J	1.58503	1.4025e-07	3.02002e-05	12.96	15.24	3.98	4.6	1.40987	0.000120137	0.0721369	2.66	8.07	0.341633	0.234746	0.711418	53.23	17.73	14.72	33.59	0.505223	0.112203	0.657723	16.64	17.83	-1.69097	0.00206996	0.791263	1.69	0	1.85	8.36	1.40987	0.000120137	0.0721369	2.66	8.07	35.48	14.1	0.845	24.155	4.29	5.105	17.235	5.365	5.365
AUTS2	2.58177	5.12263e-13	3.0122e-10	17.11	4.51	4.28	0.06	1.45056	0.000239839	0.130956	0.1	15.94	0.223435	0.420785	0.711418	44.49	35.63	27.76	34.97	-0.227703	0.455024	0.680751	35.24	39.03	0.665397	0.0739647	0.791263	27.42	19.33	17.4	22.15	1.45056	0.000239839	0.130956	0.1	15.94	40.06	10.81	23.375	31.365	2.17	19.775	37.135	8.02	8.02
MTSS1	2.88932	3.20348e-22	9.79527e-19	56.55	12.63	7.74	1.27	1.19912	0.000294168	0.150374	1.67	54.99	0.445406	0.0669333	0.711418	264.39	109.98	101.53	130.16	0.0818748	0.772931	0.880844	116.4	140.75	-0.640997	0.163199	0.791263	13.33	0.55	0.55	62.26	1.19912	0.000294168	0.150374	1.67	54.99	187.185	34.59	6.94	115.845	4.505	31.405	128.575	28.33	28.33
PDE6G	2.55161	7.26272e-13	4.03768e-10	15.77	5.1	3.96	0.14	1.42308	0.000295072	0.150374	0.17	15.35	0.308413	0.25119	0.711418	88.09	34.87	33.18	50.85	-0.0252619	0.932848	0.966218	38.97	52.11	-0.820363	0.135302	0.791263	3.8	0	0	21.82	1.42308	0.000295072	0.150374	0.17	15.35	61.48	10.435	1.9	42.015	2.05	10.91	45.54	7.76	7.76
HSH2D	2.03884	9.04379e-09	2.3839e-06	11.24	4.61	3.11	0.53	1.46649	0.000321705	0.159103	0.02	12.13	0.186784	0.531808	0.759829	25.37	18.68	17.72	17.18	0.127318	0.69475	0.832743	20.61	11.72	0.327415	0.358473	0.791263	31.96	25.5	30.94	31	1.46649	0.000321705	0.159103	0.02	12.13	22.025	7.925	28.73	17.45	1.82	30.97	16.165	6.075	6.075
F8A1	2.6898	6.72963e-15	5.41505e-12	20.59	6.09	5.31	0.13	1.35847	0.000337105	0.161057	0.28	22	0.222455	0.417666	0.711418	56.3	34.41	31.04	38.42	-0.421179	0.162456	0.657723	47.66	46.12	0.278141	0.434272	0.791263	32.67	24.8	36.09	28.79	1.35847	0.000337105	0.161057	0.28	22	45.355	13.34	28.735	34.73	2.72	32.44	46.89	11.14	11.14
IFI16	1.39397	5.62671e-06	0.000839258	16.84	7.7	6.45	2.54	1.35457	0.000336116	0.161057	0.61	16.13	0.104602	0.718675	0.874728	31.27	21.77	22.17	22.22	0.324931	0.311737	0.657723	22.38	11.67	0.264604	0.429456	0.791263	58.05	35.98	58.29	47.49	1.35457	0.000336116	0.161057	0.61	16.13	26.52	12.27	47.015	22.195	4.495	52.89	17.025	8.37	8.37
Z95704.1	1.67564	1.40798e-06	0.000239177	0.61	1.99	0	0	1.42741	0.00035368	0.166377	0	0.24	-0.726893	0.0214508	0.711418	0	0	0.7	0	-0.388537	0.411795	0.657723	0	0	-1.02361	0.100082	0.791263	0	0	0	2.92	1.42741	0.00035368	0.166377	0	0.24	0	1.3	0	0.35	0	1.46	0	0.12	0.12
TESPA1	1.54027	4.76141e-10	1.63584e-07	70.55	21.74	15.78	11.03	1.11756	0.00036985	0.171347	4.45	58.93	0.309192	0.210011	0.711418	177.59	106.68	82.68	125.45	0.0308069	0.914246	0.95713	107.09	106.45	0.619346	0.0535916	0.791263	89.67	61.04	59.66	71.99	1.11756	0.00036985	0.171347	4.45	58.93	142.135	46.145	75.355	104.065	13.405	65.825	106.77	31.69	31.69
RIN3	2.10347	3.48147e-10	1.23783e-07	16.64	5.86	5.37	0.58	1.35885	0.000426984	0.191998	0.45	14.35	0.360295	0.195169	0.711418	57.83	29.21	31.16	27.52	-0.160795	0.597479	0.772054	26.54	51.41	0.577848	0.100745	0.791263	34.02	35.44	28.1	34.36	1.35885	0.000426984	0.191998	0.45	14.35	43.52	11.25	34.73	29.34	2.975	31.23	38.975	7.4	7.4
DLK1	1.67659	3.9354e-15	3.25223e-12	201.91	48.2	27.48	33.45	0.984177	0.000442782	0.195223	9.89	210.72	0.338437	0.125639	0.711418	709.79	386.67	364.54	396.37	0.106201	0.69817	0.834557	484.74	303.74	-1.42145	0.000740676	0.791263	29.29	0.41	1.59	189.63	0.984177	0.000442782	0.195223	9.89	210.72	548.23	125.055	14.85	380.455	30.465	95.61	394.24	110.305	110.305
FCER1G	2.6004	9.48515e-15	7.07384e-12	25.88	5.92	5.73	0.31	1.30647	0.000446925	0.195223	0.24	30.14	0.383617	0.146711	0.711418	87.84	51.74	39.51	56.63	-0.386638	0.188868	0.657723	71.71	68.36	-0.895736	0.0395708	0.791263	11.1	1.56	4.14	33.91	1.30647	0.000446925	0.195223	0.24	30.14	69.79	15.9	6.33	48.07	3.02	19.025	70.035	15.19	15.19
HSPB1P2	-0.849796	0.0147973	0.462803	3.16	1.77	4.74	4.58	-1.41567	0.000458355	0.197396	8.1	6.1	-1.21207	0.00647278	0.555868	0.09	2.72	5.6	0.86	-0.315553	0.562393	0.749555	2.48	0	0.808665	0.177805	0.791263	1.47	0.78	0	2.26	-1.41567	0.000458355	0.197396	8.1	6.1	1.405	2.465	1.125	3.23	4.66	1.13	1.24	7.1	7.1
HIST1H2AD	0.958454	1.77403e-07	3.6901e-05	188.56	181.64	91.2	96.44	0.909384	0.000472712	0.200751	46.96	185.55	0.345574	0.129667	0.711418	450.09	278.11	261.54	249.13	0.24626	0.374469	0.657723	236.37	235.53	-0.580574	0.0511824	0.791263	141.73	60.26	153.57	237.52	0.909384	0.000472712	0.200751	46.96	185.55	364.1	185.1	100.995	255.335	93.82	195.545	235.95	116.255	116.255
LSM3P3	0.412724	0.208428	0.962481	0.26	0.13	0	0	-1.47151	0.000523817	0.216443	2.48	0.69	0.527629	0.101934	0.711418	0.42	0.19	0	0	-0.82247	0.145868	0.657723	1.49	0.08	-0.463815	0.46396	0.791263	0	0	0	1.24	-1.47151	0.000523817	0.216443	2.48	0.69	0.305	0.195	0	0	0	0.62	0.785	1.585	1.585
RBPMS2	1.95261	7.64203e-13	4.17268e-10	45.11	16.6	13.46	3.41	1.13603	0.000554887	0.226122	2.3	48.88	0.366414	0.14109	0.711418	189.48	84.49	80.44	100.85	-0.469401	0.0994243	0.657723	101.48	192.99	-0.420259	0.374806	0.791263	17.94	0.12	0.29	52.17	1.13603	0.000554887	0.226122	2.3	48.88	136.985	30.855	9.03	90.645	8.435	26.23	147.235	25.59	25.59
MAML3	2.6469	3.15338e-20	5.35672e-17	42.78	19.33	11.03	1.53	1.12262	0.000587123	0.230909	2.96	44.75	0.14717	0.565036	0.781843	114.26	66.39	64.23	80.99	0.185691	0.526889	0.726076	70.57	51.76	0.626443	0.0396891	0.791263	133.03	98.69	108.48	95.03	1.12262	0.000587123	0.230909	2.96	44.75	90.325	31.055	115.86	72.61	6.28	101.755	61.165	23.855	23.855
HDC	3.02988	6.11937e-19	8.1353e-16	41.79	4.95	2.19	0.83	1.24366	0.000591559	0.230909	0.29	41.97	0.369663	0.145226	0.711418	106.45	99.46	74.28	71.32	0.0358181	0.901744	0.950617	115.03	53.77	-1.31352	0.0104743	0.791263	5.5	0.04	0.31	43.97	1.24366	0.000591559	0.230909	0.29	41.97	102.955	23.37	2.77	72.8	1.51	22.14	84.4	21.13	21.13
LUZP6	-1.19294	0.000846995	0.0553388	0	0	2.19	0	-1.31854	0.000596585	0.230909	2.46	0	1.06392	0.00325862	0.358413	2.07	0	0	0	0.820582	0.118319	0.657723	0	0	0.448415	0.482017	0.791263	0	0	0	0	-1.31854	0.000596585	0.230909	2.46	0	1.035	0	0	0	1.095	0	0	1.23	1.23
MVB12B	1.21438	0.00108411	0.0664977	0.96	1.21	0.25	0	1.36565	0.000639438	0.244401	0	0.23	-0.00756109	0.98665	0.995079	0	0.89	0.87	0	-0.186261	0.739592	0.859998	0.73	0	-0.712578	0.242792	0.791263	0.04	0.42	2.05	0.58	1.36565	0.000639438	0.244401	0	0.23	0.445	1.085	0.23	0.435	0.125	1.315	0.365	0.115	0.115
ST13P5	3.14039	1.37431e-23	4.66916e-20	32.5	15.92	15.73	0	1.14965	0.000657381	0.248157	2.07	36.19	1.25869	4.472e-06	0.00244179	65.01	70.16	63.32	10.05	1.91792	1.46824e-09	8.97885e-06	42.72	3.61	-1.15816	0.0119605	0.791263	12.34	0.3	4.22	24.3	1.14965	0.000657381	0.248157	2.07	36.19	67.585	24.21	6.32	36.685	7.865	14.26	23.165	19.13	19.13
MN1	2.09758	2.89067e-08	7.12807e-06	6.21	4.34	2.96	0.04	1.44639	0.000695926	0.259504	0.05	6.37	-1.93303	1.01456e-06	0.000657936	0.11	7.19	8.96	5.27	-0.310771	0.525635	0.725221	4.77	0.14	0.815481	0.0222451	0.791263	40.79	27.43	35.64	19.48	1.44639	0.000695926	0.259504	0.05	6.37	3.65	5.275	34.11	7.115	1.5	27.56	2.455	3.21	3.21
APP	1.16977	0.00022521	0.0198451	14.5	5.14	6.7	1.92	1.32864	0.000721482	0.265792	0.24	14.76	-1.19268	0.000688945	0.120376	1.2	14.84	12.74	7.79	0.36536	0.392513	0.657723	9.95	0.18	0.697593	0.0331444	0.791263	83.55	48.15	75.9	39.45	1.32864	0.000721482	0.265792	0.24	14.76	8.02	9.82	65.85	10.265	4.31	57.675	5.065	7.5	7.5
SATB1	2.17364	7.32794e-09	2.02898e-06	8.23	3.74	2.58	0.12	1.37154	0.00111094	0.373289	0.06	7.95	-0.107243	0.743516	0.88855	9.88	10.84	10.33	10.05	0.0746915	0.834424	0.915307	14.81	3.49	0.557822	0.12096	0.791263	33.17	24.83	32.81	21.95	1.37154	0.00111094	0.373289	0.06	7.95	10.36	5.985	29	10.19	1.35	27.38	9.15	4.005	4.005
SNRPGP18	-0.0473703	0.854454	0.962481	0	0	0	0	-1.25274	0.00110974	0.373289	0.63	0.68	-0.518997	0.268931	0.711418	0	0.9	0.38	1.05	-0.200256	0.721172	0.848667	0.76	0	0.448415	0.482017	0.791263	0	0	0	0	-1.25274	0.00110974	0.373289	0.63	0.68	0.45	0	0	0.715	0	0	0.38	0.655	0.655
XX-C2158C6.1	-0.846339	0.0508072	0.918706	1.08	0	1.3	0.9	-1.47985	0.0012412	0.399498	3	1.16	-0.535283	0.165303	0.711418	0	0.25	1.01	0	-1.17819	0.0274662	0.657723	0.99	0.32	-0.72181	0.251508	0.791263	0	0	0	1.88	-1.47985	0.0012412	0.399498	3	1.16	0.125	0.54	0	0.505	1.1	0.94	0.655	2.08	2.08
HOXA9	1.68212	7.56214e-06	0.00109586	6.46	3	3.96	0.07	1.38654	0.00139271	0.439019	0.08	4.93	-1.83674	8.42455e-06	0.0041548	0	5.78	7.16	3.67	-0.568796	0.258785	0.657723	4.75	0.11	0.61134	0.0983425	0.791263	32.38	16.6	35.12	13.2	1.38654	0.00139271	0.439019	0.08	4.93	2.89	4.73	24.49	5.415	2.015	24.16	2.43	2.505	2.505
CYP4F59P	-0.769759	0.0625328	0.962481	0.35	1.39	2.98	0.86	1.2408	0.00146728	0.453811	0	0.01	-2.15732	1.12187e-10	1.80545e-07	0	0	2.07	1.14	-0.388537	0.411795	0.657723	0	0	-0.676877	0.28232	0.791263	0	0	0.35	0.89	1.2408	0.00146728	0.453811	0	0.01	0	0.87	0	1.605	1.92	0.62	0	0.005	0.005
Z95704.2	-0.657393	0.0977223	0.962481	0.29	0	1.39	0	-1.2998	0.00164432	0.492926	1.63	0.53	-0.339182	0.126723	0.711418	0	0.02	0.23	0	-0.823273	0.0937233	0.657723	0.15	0.19	0.483829	0.448069	0.791263	0.15	0	0	0.12	-1.2998	0.00164432	0.492926	1.63	0.53	0.01	0.145	0.075	0.115	0.695	0.06	0.17	1.08	1.08
CASP4	2.17592	1.59464e-12	7.94762e-10	51.1	4.76	6.26	1.59	1.1091	0.00175252	0.515257	0.44	50.34	0.00900334	0.971829	0.990205	84.08	88.01	92.86	65.8	0.0715769	0.807042	0.900249	93.8	43.75	0.473159	0.13799	0.791263	109.8	48.63	69.58	76.76	1.1091	0.00175252	0.515257	0.44	50.34	86.045	27.93	79.215	79.33	3.925	73.17	68.775	25.39	25.39
GS1-393G12.12	1.03118	0.0135456	0.438289	1.54	1.87	1.84	0	1.37435	0.0019464	0.56681	0.22	0.43	-0.277948	0.569298	0.785144	0	1.23	1.66	0	0.487034	0.36496	0.657723	0	0	0.526183	0.384515	0.791263	1.36	0.48	0.27	1.55	1.37435	0.0019464	0.56681	0.22	0.43	0.615	1.705	0.92	0.83	0.92	0.91	0	0.325	0.325
SMIM4	-0.232648	0.555363	0.962481	0.92	2.18	2.01	1.55	1.3334	0.00209651	0.604765	0.14	0.38	0.312979	0.511443	0.742528	1.05	0.99	0.94	0.37	1.00631	0.0491491	0.657723	0.11	0.04	0.449504	0.471977	0.791263	1.13	0.05	0.31	0.63	1.3334	0.00209651	0.604765	0.14	0.38	1.02	1.55	0.59	0.655	1.78	0.47	0.075	0.26	0.26
MMRN1	1.71388	1.03696e-05	0.00143909	4.2	3.3	1.93	0.2	1.35605	0.00216981	0.618327	0.03	4.08	-0.391393	0.287936	0.711418	4.69	4.23	4.45	6.67	-0.604634	0.122695	0.657723	6.45	4.66	0.517665	0.158633	0.791263	24.96	23.59	26.66	19.91	1.35605	0.00216981	0.618327	0.03	4.08	4.46	3.75	24.275	5.56	1.065	23.285	5.555	2.055	2.055
CHCHD2P2	1.32304	0.000221329	0.0195675	0	2.93	0	0	1.19855	0.00220419	0.618327	0.05	0	-0.920288	0.0424329	0.711418	0	0.82	1.81	0.47	-1.05478	0.0592957	0.657723	1.93	0.2	1.79458	0.00349422	0.791263	0	4.01	0	0	1.19855	0.00220419	0.618327	0.05	0	0.41	1.465	2.005	1.14	0	0	1.065	0.025	0.025
HMGB1P10	1.41931	0.000597959	0.0427191	1.96	2.24	1.36	0	1.40209	0.0021932	0.618327	0	1.38	-0.0047482	0.992035	0.996556	0.6	1.33	2.25	0.11	-1.2297	0.0136318	0.657723	3	1.4	0.863865	0.150251	0.791263	1.28	0.96	0.01	2.04	1.40209	0.0021932	0.618327	0	1.38	0.965	2.1	1.12	1.18	0.68	1.025	2.2	0.69	0.69
HIST1H2BC	0.841739	3.83267e-05	0.00465046	92.68	90.09	47.85	52.42	0.856799	0.00227676	0.627176	22.13	101.77	0.364975	0.128027	0.711418	261.51	144.25	140.44	136.14	0.411132	0.147367	0.657723	125.41	106.26	-0.555822	0.0859988	0.791263	79.35	26.52	77.29	115.63	0.856799	0.00227676	0.627176	22.13	101.77	202.88	91.385	52.935	138.29	50.135	96.46	115.835	61.95	61.95
IGHM	2.20196	1.86565e-08	4.83442e-06	4.99	3.8	1.47	0.07	1.31824	0.00236378	0.645334	0	6.08	-1.77328	1.45789e-05	0.00675421	0.02	6.3	6.95	3.92	-0.00849283	0.986972	0.994059	2.94	0	0.265786	0.47837	0.791263	31.06	10.9	29.84	16.29	1.31824	0.00236378	0.645334	0	6.08	3.16	4.395	20.98	5.435	0.77	23.065	1.47	3.04	3.04
DUSP6	1.66276	7.83917e-06	0.00113065	5.74	3.91	1.81	0.7	1.2887	0.00260122	0.703674	0.13	5.86	-1.68867	2.71566e-05	0.0110092	0.03	7.81	6.37	4.8	-0.491978	0.311629	0.657723	5.48	0.17	0.314245	0.389697	0.791263	36.46	14.42	35.44	19.58	1.2887	0.00260122	0.703674	0.13	5.86	3.92	4.825	25.44	5.585	1.255	27.51	2.825	2.995	2.995
CKS1BP7	0.709274	0.0919714	0.962481	0	2.37	0	0.64	1.17383	0.0026235	0.703674	0	0	1.69876	4.01833e-06	0.00231827	2.8	0.95	0.29	0	1.75323	0.000271909	0.148467	0	0	0.530887	0.405161	0.791263	0.06	0	0	0	1.17383	0.0026235	0.703674	0	0	1.875	1.185	0.03	0.145	0.32	0	0	0	0
RNY3P6	1.53585	1.33031e-05	0.00179194	3.89	0	0	0	1.23398	0.00267554	0.709574	0	0.31	-0.366706	0.0926896	0.711418	0	0	0.22	0	-2.59781	4.15494e-08	9.07469e-05	8.06	0	0.448415	0.482017	0.791263	0	0	0	0	1.23398	0.00267554	0.709574	0	0.31	0	1.945	0	0.11	0	0	4.03	0.155	0.155
HLA-DPA1	2.25325	2.2666e-10	8.3501e-08	10.71	5.71	5.26	0.08	1.18028	0.00279784	0.731192	0.54	10.72	-0.973178	0.00502443	0.462747	2.37	11.46	13.27	7.34	-0.050044	0.899932	0.949988	11.35	1.09	0.403859	0.222671	0.791263	72.8	37.42	66.65	45.66	1.18028	0.00279784	0.731192	0.54	10.72	6.915	8.21	55.11	10.305	2.67	56.155	6.22	5.63	5.63
PVRL1	2.62508	5.42957e-13	3.07445e-10	18.01	3.64	3.3	0.07	1.17001	0.00285068	0.732438	0.13	19.51	0.332362	0.228336	0.711418	56.67	33.77	31.37	32.17	-0.145035	0.632818	0.793478	43.4	33.76	0.485454	0.183393	0.791263	29.3	22.09	16.69	35.09	1.17001	0.00285068	0.732438	0.13	19.51	45.22	10.825	25.695	31.77	1.685	25.89	38.58	9.82	9.82
GS1-124K5.7	1.18836	0.00103355	0.0643642	0	2.33	0	0	1.16415	0.00285133	0.732438	0	0	0.50144	0.0787278	0.711418	0	0.55	0	0	0.177286	0.732178	0.854888	0	0	1.14114	0.0721886	0.791263	0	0.83	0	0	1.16415	0.00285133	0.732438	0	0	0.275	1.165	0.415	0	0	0	0	0	0
HMGB3P21	-0.793842	0.0397275	0.814638	0.14	0.05	0.14	1.07	-1.20612	0.00289842	0.732438	1.46	0.4	0.11325	0.717555	0.873965	0	0.45	0.29	0	-0.363675	0.496477	0.704935	0.57	0	0.734917	0.249376	0.791263	0.21	0.17	0	0.14	-1.20612	0.00289842	0.732438	1.46	0.4	0.225	0.095	0.19	0.145	0.605	0.07	0.285	0.93	0.93
IL1B	2.75245	1.42179e-13	9.05708e-11	17.77	3.17	2.39	0.04	1.17488	0.00304006	0.749644	0.11	17.55	0.25039	0.362404	0.711418	62.6	30.62	32.1	35.44	-0.200063	0.509356	0.713598	53.05	29.6	-0.340776	0.40389	0.791263	10.97	6.18	8.19	24.7	1.17488	0.00304006	0.749644	0.11	17.55	46.61	10.47	8.575	33.77	1.215	16.445	41.325	8.83	8.83
KLK1	-0.949395	0.00022142	0.0195675	13.86	11.44	24.64	24.41	-0.972612	0.00302993	0.749644	35.62	17.12	-1.57024	3.69242e-05	0.0142915	0.37	9.34	10.76	4.86	-0.337354	0.456007	0.68116	5.71	0.6	-0.577642	0.28645	0.791263	4.84	0	0.56	10.52	-0.972612	0.00302993	0.749644	35.62	17.12	4.855	12.65	2.42	7.81	24.525	5.54	3.155	26.37	26.37
VCAN	1.41324	0.000623138	0.0441058	3.13	1.39	1.26	0.05	1.35913	0.00307145	0.751327	0.22	0.88	-1.3756	0.00235287	0.290095	0	2.18	3.14	1.54	-0.53809	0.333683	0.657723	2.3	0.02	0.642648	0.11413	0.791263	12.05	11.69	10.05	10.29	1.35913	0.00307145	0.751327	0.22	0.88	1.09	2.26	11.87	2.34	0.655	10.17	1.16	0.55	0.55
SENCR	2.22716	2.13213e-09	6.58525e-07	10.49	3.39	3.45	0.03	1.20566	0.0034023	0.806169	0.12	10.51	0.014983	0.961164	0.986593	17.14	16.05	15.44	14.54	-0.401482	0.219288	0.657723	19.7	15.36	0.904262	0.0126737	0.791263	29.01	32.4	30.71	16.08	1.20566	0.0034023	0.806169	0.12	10.51	16.595	6.94	30.705	14.99	1.74	23.395	17.53	5.315	5.315
CCDC183	-0.83213	0.0283306	0.673087	0.15	0	0.16	0.97	-1.15681	0.00376616	0.866196	1.54	0.23	0.0973216	0.775856	0.905301	0.17	0.3	0.34	0	-0.66489	0.229175	0.657723	0.47	0.37	1.25025	0.0455965	0.791263	0.65	0.57	0	0.28	-1.15681	0.00376616	0.866196	1.54	0.23	0.235	0.075	0.61	0.17	0.565	0.14	0.42	0.885	0.885
H2BFS	0.573348	0.0676345	0.962481	8.15	6.6	3.69	5.87	1.15315	0.00376767	0.866196	0.64	8.93	0.698836	0.0335235	0.711418	16.73	11.47	8.08	7.18	0.0835625	0.806395	0.899819	9.47	11.58	1.08597	0.0264184	0.791263	7.35	2.47	1.57	4.19	1.15315	0.00376767	0.866196	0.64	8.93	14.1	7.375	4.91	7.63	4.78	2.88	10.525	4.785	4.785
DEPTOR	2.60327	1.65489e-11	7.22882e-09	10.82	2.24	0.81	0.12	1.22114	0.00385912	0.880599	0.01	9.08	0.178317	0.546841	0.769472	31.43	17.11	16.79	20.96	0.208938	0.51791	0.718844	17.25	14.59	0.624333	0.138138	0.791263	16.75	4.74	6.81	9.8	1.22114	0.00385912	0.880599	0.01	9.08	24.27	6.53	10.745	18.875	0.465	8.305	15.92	4.545	4.545
ARHGAP10	1.20975	0.00351002	0.162369	1.86	1.31	0.8	0.05	1.29304	0.00431974	0.971212	0	0.98	-0.756529	0.112249	0.711418	0.12	1.23	2.09	0.48	0.187292	0.734822	0.856994	0.54	0	0.496084	0.247501	0.791263	12.15	4.6	8.43	6.77	1.29304	0.00431974	0.971212	0	0.98	0.675	1.585	8.375	1.285	0.425	7.6	0.27	0.49	0.49
HMGN2P3	-3.43617	4.23502e-32	2.15824e-28	0	0	2.06	10.03	-0.0805447	0.755744	0.981399	0	0	-0.0573547	0.89977	0.961363	5.75	0	0	5.51	1.48569	0.0026841	0.657723	0	0	-0.789564	0.205207	0.791263	0	0	2.79	0	-0.0805447	0.755744	0.981399	0	0	2.875	0	0	2.755	6.045	1.395	0	0	0
RNY3	1.88865	8.74381e-21	1.90971e-17	136.76	162.39	71.81	22.46	0.257025	0.321717	0.981399	76.36	185.99	0.137643	0.551235	0.771295	329.12	239.33	231.01	236.62	1.12864	6.67575e-05	0.053717	132.65	76.56	0.658927	0.0240514	0.791263	250.03	109.29	110.09	187.48	0.257025	0.321717	0.981399	76.36	185.99	284.225	149.575	179.66	233.815	47.135	148.785	104.605	131.175	131.175
CA1	1.94982	2.57531e-18	3.14981e-15	178.36	38.94	35.7	12.99	0.568066	0.0426807	0.981399	15.8	174.61	0.226494	0.310379	0.711418	634.94	306.32	258.85	462.92	-0.280888	0.305451	0.657723	454.13	395.09	-0.742527	0.0656253	0.791263	44.09	1.06	1.35	199.86	0.568066	0.0426807	0.981399	15.8	174.61	470.63	108.65	22.575	360.885	24.345	100.605	424.61	95.205	95.205
HCST	2.95372	9.34367e-17	1.013e-13	22.65	5.3	3.66	0.08	0.921932	0.0124842	0.981399	0.72	25.35	0.468099	0.0777996	0.711418	84.65	52.71	46.17	42.2	-0.10126	0.732344	0.855049	55.87	57.97	-0.839254	0.0445192	0.791263	10.19	3.41	8.23	27.98	0.921932	0.0124842	0.981399	0.72	25.35	68.68	13.975	6.8	44.185	1.87	18.105	56.92	13.035	13.035
MIR23A	-2.60563	2.20055e-16	2.24288e-13	0	0	0	14.96	-0.523271	0.117372	0.981399	0	0.61	-1.84075	1.10723e-07	8.68095e-05	0	0	0	5.01	-0.388537	0.411795	0.657723	0	0	0.448415	0.482017	0.791263	0	0	0	0	-0.523271	0.117372	0.981399	0	0.61	0	0	0	2.505	7.48	0	0	0.305	0.305
LAT	2.42448	8.45155e-16	8.07572e-13	67.38	5.82	6.29	1.82	0.932182	0.00596476	0.981399	0.99	65.58	0.184621	0.450067	0.711418	168.18	126.67	117.66	117.59	-0.265617	0.349866	0.657723	177.33	107.81	-0.77118	0.0902327	0.791263	12.84	0.64	0.7	68.01	0.932182	0.00596476	0.981399	0.99	65.58	147.425	36.6	6.74	117.625	4.055	34.355	142.57	33.285	33.285
RBMS1P1	3.04426	9.85424e-16	9.1307e-13	15.62	3.13	0.67	0.22	1.09195	0.00620171	0.981399	0	20.71	-0.404087	0.140486	0.711418	34.02	37.55	41.69	45.15	-0.387707	0.204767	0.657723	26.21	53.8	0.393253	0.264387	0.791263	38.34	26.52	36.54	30.51	1.09195	0.00620171	0.981399	0	20.71	35.785	9.375	32.43	43.42	0.445	33.525	40.005	10.355	10.355
GSTM1	3.00176	2.88491e-15	2.52034e-12	12.45	4.31	1.46	0	0.15068	0.686407	0.981399	2.53	14.42	0.0914221	0.750548	0.892247	30.27	26.01	25.74	22.48	-0.300723	0.335212	0.657723	28.6	26.36	-0.865332	0.113072	0.791263	3.78	0	0.37	14.32	0.15068	0.686407	0.981399	2.53	14.42	28.14	8.38	1.89	24.11	0.73	7.345	27.48	8.475	8.475
LDLRAD4	2.71248	3.22837e-15	2.74206e-12	10.4	1.57	0.32	0.04	1.1832	0.00613646	0.981399	0	7.15	0.25846	0.387566	0.711418	28.2	17.36	14.25	20	0.0349832	0.913656	0.956688	22.85	12.47	-1.00355	0.049078	0.791263	2.32	0.96	1.71	12.17	1.1832	0.00613646	0.981399	0	7.15	22.78	5.985	1.64	17.125	0.18	6.94	17.66	3.575	3.575
ROBO2	2.70595	7.57546e-15	5.93935e-12	28.14	4.15	3.03	0.44	0.796899	0.0295787	0.981399	0.83	27.64	0.15348	0.558404	0.776846	85.71	52.6	41.2	74.32	-0.241795	0.412691	0.658615	68.18	58.07	-0.969478	0.0582547	0.791263	6.28	0.07	0.47	28.34	0.796899	0.0295787	0.981399	0.83	27.64	69.155	16.145	3.175	57.76	1.735	14.405	63.125	14.235	14.235
MTND1P23	0.862099	9.06814e-15	6.93191e-12	3568.39	3161.85	2468.8	1384.78	0.0905514	0.622935	0.981399	2457.97	3765.26	-0.125437	0.513484	0.744537	3382.2	3180.63	2924.24	3672.89	-0.26678	0.31331	0.657723	3627.47	2667.25	0.447351	0.020121	0.791263	5103.04	6347.72	7182.69	4486.63	0.0905514	0.622935	0.981399	2457.97	3765.26	3281.41	3365.12	5725.38	3298.57	1926.79	5834.66	3147.36	3111.61	3111.61
HIST1H2BE	2.82093	9.45427e-14	6.28442e-11	15.64	3.07	1.89	0	1.04275	0.00879909	0.981399	0.08	18.97	0.442409	0.104268	0.711418	80.94	32.63	30.73	39.08	-0.0688074	0.819158	0.907669	44.16	41.58	-0.849652	0.0688137	0.791263	5.98	1.19	3.02	18.52	1.04275	0.00879909	0.981399	0.08	18.97	56.785	9.355	3.585	34.905	0.945	10.77	42.87	9.525	9.525
CD4	2.76105	3.46623e-13	2.07817e-10	14.8	3	1.77	0.03	0.913773	0.0212378	0.981399	0.36	14.49	0.352302	0.204143	0.711418	61.52	28.47	25.99	34.68	-0.0274739	0.928298	0.963671	37.02	30.89	-1.18296	0.02489	0.791263	3.52	0.14	1.03	15.65	0.913773	0.0212378	0.981399	0.36	14.49	44.995	8.9	1.83	30.335	0.9	8.34	33.955	7.425	7.425
CCZ1B	2.40549	1.16507e-12	6.14215e-10	3.16	3.16	0.27	0	-0.301371	0.463927	0.981399	4.99	3.06	-1.74456	7.18136e-05	0.0236112	0.51	1	1.7	5.99	-1.94324	7.58498e-05	0.0579815	2.96	3.77	0.410386	0.406443	0.791263	4.63	1.91	3.32	3.12	-0.301371	0.463927	0.981399	4.99	3.06	0.755	3.16	3.27	3.845	0.135	3.22	3.365	4.025	4.025
BCL2L2-PABPN1	2.29861	2.24698e-12	1.07353e-09	4.23	1	0.04	0	0.810294	0.0774486	0.981399	0	3.7	-1.45575	0.000612939	0.112668	0	5.08	4.21	3.07	-1.29765	0.0064749	0.657723	2.64	2.76	0.926197	0.134738	0.791263	0.59	0.93	0.99	0	0.810294	0.0774486	0.981399	0	3.7	2.54	2.615	0.76	3.64	0.02	0.495	2.7	1.85	1.85
PPP1R13B	2.58522	2.43998e-12	1.1478e-09	15.07	3.61	2.82	0.07	0.332961	0.37663	0.981399	1.73	15.49	0.34141	0.215755	0.711418	64.81	29.86	31	32.62	0.0216318	0.943391	0.97225	33.93	35.02	-1.07149	0.0241582	0.791263	4.6	1.1	3.19	17.6	0.332961	0.37663	0.981399	1.73	15.49	47.335	9.34	2.85	31.81	1.445	10.395	34.475	8.61	8.61
NCF4	2.28994	2.85178e-11	1.17216e-08	30.09	2.81	2.93	0.8	0.829419	0.0271031	0.981399	0.35	30.91	0.609834	0.0213835	0.711418	77.43	66.39	53.89	34	-0.222154	0.450257	0.677228	83.68	51.85	-0.84533	0.0410431	0.791263	8.05	5.2	7.13	34.74	0.829419	0.0271031	0.981399	0.35	30.91	71.91	16.45	6.625	43.945	1.865	20.935	67.765	15.63	15.63
AL353763.1	-2.19674	2.84028e-11	1.17216e-08	0	0	0	8.53	-0.0805447	0.755744	0.981399	0	0	-0.11852	0.474543	0.711418	0	0	0	0	-0.388537	0.411795	0.657723	0	0	0.448415	0.482017	0.791263	0	0	0	0	-0.0805447	0.755744	0.981399	0	0	0	0	0	0	4.265	0	0	0	0
HIST1H3A	2.49106	3.73726e-11	1.50361e-08	9.31	4.44	1	0.52	0.684366	0.0820459	0.981399	1.23	9.11	0.439175	0.146724	0.711418	29.11	16.35	15.48	13.83	0.752113	0.0246826	0.657723	15.13	6.35	0.529231	0.248745	0.791263	7.16	3.52	3.25	6.74	0.684366	0.0820459	0.981399	1.23	9.11	22.73	6.875	5.34	14.655	0.76	4.995	10.74	5.17	5.17
HIST1H2BB	2.4758	1.51854e-10	5.80406e-08	9.08	3.02	1.73	0	0.80968	0.0475713	0.981399	0.63	8.04	0.440147	0.145742	0.711418	32.12	14.82	12.45	17.26	0.296429	0.363608	0.657723	13.42	14.96	-0.986583	0.030646	0.791263	7.15	1.15	9.65	9.98	0.80968	0.0475713	0.981399	0.63	8.04	23.47	6.05	4.15	14.855	0.865	9.815	14.19	4.335	4.335
MBNL3	2.2877	1.82412e-10	6.88594e-08	14.81	4	1.2	1.19	0.956802	0.0141283	0.981399	0.37	17.26	-0.0509963	0.854158	0.942635	44.69	29.16	27.09	43.45	-0.263259	0.39051	0.657723	36.23	32.67	-0.290257	0.463361	0.791263	14.39	7.54	13.15	23.74	0.956802	0.0141283	0.981399	0.37	17.26	36.925	9.405	10.965	35.27	1.195	18.445	34.45	8.815	8.815
RUNX1T1	2.4067	2.61675e-10	9.52528e-08	8.02	2.01	0.8	0	1.07545	0.0126225	0.981399	0	7.81	0.612326	0.0392636	0.711418	43.87	16.23	14.1	17.96	0.562406	0.0820479	0.657723	15.25	13.35	-1.27111	0.0295935	0.791263	0.9	0	0.09	9.89	1.07545	0.0126225	0.981399	0	7.81	30.05	5.015	0.45	16.03	0.4	4.99	14.3	3.905	3.905
ENG	2.11708	3.71697e-10	1.30637e-07	18.9	4.75	5.05	0.55	0.908592	0.0158987	0.981399	0.57	22.25	0.306316	0.266479	0.711418	49.56	38.54	32.91	31.64	-0.13304	0.661309	0.812017	40.52	35.54	0.557762	0.123495	0.791263	38.17	19.55	20.78	31.02	0.908592	0.0158987	0.981399	0.57	22.25	44.05	11.825	28.86	32.275	2.8	25.9	38.03	11.41	11.41
FARP1	2.38259	4.52397e-10	1.57193e-07	9.59	3.11	1.93	0.07	0.753345	0.0628917	0.981399	0.47	10.91	0.339939	0.244111	0.711418	40.56	18.49	18.39	21.3	-0.03214	0.918824	0.959334	28.84	16.84	-0.958595	0.0510394	0.791263	3.63	0.95	3.37	10.53	0.753345	0.0628917	0.981399	0.47	10.91	29.525	6.35	2.29	19.845	1	6.95	22.84	5.69	5.69
ELMO1	1.68723	8.51511e-10	2.79964e-07	32.93	16.44	10.18	4.71	0.651944	0.0461987	0.981399	5.22	35.16	0.255377	0.330509	0.711418	88.35	54.22	46.82	60.25	0.142591	0.631174	0.792095	53.71	45.78	0.365013	0.250438	0.791263	87.64	62.32	65.34	92.44	0.651944	0.0461987	0.981399	5.22	35.16	71.285	24.685	74.98	53.535	7.445	78.89	49.745	20.19	20.19
MEG3	2.2437	8.43093e-10	2.79964e-07	18.7	2.28	1.63	0.65	0.678856	0.0825649	0.981399	0.39	19.39	0.535353	0.0549359	0.711418	45.11	41.03	26.59	27.43	0.0410011	0.893232	0.946628	51.72	20.45	-0.966177	0.0786483	0.791263	2.59	0.14	0.14	18.46	0.678856	0.0825649	0.981399	0.39	19.39	43.07	10.49	1.365	27.01	1.14	9.3	36.085	9.89	9.89
HIST1H2AJ	2.36067	1.05401e-09	3.42857e-07	12.97	1.77	1.6	0.07	0.973392	0.0195064	0.981399	0.07	11.37	0.188936	0.506231	0.738785	43.3	23.53	23.29	28.24	0.0303603	0.92244	0.960865	23.47	26.46	0.535973	0.197634	0.791263	14.36	6.52	5.08	15.62	0.973392	0.0195064	0.981399	0.07	11.37	33.415	7.37	10.44	25.765	0.835	10.35	24.965	5.72	5.72
GOLGA8N	2.32117	1.52932e-09	4.82083e-07	8.18	1.72	0.84	0	0.820418	0.0555926	0.981399	0	10.01	0.655205	0.042505	0.711418	18.95	12.27	7.88	9.58	0.658406	0.058793	0.657723	8.41	6.64	0.827053	0.0425524	0.791263	15.62	10.29	4.24	19.5	0.820418	0.0555926	0.981399	0	10.01	15.61	4.95	12.955	8.73	0.42	11.87	7.525	5.005	5.005
TIMP3	1.9549	2.05062e-09	6.39814e-07	24.66	4.49	4.92	1.13	0.549486	0.129106	0.981399	1.52	24.64	0.212939	0.427966	0.711418	77.42	37.44	34.83	52.12	-0.861481	0.00354048	0.657723	87.9	68.81	-0.572981	0.256234	0.791263	6.49	0.32	0.21	30.68	0.549486	0.129106	0.981399	1.52	24.64	57.43	14.575	3.405	43.475	3.025	15.445	78.355	13.08	13.08
RNY4P10	2.19542	2.37078e-09	7.24915e-07	2.78	3.66	0.52	0	0.964492	0.0284636	0.981399	6.9	0	-0.437849	0.36575	0.711418	0	1.65	2.76	0	-0.955343	0.0846995	0.657723	3.47	0	1.76102	0.0042508	0.791263	0	3.75	0	0	0.964492	0.0284636	0.981399	6.9	0	0.825	3.22	1.875	1.38	0.26	0	1.735	3.45	3.45
CFP	2.00036	3.02076e-09	9.05546e-07	19.55	4.2	4.11	0.85	0.942375	0.0131164	0.981399	0.52	20.64	0.343012	0.218283	0.711418	52.78	30.64	31.67	26.5	-0.191859	0.529235	0.727889	45.02	29.19	-0.898756	0.0386975	0.791263	7.89	2.41	6.63	21.87	0.942375	0.0131164	0.981399	0.52	20.64	41.71	11.875	5.15	29.085	2.48	14.25	37.105	10.58	10.58
ZBED3	2.19349	5.54524e-09	1.63035e-06	9.28	3.29	2.67	0.09	1.15588	0.00536425	0.981399	0.09	10.23	0.148575	0.621939	0.821077	26.03	15.6	15.47	17.87	0.209016	0.524233	0.724122	16.35	11.45	0.657338	0.0738612	0.791263	31.16	19.9	29.65	16.27	1.15588	0.00536425	0.981399	0.09	10.23	20.815	6.285	25.53	16.67	1.38	22.96	13.9	5.16	5.16
XXbac-BPG252P9.9	1.18046	5.93487e-09	1.72829e-06	155.24	75.99	58.76	38.62	0.512186	0.0591605	0.981399	27.56	186.49	1.32322	7.95747e-07	0.000536123	36.34	204.13	227.47	3.81	0.903167	0.00249778	0.657723	63.73	19.62	-0.942437	0.0114937	0.791263	66.89	2.17	14.45	96.13	0.512186	0.0591605	0.981399	27.56	186.49	120.235	115.615	34.53	115.64	48.69	55.29	41.675	107.025	107.025
HIST2H2AC	1.28633	6.16614e-09	1.7787e-06	57.95	79.34	24.98	29.29	0.755067	0.00899499	0.981399	25.41	57.37	0.217471	0.397981	0.711418	97.08	72.68	71.78	60.89	0.311098	0.291364	0.657723	64.67	43.89	-0.481935	0.152987	0.791263	47.39	24.12	60.95	70.6	0.755067	0.00899499	0.981399	25.41	57.37	84.88	68.645	35.755	66.335	27.135	65.775	54.28	41.39	41.39
SOS1	1.0369	6.63283e-09	1.89544e-06	355.94	139.74	122.35	95.69	0.192792	0.436505	0.981399	87.99	392.94	0.34662	0.103126	0.711418	1242.82	607.65	523.72	751.59	-0.194177	0.47205	0.689873	760.71	812.54	-0.459384	0.111054	0.791263	194.97	84.01	112.71	495.68	0.192792	0.436505	0.981399	87.99	392.94	925.235	247.84	139.49	637.655	109.02	304.195	786.625	240.465	240.465
LAMC1	1.95278	2.06335e-08	5.30178e-06	3.71	1.1	0.24	0	0.718807	0.117348	0.981399	0.05	3.6	-0.0300583	0.929062	0.974409	13.52	5.6	6	11.17	-0.0984463	0.785364	0.88793	9.71	5.53	-0.554384	0.369356	0.791263	0.49	0.07	0.01	3.41	0.718807	0.117348	0.981399	0.05	3.6	9.56	2.405	0.28	8.585	0.12	1.71	7.62	1.825	1.825
MYO16	2.18499	3.12759e-08	7.58986e-06	6.36	2.04	0.89	0.08	0.636222	0.135713	0.981399	0.63	5.21	-0.217595	0.494446	0.729255	17.87	8.01	8.82	18.77	-0.263047	0.441858	0.67621	14.52	8.93	-0.822236	0.167445	0.791263	0.99	0.01	0.1	5.81	0.636222	0.135713	0.981399	0.63	5.21	12.94	4.2	0.5	13.795	0.485	2.955	11.725	2.92	2.92
AKAP2	2.11623	3.8575e-08	9.2149e-06	10.17	2.03	1.87	0.13	0.362402	0.371328	0.981399	0.51	13.45	0.590158	0.0429399	0.711418	43.23	21.59	19.08	17.88	-0.000291366	0.999257	0.999578	34.69	16.46	-1.08066	0.05381	0.791263	2.18	0.02	0.3	12.39	0.362402	0.371328	0.981399	0.51	13.45	32.41	6.1	1.1	18.48	1	6.345	25.575	6.98	6.98
KCNAB2	1.81602	5.66332e-08	1.32189e-05	11.48	6.79	4.43	0.99	0.568205	0.126983	0.981399	2.58	11.08	0.113842	0.728695	0.881141	9.54	13.02	12.84	6.73	-0.00788272	0.982079	0.991385	13.03	5.6	0.632264	0.0686393	0.791263	38.33	40.36	35.84	32.55	0.568205	0.126983	0.981399	2.58	11.08	11.28	9.135	39.345	9.785	2.71	34.195	9.315	6.83	6.83
XBP1	1.10649	9.2977e-08	2.10207e-05	118.71	72.46	54.8	33.43	0.662115	0.0172074	0.981399	25.42	120.47	-0.329929	0.179333	0.711418	98.91	133.89	141.09	124.11	-0.0311936	0.913809	0.956738	136.2	62.26	0.417507	0.111728	0.791263	513.17	273.28	454.04	335.45	0.662115	0.0172074	0.981399	25.42	120.47	116.4	95.585	393.225	132.6	44.115	394.745	99.23	72.945	72.945
PODXL	1.96942	1.13965e-07	2.50697e-05	14.73	1.84	1.84	0.53	0.883023	0.0308421	0.981399	0.29	10.99	0.177485	0.536412	0.76403	43.34	19.76	20.29	27.77	-0.538343	0.0815029	0.657723	35.33	32.65	-0.545764	0.239474	0.791263	7.58	1.17	3.27	14.53	0.883023	0.0308421	0.981399	0.29	10.99	31.55	8.285	4.375	24.03	1.185	8.9	33.99	5.64	5.64
NSMCE1	1.51333	1.33897e-07	2.90366e-05	18.45	16.39	6.19	5.29	0.640124	0.0589491	0.981399	8.32	13.36	-0.0595864	0.846679	0.938783	13.88	18.43	17.88	12.91	-0.0870996	0.793512	0.893114	16.98	10.36	-0.472632	0.272457	0.791263	13.39	1.88	7.74	15.61	0.640124	0.0589491	0.981399	8.32	13.36	16.155	17.42	7.635	15.395	5.74	11.675	13.67	10.84	10.84
BCL11A	1.99266	1.41257e-07	3.02044e-05	7.25	3.3	2.6	0.13	0.812834	0.0494868	0.981399	0.3	9.72	-0.0921857	0.770354	0.902875	12.42	14.34	12.77	13.23	0.227383	0.511406	0.713834	11.37	6.79	0.645429	0.0700496	0.791263	40.41	24.82	38.71	20.61	0.812834	0.0494868	0.981399	0.3	9.72	13.38	5.275	32.615	13	1.365	29.66	9.08	5.01	5.01
ERC1	1.8369	1.49257e-07	3.16933e-05	6.76	7.63	2.71	0.96	-0.222722	0.543593	0.981399	6.21	10.55	0.277195	0.368264	0.711418	23.16	14.12	13.26	13.94	0.0511744	0.876689	0.938144	15.68	12.12	0.343385	0.379436	0.791263	18.53	10.96	12.19	19.2	-0.222722	0.543593	0.981399	6.21	10.55	18.64	7.195	14.745	13.6	1.835	15.695	13.9	8.38	8.38
SIPA1L3	1.29635	1.70152e-07	3.56351e-05	50.08	24.25	18.73	10.39	0.250764	0.41175	0.981399	16.45	47.39	0.244908	0.344783	0.711418	78.28	78.64	63.58	57.56	0.213799	0.469115	0.688833	55.84	51.16	0.464238	0.124695	0.791263	132.71	100.93	97.25	132.29	0.250764	0.41175	0.981399	16.45	47.39	78.46	37.165	116.82	60.57	14.56	114.77	53.5	31.92	31.92
MPL	2.04952	1.69136e-07	3.56351e-05	8.91	0.9	0.8	0.03	0.47125	0.276158	0.981399	0.03	10.56	0.160088	0.59171	0.800089	27.36	17.17	18.66	16.84	-0.229787	0.472828	0.690301	27.3	14.59	-1.23426	0.0313418	0.791263	1.12	0.07	0.19	10.84	0.47125	0.276158	0.981399	0.03	10.56	22.265	4.905	0.595	17.75	0.415	5.515	20.945	5.295	5.295
KLF12	1.80831	2.14053e-07	4.3634e-05	2.61	1.17	0.2	0	0.592285	0.202215	0.981399	0.02	3.48	-0.0657004	0.848992	0.94009	10.56	5.33	5.79	9.02	-0.20622	0.574309	0.756077	7.07	6.91	-0.654904	0.290165	0.791263	0.46	0.01	0	3.47	0.592285	0.202215	0.981399	0.02	3.48	7.945	1.89	0.235	7.405	0.1	1.735	6.99	1.75	1.75
LMO7	1.95589	2.39485e-07	4.81758e-05	7.16	3.2	3.07	0.06	0.726112	0.0781275	0.981399	0.84	6.38	0.33059	0.313654	0.711418	14.88	9.83	9.01	8.4	-0.274587	0.42068	0.66583	10.73	13.04	0.369114	0.377462	0.791263	10.5	7.26	9.2	9.34	0.726112	0.0781275	0.981399	0.84	6.38	12.355	5.18	8.88	8.705	1.565	9.27	11.885	3.61	3.61
SEMA4D	2.00245	2.82754e-07	5.65083e-05	6.08	2.75	1.59	0.15	0.718177	0.0886145	0.981399	0.52	6.32	-0.0976869	0.777867	0.906267	6.17	8.65	7.63	6.66	-0.085968	0.817746	0.906763	8.78	3.96	0.537945	0.159369	0.791263	22.21	14.3	20.02	14.39	0.718177	0.0886145	0.981399	0.52	6.32	7.41	4.415	18.255	7.145	0.87	17.205	6.37	3.42	3.42
HIST3H2BB	1.53716	2.90748e-07	5.77286e-05	14.44	13.5	5.57	3.58	0.64203	0.0667599	0.981399	2.88	21.73	0.37683	0.169032	0.711418	67.53	33.27	38.63	28.86	0.608685	0.0482551	0.657723	25.46	23.68	-1.12263	0.0260889	0.791263	5.12	0.22	2.1	14.56	0.64203	0.0667599	0.981399	2.88	21.73	50.4	13.97	2.67	33.745	4.575	8.33	24.57	12.305	12.305
GAS5	0.74392	3.07666e-07	6.06936e-05	758.26	646.43	354.61	476.39	0.247937	0.258747	0.981399	373.74	855.33	0.515341	0.0130345	0.711418	1279.89	1305.36	1180.92	579.44	0.710032	0.00848369	0.657723	920.7	419.08	0.537935	0.0310917	0.791263	1046.16	340.85	499.02	661.81	0.247937	0.258747	0.981399	373.74	855.33	1292.62	702.345	693.505	880.18	415.5	580.415	669.89	614.535	614.535
SLC9A7	2.01239	3.20942e-07	6.29068e-05	8.91	1.51	1.91	0	0.842109	0.0500016	0.981399	0.01	9.38	0.482704	0.107154	0.711418	35.5	15.97	13.22	18.25	0.739903	0.0254049	0.657723	16.58	7.11	-0.899794	0.0442358	0.791263	5.37	2.42	11.38	9.32	0.842109	0.0500016	0.981399	0.01	9.38	25.735	5.21	3.895	15.735	0.955	10.35	11.845	4.695	4.695
PLA2G6	1.9112	4.83079e-07	9.11796e-05	9.55	2.19	1.54	0.46	0.574447	0.161274	0.981399	0.71	8.41	0.187633	0.559579	0.777915	10.06	17.08	11.99	9.02	-0.717056	0.0307488	0.657723	24.04	11.93	-0.514439	0.310137	0.791263	1.98	1.91	1.29	10.01	0.574447	0.161274	0.981399	0.71	8.41	13.57	5.87	1.945	10.505	1	5.65	17.985	4.56	4.56
GRIK5	1.96276	5.89947e-07	0.000109993	6.19	2.31	1.95	0.02	1.02362	0.0182972	0.981399	0.18	5.39	-0.0365162	0.913322	0.967358	10.13	8.21	9.33	7.82	-0.324431	0.359788	0.657723	9.65	8.67	0.56014	0.166793	0.791263	14.33	9.57	11.77	10.09	1.02362	0.0182972	0.981399	0.18	5.39	9.17	4.25	11.95	8.575	0.985	10.93	9.16	2.785	2.785
STAG3L5P-PVRIG2P-PILRB	1.98087	6.78505e-07	0.000124644	2.74	3.58	0.94	0.05	0.654698	0.132748	0.981399	1.77	1.71	-0.802243	0.0687362	0.711418	1.47	0.89	3.07	1.46	0.0501283	0.925315	0.96213	2.29	0	-0.898431	0.100132	0.791263	1.6	0.43	4.45	2.34	0.654698	0.132748	0.981399	1.77	1.71	1.18	3.16	1.015	2.265	0.495	3.395	1.145	1.74	1.74
LDLRAD3	1.65828	6.80758e-07	0.000124644	12.96	5.35	3.16	1.69	0.541663	0.148473	0.981399	2.21	11.77	0.131491	0.64665	0.833701	38.45	21.87	21	28.01	-0.143677	0.645874	0.802408	28.61	22.53	-0.959645	0.0613961	0.791263	3.89	0.36	1.72	11.87	0.541663	0.148473	0.981399	2.21	11.77	30.16	9.155	2.125	24.505	2.425	6.795	25.57	6.99	6.99
ARPP21	1.9083	7.06799e-07	0.000128642	6.64	2.74	2.04	0.17	1.01235	0.0177834	0.981399	0.07	8.04	0.0231827	0.938275	0.977896	26.08	15.54	10.74	30.6	-0.226184	0.482413	0.698057	15.37	23.54	-0.788044	0.173179	0.791263	1.7	0.02	0.2	7.47	1.01235	0.0177834	0.981399	0.07	8.04	20.81	4.69	0.86	20.67	1.105	3.835	19.455	4.055	4.055
CLU	1.97277	7.37809e-07	0.000133491	8.71	1.21	1.12	0.14	0.552983	0.196345	0.981399	0.39	6.78	0.705756	0.033888	0.711418	15.69	10.58	11.85	4.08	-0.153887	0.651401	0.805316	13.55	9.46	-0.424019	0.352961	0.791263	5.32	2.58	4.28	11.68	0.552983	0.196345	0.981399	0.39	6.78	13.135	4.96	3.95	7.965	0.63	7.98	11.505	3.585	3.585
AIF1	1.09579	8.33817e-07	0.000149097	91.53	39.43	41.81	18.82	0.215946	0.450987	0.981399	25.6	94.73	0.162458	0.501062	0.733782	221.06	125.64	128.71	144.95	-0.249897	0.376721	0.657723	182.59	134.26	0.765691	0.00773784	0.791263	236.13	162.5	187.37	134.6	0.215946	0.450987	0.981399	25.6	94.73	173.35	65.48	199.315	136.83	30.315	160.985	158.425	60.165	60.165
HOXA7	1.93957	1.00626e-06	0.000176829	5.63	2.2	1.4	0.1	1.06885	0.0149031	0.981399	0.06	5.41	-0.568405	0.122977	0.711418	2.93	5.88	7.54	4.45	0.050714	0.903397	0.951474	5.71	1.35	0.684371	0.0673516	0.791263	26.28	18.69	23.6	15.29	1.06885	0.0149031	0.981399	0.06	5.41	4.405	3.915	22.485	5.995	0.75	19.445	3.53	2.735	2.735
CMTM7	1.89693	1.34563e-06	0.000231154	5.47	2.54	2.21	0	1.03954	0.016901	0.981399	0.28	4.4	-1.17763	0.00227731	0.282058	1.06	5.31	5.94	5.39	-1.27592	0.00224977	0.657723	7.18	3.57	0.661613	0.0915013	0.791263	18.76	12.46	21.81	8.36	1.03954	0.016901	0.981399	0.28	4.4	3.185	4.005	15.61	5.665	1.105	15.085	5.375	2.34	2.34
MYCN	1.86998	1.83043e-06	0.000307522	5.38	2.58	2.2	0.02	1.10322	0.0116083	0.981399	0	6.32	-0.560544	0.12622	0.711418	2.51	7.28	8.03	4.41	0.427384	0.317943	0.657723	3.83	1.22	0.402151	0.263667	0.791263	34.07	21.66	28.46	28.04	1.10322	0.0116083	0.981399	0	6.32	4.895	3.98	27.865	6.22	1.11	28.25	2.525	3.16	3.16
WNK4	-1.41736	2.18097e-06	0.000360472	4.7	4.74	9.83	17.47	-0.35878	0.353638	0.981399	8.34	4.4	-1.20416	0.00574595	0.506323	0	4.39	4.68	1.51	0.082791	0.878364	0.939148	1.81	0	-0.545058	0.366379	0.791263	0.97	0.05	0.01	4.91	-0.35878	0.353638	0.981399	8.34	4.4	2.195	4.72	0.51	3.095	13.65	2.46	0.905	6.37	6.37
SNRPN	1.79054	3.20698e-06	0.000513402	6.83	2.38	2.49	0.12	1.0372	0.0160276	0.981399	0.04	7.5	-0.664441	0.0422936	0.711418	18.64	3.8	13.94	11.77	-0.163251	0.650612	0.804772	8.06	7.47	0.370174	0.368645	0.791263	15.62	5.89	9.9	11.1	1.0372	0.0160276	0.981399	0.04	7.5	11.22	4.605	10.755	12.855	1.305	10.5	7.765	3.77	3.77
TOX	1.70991	3.80046e-06	0.000599003	7.78	3.07	3	0.33	1.15116	0.00642637	0.981399	0.09	8.2	-0.288193	0.380727	0.711418	8.44	10.7	10.6	10.73	0.288047	0.431374	0.667726	7.96	4.37	0.460181	0.198294	0.791263	32.42	26.15	30.38	27.38	1.15116	0.00642637	0.981399	0.09	8.2	9.57	5.425	29.285	10.665	1.665	28.88	6.165	4.145	4.145
S100A6	1.40619	4.18347e-06	0.00065044	20.92	6.71	3.97	4.36	0.14474	0.677537	0.981399	3.92	25.05	0.186797	0.485919	0.72126	66.15	44.91	39.4	48.78	0.0927827	0.75797	0.871453	53.34	30.18	-0.747702	0.10095	0.791263	4.27	2.85	2.36	24.82	0.14474	0.677537	0.981399	3.92	25.05	55.53	13.815	3.56	44.09	4.165	13.59	41.76	14.485	14.485
EPB41L5	1.83732	4.20346e-06	0.00065044	2.14	4.97	0.41	0.69	0.485407	0.25646	0.981399	3.4	1.32	-0.159741	0.720318	0.875752	2.22	0.85	1.23	1.75	-0.524409	0.281874	0.657723	2.58	1.02	-0.877256	0.122436	0.791263	1.02	0.31	2.45	2.25	0.485407	0.25646	0.981399	3.4	1.32	1.535	3.555	0.665	1.49	0.55	2.35	1.8	2.36	2.36
PDGFC	1.79868	4.56788e-06	0.00069836	5.17	1.09	0.75	0	0.599607	0.181015	0.981399	0	6.38	0.385991	0.233015	0.711418	15.23	12.03	10.49	8.32	0.041399	0.903673	0.951644	14.01	7.41	-0.352124	0.440476	0.791263	5.82	2.38	6.09	8.15	0.599607	0.181015	0.981399	0	6.38	13.63	3.13	4.1	9.405	0.375	7.12	10.71	3.19	3.19
GUCY1A3	1.76427	4.79324e-06	0.000725559	6.19	2.47	2.81	0.05	1.00853	0.0195869	0.981399	0.01	7.76	-1.61521	7.53542e-05	0.0242538	0	7.41	6.69	3.6	-0.625382	0.199813	0.657723	6.14	0.14	0.267285	0.456315	0.791263	36.04	18.99	40.77	22.99	1.00853	0.0195869	0.981399	0.01	7.76	3.705	4.33	27.515	5.145	1.43	31.88	3.14	3.885	3.885
RHOT1P2	1.65868	5.73958e-06	0.000851937	4.99	5.15	6.33	0	-0.921593	0.0132402	0.981399	14.65	6.62	-1.06284	0.0041821	0.415182	1.72	6.21	2.91	15.27	-2.15695	1.55054e-08	5.26788e-05	15.93	10.39	-0.826839	0.14979	0.791263	2.05	0	0	12	-0.921593	0.0132402	0.981399	14.65	6.62	3.965	5.07	1.025	9.09	3.165	6	13.16	10.635	10.635
NUP214	-0.583388	6.14782e-06	0.000903759	787.45	978.04	1169.4	1430.08	-0.213539	0.310179	0.981399	1209.29	812.32	-0.503791	0.0233461	0.711418	237.64	564.22	569.06	394.61	0.0644081	0.815788	0.90575	401.23	188.18	-0.243485	0.365731	0.791263	404.98	148.32	206.84	748.97	-0.213539	0.310179	0.981399	1209.29	812.32	400.93	882.745	276.65	481.835	1299.74	477.905	294.705	1010.8	1010.8
ETV6	1.28736	6.91191e-06	0.00101122	21	11.93	7.6	5.05	0.617992	0.0718482	0.981399	4.18	21.18	0.170556	0.537505	0.765108	56.22	28.69	27.33	39.17	0.0890125	0.771975	0.880185	33.98	26.21	0.533408	0.112896	0.791263	58.7	39.88	51.2	41.31	0.617992	0.0718482	0.981399	4.18	21.18	42.455	16.465	49.29	33.25	6.325	46.255	30.095	12.68	12.68
MED12L	1.80692	7.50468e-06	0.00109272	3.34	2.61	1.2	0.07	1.12358	0.0124353	0.981399	0.01	3.91	-1.31187	0.000714508	0.122522	1.26	4.02	3.87	8.77	-1.00649	0.0189153	0.657723	3.72	4.39	-0.457296	0.242723	0.791263	9.25	12.78	19.59	20.77	1.12358	0.0124353	0.981399	0.01	3.91	2.64	2.975	11.015	6.32	0.635	20.18	4.055	1.96	1.96
CNRIP1	1.6965	9.52215e-06	0.00134175	9.94	1.48	1.38	0.57	0.301533	0.465064	0.981399	0.46	11.81	0.0158284	0.956083	0.98458	33.23	22.51	20.08	30.6	-0.212785	0.497476	0.705797	32.52	19.13	-1.06649	0.0607503	0.791263	1.77	0.02	0.12	12.51	0.301533	0.465064	0.981399	0.46	11.81	27.87	5.71	0.895	25.34	0.975	6.315	25.825	6.135	6.135
HIST1H3G	1.78425	9.70427e-06	0.00136113	5.45	1.13	0.84	0.08	0.926835	0.0403387	0.981399	0	4.34	0.432649	0.18117	0.711418	16.31	11.68	9.69	8.78	0.377709	0.278161	0.657723	13.78	4.56	-1.61198	0.00157303	0.791263	5.05	0	6.43	8.34	0.926835	0.0403387	0.981399	0	4.34	13.995	3.29	2.525	9.235	0.46	7.385	9.17	2.17	2.17
SPINT2	1.77954	1.04012e-05	0.00143909	3.6	1.9	0.84	0.09	1.03627	0.0222742	0.981399	0	3.72	-0.0623032	0.857509	0.944288	9.59	5.51	7.34	6.62	0.214085	0.573418	0.755476	6.22	3.71	0.936427	0.0378707	0.791263	10.1	4.23	3.19	6.44	1.03627	0.0222742	0.981399	0	3.72	7.55	2.75	7.165	6.98	0.465	4.815	4.965	1.86	1.86
ITGB2	1.5544	1.27289e-05	0.00172218	11.42	2.67	3.41	0.68	0.736702	0.0679307	0.981399	0.35	13.2	0.283709	0.350061	0.711418	21.58	18.79	16.88	13.37	0.391554	0.23758	0.657723	17.08	8.11	0.458217	0.20639	0.791263	34.71	19.39	27.35	24.98	0.736702	0.0679307	0.981399	0.35	13.2	20.185	7.045	27.05	15.125	2.045	26.165	12.595	6.775	6.775
SLC37A1	1.75554	1.4156e-05	0.00189846	3.98	1.67	1.03	0.03	0.764857	0.088583	0.981399	0.1	4.49	0.231785	0.513841	0.744772	9.46	5.27	6.37	4.62	-0.192936	0.604049	0.776774	8.98	4.39	0.482107	0.25666	0.791263	10.23	6.43	7.68	8.24	0.764857	0.088583	0.981399	0.1	4.49	7.365	2.825	8.33	5.495	0.53	7.96	6.685	2.295	2.295
PARVG	1.7555	1.45906e-05	0.00194819	4.9	1.37	1.1	0.04	0.702066	0.116092	0.981399	0.02	5.94	-0.2364	0.504107	0.736811	5.13	7.16	7.68	5.59	-0.329404	0.383911	0.657723	7.35	4.89	0.31179	0.431657	0.791263	16.09	9.88	12.02	16.07	0.702066	0.116092	0.981399	0.02	5.94	6.145	3.135	12.985	6.635	0.57	14.045	6.12	2.98	2.98
GNG5P2	1.56784	1.59494e-05	0.00211119	1.27	1.43	0.06	0.16	0.844382	0.0730674	0.981399	0.06	1.31	-1.14779	0.0125725	0.711418	0.16	0.63	1.68	0.98	-0.948825	0.0913266	0.657723	1.21	0.52	-0.889155	0.148748	0.791263	0.16	0	1.3	0.75	0.844382	0.0730674	0.981399	0.06	1.31	0.395	1.35	0.08	1.33	0.11	1.025	0.865	0.685	0.685
SERPINE2	1.67666	1.78066e-05	0.00233679	4.95	2.52	1.42	0.35	0.984204	0.024385	0.981399	0.17	5.03	-0.491016	0.162733	0.711418	4.44	7.4	5.85	9.61	-0.755674	0.0422266	0.657723	8.32	7.48	0.399586	0.364042	0.791263	9.86	3.67	8.77	5	0.984204	0.024385	0.981399	0.17	5.03	5.92	3.735	6.765	7.73	0.885	6.885	7.9	2.6	2.6
MIR1282	-1.50264	1.90314e-05	0.00247627	0	0	0	3.15	-0.0805447	0.755744	0.981399	0	0	-1.79551	2.72795e-07	0.000189574	0	0	4.56	0	-0.388537	0.411795	0.657723	0	0	1.8317	0.00279732	0.791263	0	4.32	0	0	-0.0805447	0.755744	0.981399	0	0	0	0	2.16	2.28	1.575	0	0	0	0
ARHGAP27	1.50522	1.89673e-05	0.00247627	12.2	2.77	2.3	1.37	0.237749	0.54	0.981399	1.4	13.39	0.288185	0.332624	0.711418	28.04	19.43	17.66	17.18	-0.237658	0.454448	0.680289	26.86	17.56	-0.634184	0.132777	0.791263	7.98	4.4	8.51	19.6	0.237749	0.54	0.981399	1.4	13.39	23.735	7.485	6.19	17.42	1.835	14.055	22.21	7.395	7.395
CYTL1	1.72758	1.97515e-05	0.00254828	6.93	0.96	0.79	0.27	0.545374	0.216249	0.981399	0	8.3	0.363874	0.242617	0.711418	23.12	13.02	11.46	13.12	-0.209663	0.522412	0.722437	21.4	11.61	-0.437284	0.341978	0.791263	6.25	1.84	4.86	9.96	0.545374	0.216249	0.981399	0	8.3	18.07	3.945	4.045	12.29	0.53	7.41	16.505	4.15	4.15
INMT-FAM188B	-1.48224	2.38911e-05	0.00304383	0	0	0.56	1.27	-0.982614	0.00810237	0.981399	1.12	0	-0.11852	0.474543	0.711418	0	0	0	0	-0.717571	0.140115	0.657723	0.35	0	0.517771	0.416871	0.791263	0.05	0	0	0	-0.982614	0.00810237	0.981399	1.12	0	0	0	0.025	0	0.915	0	0.175	0.56	0.56
CMTM5	1.67276	2.7416e-05	0.00346404	8.03	0.4	0.82	0	0.473697	0.293112	0.981399	0	6.56	0.167622	0.589338	0.798818	22.25	12.11	13.3	13.42	0.00799783	0.980828	0.990703	14.4	11.63	-0.845616	0.159515	0.791263	0.83	0	0	6.19	0.473697	0.293112	0.981399	0	6.56	17.18	4.215	0.415	13.36	0.41	3.095	13.015	3.28	3.28
BASP1	1.68443	3.41288e-05	0.00427687	5.62	0.95	1.07	0.03	0.630786	0.160273	0.981399	0.06	5.37	0.15607	0.619433	0.819591	22.87	9.87	10.44	14.64	-0.257875	0.437459	0.672373	14.47	14.47	-1.00966	0.0826319	0.791263	1.2	0.02	0.29	6.83	0.630786	0.160273	0.981399	0.06	5.37	16.37	3.285	0.61	12.54	0.55	3.56	14.47	2.715	2.715
CYFIP2	1.31809	3.55584e-05	0.0044019	11.54	7.3	3.44	3.28	0.408487	0.265269	0.981399	3.05	12.97	-0.0975329	0.748812	0.89171	18.18	16.08	18.11	15.48	-0.219204	0.504374	0.711194	21.84	11.05	0.447129	0.217823	0.791263	34.29	19.25	29.22	23.45	0.408487	0.265269	0.981399	3.05	12.97	17.13	9.42	26.77	16.795	3.36	26.335	16.445	8.01	8.01
NRROS	1.43052	3.58963e-05	0.00442242	8.43	4.68	2.32	1.75	0.58689	0.135134	0.981399	1.23	9.94	0.136917	0.654774	0.838436	20.45	15.72	14.46	15.3	0.171399	0.605842	0.778125	15.18	10.21	0.439501	0.263189	0.791263	18.86	10.43	15	13.71	0.58689	0.135134	0.981399	1.23	9.94	18.085	6.555	14.645	14.88	2.035	14.355	12.695	5.585	5.585
ROBO1	1.67928	3.68166e-05	0.00448502	6.22	0.95	1.02	0.13	0.199642	0.647127	0.981399	0.23	8.3	0.572299	0.0609335	0.711418	30.49	15.2	10.43	16.55	0.21082	0.517437	0.718579	15.92	13.62	-0.459459	0.426358	0.791263	2.26	0.06	0.08	7.91	0.199642	0.647127	0.981399	0.23	8.3	22.845	3.585	1.16	13.49	0.575	3.995	14.77	4.265	4.265
SSX2B	-0.96111	4.03066e-05	0.00477291	14.21	33.32	26.88	63.97	-0.334864	0.287632	0.981399	26.55	26.77	-2.16183	6.407e-09	7.83627e-06	0	15.83	16.35	7.11	-0.00605601	0.989793	0.995557	6.55	0	-0.456816	0.393773	0.791263	5.99	0	0.28	14.54	-0.334864	0.287632	0.981399	26.55	26.77	7.915	23.765	2.995	11.73	45.425	7.41	3.275	26.66	26.66
KIAA1211	1.62209	4.04075e-05	0.00477291	4.01	1.02	0.66	0.02	0.614284	0.178803	0.981399	0.01	4.63	0.373852	0.256069	0.711418	17.17	8.39	6.57	10.72	0.103333	0.766617	0.876621	8.98	8.85	0.589601	0.194145	0.791263	7.73	3.81	4.54	5.43	0.614284	0.178803	0.981399	0.01	4.63	12.78	2.515	5.77	8.645	0.34	4.985	8.915	2.32	2.32
GATA1	0.884077	4.07413e-05	0.00479134	105.66	42.82	37.81	34.39	0.281031	0.321677	0.981399	26.67	104.01	0.00203039	0.993116	0.996896	253.44	179.63	161.62	236.19	-0.101939	0.716504	0.845488	219.44	148.64	-1.10428	0.0132212	0.791263	18.35	0.35	0.97	100.92	0.281031	0.321677	0.981399	26.67	104.01	216.535	74.24	9.35	198.905	36.1	50.945	184.04	65.34	65.34
CLCN4	1.66576	4.28518e-05	0.00498205	4.03	1.47	0.79	0.17	0.844806	0.062247	0.981399	0.05	4.02	0.123697	0.708074	0.871216	12.56	9.09	7.44	10.7	-0.0412275	0.906658	0.95319	9.76	7.73	-0.756919	0.200529	0.791263	0.91	0.12	0.22	5.14	0.844806	0.062247	0.981399	0.05	4.02	10.825	2.75	0.515	9.07	0.48	2.68	8.745	2.035	2.035
KIAA1549	1.66174	4.39227e-05	0.00504896	4.7	1.38	0.98	0.16	0.613982	0.168292	0.981399	0.2	4.8	0.24948	0.449	0.711418	15.57	8.3	8.5	8.9	0.0835977	0.811606	0.9036	9.32	7.74	0.345304	0.441782	0.791263	7.27	3.93	5.2	6.54	0.613982	0.168292	0.981399	0.2	4.8	11.935	3.04	5.6	8.7	0.57	5.87	8.53	2.5	2.5
CD226	1.45032	4.66499e-05	0.00532244	2.44	0.38	0.06	0.07	0.548821	0.24976	0.981399	0.11	1.39	0.0142452	0.971696	0.990205	3.72	2.47	3.22	2.28	-0.741915	0.0742116	0.657723	5.01	3.55	-0.681573	0.270282	0.791263	0.42	0	0.31	2.07	0.548821	0.24976	0.981399	0.11	1.39	3.095	1.41	0.21	2.75	0.065	1.19	4.28	0.75	0.75
SC22CB-1E7.1	-1.37412	4.7465e-05	0.00539531	6.67	0.66	5.98	8.05	0.258344	0.560097	0.981399	0	9.48	-0.35417	0.302313	0.711418	9.96	4.87	7.66	9.03	0.0240725	0.949141	0.975231	6.19	4.72	-0.345669	0.415327	0.791263	12.71	2.74	11.73	11.28	0.258344	0.560097	0.981399	0	9.48	7.415	3.665	7.725	8.345	7.015	11.505	5.455	4.74	4.74
PMCHL2	-1.43273	4.81501e-05	0.00545291	0	0	0.38	1.47	-0.384922	0.17784	0.981399	0.09	0.14	-0.482126	0.0522669	0.711418	0	0	0.35	0	-0.388537	0.411795	0.657723	0	0	0.448415	0.482017	0.791263	0	0	0	0	-0.384922	0.17784	0.981399	0.09	0.14	0	0	0	0.175	0.925	0	0	0.115	0.115
HBA1	-0.554748	5.27785e-05	0.00593312	722.81	527.89	1005.44	809.99	-0.336007	0.122461	0.981399	835.42	689.98	-0.29288	0.199946	0.711418	146.78	521	554.49	171.52	0.443555	0.113475	0.657723	245.78	102.9	-1.02823	0.00575804	0.791263	125.42	0.91	3.48	389.3	-0.336007	0.122461	0.981399	835.42	689.98	333.89	625.35	63.165	363.005	907.715	196.39	174.34	762.7	762.7
ETS2	1.13025	5.50574e-05	0.00614412	24.56	11.11	9.14	5.84	0.617554	0.0704441	0.981399	3.73	25.43	0.188173	0.48898	0.724223	57.16	39.35	35.48	40.9	0.104439	0.731097	0.854128	45.09	26.6	0.406139	0.229662	0.791263	55.9	35.55	45.23	47.06	0.617554	0.0704441	0.981399	3.73	25.43	48.255	17.835	45.725	38.19	7.49	46.145	35.845	14.58	14.58
PLXNC1	1.59427	5.80643e-05	0.00645612	3.14	1.2	0.45	0.13	0.847562	0.0669884	0.981399	0.19	2.07	0.246109	0.520689	0.75096	6.42	3.05	3.63	3.08	-0.000939136	0.998167	0.999342	4.75	2.42	-0.575295	0.299847	0.791263	2.32	0.2	3.35	2	0.847562	0.0669884	0.981399	0.19	2.07	4.735	2.17	1.26	3.355	0.29	2.675	3.585	1.13	1.13
FAR2	1.39959	6.21071e-05	0.00688061	7.6	4.57	2.32	1.59	0.407848	0.297859	0.981399	2.33	7.01	0.403806	0.188397	0.711418	29.72	12.65	9.16	19.47	0.140818	0.668194	0.816273	17.01	11.27	0.277653	0.479597	0.791263	18.2	9.64	15.85	14.65	0.407848	0.297859	0.981399	2.33	7.01	21.185	6.085	13.92	14.315	1.955	15.25	14.14	4.67	4.67
RHOF	1.5047	6.25984e-05	0.00691001	5.86	2.87	2.43	0.44	0.431375	0.297575	0.981399	1.11	6.07	0.0239411	0.944465	0.980801	7.92	8.11	8.09	6.33	-0.176503	0.628691	0.791754	9.17	5.43	0.294673	0.446565	0.791263	18.13	12.33	16.88	16.62	0.431375	0.297575	0.981399	1.11	6.07	8.015	4.365	15.23	7.21	1.435	16.75	7.3	3.59	3.59
TIE1	1.62056	6.9264e-05	0.00753696	5.82	0.72	0.91	0.05	0.447751	0.319622	0.981399	0.06	6.04	0.507686	0.119257	0.711418	17.94	10.23	10.33	7.12	-0.0668215	0.84417	0.920483	14.76	8.36	-0.48962	0.337557	0.791263	2.55	1.25	2	6.87	0.447751	0.319622	0.981399	0.06	6.04	14.085	3.27	1.9	8.725	0.48	4.435	11.56	3.05	3.05
HIST2H2BC	-1.39455	8.20006e-05	0.00873634	4.52	0.54	5.64	5.39	0.97055	0.0374473	0.981399	0	2.1	0.205502	0.660819	0.841874	5.01	0	3.1	0	1.39213	0.0052892	0.657723	0	0	1.73215	0.00318609	0.791263	2.2	1.45	0	1.19	0.97055	0.0374473	0.981399	0	2.1	2.505	2.53	1.825	1.55	5.515	0.595	0	1.05	1.05
AKR1B1	1.41459	8.25033e-05	0.00875939	2.54	0.45	0.18	0	0.552723	0.245331	0.981399	0.02	1.95	-0.341553	0.359462	0.711418	4.34	4.09	3.71	6.62	-0.696499	0.0762712	0.657723	5.72	5.57	0.696641	0.178622	0.791263	3.45	2.05	1.46	3.01	0.552723	0.245331	0.981399	0.02	1.95	4.215	1.495	2.75	5.165	0.09	2.235	5.645	0.985	0.985
LPP	1.58013	8.77746e-05	0.00926745	4.92	1.47	1.04	0.28	0.927598	0.0389633	0.981399	0.07	4.15	0.095534	0.803777	0.917726	4.55	3.72	4.63	2.55	1.07088	0.0213006	0.657723	3.98	0.05	0.62292	0.112015	0.791263	15.98	14.85	14.7	12.42	0.927598	0.0389633	0.981399	0.07	4.15	4.135	3.195	15.415	3.59	0.66	13.56	2.015	2.11	2.11
AKAP13	1.52681	9.13759e-05	0.00950341	6.79	1.5	2.44	0.13	0.673056	0.120714	0.981399	0.29	5.91	0.124916	0.708012	0.871216	8.88	11.44	9.43	7.41	-0.229179	0.515317	0.717035	17.38	4.49	0.312311	0.451159	0.791263	12.81	6.35	10.41	9.95	0.673056	0.120714	0.981399	0.29	5.91	10.16	4.145	9.58	8.42	1.285	10.18	10.935	3.1	3.1
DDAH1	1.55458	9.42528e-05	0.0097548	3.35	2.61	2.37	0	0.901223	0.043118	0.981399	0.08	4.71	-1.17257	0.00555814	0.493756	0.19	4.49	4.55	2.29	-0.194081	0.705247	0.838843	3.59	0.03	0.309063	0.418389	0.791263	19.19	14.3	23.76	14.45	0.901223	0.043118	0.981399	0.08	4.71	2.34	2.98	16.745	3.42	1.185	19.105	1.81	2.395	2.395
MIR621	-1.37328	9.59216e-05	0.0098754	0	0	3.04	0	-1.0329	0.00674262	0.981399	0	1.53	2.99107	3.65742e-24	3.72776e-20	10.2	1.21	0	0	2.73749	1.09686e-09	8.38468e-06	0	0	2.11446	0.000600898	0.791263	3.7	0	0	0	-1.0329	0.00674262	0.981399	0	1.53	5.705	0	1.85	0	1.52	0	0	0.765	0.765
DHRS9	1.50906	9.80876e-05	0.00999741	7.3	1.51	2.02	0.3	0.148358	0.722397	0.981399	1.28	6.03	0.16133	0.610508	0.813336	20.88	9.76	9.37	14.57	-0.255638	0.44495	0.677228	18.92	9.48	-1.20308	0.0443012	0.791263	0.54	0	0	7.83	0.148358	0.722397	0.981399	1.28	6.03	15.32	4.405	0.27	11.97	1.16	3.915	14.2	3.655	3.655
CD38	1.58215	9.77808e-05	0.00999741	4.02	1.62	1.43	0.06	0.839152	0.0627542	0.981399	0.08	4.12	0.090661	0.799214	0.916046	7.24	5.92	5.31	5.84	-0.413529	0.265813	0.657723	8.9	5.34	0.439353	0.269789	0.791263	14.81	11	14.42	11.57	0.839152	0.0627542	0.981399	0.08	4.12	6.58	2.82	12.905	5.575	0.745	12.995	7.12	2.1	2.1
PAK1	1.28094	9.90032e-05	0.0100572	12.95	4.35	4.37	1.83	0.472567	0.21283	0.981399	1.47	14.59	0.0915864	0.755327	0.895423	28.64	19.59	23.25	17.76	0.247016	0.44503	0.677228	24.03	9.82	0.353257	0.314983	0.791263	34.76	29.84	35.35	33.21	0.472567	0.21283	0.981399	1.47	14.59	24.115	8.65	32.3	20.505	3.1	34.28	16.925	8.03	8.03
HIST1H3D	1.1532	0.000100938	0.010186	14.72	10.69	4.52	6.15	0.769269	0.0316171	0.981399	3.3	13.34	0.152862	0.602777	0.807709	25.83	22.97	18.25	21.89	0.0557137	0.861689	0.930601	22.06	15.36	-0.389037	0.36004	0.791263	6.84	5.49	7.55	15.92	0.769269	0.0316171	0.981399	3.3	13.34	24.4	12.705	6.165	20.07	5.335	11.735	18.71	8.32	8.32
TBC1D1	1.36262	0.000102632	0.0103229	7.25	4.48	2.07	1.75	0.229297	0.556173	0.981399	2.62	7.7	0.0194625	0.953005	0.984088	12.49	8.48	8.53	10.1	-0.589698	0.0866154	0.657723	17.79	8.37	0.590635	0.118961	0.791263	19.71	19.79	17.88	17.36	0.229297	0.556173	0.981399	2.62	7.7	10.485	5.865	19.75	9.315	1.91	17.62	13.08	5.16	5.16
LRRC8E	-1.39943	0.000112368	0.0111555	0.08	0.03	0.43	1.67	-0.527202	0.111651	0.981399	0.37	0.06	0.130712	0.671408	0.848753	0.07	0.35	0.15	0.07	-0.0269992	0.958392	0.979728	0.11	0	0.527226	0.407301	0.791263	0.26	0.25	0	0.52	-0.527202	0.111651	0.981399	0.37	0.06	0.21	0.055	0.255	0.11	1.05	0.26	0.055	0.215	0.215
P2RX5	1.46705	0.000127357	0.0125215	4.2	0.47	0.46	0	0.294129	0.525643	0.981399	0.03	4.64	-0.105447	0.751074	0.892664	10.04	8.87	8.89	9.72	0.195514	0.591748	0.767727	9.66	3.97	0.473298	0.332553	0.791263	3.48	3.52	1.76	5.54	0.294129	0.525643	0.981399	0.03	4.64	9.455	2.335	3.5	9.305	0.23	3.65	6.815	2.335	2.335
STOM	0.991655	0.000137768	0.0134157	35.36	15.42	15.79	8.47	0.214876	0.501726	0.981399	10.03	36.19	0.0228564	0.932074	0.975694	53.4	49.21	46.75	45.58	-0.278967	0.351934	0.657723	57.71	41.78	0.282271	0.386978	0.791263	61.37	54.42	50.86	79.66	0.214876	0.501726	0.981399	10.03	36.19	51.305	25.39	57.895	46.165	12.13	65.26	49.745	23.11	23.11
IGFBP2	1.51077	0.000152684	0.0147275	3.98	0.84	0.73	0	0.491182	0.284248	0.981399	0.04	4.54	-1.13283	0.00542574	0.485096	0.29	6.13	5.88	2.67	-0.664729	0.153069	0.657723	4.37	0.94	0.447946	0.265804	0.791263	17.93	7.5	14.21	10.21	0.491182	0.284248	0.981399	0.04	4.54	3.21	2.41	12.715	4.275	0.365	12.21	2.655	2.29	2.29
BUD31	-0.898352	0.000156875	0.0150357	20.7	19.79	27.94	49.75	-0.485208	0.124235	0.981399	32.09	24.05	-0.238602	0.429285	0.711418	14.11	21.35	21.06	16.66	-0.097227	0.768155	0.877888	24.44	8.22	-0.868265	0.0411371	0.791263	11.12	2.26	8.56	22.86	-0.485208	0.124235	0.981399	32.09	24.05	17.73	20.245	6.69	18.86	38.845	15.71	16.33	28.07	28.07
HIST2H2AB	1.09477	0.000157435	0.0150357	14.78	12.62	9.12	4.13	0.924585	0.00961166	0.981399	2.96	13.82	0.378983	0.203318	0.711418	27.47	20.82	16.17	17.29	0.15585	0.627754	0.791294	16.95	17.11	-0.334897	0.415368	0.791263	9.48	6.39	12.46	15.08	0.924585	0.00961166	0.981399	2.96	13.82	24.145	13.7	7.935	16.73	6.625	13.77	17.03	8.39	8.39
TTC23	1.54395	0.000157846	0.0150357	2.03	2.14	0.33	0.41	0.64124	0.161219	0.981399	0.76	1.52	0.252608	0.539915	0.767068	3.14	2.6	2.03	2.14	-0.596391	0.159034	0.657723	3.33	3.98	0.614898	0.225116	0.791263	5.53	1.34	1.85	3.5	0.64124	0.161219	0.981399	0.76	1.52	2.87	2.085	3.435	2.085	0.37	2.675	3.655	1.14	1.14
UBASH3A	1.50696	0.000159888	0.0151829	8.24	0.78	1.65	0.17	0.341716	0.431844	0.981399	0.22	7.97	0.321839	0.290157	0.711418	27.33	14.71	11.81	18.12	0.0148477	0.963617	0.982315	17.92	13.76	-0.696383	0.235596	0.791263	1.56	0	0.03	7.58	0.341716	0.431844	0.981399	0.22	7.97	21.02	4.51	0.78	14.965	0.91	3.805	15.84	4.095	4.095
STAB1	1.54665	0.00016124	0.0152639	2.48	2.08	0.84	0.15	1.00924	0.027941	0.981399	0.12	2.31	0.0219864	0.956383	0.984709	2.04	4.44	3.49	2.02	0.605651	0.197381	0.657723	3.09	0.31	0.728915	0.0836174	0.791263	9.22	10.15	5.82	9.86	1.00924	0.027941	0.981399	0.12	2.31	3.24	2.28	9.685	2.755	0.495	7.84	1.7	1.215	1.215
SCARNA1	-1.33055	0.000166699	0.0156835	0	0	2.82	0	-0.901511	0.0126684	0.981399	0.67	0.12	0.479336	0.242189	0.711418	0	1.44	0.36	0	0.560903	0.294125	0.657723	0	0	0.448415	0.482017	0.791263	0	0	0	0	-0.901511	0.0126684	0.981399	0.67	0.12	0.72	0	0	0.18	1.41	0	0	0.395	0.395
DACH1	1.47387	0.000174064	0.0162267	6.74	1.34	1.42	0.42	0.660593	0.130388	0.981399	0.11	7.11	0.257275	0.398051	0.711418	27.27	13.92	12.5	17.75	-0.0886358	0.785026	0.887702	16.43	16.71	0.362563	0.412047	0.791263	6.89	5.35	4.48	8.77	0.660593	0.130388	0.981399	0.11	7.11	20.595	4.04	6.12	15.125	0.92	6.625	16.57	3.61	3.61
SLC7A8	-0.790489	0.000177854	0.0164795	56.01	32.14	86.47	62.58	-0.743164	0.00954175	0.981399	95.44	51.36	-2.36535	7.00646e-13	2.14237e-09	0.44	33.32	37.24	17.1	-0.175718	0.660247	0.811527	15.45	0.66	-0.392092	0.434074	0.791263	11.4	0.05	0.11	35.19	-0.743164	0.00954175	0.981399	95.44	51.36	16.88	44.075	5.725	27.17	74.525	17.65	8.055	73.4	73.4
RNF219-AS1	1.5148	0.00019191	0.0174126	1.62	2.66	0.94	0	0.207493	0.643606	0.981399	1.16	2.28	0.258943	0.540883	0.767772	5.05	1.02	1.65	1.85	-0.73002	0.0933535	0.657723	5.67	1.79	-1.49906	0.00827404	0.791263	0.96	0	3.87	2.22	0.207493	0.643606	0.981399	1.16	2.28	3.035	2.14	0.48	1.75	0.47	3.045	3.73	1.72	1.72
PCBP3	1.4812	0.000191484	0.0174126	5.07	1.6	1.97	0.13	0.695997	0.115122	0.981399	0.16	5.45	-0.110653	0.752407	0.893112	5.05	8.9	7.69	5.66	-0.207508	0.579815	0.760118	7.28	5.05	0.294966	0.478833	0.791263	8.55	8.97	13.49	7.1	0.695997	0.115122	0.981399	0.16	5.45	6.975	3.335	8.76	6.675	1.05	10.295	6.165	2.805	2.805
RLTPR	1.50838	0.0002172	0.0193625	2.49	2.4	1.61	0.01	0.75269	0.0959951	0.981399	0.39	2.61	-1.40551	0.00132005	0.18754	0.1	2.92	4.53	1.83	-0.884599	0.083418	0.657723	2.16	1.03	0.469628	0.252534	0.791263	11.64	9.26	10.42	9.97	0.75269	0.0959951	0.981399	0.39	2.61	1.51	2.445	10.45	3.18	0.81	10.195	1.595	1.5	1.5
GJA4	1.38493	0.000216689	0.0193625	5.64	0.06	0.33	0	-0.163956	0.723256	0.981399	0.08	6.1	0.349057	0.284041	0.711418	15.63	10.4	9.39	8.73	-0.0909453	0.790663	0.89142	16.29	6.72	-1.02547	0.0895674	0.791263	0.53	0	0.06	5.52	-0.163956	0.723256	0.981399	0.08	6.1	13.015	2.85	0.265	9.06	0.165	2.79	11.505	3.09	3.09
HAUS4	-1.41486	0.000226751	0.0199235	1.05	1.03	2.54	4.79	-0.258215	0.583499	0.981399	1.35	1.23	0.295553	0.461046	0.711418	3.64	3.27	2.27	2.64	0.5867	0.195001	0.657723	2.23	1.06	-0.426967	0.449239	0.791263	1.16	0.72	1.41	2.9	-0.258215	0.583499	0.981399	1.35	1.23	3.455	1.04	0.94	2.455	3.665	2.155	1.645	1.29	1.29
PIEZO2	1.5014	0.000254208	0.0220196	5.41	0.83	0.93	0.19	0.546417	0.226045	0.981399	0.05	5.45	-0.599406	0.0655437	0.711418	6.83	12.17	12.42	13.21	-0.384969	0.276721	0.657723	13.66	6.22	0.838234	0.0383049	0.791263	14.81	11.97	7.59	12.72	0.546417	0.226045	0.981399	0.05	5.45	9.5	3.12	13.39	12.815	0.56	10.155	9.94	2.75	2.75
SLA	1.33578	0.000257656	0.0221926	2.61	0.39	0.22	0	0.710053	0.134168	0.981399	0	1.52	-0.178665	0.670722	0.848517	1.61	2.72	2.15	2.23	-0.529298	0.24303	0.657723	3.86	1.41	0.558768	0.240132	0.791263	5.64	2.87	3.7	3.86	0.710053	0.134168	0.981399	0	1.52	2.165	1.5	4.255	2.19	0.11	3.78	2.635	0.76	0.76
MAGED1	0.909855	0.000259048	0.0222498	47.33	17.79	16.19	14.25	0.430416	0.171507	0.981399	8.34	48.53	0.104219	0.680521	0.854445	115.04	80.24	75.23	89.18	-0.167074	0.564516	0.75115	99.1	73.28	-0.41709	0.248075	0.791263	34.6	11.51	25.11	55.32	0.430416	0.171507	0.981399	8.34	48.53	97.64	32.56	23.055	82.205	15.22	40.215	86.19	28.435	28.435
SPATA6L	-1.34868	0.000272588	0.0231255	0.15	0.02	0.36	1.86	-1.1057	0.00602217	0.981399	0.9	0.53	-0.703678	0.125847	0.711418	0	0.83	1.3	0.43	-0.266565	0.63432	0.794121	0.82	0	-0.653221	0.299631	0.791263	0.02	0	0.16	1.26	-1.1057	0.00602217	0.981399	0.9	0.53	0.415	0.085	0.01	0.865	1.11	0.71	0.41	0.715	0.715
FGD4	1.35764	0.000287793	0.0241754	0.94	1.89	0.33	0	0.769888	0.103001	0.981399	0.36	0.78	-0.765076	0.0744846	0.711418	1.89	1.05	1.48	4.08	-0.65835	0.171124	0.657723	2.54	1.41	-0.441714	0.372645	0.791263	2.17	2.2	7.55	2.65	0.769888	0.103001	0.981399	0.36	0.78	1.47	1.415	2.185	2.78	0.165	5.1	1.975	0.57	0.57
B4GALT6	1.43247	0.0003023	0.0251864	1.78	1.79	0.65	0	0.553616	0.232308	0.981399	0.54	1.65	0.127072	0.751729	0.892784	5.19	1.86	1.93	3.45	-0.791871	0.0538694	0.657723	5.12	4.18	-1.01024	0.0327996	0.791263	3.77	1.5	10.11	6.08	0.553616	0.232308	0.981399	0.54	1.65	3.525	1.785	2.635	2.69	0.325	8.095	4.65	1.095	1.095
UBE2L6	0.812835	0.00030392	0.0252526	82.47	30.67	33.04	24.46	0.0973677	0.737886	0.981399	23.26	86.39	0.158643	0.519155	0.749384	147.48	121.58	107.65	112.07	0.0573017	0.841522	0.919125	115.48	89.36	-0.285852	0.345839	0.791263	117.26	64.77	130.81	163.1	0.0973677	0.737886	0.981399	23.26	86.39	134.53	56.57	91.015	109.86	28.75	146.955	102.42	54.825	54.825
AGAP1	1.06235	0.000323433	0.026585	13.26	11.38	5.31	5.8	-0.150277	0.659486	0.981399	12.03	14.56	0.184642	0.535673	0.763425	26.94	18.07	14.54	21.62	0.238779	0.463595	0.687456	22.81	9.04	-0.654199	0.19243	0.791263	3.97	0.77	1.67	11.4	-0.150277	0.659486	0.981399	12.03	14.56	22.505	12.32	2.37	18.08	5.555	6.535	15.925	13.295	13.295
MGST1	0.746239	0.000331545	0.0271061	98.54	64.2	40.9	52.96	0.5645	0.0449709	0.981399	28.05	93.05	-0.0255163	0.917084	0.969093	126.07	137.01	139.51	107.32	0.120586	0.67457	0.820524	143.24	62.52	0.574681	0.0494986	0.791263	225.81	108.76	167.32	128.79	0.5645	0.0449709	0.981399	28.05	93.05	131.54	81.37	167.285	123.415	46.93	148.055	102.88	60.55	60.55
PARP8	1.46517	0.000336715	0.0274553	3.28	1.14	0.97	0	0.851461	0.0657492	0.981399	0.11	2.39	0.32369	0.395322	0.711418	5.02	4.57	3.14	3.62	0.0440183	0.91329	0.956523	4.12	3.13	0.544463	0.194689	0.791263	11.72	6.83	10.53	6.93	0.851461	0.0657492	0.981399	0.11	2.39	4.795	2.21	9.275	3.38	0.485	8.73	3.625	1.25	1.25
TVP23CP2	-1.2783	0.000339515	0.0275601	0	0	0.24	1.39	-0.69139	0.040434	0.981399	0.27	0.24	0.0905451	0.787361	0.911492	0	0.51	0.27	0.06	0.148351	0.773553	0.881125	0	0	0.448415	0.482017	0.791263	0	0	0	0	-0.69139	0.040434	0.981399	0.27	0.24	0.255	0	0	0.165	0.815	0	0	0.255	0.255
GAGE2D	-1.18763	0.000359132	0.0290457	4.67	1.54	8.82	5.44	0.597527	0.175815	0.981399	1.82	1.41	-2.67586	6.95136e-13	2.14237e-09	0	0.53	7.55	1.98	0.162966	0.752517	0.867996	0	0	-0.856266	0.164703	0.791263	0.28	0	0.36	2.12	0.597527	0.175815	0.981399	1.82	1.41	0.265	3.105	0.14	4.765	7.13	1.24	0	1.615	1.615
ZNF462	1.46854	0.000364153	0.0293018	2.8	1.59	1.15	0.03	0.848795	0.0651189	0.981399	0.05	3.02	-1.18596	0.00721475	0.595229	0.09	3.13	3.35	1.84	-0.668998	0.197063	0.657723	2.29	0.57	0.468144	0.24633	0.791263	14.78	8.94	15.61	8.65	0.848795	0.0651189	0.981399	0.05	3.02	1.61	2.195	11.86	2.595	0.59	12.13	1.43	1.535	1.535
SH3BGRL3	0.461131	0.000371418	0.029808	1563.87	964.53	768.11	1007.05	0.14785	0.472678	0.981399	639.24	1764.58	0.275093	0.160789	0.711418	3307.9	2203.51	2258.02	1852.07	0.0787561	0.766766	0.876759	2143.97	1897.53	0.527858	0.0185193	0.791263	1566.78	1397.61	1118.9	1689.94	0.14785	0.472678	0.981399	639.24	1764.58	2755.7	1264.2	1482.19	2055.05	887.58	1404.42	2020.75	1201.91	1201.91
AL353803.1	-1.26013	0.000393957	0.0313699	0	0	2.48	0	-0.0805447	0.755744	0.981399	0	0	0.375584	0.136631	0.711418	0	0.39	0	0	0.0542895	0.914782	0.957233	0	0	0.448415	0.482017	0.791263	0	0	0	0	-0.0805447	0.755744	0.981399	0	0	0.195	0	0	0	1.24	0	0	0	0
CLEC9A	1.39429	0.00040014	0.0316152	1.61	1.66	0.5	0.04	0.853618	0.0685906	0.981399	0	2.11	-1.13335	0.0140878	0.711418	0.04	1.75	1.29	2.21	-0.432494	0.442802	0.677228	1.89	0	0.821318	0.042485	0.791263	15.35	10.85	13.34	7.54	0.853618	0.0685906	0.981399	0	2.11	0.895	1.635	13.1	1.75	0.27	10.44	0.945	1.055	1.055
GS1-309P15.3	-1.26559	0.000399878	0.0316152	0	0	0	2.19	-0.0805447	0.755744	0.981399	0	0	-0.11852	0.474543	0.711418	0	0	0	0	-0.388537	0.411795	0.657723	0	0	0.448415	0.482017	0.791263	0	0	0	0	-0.0805447	0.755744	0.981399	0	0	0	0	0	0	1.095	0	0	0	0
OSGIN1	-1.11404	0.000404226	0.0317738	5.2	2.87	7.17	10.86	-0.421621	0.288166	0.981399	5.56	4.93	-0.108724	0.793104	0.91461	0.97	5.16	4.92	0.95	0.49896	0.308953	0.657723	3.29	0.05	-0.870459	0.111843	0.791263	2.46	0.17	1.91	4.97	-0.421621	0.288166	0.981399	5.56	4.93	3.065	4.035	1.315	2.935	9.015	3.44	1.67	5.245	5.245
TIMM8AP1	1.27209	0.000406287	0.0318539	0	2.69	0	0	0.36646	0.433019	0.981399	1.02	0	-0.0431675	0.895467	0.959368	0	0.4	0.43	0	0.0626861	0.901807	0.950617	0	0	0.448415	0.482017	0.791263	0	0	0	0	0.36646	0.433019	0.981399	1.02	0	0.2	1.345	0	0.215	0	0	0	0.51	0.51
AL109927.1	-1.26267	0.000413437	0.0323316	0	0	0	2.18	-0.184408	0.486613	0.981399	0	0.09	-0.11852	0.474543	0.711418	0	0	0	0	-1.29496	0.0115104	0.657723	0	1.52	0.448415	0.482017	0.791263	0	0	0	0	-0.184408	0.486613	0.981399	0	0.09	0	0	0	0	1.09	0	0.76	0.045	0.045
LY6G5B	-1.10019	0.000428753	0.0330226	7.45	2.11	9.31	9.16	-0.684927	0.0784132	0.981399	5.16	8.41	0.478757	0.200453	0.711418	3.79	8.58	9.72	1.11	1.39974	0.001352	0.469773	0.62	3.25	0.719352	0.174746	0.791263	3.96	1.51	0	9.49	-0.684927	0.0784132	0.981399	5.16	8.41	6.185	4.78	2.735	5.415	9.235	4.745	1.935	6.785	6.785
AP000275.65	1.26607	0.000441377	0.0336558	0.61	0.9	0	0	-0.808808	0.0847033	0.981399	2	1.32	-1.77325	2.46508e-05	0.0103253	0	0.74	2.18	2.08	0.299002	0.571342	0.754699	0	0	0.566714	0.374281	0.791263	0	0.09	0	0	-0.808808	0.0847033	0.981399	2	1.32	0.37	0.755	0.045	2.13	0	0	0	1.66	1.66
GAS8	-1.44332	0.000442553	0.0336616	0.9	0.26	1.64	3.03	-0.398612	0.407194	0.981399	0.68	0.96	-0.824262	0.071172	0.711418	0.1	0.6	1.11	0.67	-0.444792	0.430028	0.667694	0.8	0.11	0.636868	0.304326	0.791263	1.76	0.03	0.14	1.01	-0.398612	0.407194	0.981399	0.68	0.96	0.35	0.58	0.895	0.89	2.335	0.575	0.455	0.82	0.82
SH2D3C	1.32289	0.000445603	0.0338095	5.39	2.64	1.48	0.99	0.83218	0.0526012	0.981399	0.57	4.38	-0.426228	0.238587	0.711418	3.76	6.46	7.03	5.4	-0.503786	0.193636	0.657723	6.94	4.44	-0.443259	0.254915	0.791263	11.87	10.8	17.78	24.78	0.83218	0.0526012	0.981399	0.57	4.38	5.11	4.015	11.335	6.215	1.235	21.28	5.69	2.475	2.475
MTRNR2L2	-0.356077	0.000477407	0.0360436	3385.59	3976.29	4390.98	4863.54	-0.192612	0.286775	0.981399	4904.62	3380.6	-0.249208	0.194543	0.711418	3477.12	2777.07	2814.05	4072.24	-0.862072	0.00110577	0.427987	3713.01	5351.36	0.309475	0.143818	0.791263	2430.48	1976.55	1786.61	3140.68	-0.192612	0.286775	0.981399	4904.62	3380.6	3127.09	3680.94	2203.51	3443.14	4627.26	2463.64	4532.19	4142.61	4142.61
HIST1H2BPS2	-1.31179	0.000487143	0.0366881	0.06	0.16	1.05	0.97	-0.617095	0.117516	0.981399	0.62	0.19	0.639796	0.0932166	0.711418	0	1.34	0.15	0	0.526269	0.326269	0.657723	0	0	-0.617076	0.327245	0.791263	0	0	1.06	0.24	-0.617095	0.117516	0.981399	0.62	0.19	0.67	0.11	0	0.075	1.01	0.65	0	0.405	0.405
MIR4793	-1.24005	0.000497788	0.0370338	0	0	2.39	0	-0.0805447	0.755744	0.981399	0	0	-0.400012	0.391798	0.711418	0	3.4	4.97	0	1.04199	0.0414693	0.657723	0	0	1.27025	0.0442722	0.791263	0	1.14	0	0	-0.0805447	0.755744	0.981399	0	0	1.7	0	0.57	2.485	1.195	0	0	0	0
SH3YL1	1.42376	0.000497012	0.0370338	3.43	1.53	1.67	0.02	0.307981	0.489326	0.981399	0.35	4.92	0.617227	0.0932473	0.711418	7.31	6.11	3.95	3.64	0.75032	0.0637423	0.657723	4.89	1.49	0.544304	0.213611	0.791263	7.9	5.88	7.08	5.75	0.307981	0.489326	0.981399	0.35	4.92	6.71	2.48	6.89	3.795	0.845	6.415	3.19	2.635	2.635
KAZN	1.06064	0.000508217	0.0375356	11.69	9.07	5.54	3.92	0.363052	0.312323	0.981399	4.86	11.54	0.184155	0.550765	0.770963	19	15.69	13.32	14.37	-0.123047	0.708598	0.840384	19.27	11.25	-0.606104	0.296053	0.791263	1.42	0.2	0.05	8.31	0.363052	0.312323	0.981399	4.86	11.54	17.345	10.38	0.81	13.845	4.73	4.18	15.26	8.2	8.2
LA16c-OS12.2	-1.39268	0.000515832	0.0380063	2.16	0.05	3	2.39	-0.786389	0.0952928	0.981399	0.94	2.29	-0.529571	0.19325	0.711418	2.09	2.4	3.29	2.95	0.263246	0.582452	0.762105	1.89	0.83	-0.798298	0.163243	0.791263	0.47	0.85	1.09	3.61	-0.786389	0.0952928	0.981399	0.94	2.29	2.245	1.105	0.66	3.12	2.695	2.35	1.36	1.615	1.615
PLVAP	1.38178	0.000537122	0.0392909	3.17	0.7	0.42	0.12	0.456061	0.328726	0.981399	0.01	3.67	-0.0347491	0.922799	0.972102	5.71	6.35	5.68	5.54	-0.918595	0.0120494	0.657723	9.06	9.76	-0.443864	0.463032	0.791263	0.64	0.24	0.12	3.63	0.456061	0.328726	0.981399	0.01	3.67	6.03	1.935	0.44	5.61	0.27	1.875	9.41	1.84	1.84
PIK3R5	1.25712	0.000570011	0.0412038	1.31	0.82	0.19	0	0.910789	0.04722	0.981399	0	0.92	0.986871	0.0145022	0.711418	5.2	3.88	2.75	1.14	0.132031	0.748568	0.86536	3.77	2.59	0.334276	0.479143	0.791263	2.68	6.13	2.98	5.49	0.910789	0.04722	0.981399	0	0.92	4.54	1.065	4.405	1.945	0.095	4.235	3.18	0.46	0.46
SEMA4A	1.4055	0.000573196	0.0413364	3.01	1.81	1.41	0.11	0.765701	0.0919887	0.981399	0.23	2.98	-0.940318	0.0278702	0.711418	0.41	3.35	4.06	1.8	-0.319088	0.524477	0.724225	2.18	0.65	0.458977	0.253764	0.791263	15.85	8.8	14.63	9.86	0.765701	0.0919887	0.981399	0.23	2.98	1.88	2.41	12.325	2.93	0.76	12.245	1.415	1.605	1.605
DAPK1	1.10539	0.000621382	0.0441058	9.81	6.19	3.7	3.02	0.656889	0.0851646	0.981399	2	9.43	-0.060115	0.861509	0.946953	4.94	11.77	11.43	4.51	-0.108896	0.768924	0.878372	12.27	2.94	0.477537	0.21913	0.791263	23	10.19	16.28	14.58	0.656889	0.0851646	0.981399	2	9.43	8.355	8	16.595	7.97	3.36	15.43	7.605	5.715	5.715
IL6R	1.32165	0.000656888	0.046068	5.69	1.62	3.61	0.05	0.867184	0.0496972	0.981399	0.1	5.31	-0.191311	0.607551	0.811259	3.47	5.77	5.37	4.09	-0.268529	0.50308	0.71011	6.02	2.83	0.556628	0.133997	0.791263	23.55	21.64	22.24	19.42	0.867184	0.0496972	0.981399	0.1	5.31	4.62	3.655	22.595	4.73	1.83	20.83	4.425	2.705	2.705
FAM168A	0.999998	0.0006632	0.0464043	16.07	9.27	7.46	4.61	0.11386	0.742101	0.981399	6.79	16.91	0.27452	0.33916	0.711418	40.58	22.64	22.83	22.99	0.0457758	0.883808	0.941676	20.2	27.35	0.409368	0.2632	0.791263	24.25	24.35	19.55	30.27	0.11386	0.742101	0.981399	6.79	16.91	31.61	12.67	24.3	22.91	6.035	24.91	23.775	11.85	11.85
HAUS1	-0.995189	0.00066785	0.046623	7.61	4.85	8.42	17.93	-0.362613	0.331021	0.981399	5.3	10.91	0.02598	0.939287	0.978537	11.26	6.22	7.94	7.13	-0.00686366	0.985049	0.993104	9.32	4.51	0.363059	0.416688	0.791263	5.1	6.42	4.08	8.09	-0.362613	0.331021	0.981399	5.3	10.91	8.74	6.23	5.76	7.535	13.175	6.085	6.915	8.105	8.105
KDM5D	1.28692	0.000677532	0.0471911	2.62	0.49	0.33	0.01	0.535699	0.259411	0.981399	0.02	2.16	0.346985	0.330471	0.711418	10.02	5.15	4.1	6.27	-0.0354068	0.924587	0.961776	6.71	5.05	-0.589931	0.343259	0.791263	0.43	0	0.01	2.94	0.535699	0.259411	0.981399	0.02	2.16	7.585	1.555	0.215	5.185	0.17	1.475	5.88	1.09	1.09
MIR2110	-1.21771	0.0006843	0.0474463	0	0	0	2.03	-0.0805447	0.755744	0.981399	0	0	-0.11852	0.474543	0.711418	0	0	0	0	-0.388537	0.411795	0.657723	0	0	1.69588	0.00664995	0.791263	2.09	0	0	0	-0.0805447	0.755744	0.981399	0	0	0	0	1.045	0	1.015	0	0	0	0
SLAIN1	1.34821	0.000694537	0.0480257	5.11	1.36	2.42	0.08	0.897486	0.0458415	0.981399	0.05	4.4	-0.81011	0.0468617	0.711418	0.75	4.52	3.8	3.16	-0.473007	0.305793	0.657723	4.32	0.86	0.362468	0.35997	0.791263	18.26	8.91	17.1	11.45	0.897486	0.0458415	0.981399	0.05	4.4	2.635	3.235	13.585	3.48	1.25	14.275	2.59	2.225	2.225
HIST2H2AA4	0.910515	0.000697368	0.0480257	21.04	17.36	10.79	9.02	0.95821	0.00497527	0.981399	4.1	19.27	0.180866	0.521486	0.75152	36.12	31.93	31.56	23.67	0.676228	0.0335292	0.657723	26.94	9.73	-0.299736	0.446862	0.791263	20.44	5.39	14.13	24.61	0.95821	0.00497527	0.981399	4.1	19.27	34.025	19.2	12.915	27.615	9.905	19.37	18.335	11.685	11.685
CT45A1	-1.21462	0.000707852	0.0485331	0	0	0	2.02	-0.233232	0.384511	0.981399	0	0.15	-0.11852	0.474543	0.711418	0	0	0	0	-0.478487	0.315538	0.657723	0.07	0	0.694251	0.276708	0.791263	0.2	0	0	0	-0.233232	0.384511	0.981399	0	0.15	0	0	0.1	0	1.01	0	0.035	0.075	0.075
VIM	-0.577805	0.000710409	0.0485331	188.79	149.73	201.64	301.79	-0.215427	0.391418	0.981399	160.75	221.49	0.33805	0.148225	0.711418	282.35	240	263.57	134.63	0.191564	0.493561	0.702622	120.61	273.27	-0.393561	0.217592	0.791263	86.36	35.28	46.73	204.57	-0.215427	0.391418	0.981399	160.75	221.49	261.175	169.26	60.82	199.1	251.715	125.65	196.94	191.12	191.12
PLXDC2	1.39827	0.000716228	0.0487753	2.16	1.75	0.91	0.08	0.7665	0.0977113	0.981399	0.04	2.98	-0.173619	0.673808	0.85024	2.04	2.76	2.98	2.02	-0.158383	0.729405	0.853268	3.91	0.82	0.836941	0.0371771	0.791263	16.29	11.71	12.5	8.9	0.7665	0.0977113	0.981399	0.04	2.98	2.4	1.955	14	2.5	0.495	10.7	2.365	1.51	1.51
HIST1H2BI	1.39359	0.000723843	0.0490753	4.9	0.79	1.56	0	0.625198	0.170826	0.981399	0.06	4.22	0.823382	0.0159302	0.711418	13.3	9.87	7.13	4.53	0.315319	0.374806	0.657723	7.48	6.98	0.960168	0.0344085	0.791263	8	5.18	3.24	5.68	0.625198	0.170826	0.981399	0.06	4.22	11.585	2.845	6.59	5.83	0.78	4.46	7.23	2.14	2.14
MDK	-0.578084	0.000735674	0.0494393	168.38	161.05	207.3	282.14	-0.417527	0.0949386	0.981399	208.94	217.79	-1.14295	9.79042e-06	0.00467753	18.44	139.52	161.19	65.14	-0.233772	0.436281	0.671765	85.68	24.92	-0.376733	0.219718	0.791263	135.09	42.6	99.97	188.03	-0.417527	0.0949386	0.981399	208.94	217.79	78.98	164.715	88.845	113.165	244.72	144	55.3	213.365	213.365
ARHGEF9	1.38057	0.000764334	0.0511401	4.12	1.11	1.46	0.07	0.722592	0.113272	0.981399	0.05	3.98	0.302165	0.396953	0.711418	9.73	5.1	6.01	4.39	-0.290773	0.431344	0.667726	8.53	5.5	-0.374745	0.454381	0.791263	4.52	0.79	3.4	5.26	0.722592	0.113272	0.981399	0.05	3.98	7.415	2.615	2.655	5.2	0.765	4.33	7.015	2.015	2.015
NEDD8	0.925817	0.000774649	0.0517172	15.85	17.86	8.56	8.47	0.471674	0.162095	0.981399	9.94	13.42	0.535289	0.0755728	0.711418	29.5	18.63	15.54	13.85	0.309639	0.340233	0.657723	22.58	9.37	-0.411226	0.29154	0.791263	13.54	9.43	14.86	28.36	0.471674	0.162095	0.981399	9.94	13.42	24.065	16.855	11.485	14.695	8.515	21.61	15.975	11.68	11.68
ABLIM1	1.38898	0.000802925	0.0531408	2.98	1.35	1.11	0.08	0.836415	0.0700661	0.981399	0	3.19	-0.602234	0.148271	0.711418	0.66	4.4	3.78	1.99	0.754637	0.143725	0.657723	1.5	0.06	0.570511	0.147162	0.791263	21.06	9.8	16.25	11.36	0.836415	0.0700661	0.981399	0	3.19	2.53	2.165	15.43	2.885	0.595	13.805	0.78	1.595	1.595
ABCF2P2	-1.25932	0.000856183	0.0555828	0.22	0	0.28	1.91	0.154622	0.597553	0.981399	0	0	0.166889	0.652767	0.83758	0	0.68	0.42	0	-0.166805	0.759901	0.87259	0.51	0	0.589863	0.352643	0.791263	0.78	0	0	0.56	0.154622	0.597553	0.981399	0	0	0.34	0.11	0.39	0.21	1.095	0.28	0.255	0	0
HIPK2	0.778336	0.000860493	0.0557442	51.53	31.09	24.29	21.74	0.162442	0.587594	0.981399	20.85	55.92	0.303573	0.232546	0.711418	130.61	73.78	71.94	73.85	0.0403666	0.889579	0.944749	76.95	74.45	0.270579	0.407346	0.791263	66.09	48.94	53.98	75.41	0.162442	0.587594	0.981399	20.85	55.92	102.195	41.31	57.515	72.895	23.015	64.695	75.7	38.385	38.385
UBE2L4	-1.38722	0.000935023	0.0596872	0.48	0.29	1.9	1.67	-0.197439	0.674983	0.981399	0.27	0.74	-0.32351	0.496069	0.730301	0	0.94	0.84	0.29	-0.393652	0.487444	0.700582	1.13	0	0.778645	0.208534	0.791263	0.14	1.83	1.11	0	-0.197439	0.674983	0.981399	0.27	0.74	0.47	0.385	0.985	0.565	1.785	0.555	0.565	0.505	0.505
LXN	1.19567	0.00094466	0.0601768	1.93	0.3	0.13	0	0.254102	0.596859	0.981399	0	2.08	-0.180477	0.636186	0.827052	4.49	3.32	2.59	6.19	-0.12056	0.77304	0.880924	6.5	1.33	-0.417561	0.45706	0.791263	1.1	0.84	1.77	2.52	0.254102	0.596859	0.981399	0	2.08	3.905	1.115	0.97	4.39	0.065	2.145	3.915	1.04	1.04
UBE2Q2P6	1.35792	0.00096053	0.0606248	1.86	1.79	0.97	0	-0.733615	0.0904758	0.981399	2.79	3.74	0.219786	0.562978	0.780229	6.35	3.36	3.12	4.06	0.944966	0.0356587	0.657723	6.37	0	0.882765	0.0544167	0.791263	7.82	4.1	5.14	3.45	-0.733615	0.0904758	0.981399	2.79	3.74	4.855	1.825	5.96	3.59	0.485	4.295	3.185	3.265	3.265
SCARNA3	1.19233	0.001006	0.063034	1.35	0.25	0	0	0.524074	0.257478	0.981399	0	0.91	-0.480018	0.275232	0.711418	0	0.6	0	1.55	-0.512624	0.353548	0.657723	1.01	0	0.448415	0.482017	0.791263	0	0	0	0	0.524074	0.257478	0.981399	0	0.91	0.3	0.8	0	0.775	0	0	0.505	0.455	0.455
KIAA0125	1.3381	0.0010319	0.0643642	3.6	0.7	0.83	0	0.353027	0.444959	0.981399	0.1	4.03	0.146334	0.688926	0.859843	5.11	6.45	6.33	3.38	-0.207431	0.59038	0.767727	7.32	3.53	0.833345	0.0517227	0.791263	10	7.77	7.04	6.27	0.353027	0.444959	0.981399	0.1	4.03	5.78	2.15	8.885	4.855	0.415	6.655	5.425	2.065	2.065
CD200	1.31975	0.00105827	0.0655037	2.04	1.32	0.71	0	0.966343	0.0389517	0.981399	0.03	1.67	-1.56184	0.000608373	0.112668	0	1.45	2.23	2.11	-0.738038	0.193295	0.657723	2.33	0	0.422136	0.333891	0.791263	7.55	5.72	8.28	5.53	0.966343	0.0389517	0.981399	0.03	1.67	0.725	1.68	6.635	2.17	0.355	6.905	1.165	0.85	0.85
CERS6-AS1	1.2659	0.00107709	0.0663994	3.38	2.92	1.8	0.51	0.290551	0.495728	0.981399	1.75	3.15	0.168806	0.633166	0.825134	10.63	4.63	4.18	7.71	-0.327231	0.374787	0.657723	8.57	5.81	0.425872	0.329481	0.791263	9.11	4.66	8.07	5.79	0.290551	0.495728	0.981399	1.75	3.15	7.63	3.15	6.885	5.945	1.155	6.93	7.19	2.45	2.45
RRM2	-0.640478	0.00108521	0.0664977	82.63	59.43	86.09	134.32	-0.476988	0.0814897	0.981399	91.61	98.14	-0.256955	0.318206	0.711418	57.32	87.31	85.44	69.91	-0.72305	0.0132154	0.657723	128.68	65.44	-0.450167	0.196718	0.791263	50.86	13.26	29.72	83.13	-0.476988	0.0814897	0.981399	91.61	98.14	72.315	71.03	32.06	77.675	110.205	56.425	97.06	94.875	94.875
DCAF11	1.24693	0.00110752	0.0673957	2.38	4.76	1.4	0.89	0.139793	0.738302	0.981399	2.25	3.67	-0.166813	0.650376	0.836132	5.78	4.08	4.05	6.22	0.433037	0.296681	0.657723	2.62	2.86	-1.01951	0.041881	0.791263	2.41	1.1	6.36	4.94	0.139793	0.738302	0.981399	2.25	3.67	4.93	3.57	1.755	5.135	1.145	5.65	2.74	2.96	2.96
ARHGAP26	1.35237	0.00111002	0.0673957	1.97	2.05	1.42	0	0.200938	0.655538	0.981399	1.01	2.4	0.181974	0.678002	0.852438	1.18	2.9	2.91	0.57	0.915554	0.075244	0.657723	1.41	0	0.853091	0.0402361	0.791263	13.69	8.68	7.07	9.28	0.200938	0.655538	0.981399	1.01	2.4	2.04	2.01	11.185	1.74	0.71	8.175	0.705	1.705	1.705
CELF2	0.921085	0.00113067	0.0681905	18.76	11.28	6.47	8.34	0.743244	0.0336844	0.981399	3.3	18.44	0.315757	0.260512	0.711418	49.75	28.04	24.54	30.69	0.0973197	0.752694	0.868168	32.19	23.57	0.309947	0.384371	0.791263	34.5	23.44	30.94	31.91	0.743244	0.0336844	0.981399	3.3	18.44	38.895	15.02	28.97	27.615	7.405	31.425	27.88	10.87	10.87
FOCAD	1.21961	0.00113673	0.0684208	1.21	0.88	0.16	0.08	0.715446	0.12863	0.981399	0.05	1.07	-0.524349	0.279087	0.711418	0.34	0.57	1.11	0.47	-0.747184	0.188796	0.657723	1.56	0.21	0.872748	0.0964419	0.791263	2.35	3.12	1.65	1.95	0.715446	0.12863	0.981399	0.05	1.07	0.455	1.045	2.735	0.79	0.12	1.8	0.885	0.56	0.56
ATP5LP6	1.17819	0.00115095	0.069005	0	2.29	0	0	0.501111	0.280924	0.981399	0	0.95	-0.11852	0.474543	0.711418	0	0	0	0	-0.388537	0.411795	0.657723	0	0	0.448415	0.482017	0.791263	0	0	0	0	0.501111	0.280924	0.981399	0	0.95	0	1.145	0	0	0	0	0	0.475	0.475
MBP	1.33911	0.00119881	0.0710398	2.62	1.6	1.4	0.04	1.13828	0.0138431	0.981399	0	2.05	-0.499983	0.248937	0.711418	0.67	2.91	4.22	0.88	0.100002	0.845601	0.921463	2.18	0.2	0.35369	0.395344	0.791263	11.23	7.09	11.6	8.16	1.13828	0.0138431	0.981399	0	2.05	1.79	2.11	9.16	2.55	0.72	9.88	1.19	1.025	1.025
SNRPE	1.03683	0.00119883	0.0710398	8.18	7.73	4.06	3.18	0.486324	0.195693	0.981399	4.56	6.21	0.387129	0.265175	0.711418	10.07	7.36	6.91	5.01	-0.790428	0.0236306	0.657723	14.01	10.32	0.651399	0.149589	0.791263	8.79	3.73	3.75	6.57	0.486324	0.195693	0.981399	4.56	6.21	8.715	7.955	6.26	5.96	3.62	5.16	12.165	5.385	5.385
FAM107B	1.27155	0.00122126	0.0719507	3.2	2.6	1.14	0.69	1.00705	0.024671	0.981399	0.63	1.82	0.529687	0.155913	0.711418	8.79	3.86	2.81	4.49	0.285131	0.470882	0.689006	3.29	4.4	0.604494	0.181683	0.791263	6.05	5.27	5.6	4.47	1.00705	0.024671	0.981399	0.63	1.82	6.325	2.9	5.66	3.65	0.915	5.035	3.845	1.225	1.225
HIST1H4C	1.17362	0.00122052	0.0719507	0.93	0.45	0	0	0.594814	0.190939	0.981399	0	0.77	0.604484	0.18276	0.711418	2.75	1.12	0.91	0.87	1.08372	0.0347087	0.657723	1.03	0	-1.02408	0.0969912	0.791263	0	0	1.69	0.47	0.594814	0.190939	0.981399	0	0.77	1.935	0.69	0	0.89	0	1.08	0.515	0.385	0.385
SNHG14	1.26543	0.00127166	0.074776	4.86	1.65	1.08	0.76	0.629951	0.152586	0.981399	0.41	4.24	-0.437659	0.199373	0.711418	10.92	4.54	7.65	10.51	-0.679554	0.0603555	0.657723	14.09	5.7	0.322411	0.433241	0.791263	15.85	5.74	7.97	14.22	0.629951	0.152586	0.981399	0.41	4.24	7.73	3.255	10.795	9.08	0.92	11.095	9.895	2.325	2.325
ATP1B2	-0.989657	0.0012751	0.0748344	5.27	4.05	9.53	9.62	-0.672656	0.0778623	0.981399	11.34	5	-1.18857	0.00688412	0.573558	0.02	3.8	3.86	1.65	-0.16743	0.756857	0.870899	2.34	0	-0.516712	0.365125	0.791263	2.27	0.08	0.78	4.34	-0.672656	0.0778623	0.981399	11.34	5	1.91	4.66	1.175	2.755	9.575	2.56	1.17	8.17	8.17
MTATP8P1	0.672362	0.0013028	0.076168	79.55	69.14	59.11	36.18	0.360501	0.199921	0.981399	42.72	72.07	0.126844	0.624163	0.821138	51.89	112.38	104.21	38.84	-0.220017	0.452934	0.679185	55.56	90.23	0.267997	0.401231	0.791263	45.34	106.68	80.82	70.91	0.360501	0.199921	0.981399	42.72	72.07	82.135	74.345	76.01	71.525	47.645	75.865	72.895	57.395	57.395
PIK3R6	1.23288	0.00141108	0.0811027	3.2	0.28	0.29	0.07	0.281667	0.553129	0.981399	0.02	2.97	0.36415	0.333999	0.711418	6.66	4	3.91	3.22	-0.40711	0.292074	0.657723	6.68	4.5	-0.698725	0.237937	0.791263	0.68	0.23	0.68	2.88	0.281667	0.553129	0.981399	0.02	2.97	5.33	1.74	0.455	3.565	0.18	1.78	5.59	1.495	1.495
ATP2B4	0.814809	0.00142334	0.0816536	30.85	19.07	14.88	12.27	0.372492	0.245524	0.981399	9.5	32.78	-0.0220529	0.935088	0.976578	47.61	44.19	38.42	47.3	-0.109479	0.717832	0.846314	49.59	30.52	0.322409	0.318753	0.791263	79.98	48.51	67.01	69.93	0.372492	0.245524	0.981399	9.5	32.78	45.9	24.96	64.245	42.86	13.575	68.47	40.055	21.14	21.14
MIOS	-1.27487	0.00146451	0.0838582	1.1	0.53	1.45	4.17	-0.651299	0.166851	0.981399	2.45	0.84	-0.0406994	0.931622	0.975488	0.85	1.01	0.92	0.77	-0.225306	0.674658	0.82059	0.99	0.69	0.8421	0.161622	0.791263	1.32	0.83	0.39	1.01	-0.651299	0.166851	0.981399	2.45	0.84	0.93	0.815	1.075	0.845	2.81	0.7	0.84	1.645	1.645
AL359709.1	1.14936	0.00157382	0.0882987	2.1	0	0	0	0.781866	0.0660585	0.981399	0	0.41	-0.11852	0.474543	0.711418	0	0	0	0	-1.06273	0.0359435	0.657723	0.92	0	0.448415	0.482017	0.791263	0	0	0	0	0.781866	0.0660585	0.981399	0	0.41	0	1.05	0	0	0	0	0.46	0.205	0.205
ST8SIA6-AS1	0.965752	0.00159415	0.0891121	12.18	7.75	6.04	3.71	0.415157	0.25315	0.981399	4.83	9.69	0.736245	0.0125229	0.711418	44.79	19.75	15.45	17.03	0.28903	0.36108	0.657723	20.08	18.56	-1.28604	0.0275781	0.791263	0.93	0	0	11.9	0.415157	0.25315	0.981399	4.83	9.69	32.27	9.965	0.465	16.24	4.875	5.95	19.32	7.26	7.26
CRABP1	1.19422	0.00165166	0.0919906	1.48	0.87	0.33	0	0.34649	0.467136	0.981399	0	2.6	-1.49272	0.000647174	0.115946	0	3.38	3.6	2.55	0.596265	0.263288	0.657723	0.53	0	1.4087	0.0010448	0.791263	17.16	6.79	4.63	6.37	0.34649	0.467136	0.981399	0	2.6	1.69	1.175	11.975	3.075	0.165	5.5	0.265	1.3	1.3
PHBP9	1.14341	0.00167356	0.0930406	0.68	0.7	0.03	0	0.2272	0.634971	0.981399	0.6	0.36	-0.434316	0.308355	0.711418	0.09	0.35	0.59	0.26	-0.305974	0.568403	0.754179	0.52	0	0.921664	0.143855	0.791263	0.32	0.54	0.06	0.27	0.2272	0.634971	0.981399	0.6	0.36	0.22	0.69	0.43	0.425	0.015	0.165	0.26	0.48	0.48
PAQR5	1.29902	0.00169233	0.0939138	2.23	1.33	1	0	0.783534	0.0934025	0.981399	0.02	2.5	-0.339882	0.429787	0.711418	0.76	3.3	3.3	1.15	0.0655691	0.895549	0.94781	2.15	0.42	0.466458	0.244211	0.791263	12.8	12.16	10.93	13.37	0.783534	0.0934025	0.981399	0.02	2.5	2.03	1.78	12.48	2.225	0.5	12.15	1.285	1.26	1.26
AKIRIN1	-0.999487	0.00173668	0.0962004	4.28	3.28	6.18	9.9	-0.537018	0.17533	0.981399	7.55	4.08	0.00781155	0.983471	0.993479	5.66	3.52	3.51	4.66	-0.244159	0.542034	0.736216	4.68	3.83	0.624462	0.180625	0.791263	6.41	3.49	2.9	5.72	-0.537018	0.17533	0.981399	7.55	4.08	4.59	3.78	4.95	4.085	8.04	4.31	4.255	5.815	5.815
ZNF814	1.09777	0.00176077	0.0973579	6.82	3.72	2.18	1.99	0.61921	0.12739	0.981399	1.61	5.16	-0.458657	0.23548	0.711418	1.58	6.16	4.25	4.02	-0.00290569	0.994704	0.997623	4.48	1.05	0.421363	0.256335	0.791263	29.44	15.39	25.53	19.31	0.61921	0.12739	0.981399	1.61	5.16	3.87	5.27	22.415	4.135	2.085	22.42	2.765	3.385	3.385
TARBP1	1.29886	0.00180996	0.0997173	2.35	1.35	0.44	0.4	0.636842	0.170211	0.981399	0.68	1.23	-0.526419	0.181448	0.711418	3.62	2.08	2.32	6.13	-0.086813	0.845341	0.921366	3.22	1.49	0.645645	0.238136	0.791263	3.26	0.95	1.1	2.19	0.636842	0.170211	0.981399	0.68	1.23	2.85	1.85	2.105	4.225	0.42	1.645	2.355	0.955	0.955
CXCL3	1.17753	0.0018334	0.100827	3.03	4.04	1.69	0.92	0.539218	0.206148	0.981399	1.32	3.3	-0.665248	0.108606	0.711418	1.14	2.98	3.93	2.17	0.000631133	0.998966	0.999508	3.07	0.36	-1.07321	0.0183948	0.791263	2.69	3.72	9.98	9.26	0.539218	0.206148	0.981399	1.32	3.3	2.06	3.535	3.205	3.05	1.305	9.62	1.715	2.31	2.31
COL17A1	-1.21091	0.00188545	0.102433	0.18	0.12	0.72	1.28	-0.202578	0.555516	0.981399	0.32	0	-0.303814	0.443149	0.711418	0.18	0.23	0.21	0.41	-0.16073	0.757821	0.871453	0.03	0.14	0.63774	0.316918	0.791263	0.35	0.12	0.02	0.28	-0.202578	0.555516	0.981399	0.32	0	0.205	0.15	0.235	0.31	1	0.15	0.085	0.16	0.16
LIPA	1.19061	0.00191462	0.103616	1.57	0.83	0.32	0.03	0.580312	0.222907	0.981399	0	1.84	-0.265066	0.507579	0.739741	2.88	2.68	2.45	3.92	-0.550037	0.199027	0.657723	4.01	2.72	0.535929	0.247673	0.791263	4.86	4.62	5.27	3.69	0.580312	0.222907	0.981399	0	1.84	2.78	1.2	4.74	3.185	0.175	4.48	3.365	0.92	0.92
KCNQ5	1.20116	0.00197399	0.106079	4.16	2.14	1.56	0.64	0.176099	0.679846	0.981399	1.11	4.91	0.23868	0.498931	0.732159	8.56	6.32	5.03	6.26	0.282492	0.459373	0.683949	6.29	3.3	0.392941	0.347242	0.791263	11.25	6.87	9.48	9.03	0.176099	0.679846	0.981399	1.11	4.91	7.44	3.15	9.06	5.645	1.1	9.255	4.795	3.01	3.01
Z82188.1	0.561308	0.00199284	0.106716	220.67	130.89	113.96	113.99	0.140956	0.5798	0.981399	82.79	262.06	0.304522	0.182606	0.711418	342.45	338.84	343.24	185.36	0.332075	0.23212	0.657723	283.23	159.93	0.417656	0.116268	0.791263	426.37	269.19	320.5	375.04	0.140956	0.5798	0.981399	82.79	262.06	340.645	175.78	347.78	264.3	113.975	347.77	221.58	172.425	172.425
BRD3	0.709975	0.0020186	0.107719	53.17	34.24	28.97	22.92	0.367511	0.220422	0.981399	18.66	53.04	0.243937	0.336867	0.711418	122.85	76.99	74.88	75.6	0.148699	0.609914	0.780902	58.89	82.89	0.388359	0.239629	0.791263	60.28	49.13	37.85	80.96	0.367511	0.220422	0.981399	18.66	53.04	99.92	43.705	54.705	75.24	25.945	59.405	70.89	35.85	35.85
H3F3BP1	-1.27064	0.00204376	0.108682	1.85	0	1.44	2.9	-0.989433	0.0354866	0.981399	0.99	2.35	1.11011	0.00350086	0.372954	6.7	6.83	1.62	3.99	0.513351	0.192751	0.657723	4.28	2.91	0.551531	0.352645	0.791263	4.04	0	0	3.65	-0.989433	0.0354866	0.981399	0.99	2.35	6.765	0.925	2.02	2.805	2.17	1.825	3.595	1.67	1.67
BZW1P2	-1.13624	0.00207223	0.110004	0	0.11	0	2.3	-0.605869	0.0742015	0.981399	0.55	0	-0.757959	0.0594749	0.711418	0.31	0	0.6	0.32	-0.88864	0.0964523	0.657723	0	1.07	-0.472538	0.455253	0.791263	0	0	0.62	0.31	-0.605869	0.0742015	0.981399	0.55	0	0.155	0.055	0	0.46	1.15	0.465	0.535	0.275	0.275
HMGN2P30	1.19231	0.00210216	0.1114	1.51	0.7	0.12	0.21	0.633462	0.182274	0.981399	0.14	1	0.0374676	0.938792	0.978254	0.42	0.86	1.48	0	-0.783538	0.149358	0.657723	1.12	0.97	0.938372	0.131484	0.791263	2.12	0	0	0.94	0.633462	0.182274	0.981399	0.14	1	0.64	1.105	1.06	0.74	0.165	0.47	1.045	0.57	0.57
SIGIRR	1.04294	0.00211563	0.111726	5.34	6.61	2.08	3.14	0.796888	0.0468015	0.981399	1.95	4.62	0.141986	0.703234	0.869194	4.07	6.35	5.38	3.13	0.258432	0.527005	0.726095	5.25	1.72	-0.365606	0.432956	0.791263	4.93	2.12	5.84	6.69	0.796888	0.0468015	0.981399	1.95	4.62	5.21	5.975	3.525	4.255	2.61	6.265	3.485	3.285	3.285
ASMTL-AS1	1.23365	0.00215612	0.113083	1.46	1.1	0.18	0.3	0.847477	0.0694833	0.981399	0.68	0.23	0.588615	0.210503	0.711418	3.15	0.38	0.18	1.3	0.67985	0.198572	0.657723	1.15	0	0.602127	0.341598	0.791263	0.13	0.61	0	0.61	0.847477	0.0694833	0.981399	0.68	0.23	1.765	1.28	0.37	0.74	0.24	0.305	0.575	0.455	0.455
TOB1	-0.774069	0.00218853	0.113807	14.36	15.13	19.73	31.69	-0.284297	0.390265	0.981399	19.19	16.05	-0.785827	0.0201635	0.711418	3.48	12.52	14.99	7.65	-0.296547	0.427744	0.667694	9.78	3.95	-0.464573	0.263407	0.791263	9.14	5.28	10.15	17.75	-0.284297	0.390265	0.981399	19.19	16.05	8	14.745	7.21	11.32	25.71	13.95	6.865	17.62	17.62
HLA-DQA1	1.12566	0.0022099	0.114335	0.82	0.99	0.18	0	0.90475	0.0434955	0.981399	0	0.7	-0.288273	0.554157	0.773704	0	1.19	0.64	0.45	0.167574	0.759416	0.872406	0.32	0	0.814803	0.102165	0.791263	4.48	2.58	2.93	2.3	0.90475	0.0434955	0.981399	0	0.7	0.595	0.905	3.53	0.545	0.09	2.615	0.16	0.35	0.35
KAT6B	0.955777	0.00227859	0.1169	10.6	6.86	5.85	2.96	0.288828	0.432367	0.981399	3.93	10.77	-0.000283646	0.999264	0.999668	18.65	14.73	13.67	16.82	0.00414064	0.990061	0.995674	13.78	12.46	0.35965	0.339162	0.791263	23.01	15.62	20.99	19.63	0.288828	0.432367	0.981399	3.93	10.77	16.69	8.73	19.315	15.245	4.405	20.31	13.12	7.35	7.35
XRN1	0.931969	0.00229127	0.117354	6.92	13.56	5.36	4.29	0.301951	0.402343	0.981399	9.52	6.02	-0.259129	0.470002	0.711418	5.49	5.56	6.53	5.69	-0.167646	0.667574	0.816273	9.72	2.04	-0.478885	0.25332	0.791263	11.19	3.51	15.25	11.29	0.301951	0.402343	0.981399	9.52	6.02	5.525	10.24	7.35	6.11	4.825	13.27	5.88	7.77	7.77
GMFG	0.790813	0.00230421	0.117798	25.69	19.1	10.63	14.43	0.2638	0.413613	0.981399	10.56	28.93	0.0455297	0.86608	0.9485	64.84	35.92	37.77	48.74	0.0418309	0.890187	0.944962	38.57	35.82	0.562509	0.0939859	0.791263	64.65	38.41	38.42	54.96	0.2638	0.413613	0.981399	10.56	28.93	50.38	22.395	51.53	43.255	12.53	46.69	37.195	19.745	19.745
ZNF667-AS1	1.1571	0.00231364	0.117907	6.6	1.57	2.1	0.67	0.26338	0.533361	0.981399	0.89	6.1	0.0835144	0.803585	0.917645	9.84	9.15	7.36	8.99	0.28088	0.442443	0.676869	7.51	4.77	0.831559	0.0317868	0.791263	21.72	15.06	14.64	13.07	0.26338	0.533361	0.981399	0.89	6.1	9.495	4.085	18.39	8.175	1.385	13.855	6.14	3.495	3.495
DGCR6	1.16986	0.00259856	0.130043	0.69	1.77	0.27	0.09	0.736042	0.118253	0.981399	0.29	0.65	-0.589755	0.166119	0.711418	0	0.49	0.7	0.39	-0.219315	0.675672	0.821406	0.18	0.09	0.851722	0.144788	0.791263	1.95	0.89	0.54	1.34	0.736042	0.118253	0.981399	0.29	0.65	0.245	1.23	1.42	0.545	0.18	0.94	0.135	0.47	0.47
CA11	-0.871797	0.00263497	0.131231	8.65	5.01	11.98	12.78	-0.605402	0.0960841	0.981399	9.92	10.12	-0.917436	0.010846	0.711418	1.95	8.88	11.49	5.08	0.312556	0.461368	0.685717	3.89	1.46	0.558866	0.229433	0.791263	6.02	3.76	2.45	7.09	-0.605402	0.0960841	0.981399	9.92	10.12	5.415	6.83	4.89	8.285	12.38	4.77	2.675	10.02	10.02
TFRC	0.85139	0.00263947	0.131231	18.83	10.4	7.87	7.15	-0.158271	0.636702	0.981399	11.88	19.27	-0.127844	0.643008	0.830946	45.72	30	24.64	55.98	-0.474126	0.119517	0.657723	48.56	34.17	-0.442121	0.267694	0.791263	14.92	5.79	12.53	25.4	-0.158271	0.636702	0.981399	11.88	19.27	37.86	14.615	10.355	40.31	7.51	18.965	41.365	15.575	15.575
USP2-AS1	1.17075	0.00263266	0.131231	0.79	1.86	0.44	0	0.866553	0.062726	0.981399	0.44	0.38	-0.129486	0.658749	0.840778	0	0.26	0.37	0	-0.427722	0.398507	0.657723	0.11	0.14	0.902527	0.153234	0.791263	1.07	0	0	0.35	0.866553	0.062726	0.981399	0.44	0.38	0.13	1.325	0.535	0.185	0.22	0.175	0.125	0.41	0.41
CNNM2	1.16243	0.00266757	0.132198	3.46	2.65	1.22	0.93	0.469323	0.278852	0.981399	1.08	3.26	-0.534137	0.181542	0.711418	1.93	3.24	2.7	4.46	-0.792115	0.0647905	0.657723	4.07	3.26	0.478722	0.302382	0.791263	5.12	4.09	5.28	3.82	0.469323	0.278852	0.981399	1.08	3.26	2.585	3.055	4.605	3.58	1.075	4.55	3.665	2.17	2.17
TMOD4	1.12867	0.00269542	0.132359	1.32	0.43	0	0.22	1.07578	0.00819323	0.981399	0	0.25	-0.728301	0.0203087	0.711418	0	0.01	0.18	0.37	-1.44205	0.00497607	0.657723	0.43	0.89	-0.695192	0.234173	0.791263	1.29	0	3.59	0.77	1.07578	0.00819323	0.981399	0	0.25	0.005	0.875	0.645	0.275	0.11	2.18	0.66	0.125	0.125
HIST1H3B	0.6575	0.00268465	0.132359	55.65	56.78	31.2	38.99	0.693269	0.0186271	0.981399	18.45	58.48	0.384291	0.128456	0.711418	141.23	82.31	74.01	77.37	0.0911237	0.753079	0.868349	85.34	75.23	-0.390102	0.259745	0.791263	54.26	14.38	39.47	68.19	0.693269	0.0186271	0.981399	18.45	58.48	111.77	56.215	34.32	75.69	35.095	53.83	80.285	38.465	38.465
THADA	1.05943	0.00268836	0.132359	5.61	4.1	2.7	1.53	0.306281	0.445292	0.981399	3.14	4.23	0.510977	0.173785	0.711418	6.48	4.87	5.76	1.97	0.0735751	0.851966	0.924828	5.67	2.88	0.784535	0.104204	0.791263	4.12	4.41	1.72	5.17	0.306281	0.445292	0.981399	3.14	4.23	5.675	4.855	4.265	3.865	2.115	3.445	4.275	3.685	3.685
LIPE	1.2257	0.00267851	0.132359	1.88	1.25	0.77	0	0.875675	0.0623562	0.981399	0.6	0.55	0.195694	0.63355	0.825201	2.72	3.01	1.97	2.42	0.503171	0.28108	0.657723	2.03	0.85	-0.481716	0.34548	0.791263	2.35	1.31	4.25	3.55	0.875675	0.0623562	0.981399	0.6	0.55	2.865	1.565	1.83	2.195	0.385	3.9	1.44	0.575	0.575
ITGA2B	0.939504	0.00269999	0.132359	16.66	4.33	2.98	5.77	0.934888	0.0146869	0.981399	0.86	13.97	0.0370713	0.895851	0.959455	28.93	33.67	29.91	25.77	-0.123999	0.690313	0.830086	37.01	19.09	0.312128	0.475105	0.791263	8.22	5.15	2.52	17.15	0.934888	0.0146869	0.981399	0.86	13.97	31.3	10.495	6.685	27.84	4.375	9.835	28.05	7.415	7.415
HLA-DRB5	1.11355	0.00282867	0.137946	1.38	0.61	0.23	0	0.77783	0.0927825	0.981399	0.02	0.91	-0.641293	0.183581	0.711418	0	1.26	1.04	0.68	-0.0725809	0.897556	0.948589	0.74	0	0.608974	0.186052	0.791263	7.14	3.41	5.85	3.56	0.77783	0.0927825	0.981399	0.02	0.91	0.63	0.995	5.275	0.86	0.115	4.705	0.37	0.465	0.465
HM13-AS1	-1.08997	0.00290895	0.140962	0	0.08	0.58	0.71	-1.10283	0.00474685	0.981399	0.54	0.74	-0.604877	0.0926573	0.711418	0	0.16	0.28	0.39	-1.445	0.00532268	0.657723	0.85	0.71	0.766399	0.216384	0.791263	1.02	0.38	0.46	0.4	-1.10283	0.00474685	0.981399	0.54	0.74	0.08	0.04	0.7	0.335	0.645	0.43	0.78	0.64	0.64
IRX1	1.24179	0.00294846	0.142425	4.19	0.51	1.04	0.03	0.348508	0.451862	0.981399	0.01	4.65	0.305395	0.327761	0.711418	24.26	11.49	11.21	13.56	0.305628	0.363887	0.657723	9.47	12.39	-0.608641	0.319922	0.791263	0.74	0	0.05	3.79	0.348508	0.451862	0.981399	0.01	4.65	17.875	2.35	0.37	12.385	0.535	1.92	10.93	2.33	2.33
SNRPFP2	-1.24641	0.0029875	0.143405	1.33	0	1.63	1.87	-1.26047	0.00668667	0.981399	3.09	0.91	0.0219177	0.947909	0.982259	0	0.46	0.41	0	0.110831	0.828731	0.912687	0	0	-0.521362	0.409753	0.791263	0	0	0	1.37	-1.26047	0.00668667	0.981399	3.09	0.91	0.23	0.665	0	0.205	1.75	0.685	0	2	2
NIN	1.10752	0.00310992	0.148814	5.11	2.47	1.27	1.49	0.329678	0.432428	0.981399	1.33	4.75	0.475332	0.171589	0.711418	10.8	7.29	6.47	5	0.131455	0.719739	0.847778	9.21	4.11	0.509001	0.213479	0.791263	14.6	7.83	9.45	11.3	0.329678	0.432428	0.981399	1.33	4.75	9.045	3.79	11.215	5.735	1.38	10.375	6.66	3.04	3.04
ZGPAT	-1.13687	0.00316991	0.150772	0.19	0.06	0.71	0.98	-0.485791	0.211159	0.981399	0.27	0.39	0.0531832	0.9019	0.962495	0	0.86	0.39	0.18	-0.983578	0.0775057	0.657723	0.68	1.12	0.683443	0.262697	0.791263	0.87	0.8	0.69	0.55	-0.485791	0.211159	0.981399	0.27	0.39	0.43	0.125	0.835	0.285	0.845	0.62	0.9	0.33	0.33
DHRS12	1.07859	0.00326106	0.154595	1.12	0.57	0.15	0	-0.336592	0.480355	0.981399	0.78	1.51	0.0387504	0.928655	0.974359	3.09	1.11	2.14	1.26	0.535417	0.293644	0.657723	2.13	0.09	0.678782	0.213082	0.791263	2.78	1.24	1.97	1.3	-0.336592	0.480355	0.981399	0.78	1.51	2.1	0.845	2.01	1.7	0.075	1.635	1.11	1.145	1.145
MECOM	0.861074	0.00332494	0.15617	12.72	10.72	6.85	5.55	0.684907	0.0569007	0.981399	3.84	11.48	-0.602072	0.0653307	0.711418	5.13	15.3	14.69	10.61	-0.142835	0.692413	0.831347	15.11	3.41	0.359842	0.297002	0.791263	51.47	26.49	46.41	34.79	0.684907	0.0569007	0.981399	3.84	11.48	10.215	11.72	38.98	12.65	6.2	40.6	9.26	7.66	7.66
ALG13	-0.835301	0.00332374	0.15617	7.93	7.04	7.83	22.3	-0.195238	0.592408	0.981399	8.98	7.84	-0.269661	0.425535	0.711418	9.24	6.77	6.09	12.68	-0.311604	0.39009	0.657723	9.49	6.37	0.458488	0.286761	0.791263	7.47	7.56	6.02	8.69	-0.195238	0.592408	0.981399	8.98	7.84	8.005	7.485	7.515	9.385	15.065	7.355	7.93	8.41	8.41
LSM12P1	1.05731	0.00337033	0.157817	5.27	3.56	1.3	2.39	0.811469	0.0541593	0.981399	0.32	7.5	0.682961	0.0532062	0.711418	8.85	8.72	6.32	3.6	2.0474	4.07586e-06	0.00572407	4.5	0	1.37019	0.022008	0.791263	5.76	0	0	1.64	0.811469	0.0541593	0.981399	0.32	7.5	8.785	4.415	2.88	4.96	1.845	0.82	2.25	3.91	3.91
AL132780.1	1.08296	0.00346106	0.161325	5.69	2.65	0	7.09	0.695879	0.100701	0.981399	0.84	4.5	0.203314	0.563052	0.780267	3.92	13.92	3.26	10.06	0.779907	0.0518809	0.657723	9	0.65	-1.00468	0.0648008	0.791263	3.3	0	2.23	5.43	0.695879	0.100701	0.981399	0.84	4.5	8.92	4.17	1.65	6.66	3.545	3.83	4.825	2.67	2.67
CU442762.3	-1.23576	0.00347667	0.161805	0.81	0	0	5.69	0.23597	0.561956	0.981399	0	0.43	-0.448718	0.0607213	0.711418	0	0	0.31	0	-0.388537	0.411795	0.657723	0	0	1.49992	0.0134238	0.791263	4.84	0	0	1.04	0.23597	0.561956	0.981399	0	0.43	0	0.405	2.42	0.155	2.845	0.52	0	0.215	0.215
CREB3L1	-0.667513	0.00349032	0.162194	28.56	26.16	40.95	45.42	-0.696123	0.0212366	0.981399	57.86	32.86	-2.04385	1.18779e-08	1.28152e-05	0.32	15.72	18.72	8.83	-0.449496	0.294312	0.657723	10.84	0.51	0.470452	0.312893	0.791263	8.22	2.5	0.78	17.04	-0.696123	0.0212366	0.981399	57.86	32.86	8.02	27.36	5.36	13.775	43.185	8.91	5.675	45.36	45.36
MT2P1	1.06674	0.00350272	0.162369	1	0.28	0	0	0.363113	0.403796	0.981399	0.51	0	-0.0160131	0.968329	0.989724	0	0.66	0.67	0	-0.154082	0.77671	0.882978	0.47	0	-1.6659	0.00513546	0.791263	0	0	1.29	2.12	0.363113	0.403796	0.981399	0.51	0	0.33	0.64	0	0.335	0	1.705	0.235	0.255	0.255
FGD3	1.14206	0.00351953	0.162563	2.8	2.72	2.9	0.17	0.780834	0.0803727	0.981399	0.31	3.47	-0.0537801	0.890062	0.957662	3.28	3.96	3.22	3.58	-0.479037	0.241657	0.657723	3.6	4.81	-0.444312	0.307163	0.791263	3.05	8.67	11.7	7.65	0.780834	0.0803727	0.981399	0.31	3.47	3.62	2.76	5.86	3.4	1.535	9.675	4.205	1.89	1.89
ACTR10	-0.97204	0.00358199	0.16495	2.82	3.12	3.68	9.87	-0.223057	0.592834	0.981399	3.87	3.06	-0.549901	0.165723	0.711418	2.82	2.43	2.69	5	-0.810762	0.0563436	0.657723	4.24	3.56	0.446984	0.359972	0.791263	4.96	2.14	3.43	3.37	-0.223057	0.592834	0.981399	3.87	3.06	2.625	2.97	3.55	3.845	6.775	3.4	3.9	3.465	3.465
SLFN11	1.21184	0.00361925	0.165916	2.79	0.84	1.01	0	0.451531	0.333479	0.981399	0.02	3.61	-0.112338	0.751338	0.892692	9.16	4.21	4	9.55	-0.330633	0.379568	0.657723	8.15	4.73	-0.34803	0.432976	0.791263	5.67	3.58	11.71	6.01	0.451531	0.333479	0.981399	0.02	3.61	6.685	1.815	4.625	6.775	0.505	8.86	6.44	1.815	1.815
AOAH	1.05851	0.0037803	0.172265	0.95	0.62	0.13	0	0.811355	0.0680883	0.981399	0	0.63	-1.35337	0.00342492	0.366437	0.01	1.17	1.36	2.06	-1.32332	0.0148112	0.657723	1.26	1.5	-0.460634	0.454859	0.791263	0.52	0.07	0.71	1.21	0.811355	0.0680883	0.981399	0	0.63	0.59	0.785	0.295	1.71	0.065	0.96	1.38	0.315	0.315
SH3BP2	0.765696	0.00382638	0.173332	25.69	14.7	12.8	9.8	0.102042	0.753878	0.981399	10.21	29.04	0.158172	0.568856	0.784711	43.85	34.27	40.06	25.12	-0.264276	0.386385	0.657723	38.41	35.53	-0.236211	0.468237	0.791263	44.58	55.59	55.56	107.47	0.102042	0.753878	0.981399	10.21	29.04	39.06	20.195	50.085	32.59	11.3	81.515	36.97	19.625	19.625
PQLC1	1.12016	0.00382615	0.173332	3.25	2.7	1.19	0.98	0.246031	0.566399	0.981399	1.39	3.63	0.0715386	0.840695	0.935306	6.44	6.7	6.52	4.89	0.00322485	0.993237	0.99702	4.78	5.7	0.448945	0.3685	0.791263	3.57	2.56	1.47	5.23	0.246031	0.566399	0.981399	1.39	3.63	6.57	2.975	3.065	5.705	1.085	3.35	5.24	2.51	2.51
TMSB4XP1	-1.04343	0.00392142	0.176851	0	0	0	1.52	-0.0805447	0.755744	0.981399	0	0	-0.11852	0.474543	0.711418	0	0	0	0	-0.388537	0.411795	0.657723	0	0	0.448415	0.482017	0.791263	0	0	0	0	-0.0805447	0.755744	0.981399	0	0	0	0	0	0	0.76	0	0	0	0
TPT1P9	0.880782	0.00395857	0.178264	7.45	12.15	4.59	5.14	0.389291	0.284676	0.981399	5.63	8.33	-0.832226	0.0187304	0.711418	3.44	6.93	8.62	7.93	-0.749026	0.05053	0.657723	10.31	4.01	0.354131	0.332344	0.791263	35.59	15.25	35.42	19	0.389291	0.284676	0.981399	5.63	8.33	5.185	9.8	25.42	8.275	4.865	27.21	7.16	6.98	6.98
WWTR1	-1.09321	0.00400584	0.179863	0.12	0.07	0.47	1.09	-0.741741	0.0640032	0.981399	0.34	0.6	0.418244	0.368329	0.711418	0.79	0.63	0.13	0.57	0.534216	0.314474	0.657723	0.23	0.06	-0.537077	0.39407	0.791263	0.04	0.02	0.6	0.52	-0.741741	0.0640032	0.981399	0.34	0.6	0.71	0.095	0.03	0.35	0.78	0.56	0.145	0.47	0.47
ADCY6	1.17433	0.00401933	0.180204	4.13	1.01	0.95	0.45	0.615101	0.177523	0.981399	0.16	3.59	0.0853612	0.804256	0.917876	8.55	7.65	6.68	7.16	0.0556537	0.880371	0.94006	7.8	4.61	-0.47198	0.288604	0.791263	5.79	3.22	7.07	10.5	0.615101	0.177523	0.981399	0.16	3.59	8.1	2.57	4.505	6.92	0.7	8.785	6.205	1.875	1.875
AL645728.2	1.18106	0.00408285	0.182517	1.25	1.8	0.82	0	1.08653	0.0150359	0.981399	0.84	0	-0.90938	0.0398072	0.711418	3.99	0.04	3.13	1.54	0.414648	0.441948	0.67628	0	1.33	0.767257	0.188489	0.791263	1.49	1.09	1.56	0.53	1.08653	0.0150359	0.981399	0.84	0	2.015	1.525	1.29	2.335	0.41	1.045	0.665	0.42	0.42
HYKK	-1.20455	0.00412	0.183908	0.36	0.24	0.98	1.69	-0.626348	0.174922	0.981399	0.62	0.76	0.126847	0.771487	0.903095	0.35	0.43	0.27	0.23	0.212957	0.694829	0.832743	0.1	0.06	0.552354	0.384467	0.791263	0.73	0	0.13	0.35	-0.626348	0.174922	0.981399	0.62	0.76	0.39	0.3	0.365	0.25	1.335	0.24	0.08	0.69	0.69
CCL14	-1.19596	0.00419593	0.186752	0.71	0	1.3	1.16	0.279142	0.461155	0.981399	0	0.26	0.0282284	0.947027	0.981768	0	0.79	0.72	0	-0.679032	0.230391	0.657723	0.75	0.37	0.879034	0.165446	0.791263	0.34	0.34	0	0.27	0.279142	0.461155	0.981399	0	0.26	0.395	0.355	0.34	0.36	1.23	0.135	0.56	0.13	0.13
NPM1P19	-1.0907	0.00420434	0.186855	0.71	2.1	1.64	5.65	0.218905	0.642889	0.981399	0.82	1.13	-1.7531	1.03283e-06	0.000657936	0.07	0.08	0.84	1.92	-1.31402	0.0117801	0.657723	0.31	1.34	1.68336	0.00430626	0.791263	1.6	1.84	0	1.1	0.218905	0.642889	0.981399	0.82	1.13	0.075	1.405	1.72	1.38	3.645	0.55	0.825	0.975	0.975
NQO1	-0.832731	0.00433295	0.191181	5.1	8.22	8.41	15.96	0.147955	0.697246	0.981399	3.86	7.82	-0.299378	0.463373	0.711418	1	5.21	4	1.85	-0.409586	0.35821	0.657723	3.66	1.62	-0.585645	0.297212	0.791263	2.45	0.12	0.94	4.94	0.147955	0.697246	0.981399	3.86	7.82	3.105	6.66	1.285	2.925	12.185	2.94	2.64	5.84	5.84
R3HDM2	0.608286	0.00443256	0.194733	76.36	52.77	46.75	36.41	0.143412	0.613249	0.981399	40.43	75.49	-0.00504735	0.984041	0.993641	97.22	94.1	94.3	81.81	0.0666549	0.819031	0.907604	86.14	60.09	0.462369	0.143374	0.791263	91.48	69.39	73.88	83.52	0.143412	0.613249	0.981399	40.43	75.49	95.66	64.565	80.435	88.055	41.58	78.7	73.115	57.96	57.96
LPAR1	1.18477	0.00451792	0.197349	2.39	1.34	1.45	0.03	0.938369	0.0441441	0.981399	0.03	2.06	-1.15568	0.00712369	0.591905	0.45	2.59	3.85	2.24	0.618008	0.243821	0.657723	1	0.01	0.470415	0.242206	0.791263	15.98	8.79	14.07	10.13	0.938369	0.0441441	0.981399	0.03	2.06	1.52	1.865	12.385	3.045	0.74	12.1	0.505	1.045	1.045
NPIPA3	-1.09834	0.00456678	0.19835	0.77	1.58	1.75	4.54	-0.347372	0.455808	0.981399	2.05	1.1	0.667997	0.142196	0.711418	3.02	0.99	0.17	2.15	-0.0991916	0.835428	0.915874	0.87	2.8	0.506763	0.377623	0.791263	2.7	0.48	0.43	2.63	-0.347372	0.455808	0.981399	2.05	1.1	2.005	1.175	1.59	1.16	3.145	1.53	1.835	1.575	1.575
ST3GAL4	0.963806	0.00459105	0.199122	8.37	3.73	2.67	2.58	0.784901	0.0521132	0.981399	1.16	6.34	0.139837	0.665803	0.844881	14.25	10.58	11.05	9.3	0.0925566	0.790221	0.891181	13.55	5.71	0.487795	0.227611	0.791263	14.39	9.29	12.66	10.22	0.784901	0.0521132	0.981399	1.16	6.34	12.415	6.05	11.84	10.175	2.625	11.44	9.63	3.75	3.75
NIT1	-0.956365	0.00464107	0.200438	2.15	3.61	2.67	11.34	-0.48093	0.246185	0.981399	4.31	3.66	-0.625865	0.118767	0.711418	1.47	3.7	2.89	4.31	0.142332	0.760723	0.872602	1.86	1.29	1.33621	0.0172998	0.791263	2.79	1.8	0.39	1.8	-0.48093	0.246185	0.981399	4.31	3.66	2.585	2.88	2.295	3.6	7.005	1.095	1.575	3.985	3.985
UFD1L	-0.574233	0.00481733	0.206013	47.17	68.2	60.75	112.22	-0.408664	0.145973	0.981399	81.87	65.56	-0.401749	0.14207	0.711418	29.89	44.35	45.84	42.34	0.167687	0.588998	0.767517	40.82	15.34	-0.289879	0.434334	0.791263	31.08	9.24	15.97	51.94	-0.408664	0.145973	0.981399	81.87	65.56	37.12	57.685	20.16	44.09	86.485	33.955	28.08	73.715	73.715
TSPAN4	1.12377	0.00484728	0.207005	3.26	1.85	0.9	0.81	0.150206	0.731437	0.981399	0.91	4.1	0.329344	0.372371	0.711418	6.23	5.4	4.62	3.62	0.403784	0.318771	0.657723	7.4	1.08	-0.861781	0.114533	0.791263	1.13	0.8	3.38	2.87	0.150206	0.731437	0.981399	0.91	4.1	5.815	2.555	0.965	4.12	0.855	3.125	4.24	2.505	2.505
EIF2S2P4	-1.02918	0.00497612	0.21162	2.85	0.88	4.27	3.53	-0.780391	0.0744077	0.981399	2.91	3.3	0.402296	0.281919	0.711418	6.4	4.77	4.07	3.33	0.943502	0.0273733	0.657723	3.41	0.98	-0.673556	0.223455	0.791263	3.25	0	2.93	2.66	-0.780391	0.0744077	0.981399	2.91	3.3	5.585	1.865	1.625	3.7	3.9	2.795	2.195	3.105	3.105
FAM127A	-0.546111	0.00497063	0.21162	72.94	79.54	81.22	145.96	-0.286051	0.29506	0.981399	101.3	80.67	-0.0340849	0.89629	0.959623	63.47	66.31	73.42	50.24	0.255342	0.393064	0.657723	49.06	37.3	-0.37814	0.351594	0.791263	19.27	3.59	3.56	59.67	-0.286051	0.29506	0.981399	101.3	80.67	64.89	76.24	11.43	61.83	113.59	31.615	43.18	90.985	90.985
DPP10	1.02821	0.005067	0.215186	1.15	0.35	0.09	0	0.367425	0.437515	0.981399	0.08	0.93	-0.24677	0.554413	0.7739	2.59	1.73	1.16	4.45	0.123104	0.796971	0.894866	2.46	0.66	0.62522	0.261999	0.791263	2.37	1.08	1.23	1.59	0.367425	0.437515	0.981399	0.08	0.93	2.16	0.75	1.725	2.805	0.045	1.41	1.56	0.505	0.505
GAGE12J	1.0231	0.00518327	0.219513	0.02	1.65	0	0	0.618091	0.154915	0.981399	0	0.51	-0.430899	0.16194	0.711418	0	0.13	0.57	0	-0.206931	0.669054	0.816273	0	0	0.448415	0.482017	0.791263	0	0	0	0	0.618091	0.154915	0.981399	0	0.51	0.065	0.835	0	0.285	0	0	0	0.255	0.255
DOK2	1.1233	0.00519721	0.219799	3.64	1.44	1.3	0.45	0.425223	0.342374	0.981399	0.33	4.29	0.788115	0.0317713	0.711418	9.26	5.67	4.88	2.66	-0.197959	0.59238	0.768266	7.32	6.01	-0.769865	0.134007	0.791263	1.95	1.22	3.39	5.19	0.425223	0.342374	0.981399	0.33	4.29	7.465	2.54	1.585	3.77	0.875	4.29	6.665	2.31	2.31
RBMS2	1.06021	0.00523514	0.221098	3.98	2.62	1.39	1.18	0.934354	0.0342928	0.981399	0.11	5.01	-0.388763	0.267701	0.711418	6.17	5.94	5.9	9.16	0.0225974	0.953496	0.977584	5.88	3.56	0.291959	0.458846	0.791263	14.58	11.64	18.62	11.61	0.934354	0.0342928	0.981399	0.11	5.01	6.055	3.3	13.11	7.53	1.285	15.115	4.72	2.56	2.56
CSF2RA	1.05354	0.00539789	0.226719	2.7	0.13	0.27	0	-0.232161	0.62576	0.981399	0.07	3.89	0.567062	0.116806	0.711418	9.48	5.52	6.72	2.69	-0.105536	0.777717	0.883602	12.23	2.65	-1.36985	0.0093091	0.791263	2.76	0.2	3.5	7.29	-0.232161	0.62576	0.981399	0.07	3.89	7.5	1.415	1.48	4.705	0.135	5.395	7.44	1.98	1.98
KCTD6	-1.12947	0.00541276	0.227032	0.39	0.06	0.33	2.11	-0.462663	0.278863	0.981399	0.51	0.31	0.0370884	0.937761	0.977688	1.4	0.6	0.46	1.25	-0.0507577	0.925039	0.961908	0.46	1.16	0.485273	0.424117	0.791263	0.55	1.11	1.07	0.48	-0.462663	0.278863	0.981399	0.51	0.31	1	0.225	0.83	0.855	1.22	0.775	0.81	0.41	0.41
DOCK10	1.15997	0.00544196	0.227632	2.05	1.56	1.28	0.09	0.793211	0.0887663	0.981399	0.05	2.43	-0.971922	0.025821	0.711418	0.59	2.05	2.5	2.44	-0.293445	0.570743	0.754699	2.15	0.38	0.48469	0.240195	0.791263	14.54	6.59	13.44	7.35	0.793211	0.0887663	0.981399	0.05	2.43	1.32	1.805	10.565	2.47	0.685	10.395	1.265	1.24	1.24
TTLL5	0.852945	0.00563968	0.233665	12.41	6.43	5.09	4.37	-0.315133	0.372401	0.981399	9.16	12.95	-0.00333506	0.99123	0.996313	21.54	15.31	18.35	15.12	-0.337718	0.297954	0.657723	21.78	15.17	0.275934	0.475272	0.791263	18.26	12.55	13.71	20.95	-0.315133	0.372401	0.981399	9.16	12.95	18.425	9.42	15.405	16.735	4.73	17.33	18.475	11.055	11.055
SQSTM1	-0.688273	0.0057055	0.235435	18.38	14.68	23.87	29.18	-0.237472	0.46788	0.981399	18.2	19.55	-0.207291	0.4919	0.726943	15.45	20.17	19.84	17.53	-0.368642	0.256932	0.657723	22.46	14.33	-0.507696	0.197894	0.791263	13.83	7.25	13.63	28.61	-0.237472	0.46788	0.981399	18.2	19.55	17.81	16.53	10.54	18.685	26.525	21.12	18.395	18.875	18.875
CSF3R	1.03075	0.00586234	0.239323	5.34	2.14	2.74	0.68	0.237378	0.572094	0.981399	1.57	4.43	-0.522694	0.181973	0.711418	1.48	5.33	5.49	2.76	-0.178197	0.685083	0.827322	4.02	1.38	0.292061	0.442715	0.791263	22.14	12.9	22.11	16.74	0.237378	0.572094	0.981399	1.57	4.43	3.405	3.74	17.52	4.125	1.71	19.425	2.7	3	3
HIST1H2AC	0.643166	0.00591391	0.240785	41.87	34.45	23.7	24.05	0.845522	0.00649473	0.981399	10.33	37.84	-0.0409596	0.874936	0.952171	84.5	54.56	58.88	69.73	0.347777	0.244339	0.657723	42.78	41.67	-0.908058	0.0145217	0.791263	28.97	6.28	30.84	44.77	0.845522	0.00649473	0.981399	10.33	37.84	69.53	38.16	17.625	64.305	23.875	37.805	42.225	24.085	24.085
NR2F2-AS1	-1.02997	0.00592757	0.241021	0.08	0.05	0.39	0.94	-0.0995756	0.726963	0.981399	0.1	0	-0.286011	0.149299	0.711418	0	0	0.14	0	-0.388537	0.411795	0.657723	0	0	0.448415	0.482017	0.791263	0	0	0	0	-0.0995756	0.726963	0.981399	0.1	0	0	0.065	0	0.07	0.665	0	0	0.05	0.05
TMEM45A	1.05469	0.00605975	0.245091	0.77	1.3	0.34	0	0.679764	0.148494	0.981399	0.19	0.73	0.388172	0.400458	0.711418	1.9	1.05	1.33	0.5	0.16572	0.746127	0.863729	0.62	1.37	0.743509	0.134487	0.791263	3.69	3.14	3.46	2.1	0.679764	0.148494	0.981399	0.19	0.73	1.475	1.035	3.415	0.915	0.17	2.78	0.995	0.46	0.46
RMRP	0.467159	0.00616072	0.248518	285.15	203.61	191.48	156.4	0.191267	0.436161	0.981399	133.69	306.67	0.0592917	0.792022	0.914047	360.74	402.35	402.76	277.72	0.576765	0.0378664	0.657723	323.44	123.78	0.260935	0.348185	0.791263	348.56	136.45	186.67	336.45	0.191267	0.436161	0.981399	133.69	306.67	381.545	244.38	242.505	340.24	173.94	261.56	223.61	220.18	220.18
BEND6	-1.14324	0.00617583	0.248799	0.2	0.34	0.44	2.39	-0.238411	0.583299	0.981399	0.52	0.2	-0.071168	0.836353	0.93343	0.02	0.41	0.21	0.19	-0.46066	0.392449	0.657723	0.72	0	1.24629	0.0459951	0.791263	0.57	0.72	0.03	0.27	-0.238411	0.583299	0.981399	0.52	0.2	0.215	0.27	0.645	0.2	1.415	0.15	0.36	0.36	0.36
PABPC1P3	1.00209	0.0062465	0.250808	0.18	1.09	0	0	0.469238	0.285732	0.981399	0.13	0.35	-0.329299	0.278872	0.711418	0	0.18	0.38	0.07	-1.23202	0.019448	0.657723	0.47	0.85	0.865531	0.17525	0.791263	0.05	0.31	0	0	0.469238	0.285732	0.981399	0.13	0.35	0.09	0.635	0.18	0.225	0	0	0.66	0.24	0.24
IGF1R	1.07315	0.00625032	0.250808	3.36	2.13	0.91	1.09	0.261578	0.547983	0.981399	1.07	3.6	0.489192	0.149011	0.711418	14.34	7.57	5.39	8.24	0.195906	0.583585	0.763137	6.98	7.52	-0.415494	0.454385	0.791263	1.07	1.05	1.85	2.72	0.261578	0.547983	0.981399	1.07	3.6	10.955	2.745	1.06	6.815	1	2.285	7.25	2.335	2.335
HIST1H2BL	0.577383	0.00628543	0.251557	66.09	68.89	46.82	42.47	0.794708	0.00609164	0.981399	22.26	61.05	0.334179	0.183072	0.711418	145.45	89.95	88.6	77.94	0.56434	0.0528848	0.657723	69.05	53.89	-0.779901	0.0302452	0.791263	39.34	8.24	34.31	58.6	0.794708	0.00609164	0.981399	22.26	61.05	117.7	67.49	23.79	83.27	44.645	46.455	61.47	41.655	41.655
HSD17B14	1.00033	0.00634996	0.253808	0.36	0.75	0	0	0.6294	0.14108	0.981399	0	0.44	0.435862	0.165121	0.711418	0	0.64	0.04	0.05	-0.271192	0.620693	0.786822	0.64	0	0.409887	0.447322	0.791263	1.9	1.74	2.63	1.34	0.6294	0.14108	0.981399	0	0.44	0.32	0.555	1.82	0.045	0	1.985	0.32	0.22	0.22
SNRPEP6	-0.988318	0.00639496	0.255259	0	0	0	1.38	-0.0805447	0.755744	0.981399	0	0	-0.11852	0.474543	0.711418	0	0	0	0	-0.388537	0.411795	0.657723	0	0	0.448415	0.482017	0.791263	0	0	0	0	-0.0805447	0.755744	0.981399	0	0	0	0	0	0	0.69	0	0	0	0
VPS33B	-0.966492	0.00647242	0.257543	1.93	2.27	2.1	8.61	0.403964	0.372584	0.981399	0.61	2.64	-1.11067	0.0100302	0.711418	1.92	0.67	2.73	2.97	-0.530324	0.292686	0.657723	2.48	0.69	1.10837	0.0433533	0.791263	3.21	1.52	1.33	1.21	0.403964	0.372584	0.981399	0.61	2.64	1.295	2.1	2.365	2.85	5.355	1.27	1.585	1.625	1.625
ALAD	0.730803	0.00657708	0.260502	22.26	13.93	11.32	9.49	0.178559	0.589327	0.981399	8.15	26.47	0.166555	0.546517	0.769472	41.82	39.69	36.93	29.73	0.162645	0.597027	0.771601	40.91	19.66	-0.613888	0.120289	0.791263	11.6	7.99	12.44	32.35	0.178559	0.589327	0.981399	8.15	26.47	40.755	18.095	9.795	33.33	10.405	22.395	30.285	17.31	17.31
PPFIA4	1.04503	0.00670418	0.265193	0.85	1.19	0.35	0	0.360022	0.452077	0.981399	0.07	1.77	0.583353	0.222323	0.711418	1.28	0.8	0.76	0.19	-0.966729	0.0518005	0.657723	2.01	1.81	0.859051	0.16547	0.791263	1.01	0.47	0	1.12	0.360022	0.452077	0.981399	0.07	1.77	1.04	1.02	0.74	0.475	0.175	0.56	1.91	0.92	0.92
NPC1	-0.741792	0.00677683	0.26703	8.74	10.17	12.39	19.97	-0.434333	0.213112	0.981399	11.68	13.33	-0.568667	0.0989535	0.711418	3.49	11.37	9.59	7.99	-0.524545	0.157997	0.657723	10.42	4.82	-0.334958	0.456359	0.791263	4.46	4.18	3.91	13.42	-0.434333	0.213112	0.981399	11.68	13.33	7.43	9.455	4.32	8.79	16.18	8.665	7.62	12.505	12.505
ACKR3	0.992282	0.00681924	0.26801	0.73	0.36	0	0	0.301758	0.515205	0.981399	0	0.95	0.301288	0.45574	0.711418	3.89	2.79	1.88	2.87	0.9154	0.0528198	0.657723	1.79	0.57	-0.490709	0.438176	0.791263	0	0	0	1.3	0.301758	0.515205	0.981399	0	0.95	3.34	0.545	0	2.375	0	0.65	1.18	0.475	0.475
SNCA	1.05523	0.00686746	0.269559	3.06	2.45	1.3	0.84	1.13637	0.0121301	0.981399	0.08	2.9	-0.805549	0.0431656	0.711418	1.21	4.18	4.09	3.88	-0.377156	0.402357	0.657723	3.55	1.45	0.320388	0.435793	0.791263	13.91	6.51	13.72	8.55	1.13637	0.0121301	0.981399	0.08	2.9	2.695	2.755	10.21	3.985	1.07	11.135	2.5	1.49	1.49
ACSM3	-0.68517	0.00693247	0.271414	12.49	17.55	18.26	30.33	-0.444621	0.175748	0.981399	25.72	15.28	0.0190208	0.954416	0.984088	10.01	9.64	9.96	7.81	-0.0202591	0.954823	0.978017	12.84	4.38	-0.554011	0.280597	0.791263	6.54	0.15	0.89	13.79	-0.444621	0.175748	0.981399	25.72	15.28	9.825	15.02	3.345	8.885	24.295	7.34	8.61	20.5	20.5
NLRP1	-0.734409	0.00715517	0.277997	11.37	7.96	21.4	12.24	-0.701258	0.0414841	0.981399	19	12.55	-0.294167	0.417832	0.711418	2.74	9.13	11.34	2.74	0.494063	0.236555	0.657723	4.28	1.39	-0.786816	0.0741367	0.791263	7.33	2.29	6.94	16.21	-0.701258	0.0414841	0.981399	19	12.55	5.935	9.665	4.81	7.04	16.82	11.575	2.835	15.775	15.775
SEC14L6	-0.992011	0.00722001	0.279994	0.05	0.03	0.09	1.36	-0.341768	0.259164	0.981399	0.14	0.13	-0.253124	0.184757	0.711418	0	0	0.11	0	-0.388537	0.411795	0.657723	0	0	0.727674	0.254459	0.791263	0.29	0.01	0	0.05	-0.341768	0.259164	0.981399	0.14	0.13	0	0.04	0.15	0.055	0.725	0.025	0	0.135	0.135
TIMM13	1.10713	0.00730756	0.282482	1.63	1.18	0.8	0	0.19143	0.682438	0.981399	1.6	0.75	-0.262495	0.555164	0.774515	0.98	1.91	1.64	1.49	0.303998	0.56425	0.750884	1.34	0.24	0.697419	0.238068	0.791263	1.47	0.94	0.15	2.25	0.19143	0.682438	0.981399	1.6	0.75	1.445	1.405	1.205	1.565	0.4	1.2	0.79	1.175	1.175
PPP3CA	1.03774	0.00752006	0.288412	4.88	1.54	1.06	1.15	0.420688	0.335815	0.981399	0.45	5.23	0.251095	0.448606	0.711418	13.79	8.75	6.54	10.7	0.349264	0.331198	0.657723	10.26	4.08	0.73916	0.0762752	0.791263	13.67	7.44	10.19	6.89	0.420688	0.335815	0.981399	0.45	5.23	11.27	3.21	10.555	8.62	1.105	8.54	7.17	2.84	2.84
GSK3B	0.662137	0.00759426	0.290625	34.01	21.55	15.87	17.66	0.189347	0.546253	0.981399	16.11	32.11	0.259607	0.334708	0.711418	65.38	44.43	39.93	42.48	0.112208	0.709738	0.840879	54.18	28.18	0.313781	0.36397	0.791263	44.13	30.11	30.66	51.18	0.189347	0.546253	0.981399	16.11	32.11	54.905	27.78	37.12	41.205	16.765	40.92	41.18	24.11	24.11
CST7	1.11108	0.00763001	0.291265	2.63	0.67	0.8	0.04	0.513662	0.276413	0.981399	0.03	2.64	-0.863324	0.0247754	0.711418	2.1	3.84	4.32	5.94	-0.87324	0.0360318	0.657723	4.38	4.48	-0.343038	0.465826	0.791263	4.73	1.97	6.96	5.06	0.513662	0.276413	0.981399	0.03	2.64	2.97	1.65	3.35	5.13	0.42	6.01	4.43	1.335	1.335
MLLT3	1.10013	0.00772329	0.292959	2.55	1.39	1.83	0.05	0.318311	0.485378	0.981399	0.54	2.75	-0.500089	0.185575	0.711418	3.15	4.23	4.46	5.31	-0.812503	0.0420711	0.657723	4.76	6.16	0.593717	0.121655	0.791263	18.85	16.87	20.29	12.83	0.318311	0.485378	0.981399	0.54	2.75	3.69	1.97	17.86	4.885	0.94	16.56	5.46	1.645	1.645
TTTY15	0.980063	0.00770453	0.292959	1.48	0.08	0.04	0	0.434226	0.34158	0.981399	0.03	0.73	-0.0643317	0.871318	0.950941	4.07	2.41	2.24	3.99	-0.359119	0.397893	0.657723	4.57	2.16	-0.734998	0.242488	0.791263	0	0.01	0	1.96	0.434226	0.34158	0.981399	0.03	0.73	3.24	0.78	0.005	3.115	0.02	0.98	3.365	0.38	0.38
ZMIZ1	0.5817	0.00773188	0.292959	66.71	46.11	34.45	38.58	0.139408	0.628549	0.981399	30.99	74.91	-0.00254847	0.991912	0.996556	107.9	91.99	95.17	87.76	0.115051	0.692549	0.83145	81.53	64.68	0.634659	0.0394698	0.791263	123.94	86.64	104.33	80.76	0.139408	0.628549	0.981399	30.99	74.91	99.945	56.41	105.29	91.465	36.515	92.545	73.105	52.95	52.95
PIK3CG	-0.733025	0.00780671	0.295428	7.26	11.57	11.21	20.46	0.145382	0.686931	0.981399	7.13	8.83	-0.00443721	0.990113	0.996107	5.81	6.5	6.3	4.96	0.0742389	0.848557	0.922674	6.95	2.69	-0.319936	0.463506	0.791263	7.32	3.55	8.78	9.67	0.145382	0.686931	0.981399	7.13	8.83	6.155	9.415	5.435	5.63	15.835	9.225	4.82	7.98	7.98
TMSB4XP8	0.972668	0.00806541	0.303243	0.74	0.33	0	0	0.558282	0.197189	0.981399	0	0.5	-0.716886	0.116679	0.711418	0.38	0.23	0.24	1.45	-0.85628	0.130603	0.657723	1.22	0.23	-0.899256	0.147531	0.791263	0.06	0	0.63	1.11	0.558282	0.197189	0.981399	0	0.5	0.305	0.535	0.03	0.845	0	0.87	0.725	0.25	0.25
MAP7	0.955723	0.00808265	0.303243	5.19	3.21	2.04	1.69	0.37921	0.358804	0.981399	1.37	5.53	-0.0297019	0.932199	0.975734	7.79	6.49	6.32	6.94	0.0262852	0.94435	0.972639	6.19	4.82	0.485672	0.219662	0.791263	17.6	10.26	17.4	10.34	0.37921	0.358804	0.981399	1.37	5.53	7.14	4.2	13.93	6.63	1.865	13.87	5.505	3.45	3.45
HNRNPA3P9	0.898912	0.0080957	0.303361	6.95	4.2	5.95	1.14	-0.199239	0.602293	0.981399	7.23	5.24	0.422187	0.231544	0.711418	11.63	5.35	7.18	3.85	0.198793	0.596446	0.771078	9.02	2.88	-0.832275	0.0740919	0.791263	2.52	3.4	6.2	8.84	-0.199239	0.602293	0.981399	7.23	5.24	8.49	5.575	2.96	5.515	3.545	7.52	5.95	6.235	6.235
WASF1	0.651281	0.00811337	0.303651	33.99	23.25	21.03	14.85	0.427298	0.176043	0.981399	12.22	32.14	-0.250761	0.372895	0.711418	22.28	39.77	41.13	25.44	0.202882	0.520529	0.721249	25.9	15.68	0.41774	0.17741	0.791263	99.53	86.25	101.15	88.08	0.427298	0.176043	0.981399	12.22	32.14	31.025	28.62	92.89	33.285	17.94	94.615	20.79	22.18	22.18
ZMYND11	1.06496	0.00815326	0.30477	2.85	1.79	0.97	0.68	0.425393	0.343399	0.981399	0.74	2.64	0.678264	0.0725529	0.711418	6.6	5.14	2.84	3.44	0.602601	0.140227	0.657723	3.76	2.03	0.357757	0.476946	0.791263	2.81	2.74	2.23	3.63	0.425393	0.343399	0.981399	0.74	2.64	5.87	2.32	2.775	3.14	0.825	2.93	2.895	1.69	1.69
PTMAP3	1.0859	0.00837425	0.311887	2.72	0.55	0.76	0	0.473926	0.316625	0.981399	0.02	2.63	0.576669	0.126013	0.711418	4.98	6.47	5.42	1.91	0.205274	0.605642	0.77801	4.96	2.73	0.829611	0.165287	0.791263	0.65	1.96	0	2.11	0.473926	0.316625	0.981399	0.02	2.63	5.725	1.635	1.305	3.665	0.38	1.055	3.845	1.325	1.325
OCEL1	-0.738933	0.00840381	0.312608	9.94	6.91	10.7	18	-0.541053	0.125627	0.981399	11.16	12.73	-0.0349473	0.914397	0.967826	13.62	9.18	11.15	9.87	0.59715	0.101372	0.657723	8.34	3.61	-1.33182	0.00884119	0.791263	4.22	0.21	3.14	11.62	-0.541053	0.125627	0.981399	11.16	12.73	11.4	8.425	2.215	10.51	14.35	7.38	5.975	11.945	11.945
MKL1	0.710543	0.0084395	0.313173	23.95	12.27	11.28	9.33	0.29159	0.38228	0.981399	6.84	25.26	0.229543	0.401817	0.711418	56.51	36.13	35.4	35.12	-0.164629	0.586573	0.765384	37.2	43.74	0.344146	0.334775	0.791263	31.77	25.88	26.79	34.71	0.29159	0.38228	0.981399	6.84	25.26	46.32	18.11	28.825	35.26	10.305	30.75	40.47	16.05	16.05
CLEC11A	0.795411	0.00866074	0.319445	14.91	6.1	4.86	5.69	0.173599	0.62918	0.981399	3.59	17.07	0.326844	0.249171	0.711418	40.65	28.98	29.18	21.33	0.301827	0.334841	0.657723	26.65	17.88	-0.434328	0.276756	0.791263	10.19	8.83	10.3	28.58	0.173599	0.62918	0.981399	3.59	17.07	34.815	10.505	9.51	25.255	5.275	19.44	22.265	10.33	10.33
SCN4A	0.963935	0.00870975	0.320479	0.47	0.58	0.01	0	0.333901	0.451446	0.981399	0.3	0.2	-0.159907	0.577055	0.789503	0.06	0.18	0.08	0.22	-0.217676	0.664607	0.814431	0.12	0	-0.5381	0.390987	0.791263	0.16	0	0.92	0.46	0.333901	0.451446	0.981399	0.3	0.2	0.12	0.525	0.08	0.15	0.005	0.69	0.06	0.25	0.25
TIGD6	-0.875596	0.00872492	0.320651	3.63	2.54	4.37	7.82	-0.132329	0.751439	0.981399	3.38	3.19	-0.164528	0.683478	0.856891	1.88	3.94	3.87	2.01	-0.407643	0.349577	0.657723	4.92	1.47	-0.384615	0.44373	0.791263	2.74	1.53	3.4	4.8	-0.132329	0.751439	0.981399	3.38	3.19	2.91	3.085	2.135	2.94	6.095	4.1	3.195	3.285	3.285
CCND2	0.705365	0.00874037	0.320834	22.49	13.51	10.39	10.44	0.20154	0.543238	0.981399	8.38	24.55	0.0939447	0.737436	0.885507	40.61	29.88	29.54	30.19	-0.0557002	0.857008	0.927897	33.86	24.07	0.422341	0.217701	0.791263	47.16	34.49	43.09	39.35	0.20154	0.543238	0.981399	8.38	24.55	35.245	18	40.825	29.865	10.415	41.22	28.965	16.465	16.465
GALM	-0.837229	0.00890242	0.325999	3.07	4.93	5.92	8.72	-0.223143	0.57808	0.981399	4.96	4.07	0.146649	0.732659	0.88299	1.79	2.49	1.85	1.48	0.841603	0.0983697	0.657723	0.68	0.67	-0.480476	0.422538	0.791263	1.26	0	0.45	2.72	-0.223143	0.57808	0.981399	4.96	4.07	2.14	4	0.63	1.665	7.32	1.585	0.675	4.515	4.515
LGALS9	0.612269	0.0089504	0.326973	52.85	25.69	25.61	22.18	0.105887	0.725648	0.981399	17.62	60.31	-0.106303	0.695156	0.864059	32.16	59.7	70.91	26.01	0.257132	0.402271	0.657723	49.22	16.19	0.339014	0.245499	0.791263	179.22	124.07	142.77	180.04	0.105887	0.725648	0.981399	17.62	60.31	45.93	39.27	151.645	48.46	23.895	161.405	32.705	38.965	38.965
TMEM217	-0.919847	0.0089654	0.32713	2.57	1.9	3.45	5.91	-0.805948	0.0551232	0.981399	6.6	2.61	-1.02174	0.0115632	0.711418	1.56	2.37	2.41	6.5	-0.093891	0.842774	0.919664	1.21	2.21	0.625631	0.147707	0.791263	8.05	7.41	6.57	6.8	-0.805948	0.0551232	0.981399	6.6	2.61	1.965	2.235	7.73	4.455	4.68	6.685	1.71	4.605	4.605
N4BP2L1	0.960276	0.0091057	0.331064	0.79	0.6	0.13	0	0.458673	0.32728	0.981399	0.03	0.94	-0.0315593	0.939809	0.978632	3.12	1.68	1.61	2.81	-0.0818995	0.858706	0.928779	2.37	1.46	0.67299	0.19418	0.791263	2.64	2.6	2.45	1.87	0.458673	0.32728	0.981399	0.03	0.94	2.4	0.695	2.62	2.21	0.065	2.16	1.915	0.485	0.485
EMP1	0.970152	0.00917412	0.331594	0.61	0.93	0.18	0	0.871469	0.0444815	0.981399	0	0.5	-0.437781	0.338721	0.711418	0	0.76	0.55	0.55	-0.311759	0.576093	0.757653	0.83	0	0.50125	0.350873	0.791263	2.56	1.35	3.49	0.98	0.871469	0.0444815	0.981399	0	0.5	0.38	0.77	1.955	0.55	0.09	2.235	0.415	0.25	0.25
GPC5	0.957485	0.00917439	0.331594	1.26	0.07	0	0	0.565729	0.186273	0.981399	0	0.45	0.252266	0.499633	0.732618	0	0.76	0.37	0	-0.216839	0.69561	0.83319	0.64	0.01	-0.616491	0.321041	0.791263	0.25	0	1.81	0.3	0.565729	0.186273	0.981399	0	0.45	0.38	0.665	0.125	0.185	0	1.055	0.325	0.225	0.225
CLECL1	0.957203	0.00917872	0.331594	0.52	0.49	0	0	0.582711	0.17243	0.981399	0	0.44	0.141099	0.769737	0.902379	0.99	0.67	0.53	0.67	-0.123275	0.82279	0.909317	0.74	0.58	0.966377	0.120772	0.791263	1.34	0.21	0.09	0.61	0.582711	0.17243	0.981399	0	0.44	0.83	0.505	0.775	0.6	0	0.35	0.66	0.22	0.22
ECM1	-0.62662	0.00929007	0.333523	18.79	22	26.59	36.3	-0.57422	0.0678293	0.981399	30.03	29.12	-1.10567	0.00155979	0.211971	1.61	13.32	16.17	6.05	0.0707307	0.862221	0.93097	7.47	1.26	-0.481027	0.348761	0.791263	5.1	0.38	0.82	13.13	-0.57422	0.0678293	0.981399	30.03	29.12	7.465	20.395	2.74	11.11	31.445	6.975	4.365	29.575	29.575
CD302	1.06774	0.00929332	0.333523	1.99	0.81	0.72	0	0.658738	0.164535	0.981399	0	1.98	-0.140758	0.719242	0.874991	4.32	2.55	2.36	4.79	-0.642902	0.118195	0.657723	5.35	3.37	0.430115	0.357267	0.791263	6.2	2.82	6.39	3.14	0.658738	0.164535	0.981399	0	1.98	3.435	1.4	4.51	3.575	0.36	4.765	4.36	0.99	0.99
TMEM167A	-0.933583	0.00934095	0.334057	2.27	1.69	2.56	6.34	-0.36065	0.409881	0.981399	2.78	2.4	0.470431	0.26858	0.711418	2.61	2.58	1.41	1.69	-0.2577	0.561048	0.748633	2.87	2.08	0.441283	0.452631	0.791263	0.97	1.23	0.59	1.6	-0.36065	0.409881	0.981399	2.78	2.4	2.595	1.98	1.1	1.55	4.45	1.095	2.475	2.59	2.59
GAREML	-0.789539	0.00941201	0.336204	5.63	4.86	8.38	10.24	-0.449075	0.236175	0.981399	9.71	5.3	-0.984509	0.0245526	0.711418	0.34	2.66	3.91	1.42	-0.567484	0.259218	0.657723	0.98	2.17	-0.907988	0.135949	0.791263	0.48	0	0.2	3.61	-0.449075	0.236175	0.981399	9.71	5.3	1.5	5.245	0.24	2.665	9.31	1.905	1.575	7.505	7.505
COX6CP3	-0.932516	0.0098414	0.347882	0	0	0	1.27	-0.240322	0.372584	0.981399	0	0.16	0.165409	0.51956	0.749862	0	0.32	0.12	0	-0.00731342	0.988375	0.994719	0	0	0.448415	0.482017	0.791263	0	0	0	0	-0.240322	0.372584	0.981399	0	0.16	0.16	0	0	0.06	0.635	0	0	0.08	0.08
HIST2H3D	0.990264	0.00990023	0.348685	2.16	4.02	1.06	1.38	1.2353	0.0061603	0.981399	0	3.38	0.492293	0.189426	0.711418	10.3	2.94	3.42	3.59	0.937283	0.0267264	0.657723	2.35	1.84	-0.417451	0.41523	0.791263	3.06	0.93	3.48	4.03	1.2353	0.0061603	0.981399	0	3.38	6.62	3.09	1.995	3.505	1.22	3.755	2.095	1.69	1.69
BNIP2	-0.902664	0.00990965	0.348685	1.73	3.04	3.41	6.19	-0.142821	0.742012	0.981399	2.39	2.61	0.0432202	0.914156	0.967704	3.07	3.14	1.75	4.07	0.343623	0.445912	0.677228	2.06	1.51	0.952515	0.0533927	0.791263	3.95	3.85	3.41	1.98	-0.142821	0.742012	0.981399	2.39	2.61	3.105	2.385	3.9	2.91	4.8	2.695	1.785	2.5	2.5
MYC	0.525358	0.00997559	0.350602	97.57	68.9	62.43	51.06	0.223204	0.419608	0.981399	48.24	94.33	0.100733	0.678332	0.852711	177.24	131.02	123.71	137.07	0.146092	0.608711	0.780597	114.31	103.77	0.392871	0.18242	0.791263	172.68	113.86	126.46	166.98	0.223204	0.419608	0.981399	48.24	94.33	154.13	83.235	143.27	130.39	56.745	146.72	109.04	71.285	71.285
CHKB-CPT1B	0.967643	0.010151	0.355133	1.49	0.34	0.22	0	-0.273585	0.567745	0.981399	0.33	2.2	-0.965705	0.0311402	0.711418	0	3.69	3.69	1.04	-0.44562	0.404011	0.657723	3.25	0	-1.08166	0.0598716	0.791263	1.26	0	1.9	2.68	-0.273585	0.567745	0.981399	0.33	2.2	1.845	0.915	0.63	2.365	0.11	2.29	1.625	1.265	1.265
C17orf89	1.08298	0.010297	0.359008	2.03	1.11	1.27	0	-0.411696	0.360961	0.981399	1.72	2.54	-1.21354	0.00890682	0.671468	0	1.59	2.12	1.28	-1.57727	0.00279661	0.657723	3.27	0.88	0.510544	0.359757	0.791263	2.37	0.96	1.12	1.9	-0.411696	0.360961	0.981399	1.72	2.54	0.795	1.57	1.665	1.7	0.635	1.51	2.075	2.13	2.13
TUBGCP3	0.827821	0.0103672	0.360223	10.21	4.7	3.44	3.91	0.246103	0.515513	0.981399	2.97	9.88	0.499158	0.0926887	0.711418	36.73	17.94	17.93	15.25	0.839748	0.0109406	0.657723	17.03	6.94	0.593918	0.154546	0.791263	13.99	6.62	6.49	11.59	0.246103	0.515513	0.981399	2.97	9.88	27.335	7.455	10.305	16.59	3.675	9.04	11.985	6.425	6.425
ITGA6	1.03047	0.0104463	0.36215	1.19	1.14	0.54	0.01	0.867799	0.0632384	0.981399	0.02	1.1	0.557089	0.213582	0.711418	2.32	1.6	1.18	0.87	0.750387	0.14473	0.657723	0.98	0.38	0.739112	0.11419	0.791263	5.97	3.72	6.66	2.29	0.867799	0.0632384	0.981399	0.02	1.1	1.96	1.165	4.845	1.025	0.275	4.475	0.68	0.56	0.56
CYP2F1	-0.827212	0.0105075	0.363448	4.34	3.11	6.95	6.76	-0.238016	0.555703	0.981399	5.65	3.32	-0.960936	0.0325254	0.711418	0	3.55	4.38	0.77	-0.623437	0.234228	0.657723	2.03	0.55	-0.511536	0.392712	0.791263	1.3	0	0.17	4.1	-0.238016	0.555703	0.981399	5.65	3.32	1.775	3.725	0.65	2.575	6.855	2.135	1.29	4.485	4.485
CSPG4P12	-1.09263	0.0105621	0.364512	0.55	0.2	0.87	1.82	-0.320582	0.495056	0.981399	0.58	0.47	-0.651148	0.0782454	0.711418	0.11	0.06	0.77	0.07	-0.218242	0.657088	0.80924	0.04	0	0.5651	0.367123	0.791263	1.13	0.05	0.69	0.16	-0.320582	0.495056	0.981399	0.58	0.47	0.085	0.375	0.59	0.42	1.345	0.425	0.02	0.525	0.525
LZIC	0.873909	0.0105868	0.364667	5.6	4.93	3.03	2.27	0.240885	0.541594	0.981399	2.95	5.83	0.391605	0.264967	0.711418	8.86	7.33	5.3	5.67	0.420551	0.268498	0.657723	6.63	2.99	-0.422316	0.405373	0.791263	3.38	0.96	2.74	5.54	0.240885	0.541594	0.981399	2.95	5.83	8.095	5.265	2.17	5.485	2.65	4.14	4.81	4.39	4.39
LDB1	0.515122	0.0105905	0.364667	110.19	69.89	62.88	58.72	0.246416	0.36983	0.981399	42.96	116.41	0.168616	0.47868	0.715463	226.98	172.44	154.66	168.14	0.111694	0.692338	0.83134	153.69	136.28	-0.428504	0.213731	0.791263	45.89	18.6	24.72	114.05	0.246416	0.36983	0.981399	42.96	116.41	199.71	90.04	32.245	161.4	60.8	69.385	144.985	79.685	79.685
TRIM16	1.01236	0.0106665	0.366872	1.56	0.71	0.47	0	0.381188	0.42509	0.981399	0.35	1.12	0.537334	0.261542	0.711418	1.07	1	0.53	0.41	0.744576	0.154898	0.657723	0.22	0.16	0.445236	0.430988	0.791263	2.34	0.66	2.15	0.92	0.381188	0.42509	0.981399	0.35	1.12	1.035	1.135	1.5	0.47	0.235	1.535	0.19	0.735	0.735
GAGE2B	-0.867987	0.0107732	0.369296	0.5	10.34	2.22	11.24	-0.439489	0.291225	0.981399	3.63	3.89	-0.0490486	0.775947	0.905301	0.06	0	0	0	-2.32575	1.18543e-06	0.00201371	2.95	0.68	-1.05391	0.089969	0.791263	0	0	0	3.05	-0.439489	0.291225	0.981399	3.63	3.89	0.03	5.42	0	0	6.73	1.525	1.815	3.76	3.76
SNCG	-0.73556	0.0109024	0.371665	6.82	7.28	10.03	13.95	-0.611063	0.0899816	0.981399	10.37	10.98	-1.00211	0.0156336	0.711418	0.31	5.3	5.38	2.08	-0.0882479	0.859052	0.928926	3.22	0.22	-0.458196	0.443759	0.791263	1.44	0	0	5.44	-0.611063	0.0899816	0.981399	10.37	10.98	2.805	7.05	0.72	3.73	11.99	2.72	1.72	10.675	10.675
FMNL1	0.713261	0.0108924	0.371665	17.39	11.4	7.35	9.32	0.822847	0.019876	0.981399	2.83	17.56	0.216743	0.447433	0.711418	35.14	27.96	24.76	24.48	0.030118	0.923202	0.961207	26.9	21.85	0.469257	0.19408	0.791263	35.12	20.53	26.27	27.13	0.822847	0.019876	0.981399	2.83	17.56	31.55	14.395	27.825	24.62	8.335	26.7	24.375	10.195	10.195
GS1-21A4.1	0.93666	0.010862	0.371665	0.32	0.7	0	0	0.843641	0.0308504	0.981399	0	0.05	0.21773	0.311488	0.711418	0	0.23	0	0	-0.239325	0.631653	0.792452	0.12	0	0.543842	0.393813	0.791263	0.07	0	0	0	0.843641	0.0308504	0.981399	0	0.05	0.115	0.51	0.035	0	0	0	0.06	0.025	0.025
OSBPL1A	1.00244	0.0109031	0.371665	2.24	0.33	0.39	0.02	0.338189	0.480086	0.981399	0.03	2.03	0.228145	0.548726	0.769573	6.58	3.2	2.57	4.78	-0.0123449	0.97573	0.987736	5.02	2.5	0.585871	0.258048	0.791263	2.78	2.37	1.68	2.85	0.338189	0.480086	0.981399	0.03	2.03	4.89	1.285	2.575	3.675	0.205	2.265	3.76	1.03	1.03
VANGL1	0.733256	0.0109843	0.373187	17.07	8.57	7.27	6.84	0.271896	0.436396	0.981399	5.44	16.3	-0.00391064	0.989203	0.995652	27.48	24.71	22.18	25.75	-0.0250786	0.93691	0.968293	24.47	17.82	0.452193	0.230884	0.791263	24.26	15.27	15.21	23.89	0.271896	0.436396	0.981399	5.44	16.3	26.095	12.82	19.765	23.965	7.055	19.55	21.145	10.87	10.87
NRXN2	1.04617	0.0114536	0.385701	3.53	0.85	1.61	0.12	0.644281	0.164835	0.981399	0	3.56	-0.0646964	0.877084	0.953276	1.14	4.25	4.69	0.84	0.0855081	0.855542	0.926769	2.19	1.03	1.06004	0.00502841	0.791263	18.6	31.89	13.27	17.18	0.644281	0.164835	0.981399	0	3.56	2.695	2.19	25.245	2.765	0.865	15.225	1.61	1.78	1.78
IL20RB-AS1	0.931124	0.0115472	0.387148	0.24	1.01	0.05	0	-0.379906	0.429669	0.981399	1.16	0.58	-0.559576	0.201103	0.711418	0.13	0.36	0.49	0.56	-0.912293	0.0999231	0.657723	0.37	1.08	1.0055	0.104035	0.791263	0.83	0.74	0	0.94	-0.379906	0.429669	0.981399	1.16	0.58	0.245	0.625	0.785	0.525	0.025	0.47	0.725	0.87	0.87
CAPN1	0.555056	0.0115911	0.388194	59.08	46.93	36.26	34.44	0.214305	0.461128	0.981399	29.19	64.61	0.0693704	0.788292	0.911695	72.6	80.37	76.58	57.8	0.227294	0.442498	0.676919	72.88	35.71	-0.373467	0.282147	0.791263	44.78	17.16	32.37	75.99	0.214305	0.461128	0.981399	29.19	64.61	76.485	53.005	30.97	67.19	35.35	54.18	54.295	46.9	46.9
FTH1P2	-0.808215	0.0117441	0.39246	2.29	6.42	6.41	7.71	-0.207026	0.606064	0.981399	6.55	3	-1.5263	0.000667882	0.118045	0.77	0.54	2.88	2.22	-1.78474	0.000381055	0.194348	2.17	3.54	1.87078	0.000675175	0.791263	4.1	2.64	0.08	2.56	-0.207026	0.606064	0.981399	6.55	3	0.655	4.355	3.37	2.55	7.06	1.32	2.855	4.775	4.775
BCAS3	1.02311	0.0119169	0.397364	2.03	2.12	1.01	0.55	0.155555	0.72768	0.981399	2.61	1.16	0.442022	0.248027	0.711418	8.02	2.87	1.84	5.18	0.479822	0.247195	0.657723	1.84	4.04	0.894205	0.0651302	0.791263	5.18	3.44	2.36	3.62	0.155555	0.72768	0.981399	2.61	1.16	5.445	2.075	4.31	3.51	0.78	2.99	2.94	1.885	1.885
PRSS21	0.640974	0.0120668	0.401487	30.44	16.95	14.24	14.32	0.133193	0.676969	0.981399	12.45	31.38	0.176281	0.506656	0.739046	72.97	49.13	47.9	49.14	0.394441	0.190826	0.657723	47.41	26.84	-0.551023	0.168963	0.791263	15.56	4.85	9.97	32.47	0.133193	0.676969	0.981399	12.45	31.38	61.05	23.695	10.205	48.52	14.28	21.22	37.125	21.915	21.915
KAT2B	-0.779844	0.0120615	0.401487	5.35	4.11	5.6	11.89	-0.530366	0.166741	0.981399	9.38	5.02	-0.00198896	0.99572	0.998034	5.14	4.77	3.39	5.94	-0.379454	0.33016	0.657723	5.28	5.14	0.927938	0.0487252	0.791263	5.52	4.85	2.36	4.89	-0.530366	0.166741	0.981399	9.38	5.02	4.955	4.73	5.185	4.665	8.745	3.625	5.21	7.2	7.2
ZP3	-1.0257	0.0120871	0.401726	1.04	0.51	1.51	2.59	-0.183271	0.702995	0.981399	1.58	0.42	0.865151	0.0644078	0.711418	1.92	0.73	0.43	0.32	1.408	0.0045748	0.657723	0	0	0.894332	0.156681	0.791263	0	1.12	0	0.33	-0.183271	0.702995	0.981399	1.58	0.42	1.325	0.775	0.56	0.375	2.05	0.165	0	1	1
HIST1H2BK	0.468291	0.012336	0.409109	115.99	161.16	93.18	101.37	0.518597	0.0499331	0.981399	63.51	131.13	0.266455	0.271523	0.711418	188.3	146.49	141.17	113.17	0.344204	0.227595	0.657723	105.79	101.22	-0.333114	0.309025	0.791263	68.02	29.87	62.59	98.52	0.518597	0.0499331	0.981399	63.51	131.13	167.395	138.575	48.945	127.17	97.275	80.555	103.505	97.32	97.32
FXYD7	-0.988205	0.0126736	0.417672	0.13	0.18	0.73	0.85	-0.590005	0.156214	0.981399	0.64	0.28	1.15276	0.0018708	0.243419	1.54	0.39	0.13	0	0.879999	0.0902732	0.657723	0.15	0	0.473359	0.448461	0.791263	0.12	1.04	0.54	0.34	-0.590005	0.156214	0.981399	0.64	0.28	0.965	0.155	0.58	0.065	0.79	0.44	0.075	0.46	0.46
FNTB	0.806054	0.0128746	0.421033	6.44	7.13	3.85	3.41	0.246771	0.515781	0.981399	4.39	6.63	0.895011	0.00608962	0.532007	19.82	12.55	8.57	6.62	0.687559	0.0478751	0.657723	8.91	6.38	0.4845	0.252751	0.791263	12.36	5.48	7.29	9.17	0.246771	0.515781	0.981399	4.39	6.63	16.185	6.785	8.92	7.595	3.63	8.23	7.645	5.51	5.51
KNTC1	-0.742476	0.0130291	0.425632	5.67	6.01	7.85	12.41	-0.309152	0.41104	0.981399	7.56	6.74	-0.329342	0.336734	0.711418	6.76	7.56	8.21	8.37	-0.0702159	0.851488	0.924466	9.24	3.44	-0.655536	0.173532	0.791263	3.83	1.49	4.68	7.36	-0.309152	0.41104	0.981399	7.56	6.74	7.16	5.84	2.66	8.29	10.13	6.02	6.34	7.15	7.15
CFL1P4	0.918093	0.0131192	0.427813	0.47	0.61	0	0.07	-0.424001	0.377789	0.981399	0.33	1.66	-0.543657	0.246455	0.711418	1.03	0.55	1.4	1.01	-0.0230447	0.966805	0.983695	1.07	0.15	0.757853	0.223638	0.791263	0.56	0.64	0.1	0.75	-0.424001	0.377789	0.981399	0.33	1.66	0.79	0.54	0.6	1.205	0.035	0.425	0.61	0.995	0.995
C1orf192	-1.0148	0.0131239	0.427813	0.22	0.2	0.45	1.56	-0.200066	0.617147	0.981399	0.29	0.23	-0.0487507	0.854534	0.942846	0.09	0.15	0.17	0.04	-0.490048	0.336971	0.657723	0.17	0.14	0.458374	0.471967	0.791263	0.53	0	0	0.52	-0.200066	0.617147	0.981399	0.29	0.23	0.12	0.21	0.265	0.105	1.005	0.26	0.155	0.26	0.26
DBP	1.00581	0.0131431	0.427985	3.72	1.1	0.94	0.66	0.239756	0.593283	0.981399	0.82	2.88	0.656256	0.0748207	0.711418	7.86	5.73	3.22	4.25	0.347176	0.372584	0.657723	4.86	3.3	0.392313	0.433203	0.791263	4.63	1.63	2.27	3.9	0.239756	0.593283	0.981399	0.82	2.88	6.795	2.41	3.13	3.735	0.8	3.085	4.08	1.85	1.85
LEPREL4	0.966782	0.0132477	0.430472	1.05	0.69	0.2	0.11	0.571145	0.223113	0.981399	0.25	0.55	0.0661472	0.889788	0.957662	0.93	0.88	0.95	0.54	-0.694151	0.179946	0.657723	1.38	1.3	0.539706	0.394002	0.791263	0.31	0.34	0	0.69	0.571145	0.223113	0.981399	0.25	0.55	0.905	0.87	0.325	0.745	0.155	0.345	1.34	0.4	0.4
IGFBP7	1.03415	0.0136695	0.441832	2.74	0.54	0.94	0	0.423325	0.370778	0.981399	0	2.96	0.0136496	0.971424	0.990205	4.57	3.87	2.45	5.71	-0.372248	0.355599	0.657723	6.9	2.49	0.400252	0.357706	0.791263	11.02	3.84	8.49	6	0.423325	0.370778	0.981399	0	2.96	4.22	1.64	7.43	4.08	0.47	7.245	4.695	1.48	1.48
RFX5	0.927189	0.0137976	0.443161	2.92	3.5	1.77	1.15	0.216219	0.609915	0.981399	1.74	3.65	0.123512	0.741351	0.887219	6.1	3.94	4.22	3.91	-0.0738686	0.853187	0.925431	5.16	3.1	0.56368	0.216734	0.791263	7.23	3.83	3.69	6.26	0.216219	0.609915	0.981399	1.74	3.65	5.02	3.21	5.53	4.065	1.46	4.975	4.13	2.695	2.695
CTSG	0.950582	0.0139756	0.446663	1.71	0.37	0.33	0	0.407157	0.395162	0.981399	0	1.61	-0.293567	0.539691	0.766899	0.08	2.07	1.26	0.55	0.000859482	0.998763	0.999487	1.27	0	0.839079	0.0491127	0.791263	11.7	6.86	9.1	5.25	0.407157	0.395162	0.981399	0	1.61	1.075	1.04	9.28	0.905	0.165	7.175	0.635	0.805	0.805
HNRNPCP3	0.903054	0.0141823	0.452193	0.1	1.07	0	0	0.238688	0.590714	0.981399	0.34	0.18	-0.177462	0.459159	0.711418	0	0.13	0.12	0.09	-0.206931	0.669054	0.816273	0	0	0.754294	0.237479	0.791263	0.26	0	0	0	0.238688	0.590714	0.981399	0.34	0.18	0.065	0.585	0.13	0.105	0	0	0	0.26	0.26
PRORSD1P	-0.907177	0.0142506	0.452839	0.07	0.01	0.48	0.51	-0.276349	0.342096	0.981399	0.1	0.11	-0.121224	0.658851	0.840804	0	0.23	0.17	0.1	-0.431894	0.391571	0.657723	0.18	0.08	1.01772	0.100275	0.791263	0.69	0.86	0.19	0.49	-0.276349	0.342096	0.981399	0.1	0.11	0.115	0.04	0.775	0.135	0.495	0.34	0.13	0.105	0.105
NADSYN1	0.715713	0.0142618	0.452839	15.06	8.25	8.95	4.9	0.211179	0.548641	0.981399	6.31	13.28	-0.0201026	0.946149	0.981449	24.17	17.77	19.76	18.74	0.0893281	0.783768	0.887143	18.72	12.47	0.349781	0.39063	0.791263	10.78	10.61	6.82	17.57	0.211179	0.548641	0.981399	6.31	13.28	20.97	11.655	10.695	19.25	6.925	12.195	15.595	9.795	9.795
LRRC37A16P	1.03759	0.0142897	0.453253	3.18	0.53	1.03	0.08	-0.55613	0.216009	0.981399	1.83	2.82	0.241527	0.534983	0.762831	4.45	3.67	2.59	3.52	0.152747	0.717771	0.846274	4.38	1.54	0.385757	0.470922	0.791263	3.41	0.91	2.01	2.12	-0.55613	0.216009	0.981399	1.83	2.82	4.06	1.855	2.16	3.055	0.555	2.065	2.96	2.325	2.325
PPFIBP2	0.948334	0.0144257	0.456002	1.79	4.08	1.36	0.98	0.431748	0.323872	0.981399	2.63	1.26	0.227846	0.62529	0.821138	0.79	1.82	1.81	0.28	0.164247	0.757357	0.87118	1.2	0.33	-1.6046	0.00553629	0.791263	0.5	0	3.15	2.04	0.431748	0.323872	0.981399	2.63	1.26	1.305	2.935	0.25	1.045	1.17	2.595	0.765	1.945	1.945
CD72	0.899819	0.0147444	0.462401	0.24	0.87	0.03	0	0.253763	0.577627	0.981399	0.26	0.36	-0.146591	0.590564	0.799708	0	0.22	0.05	0.23	-0.364473	0.468018	0.688833	0.25	0	0.979875	0.116322	0.791263	0.5	0.78	0	0.65	0.253763	0.577627	0.981399	0.26	0.36	0.11	0.555	0.64	0.14	0.015	0.325	0.125	0.31	0.31
CORO7	0.718782	0.0148027	0.462803	13.75	8.33	5.9	6.61	-0.14417	0.678274	0.981399	9.5	13.87	-0.118914	0.714105	0.871942	7.67	15.75	16.44	7.14	0.0477332	0.892401	0.946231	12.74	5.07	0.302963	0.452528	0.791263	14.56	8.47	9.61	15.68	-0.14417	0.678274	0.981399	9.5	13.87	11.71	11.04	11.515	11.79	6.255	12.645	8.905	11.685	11.685
HNRNPA1P34	0.897317	0.0148447	0.463064	0.72	0.26	0	0	0.609707	0.136307	0.981399	0	0.29	0.709126	0.127054	0.711418	2.75	0.74	1.01	0.35	0.691363	0.187311	0.657723	1.43	0	0.416214	0.4799	0.791263	1.04	1.08	0.44	1.9	0.609707	0.136307	0.981399	0	0.29	1.745	0.49	1.06	0.68	0	1.17	0.715	0.145	0.145
PLEKHA7	0.926783	0.0148289	0.463064	0.71	0.57	0.01	0.2	0.456719	0.316416	0.981399	0.2	0.42	0.310763	0.518285	0.748765	2.06	0.27	0.83	0.32	0.437947	0.418317	0.663552	0.6	0.13	0.66446	0.287448	0.791263	0.86	0.26	0.19	0.61	0.456719	0.316416	0.981399	0.2	0.42	1.165	0.64	0.56	0.575	0.105	0.4	0.365	0.31	0.31
TBL2	-0.764802	0.0149518	0.465088	4.7	4.09	8.62	6.97	-0.336673	0.390245	0.981399	5.56	5.44	-0.195861	0.605588	0.810056	3.88	4.12	5.32	3.31	-0.158716	0.700371	0.835651	4.71	2.47	-0.544036	0.312983	0.791263	2.4	0.51	1.48	5.35	-0.336673	0.390245	0.981399	5.56	5.44	4	4.395	1.455	4.315	7.795	3.415	3.59	5.5	5.5
TUBB2BP1	-0.769958	0.0150633	0.467131	3.98	4.49	5.81	9.36	-0.284883	0.470979	0.981399	5.09	5.09	-0.506458	0.231747	0.711418	0.69	3.77	3.54	1.57	0.613147	0.237731	0.657723	1.82	0.01	-0.460627	0.435964	0.791263	1.66	0	0.32	3.88	-0.284883	0.470979	0.981399	5.09	5.09	2.23	4.235	0.83	2.555	7.585	2.1	0.915	5.09	5.09
AL021917.1	-0.874543	0.0150871	0.467395	0	0	0	1.16	-0.0805447	0.755744	0.981399	0	0	-0.11852	0.474543	0.711418	0	0	0	0	-2.60932	8.1805e-09	3.12669e-05	0	17.91	0.448415	0.482017	0.791263	0	0	0	0	-0.0805447	0.755744	0.981399	0	0	0	0	0	0	0.58	0	8.955	0	0
PRKY	0.897822	0.0151034	0.467427	1.34	0.03	0	0.03	0.441151	0.319089	0.981399	0	0.62	0.418639	0.334027	0.711418	7.89	0.38	0.74	2.42	0.71111	0.156734	0.657723	2.16	0.11	0.462205	0.468684	0.791263	0.04	0.4	0.01	0.43	0.441151	0.319089	0.981399	0	0.62	4.135	0.685	0.22	1.58	0.015	0.22	1.135	0.31	0.31
SELENBP1	0.701875	0.0152094	0.46932	19.03	7.17	8.18	6.04	-0.307368	0.367026	0.981399	9.56	20.66	0.22361	0.421842	0.711418	43.16	34.78	30.44	30.17	-0.0800036	0.794156	0.89351	41.55	24.92	-0.840012	0.11937	0.791263	4.52	0	0.15	21.36	-0.307368	0.367026	0.981399	9.56	20.66	38.97	13.1	2.26	30.305	7.11	10.755	33.235	15.11	15.11
HECTD4	-0.728662	0.0152502	0.469592	7.1	4.62	6.51	14.02	-0.439783	0.240181	0.981399	7.62	7.85	-0.152525	0.659431	0.841173	6.73	7.66	6.6	8.09	-0.233415	0.528749	0.72751	9.49	4.45	0.406746	0.365367	0.791263	7.61	3.96	3.63	8.53	-0.439783	0.240181	0.981399	7.62	7.85	7.195	5.86	5.785	7.345	10.265	6.08	6.97	7.735	7.735
XX-FW81066F1.2	-0.928805	0.015294	0.469721	0	0.2	0	1.96	0.195332	0.499962	0.981399	0	0	-0.57535	0.0357251	0.711418	0	0	0.47	0	-1.22517	0.0162324	0.657723	0.18	0.72	0.663229	0.297051	0.791263	0.68	0	0	0.38	0.195332	0.499962	0.981399	0	0	0	0.1	0.34	0.235	0.98	0.19	0.45	0	0
KIF28P	0.906473	0.0154201	0.471972	0.93	0.51	0.18	0	0.538603	0.235285	0.981399	0.23	0.36	0.00538531	0.990994	0.996196	1.05	0.74	1.04	0.54	-0.224024	0.679299	0.823557	1.23	0.43	-0.569848	0.313069	0.791263	0.86	0.83	1.72	2.66	0.538603	0.235285	0.981399	0.23	0.36	0.895	0.72	0.845	0.79	0.09	2.19	0.83	0.295	0.295
AE000661.50	0.89138	0.015529	0.474238	0.31	0.64	0	0	0.585649	0.147772	0.981399	0.06	0.17	-0.423391	0.159697	0.711418	0	0.12	0.54	0	-0.219182	0.649984	0.804488	0	0	-0.978116	0.105073	0.791263	0.38	0	2.37	0.74	0.585649	0.147772	0.981399	0.06	0.17	0.06	0.475	0.19	0.27	0	1.555	0	0.115	0.115
FN1	-0.78037	0.015653	0.475769	2.78	5.11	5.87	7.68	-0.604996	0.124962	0.981399	8.49	4.06	-0.707661	0.101151	0.711418	0.65	2.67	2.47	2.19	-0.268351	0.591265	0.767727	1.9	0.8	-0.777176	0.181314	0.791263	1.36	0.04	0.91	3.32	-0.604996	0.124962	0.981399	8.49	4.06	1.66	3.945	0.7	2.33	6.775	2.115	1.35	6.275	6.275
BCAR1	-0.633467	0.0156798	0.47611	14.7	10.5	19.62	19.14	-0.406325	0.227248	0.981399	15.65	16.65	-1.2578	0.00181128	0.239756	0.07	9.12	11.01	1.65	-0.481315	0.306119	0.657723	3.9	0.76	-0.518549	0.373102	0.791263	2.18	0	0	8.46	-0.406325	0.227248	0.981399	15.65	16.65	4.595	12.6	1.09	6.33	19.38	4.23	2.33	16.15	16.15
KB-1507C5.2	-1.03172	0.0159194	0.480993	0.53	0.17	1.11	1.23	0.191846	0.654373	0.981399	0	0.61	0.385701	0.330937	0.711418	0	1.04	0.34	0	-0.257141	0.648522	0.80432	0.34	0.29	0.660351	0.292324	0.791263	0.51	0.43	0	0.87	0.191846	0.654373	0.981399	0	0.61	0.52	0.35	0.47	0.17	1.17	0.435	0.315	0.305	0.305
ENO2	-0.792138	0.0160522	0.48405	3.11	3.67	6.77	5.61	-0.231426	0.571891	0.981399	4.22	3.66	0.345595	0.393791	0.711418	2.43	4.47	3.25	1.49	1.18037	0.0155716	0.657723	1.78	0.2	-0.50615	0.348621	0.791263	1.99	0.67	2.38	3.41	-0.231426	0.571891	0.981399	4.22	3.66	3.45	3.39	1.33	2.37	6.19	2.895	0.99	3.94	3.94
TKT	0.450764	0.0162633	0.488489	153.21	116.75	87.86	105.71	0.205636	0.432299	0.981399	74.3	166.45	0.256677	0.272956	0.711418	313.79	196.6	201.89	179.87	0.101995	0.715617	0.844836	184.23	182.05	0.238909	0.431579	0.791263	147.38	71.35	83.92	167.17	0.205636	0.432299	0.981399	74.3	166.45	255.195	134.98	109.365	190.88	96.785	125.545	183.14	120.375	120.375
C1RL-AS1	1.00962	0.016315	0.488866	1.01	1.69	0.85	0.04	0.434419	0.358822	0.981399	0.74	0.86	0.281463	0.508414	0.740205	2.88	1.93	1.73	1.6	0.22313	0.635505	0.795131	1.87	1.11	-0.980834	0.0935599	0.791263	0.26	0.51	1.77	1.98	0.434419	0.358822	0.981399	0.74	0.86	2.405	1.35	0.385	1.665	0.445	1.875	1.49	0.8	0.8
GPHN	0.83375	0.0163348	0.488866	5.46	4.2	2.12	2.77	-0.395344	0.305212	0.981399	5.75	6.79	-0.133192	0.689907	0.860473	9.78	8.44	9	9.27	-0.0294635	0.934961	0.967354	9.39	5.51	0.451839	0.309264	0.791263	9.32	3.72	4.74	7.57	-0.395344	0.305212	0.981399	5.75	6.79	9.11	4.83	6.52	9.135	2.445	6.155	7.45	6.27	6.27
TNFRSF25	0.968055	0.0164216	0.490356	1.79	0.6	0.55	0	0.487582	0.307125	0.981399	0.07	1.63	0.46864	0.216726	0.711418	7.18	3.72	3.86	2.78	-0.122598	0.754542	0.869249	3.71	5.75	0.597358	0.227139	0.791263	3.8	3	1.82	4.38	0.487582	0.307125	0.981399	0.07	1.63	5.45	1.195	3.4	3.32	0.275	3.1	4.73	0.85	0.85
HSPB6	-1.02605	0.0167814	0.499636	1.02	0.03	1	1.65	-1.07018	0.022384	0.981399	1.42	1.21	-0.835313	0.03802	0.711418	0	0.33	0.78	0.47	-1.0117	0.0611665	0.657723	0.69	0.43	-1.04693	0.0842446	0.791263	0.29	0	1.16	1.44	-1.07018	0.022384	0.981399	1.42	1.21	0.165	0.525	0.145	0.625	1.325	1.3	0.56	1.315	1.315
CD244	0.927707	0.0168595	0.500131	0.97	0.73	0.27	0.04	0.414884	0.38576	0.981399	0	1.47	-0.935905	0.0441667	0.711418	0.04	0.87	1.36	0.83	-1.08931	0.0498459	0.657723	1.33	0.67	0.555787	0.232883	0.791263	5.62	3.73	5.05	3.64	0.414884	0.38576	0.981399	0	1.47	0.455	0.85	4.675	1.095	0.155	4.345	1	0.735	0.735
FCRLB	-0.949341	0.0168441	0.500131	0.24	0.07	0.22	1.53	-0.531892	0.18846	0.981399	0.53	0.23	-0.361593	0.38534	0.711418	0.22	0.22	0.1	0.69	-0.127302	0.808814	0.901509	0.26	0	0.548393	0.390039	0.791263	0.21	0	0	0.12	-0.531892	0.18846	0.981399	0.53	0.23	0.22	0.155	0.105	0.395	0.875	0.06	0.13	0.38	0.38
MOK	0.908142	0.0169971	0.503117	2.4	3.8	0.84	2	0.758196	0.0851692	0.981399	0.95	2.25	-0.583816	0.207758	0.711418	0.12	2.48	2.67	0.57	-0.525887	0.32469	0.657723	1.87	0.4	0.384843	0.364045	0.791263	9.45	6.66	10.15	6.98	0.758196	0.0851692	0.981399	0.95	2.25	1.3	3.1	8.055	1.62	1.42	8.565	1.135	1.6	1.6
FAM211B	0.88265	0.0170518	0.50425	0.72	0.3	0	0.04	0.21208	0.646579	0.981399	0.1	0.7	0.252833	0.583771	0.795063	1.55	1.18	0.76	1.12	0.39484	0.455793	0.68116	0.63	0.66	-0.490743	0.433817	0.791263	0.25	0	0.66	0.72	0.21208	0.646579	0.981399	0.1	0.7	1.365	0.51	0.125	0.94	0.02	0.69	0.645	0.4	0.4
MTND4P26	1.0085	0.0172175	0.507938	1.33	1.4	1.05	0.02	0.973217	0.0369561	0.981399	0.04	1.14	-1.44016	0.00172838	0.23078	0	1.32	1.14	2.97	-0.317734	0.576754	0.758054	1.22	0	1.18469	0.00423229	0.791263	7.91	20.75	14.63	3.67	0.973217	0.0369561	0.981399	0.04	1.14	0.66	1.365	14.33	2.055	0.535	9.15	0.61	0.59	0.59
C16orf62	0.724444	0.0172264	0.507938	11.58	7.13	5.68	4.91	0.32799	0.368776	0.981399	5.26	8.94	-0.145698	0.63015	0.822875	16.33	19.02	16.48	19.31	-0.192017	0.557631	0.746071	19.26	13.01	-0.640892	0.128367	0.791263	7.95	4.38	12.43	14.11	0.32799	0.368776	0.981399	5.26	8.94	17.675	9.355	6.165	17.895	5.295	13.27	16.135	7.1	7.1
E4F1	-0.905933	0.0171964	0.507938	1.79	1.03	2.83	3.12	-0.676039	0.132464	0.981399	2.21	2.61	0.0843511	0.838763	0.934449	2.14	3.07	2.52	1.81	0.250097	0.590349	0.767727	1.9	1.24	0.473917	0.430717	0.791263	0.95	0.85	0.42	1.39	-0.676039	0.132464	0.981399	2.21	2.61	2.605	1.41	0.9	2.165	2.975	0.905	1.57	2.41	2.41
FAM103A2P	-0.958206	0.0175059	0.514683	2.72	0.08	1.56	2.84	-0.219238	0.64584	0.981399	1.28	0.86	-1.05202	0.0119884	0.711418	0	0.51	1	0.88	-1.28327	0.0185105	0.657723	2.8	0	-1.1715	0.0367894	0.791263	1.71	0	3.22	2.62	-0.219238	0.64584	0.981399	1.28	0.86	0.255	1.4	0.855	0.94	2.2	2.92	1.4	1.07	1.07
AE000662.93	-0.852947	0.0176006	0.515493	0	0	0	1.12	-0.0805447	0.755744	0.981399	0	0	-0.11852	0.474543	0.711418	0	0	0	0	-0.388537	0.411795	0.657723	0	0	0.448415	0.482017	0.791263	0	0	0	0	-0.0805447	0.755744	0.981399	0	0	0	0	0	0	0.56	0	0	0	0
CARS2	0.742049	0.0175914	0.515493	8.68	7.36	4.04	5.02	0.786746	0.0400467	0.981399	2.15	7.74	-0.0915352	0.772207	0.903357	14.95	11.67	9.9	16.79	-0.430877	0.198364	0.657723	14.16	14.47	0.578299	0.160609	0.791263	10.52	10.68	8.11	10.9	0.786746	0.0400467	0.981399	2.15	7.74	13.31	8.02	10.6	13.345	4.53	9.505	14.315	4.945	4.945
VPS28	0.701694	0.0178649	0.521123	9.61	11.26	5.99	6.25	0.59897	0.0999082	0.981399	3.6	10.9	-0.129296	0.677528	0.852226	17.74	12.04	13.57	15.89	0.171585	0.614365	0.783103	11.46	9.09	0.470232	0.264454	0.791263	9.91	7.66	5.86	11.83	0.59897	0.0999082	0.981399	3.6	10.9	14.89	10.435	8.785	14.73	6.12	8.845	10.275	7.25	7.25
STXBP5	0.620215	0.0179945	0.522284	19.75	19.58	8.27	18.09	0.331731	0.312481	0.981399	11.11	19.92	-0.0625464	0.820285	0.926586	45.96	32.35	27.39	49.78	-0.0709951	0.816954	0.906573	35.05	29.31	0.471379	0.223187	0.791263	21.63	12.02	9.38	25.73	0.331731	0.312481	0.981399	11.11	19.92	39.155	19.665	16.825	38.585	13.18	17.555	32.18	15.515	15.515
IQSEC3	1.0007	0.0180877	0.52309	2.1	0.77	0.86	0.07	0.76512	0.105549	0.981399	0.04	1.53	-0.537395	0.223404	0.711418	0.41	3.07	2.39	1.43	-1.44881	0.00176754	0.568907	3.73	3	0.710934	0.128784	0.791263	6.27	3.51	4.89	3.2	0.76512	0.105549	0.981399	0.04	1.53	1.74	1.435	4.89	1.91	0.465	4.045	3.365	0.785	0.785
MIF	0.525991	0.0180934	0.52309	59	39.91	31.71	34.7	0.835096	0.0056428	0.981399	10.97	58.64	0.391514	0.122549	0.711418	131.49	83.36	78.69	67.83	0.0400992	0.889965	0.94491	96.44	66.92	0.344733	0.30478	0.791263	65.55	32.73	30.43	79.73	0.835096	0.0056428	0.981399	10.97	58.64	107.425	49.455	49.14	73.26	33.205	55.08	81.68	34.805	34.805
HIST1H2AI	0.667311	0.0181492	0.523171	11.77	14.76	9.13	7.1	0.987811	0.00609702	0.981399	3.26	10.87	0.255743	0.404037	0.711418	19.05	18.25	13.97	14.4	-0.067869	0.8355	0.915896	14.87	16.32	-1.33207	0.0025372	0.791263	7.21	1.59	12.49	15.65	0.987811	0.00609702	0.981399	3.26	10.87	18.65	13.265	4.4	14.185	8.115	14.07	15.595	7.065	7.065
FAM86C1	0.696432	0.018414	0.529177	12.63	8.72	6.4	6.08	0.306659	0.390467	0.981399	5.49	11.66	0.280225	0.348312	0.711418	30.02	16.86	18.86	15.15	0.440595	0.17878	0.657723	14.93	11.31	0.309992	0.444173	0.791263	12.94	9.11	8.31	16.59	0.306659	0.390467	0.981399	5.49	11.66	23.44	10.675	11.025	17.005	6.24	12.45	13.12	8.575	8.575
PACS2	0.861364	0.0184602	0.530006	4.02	3.37	1.56	2	0.150366	0.716306	0.981399	2.09	4.54	0.107436	0.766487	0.900452	5.91	6.14	6.28	4.02	0.0893792	0.8185	0.907278	5.25	3.61	0.492366	0.268538	0.791263	8.19	4.37	4.96	6.84	0.150366	0.716306	0.981399	2.09	4.54	6.025	3.695	6.28	5.15	1.78	5.9	4.43	3.315	3.315
AMN1	-0.960637	0.0185242	0.530848	0.15	0.26	1.17	0.63	0.138374	0.695498	0.981399	0.07	0.16	-0.0119703	0.980433	0.992134	0.45	0.53	0.2	0.69	0.177745	0.746624	0.8641	0.3	0.07	0.918883	0.139117	0.791263	0.48	0.97	0.51	0.18	0.138374	0.695498	0.981399	0.07	0.16	0.49	0.205	0.725	0.445	0.9	0.345	0.185	0.115	0.115
FTH1P11	0.875567	0.0185702	0.531532	0.83	0.3	0	0.11	-0.406111	0.3984	0.981399	0.42	1.38	1.68026	2.14154e-05	0.00922281	2.75	1.33	0.51	0	1.16328	0.0225873	0.657723	1.04	0	0.632877	0.319351	0.791263	0.72	0	0	0.45	-0.406111	0.3984	0.981399	0.42	1.38	2.04	0.565	0.36	0.255	0.055	0.225	0.52	0.9	0.9
TGFB1	0.511792	0.0186867	0.534003	74.7	40.52	39.59	36.82	0.130355	0.651202	0.981399	28.72	80.38	0.156004	0.529213	0.75775	134.05	112.86	111.23	91.77	-0.0194347	0.946068	0.973414	104.62	92.91	0.386969	0.231946	0.791263	81.54	49.3	54.31	80.22	0.130355	0.651202	0.981399	28.72	80.38	123.455	57.61	65.42	101.5	38.205	67.265	98.765	54.55	54.55
AL139812.1	0.866461	0.0187497	0.534304	0	1.29	0	0	0.850349	0.0275825	0.981399	0	0	1.05536	0.00353359	0.373864	2.04	0	0	0	0.811918	0.122542	0.657723	0	0	0.448415	0.482017	0.791263	0	0	0	0	0.850349	0.0275825	0.981399	0	0	1.02	0.645	0	0	0	0	0	0	0
HMGN2P24	-0.817767	0.0188681	0.536678	0	0	0.82	0	-0.408898	0.188452	0.981399	0	0.42	-0.11852	0.474543	0.711418	0	0	0	0	-1.14196	0.0235311	0.657723	0	0.79	0.974019	0.126577	0.791263	0	0.54	0	0	-0.408898	0.188452	0.981399	0	0.42	0	0	0.27	0	0.41	0	0.395	0.21	0.21
ZFP36L2	0.726889	0.0189318	0.537491	9.08	7.55	5.41	4.22	0.473079	0.205498	0.981399	3.29	9.1	-0.0411242	0.897647	0.960078	12.95	12.07	10.66	12.96	-0.585375	0.0803449	0.657723	10.64	22.27	0.730653	0.0500409	0.791263	23	23.73	22.3	16.21	0.473079	0.205498	0.981399	3.29	9.1	12.51	8.315	23.365	11.81	4.815	19.255	16.455	6.195	6.195
GPC4	0.878926	0.0190972	0.540182	1.53	0.18	0.18	0	0.153354	0.749837	0.981399	0	1.64	0.294422	0.440219	0.711418	6.54	3.3	3.41	3.35	-0.0376329	0.925658	0.96229	4.29	3.3	-0.47593	0.449792	0.791263	0.21	0	0	1.91	0.153354	0.749837	0.981399	0	1.64	4.92	0.855	0.105	3.38	0.09	0.955	3.795	0.82	0.82
CD96	0.973169	0.0192871	0.542687	1.55	1.93	0.85	0.44	0.688205	0.140129	0.981399	0.26	1.82	-1.26247	0.00593027	0.51957	0	1.88	2.04	1.73	-0.315687	0.575464	0.757164	1.21	0.12	0.589858	0.166396	0.791263	8.97	7.65	9.23	6.09	0.688205	0.140129	0.981399	0.26	1.82	0.94	1.74	8.31	1.885	0.645	7.66	0.665	1.04	1.04
PLCH1	0.984217	0.0193268	0.543158	2.84	0.44	0.94	0	-0.229224	0.621354	0.981399	0.41	3.78	0.355444	0.330057	0.711418	7.97	4.93	4.16	4.59	-0.566659	0.126411	0.657723	9.62	5.74	-1.02762	0.060638	0.791263	1.01	0.78	1.57	5.97	-0.229224	0.621354	0.981399	0.41	3.78	6.45	1.64	0.895	4.375	0.47	3.77	7.68	2.095	2.095
TMEM98	-0.777552	0.0194084	0.543952	3.83	2.7	3.92	8.27	-0.531059	0.190277	0.981399	4.73	4.74	-0.849091	0.0622166	0.711418	0.09	2.67	2.37	1.23	-0.702983	0.184914	0.657723	4.06	0.02	-0.734184	0.235552	0.791263	0.4	0	0	3.56	-0.531059	0.190277	0.981399	4.73	4.74	1.38	3.265	0.2	1.8	6.095	1.78	2.04	4.735	4.735
SUV420H1	0.984393	0.0194767	0.544867	1.16	2.07	0.29	0.82	0.401958	0.389118	0.981399	0.98	1.04	-0.69523	0.113961	0.711418	1.35	1.12	1.99	2.15	-0.615868	0.21259	0.657723	1.62	1.7	-0.471807	0.408598	0.791263	0.95	0.66	1.65	2.24	0.401958	0.389118	0.981399	0.98	1.04	1.235	1.615	0.805	2.07	0.555	1.945	1.66	1.01	1.01
EIF2A	-0.51161	0.0194692	0.544867	30.74	45.42	37.76	71.85	-0.320328	0.278839	0.981399	56.05	37.01	-0.155882	0.566179	0.782664	59.45	29.94	29.43	63.49	-0.453361	0.133481	0.657723	54.38	38.56	0.29191	0.386272	0.791263	52.86	36.87	49.07	49.62	-0.320328	0.278839	0.981399	56.05	37.01	44.695	38.08	44.865	46.46	54.805	49.345	46.47	46.53	46.53
HKR1	0.958114	0.0195184	0.545534	1.36	0.96	0.66	0	0.254406	0.592876	0.981399	0.6	1.12	-0.339465	0.414648	0.711418	2.49	1.74	1.73	3.56	-0.151933	0.744659	0.862871	2.29	1.37	-0.367668	0.474866	0.791263	2.21	1.41	3.4	3.6	0.254406	0.592876	0.981399	0.6	1.12	2.115	1.16	1.81	2.645	0.33	3.5	1.83	0.86	0.86
XX-FW80269A6.1	-0.837101	0.0196401	0.546937	0	0	0.05	0.94	-0.0805447	0.755744	0.981399	0	0	-0.11852	0.474543	0.711418	0	0	0	0	-0.388537	0.411795	0.657723	0	0	0.448415	0.482017	0.791263	0	0	0	0	-0.0805447	0.755744	0.981399	0	0	0	0	0	0	0.495	0	0	0	0
TMIGD2	0.863168	0.0197064	0.547649	0.57	0.47	0.06	0	0.656486	0.116041	0.981399	0	0.35	0.563684	0.218609	0.711418	3.3	0.69	1.25	0.51	-0.0503893	0.918039	0.959163	1.01	1.81	0.823052	0.176559	0.791263	1.03	0.83	0.19	1.13	0.656486	0.116041	0.981399	0	0.35	1.995	0.52	0.93	0.88	0.03	0.66	1.41	0.175	0.175
NARF	-0.55391	0.0198635	0.548775	23.04	21.78	29.41	36.15	-0.343447	0.273562	0.981399	29.75	25.88	-0.797302	0.0113886	0.711418	5.97	18.87	19.96	14.73	-0.0619886	0.860459	0.929789	15.15	4.53	-0.594015	0.161645	0.791263	10.81	2.89	7.78	19.87	-0.343447	0.273562	0.981399	29.75	25.88	12.42	22.41	6.85	17.345	32.78	13.825	9.84	27.815	27.815
AMMECR1	0.624522	0.0198677	0.548775	25.03	11.68	12.22	9.74	-0.111421	0.733559	0.981399	13.04	24.43	0.215755	0.425797	0.711418	65.39	37.75	37.35	41.11	-0.029204	0.922937	0.960997	41.21	39.26	-0.452906	0.333938	0.791263	10.95	0.59	1.81	20.29	-0.111421	0.733559	0.981399	13.04	24.43	51.57	18.355	5.77	39.23	10.98	11.05	40.235	18.735	18.735
ACSL6	-0.892264	0.0199514	0.550591	0.1	0.08	0.32	0.91	-0.513729	0.162913	0.981399	0.34	0.23	0.102687	0.697595	0.865681	0	0.31	0.17	0	-0.106434	0.832838	0.914394	0.07	0	0.462197	0.468554	0.791263	0.04	0	0	0.03	-0.513729	0.162913	0.981399	0.34	0.23	0.155	0.09	0.02	0.085	0.615	0.015	0.035	0.285	0.285
ABCC1	0.74207	0.0200601	0.552592	7.93	6.4	4.66	3.5	0.256652	0.4963	0.981399	3.67	8.45	0.157714	0.628159	0.821138	13.48	10.51	10.88	8.63	0.305753	0.387661	0.657723	10.69	5	0.376052	0.357251	0.791263	14.63	7.21	10.62	11.43	0.256652	0.4963	0.981399	3.67	8.45	11.995	7.165	10.92	9.755	4.08	11.025	7.845	6.06	6.06
BANK1	0.98309	0.020171	0.555147	1.3	1.32	1.04	0	0.9327	0.0460714	0.981399	0	1.28	-0.381175	0.352313	0.711418	2.44	2.11	2.17	3.6	-0.303111	0.503094	0.71011	2.45	2.06	0.903547	0.0444843	0.791263	7	6.2	6.15	3.6	0.9327	0.0460714	0.981399	0	1.28	2.275	1.31	6.6	2.885	0.52	4.875	2.255	0.64	0.64
PPIE	0.857674	0.020211	0.555747	3.15	3.78	2.11	1.31	0.240498	0.566451	0.981399	2.48	3.01	-0.843947	0.0439791	0.711418	1.26	2.09	3.62	2.46	-0.992571	0.0303613	0.657723	3.77	2.08	-1.05026	0.0751362	0.791263	0.53	0.11	1.7	1.86	0.240498	0.566451	0.981399	2.48	3.01	1.675	3.465	0.32	3.04	1.71	1.78	2.925	2.745	2.745
TMCC2	0.967975	0.0211663	0.573223	2.87	0.8	0.67	0.47	0.288423	0.534507	0.981399	0.26	3.02	0.428501	0.237737	0.711418	9.47	4.68	4.92	3.95	-0.263674	0.479973	0.696354	7.43	5.51	-0.603189	0.301728	0.791263	0.71	0.45	0.69	3.3	0.288423	0.534507	0.981399	0.26	3.02	7.075	1.835	0.58	4.435	0.57	1.995	6.47	1.64	1.64
RNF130	0.679307	0.021184	0.573223	10.76	10.5	5.26	7.58	0.297339	0.40406	0.981399	5.54	11.94	-0.0215494	0.942548	0.979915	22.36	17.92	13.28	26.02	-0.389912	0.224085	0.657723	25.14	17.13	-0.365495	0.408069	0.791263	8.6	2.42	5.19	14.32	0.297339	0.40406	0.981399	5.54	11.94	20.14	10.63	5.51	19.65	6.42	9.755	21.135	8.74	8.74
TXNDC15	0.937016	0.0211519	0.573223	2.12	1.91	1.05	0.6	-0.294933	0.500261	0.981399	3.4	1.85	-0.000679547	0.998666	0.999417	3.62	2.14	1.93	3.29	-0.489472	0.254794	0.657723	4.29	2.29	0.58367	0.238267	0.791263	3.45	3.15	2.95	2.87	-0.294933	0.500261	0.981399	3.4	1.85	2.88	2.015	3.3	2.61	0.825	2.91	3.29	2.625	2.625
PPIB	0.634755	0.021251	0.57453	17.92	12.57	6.33	13.42	0.312833	0.357918	0.981399	4.84	25.57	0.312089	0.264676	0.711418	43.91	33.46	33.17	23.9	0.3335	0.283119	0.657723	36.54	15.18	-0.386008	0.330561	0.791263	18.05	5.27	13.03	25.65	0.312833	0.357918	0.981399	4.84	25.57	38.685	15.245	11.66	28.535	9.875	19.34	25.86	15.205	15.205
CBX1P1	-0.825501	0.0213275	0.575068	0	0	0	1.07	-0.0805447	0.755744	0.981399	0	0	-0.11852	0.474543	0.711418	0	0	0	0	-0.388537	0.411795	0.657723	0	0	0.791641	0.215171	0.791263	0.3	0	0	0	-0.0805447	0.755744	0.981399	0	0	0	0	0.15	0	0.535	0	0	0	0
ANXA1	-0.597791	0.0214548	0.576979	8.46	20.9	13.38	29.16	0.249383	0.468703	0.981399	9.41	12.15	0.268429	0.440533	0.711418	8.38	7.92	9.22	3.93	1.1266	0.00520633	0.657723	4.21	1.48	0.404924	0.40207	0.791263	6.85	1.7	1.35	8.57	0.249383	0.468703	0.981399	9.41	12.15	8.15	14.68	4.275	6.575	21.27	4.96	2.845	10.78	10.78
SLC6A9	-0.765117	0.0215778	0.57935	4.27	2.36	5.34	6.11	-0.386604	0.344263	0.981399	5.69	3.16	-1.08803	0.0169047	0.711418	0	2.58	2.92	1.17	-0.00770833	0.988895	0.994995	1.32	0	-0.584768	0.323183	0.791263	1.05	0.11	0.61	2.91	-0.386604	0.344263	0.981399	5.69	3.16	1.29	3.315	0.58	2.045	5.725	1.76	0.66	4.425	4.425
OVOL3	-0.819411	0.0222061	0.589969	0	0	0	1.06	-0.564663	0.0551744	0.981399	0.31	0	-0.11852	0.474543	0.711418	0	0	0	0	-0.388537	0.411795	0.657723	0	0	0.844035	0.186285	0.791263	0.36	0	0	0	-0.564663	0.0551744	0.981399	0.31	0	0	0	0.18	0	0.53	0	0	0.155	0.155
CEP72	-0.817485	0.0223472	0.591611	2.11	2.05	3.65	4.34	-0.3688	0.395909	0.981399	2.48	2.99	0.384453	0.36332	0.711418	2.78	2.4	2.42	1.1	0.310679	0.505111	0.711643	1.78	1.23	-0.732636	0.196087	0.791263	1.24	0.34	1.99	2.61	-0.3688	0.395909	0.981399	2.48	2.99	2.59	2.08	0.79	1.76	3.995	2.3	1.505	2.735	2.735
LAT2	0.908648	0.0223997	0.592489	1.23	0.58	0.26	0.11	0.310111	0.518517	0.981399	0.09	1.45	0.0103495	0.98064	0.992134	1.68	2.55	1.71	1.97	-0.468456	0.303276	0.657723	2.77	1.94	0.542507	0.290871	0.791263	3.99	1.61	1.91	3.03	0.310111	0.518517	0.981399	0.09	1.45	2.115	0.905	2.8	1.84	0.185	2.47	2.355	0.77	0.77
EMCN-IT1	0.842244	0.0224439	0.593143	0.37	0.49	0	0	0.602435	0.132506	0.981399	0	0.23	0.867366	0.0432598	0.711418	1.24	0.69	0.58	0	0.115557	0.832476	0.914318	0.58	0.56	0.636978	0.318252	0.791263	0.25	0	0	0.08	0.602435	0.132506	0.981399	0	0.23	0.965	0.43	0.125	0.29	0	0.04	0.57	0.115	0.115
STAT6	0.556136	0.0225859	0.595354	32.14	25.5	18.72	19.48	0.152613	0.624003	0.981399	16.15	37.42	-0.180967	0.501157	0.733867	41.46	51.57	52.74	43.59	0.512286	0.0962874	0.657723	34.15	18.61	0.236767	0.478969	0.791263	54.12	39.4	47.64	59.51	0.152613	0.624003	0.981399	16.15	37.42	46.515	28.82	46.76	48.165	19.1	53.575	26.38	26.785	26.785
ZNF321P	0.841066	0.0232106	0.607109	0.26	0.83	0.06	0	0.739233	0.06488	0.981399	0	0.2	-0.727734	0.0270996	0.711418	0	0.03	0.45	0.17	-0.535268	0.267092	0.657723	0.17	0	1.03407	0.104404	0.791263	0.39	0.13	0	0	0.739233	0.06488	0.981399	0	0.2	0.015	0.545	0.26	0.31	0.03	0	0.085	0.1	0.1
FAM184A	-0.931096	0.0232315	0.607137	0.43	1.23	1.3	2.58	-0.2696	0.573729	0.981399	0.98	0.98	-0.533069	0.261744	0.711418	0	1	0.93	0.51	-0.2975	0.599069	0.77339	0.79	0.07	-0.509186	0.416395	0.791263	0.26	0	0.56	0.87	-0.2696	0.573729	0.981399	0.98	0.98	0.5	0.83	0.13	0.72	1.94	0.715	0.43	0.98	0.98
VPS9D1	-0.936761	0.0232807	0.607903	0.87	0.57	1.78	1.81	0.249563	0.602386	0.981399	0.48	0.48	-0.544883	0.253865	0.711418	0.26	1.15	1.65	0.53	-1.16537	0.0275961	0.657723	1.81	1.19	-0.616665	0.30331	0.791263	0.97	0	1.45	1.25	0.249563	0.602386	0.981399	0.48	0.48	0.705	0.72	0.485	1.09	1.795	1.35	1.5	0.48	0.48
PRAF2	0.645025	0.0234273	0.608417	23.42	6.5	10.06	6.08	0.155159	0.653985	0.981399	4.41	24.26	0.305627	0.262241	0.711418	63.64	36.81	32.94	38.99	-0.210386	0.484764	0.700073	43.86	45.22	0.315872	0.400652	0.791263	25.44	14.11	14.63	29.11	0.155159	0.653985	0.981399	4.41	24.26	50.225	14.96	19.775	35.965	8.07	21.87	44.54	14.335	14.335
ATP13A2	0.542788	0.0233919	0.608417	43.19	22.9	27.43	16.8	0.411285	0.186508	0.981399	13.78	36.7	0.392984	0.136358	0.711418	81.75	58.31	63.26	36.44	0.446559	0.135564	0.657723	50.66	31.17	0.382568	0.254443	0.791263	69.11	31.62	40.45	60.26	0.411285	0.186508	0.981399	13.78	36.7	70.03	33.045	50.365	49.85	22.115	50.355	40.915	25.24	25.24
HIVEP3	0.95639	0.0234329	0.608417	1.37	1.06	0.54	0.19	0.245049	0.605426	0.981399	0.34	1.78	-0.274888	0.539602	0.76688	1.13	1.51	1.98	1.11	-0.456833	0.360021	0.657723	2.62	0.64	0.532168	0.260372	0.791263	5.18	3.25	5.7	2.76	0.245049	0.605426	0.981399	0.34	1.78	1.32	1.215	4.215	1.545	0.365	4.23	1.63	1.06	1.06
USP11	0.689788	0.0234912	0.608721	12.49	6.31	5.91	4.78	-0.15419	0.665484	0.981399	6.55	13.87	0.201728	0.49539	0.730107	27.49	20.05	17.09	20.31	-0.334479	0.290436	0.657723	22.49	24.92	-0.848147	0.0484974	0.791263	6.22	3.87	8.13	19.15	-0.15419	0.665484	0.981399	6.55	13.87	23.77	9.4	5.045	18.7	5.345	13.64	23.705	10.21	10.21
SEC11A	-0.720841	0.0235471	0.608841	4.64	3.78	4.91	10.01	-0.503462	0.197961	0.981399	5.34	6.6	0.0863322	0.810767	0.922175	6.45	5.75	5.02	5.36	-0.00886187	0.981744	0.991144	7.95	2.57	-0.965622	0.0661308	0.791263	2.68	0.41	3.37	5.27	-0.503462	0.197961	0.981399	5.34	6.6	6.1	4.21	1.545	5.19	7.46	4.32	5.26	5.97	5.97
RHOQ	-0.767396	0.023707	0.610689	4.28	1.88	4.62	5.8	-0.782889	0.054084	0.981399	5.36	4.99	0.150184	0.701848	0.868332	3.64	3.81	5.09	1.66	0.172525	0.688145	0.828761	3.67	1.53	0.722089	0.10003	0.791263	8.53	6.07	5.18	6.55	-0.782889	0.054084	0.981399	5.36	4.99	3.725	3.08	7.3	3.375	5.21	5.865	2.6	5.175	5.175
SLC1A4	-0.813683	0.0238758	0.613015	3.13	1.22	3.52	4.21	-0.52329	0.226767	0.981399	2.64	3.38	-0.24057	0.552994	0.772766	1.83	3.58	2.97	2.67	-0.00598147	0.989521	0.995412	3.04	1.09	-0.985876	0.0717973	0.791263	1.76	0.31	2.99	3.6	-0.52329	0.226767	0.981399	2.64	3.38	2.705	2.175	1.035	2.82	3.865	3.295	2.065	3.01	3.01
AL391538.1	-0.806299	0.0241479	0.6184	0	0	0	1.04	-0.0805447	0.755744	0.981399	0	0	0.548969	0.0656997	0.711418	0	0.62	0	0	0.225256	0.666169	0.815371	0	0	0.448415	0.482017	0.791263	0	0	0	0	-0.0805447	0.755744	0.981399	0	0	0.31	0	0	0	0.52	0	0	0	0
BGLAP	-0.787677	0.0241799	0.618701	0	0	0.55	0.14	-0.774099	0.029967	0.981399	0.23	0.44	-1.49445	8.71628e-05	0.0271957	0	0.3	0.94	1.57	-0.47894	0.348058	0.657723	0	0.3	0.740993	0.24582	0.791263	0	0.25	0	0	-0.774099	0.029967	0.981399	0.23	0.44	0.15	0	0.125	1.255	0.345	0	0.15	0.335	0.335
SCARNA10	0.949364	0.0242397	0.619714	1.08	1.43	0.94	0	0.810163	0.0859167	0.981399	0	1.42	-2.03397	4.27364e-06	0.00241991	0	1.68	2.93	3.93	-0.219255	0.697761	0.834258	1.26	0	1.59624	0.00722826	0.791263	3.01	0.64	0	1.22	0.810163	0.0859167	0.981399	0	1.42	0.84	1.255	1.825	3.43	0.47	0.61	0.63	0.71	0.71
ULK4P1	0.830618	0.0244315	0.624094	1.19	0	0	0	0.211491	0.640124	0.981399	0	0.81	0.522953	0.207638	0.711418	0.17	1.12	0.4	0	-0.468037	0.409189	0.657723	1.81	0	1.59256	0.00823679	0.791263	2.33	0.63	0	0.86	0.211491	0.640124	0.981399	0	0.81	0.645	0.595	1.48	0.2	0	0.43	0.905	0.405	0.405
AMIGO3	-0.855452	0.0246715	0.627478	0	0.17	0.44	0.67	-0.606942	0.116255	0.981399	0.19	0.63	0.331767	0.492686	0.72763	0.63	0.87	0.51	0.31	-0.132227	0.811894	0.903757	0.81	0.38	0.460413	0.461437	0.791263	0.36	0.57	0.06	1.05	-0.606942	0.116255	0.981399	0.19	0.63	0.75	0.085	0.465	0.41	0.555	0.555	0.595	0.41	0.41
RABGAP1	0.620702	0.0248198	0.628081	16	12.96	12.73	6.65	0.245589	0.470794	0.981399	8.83	15.19	0.268512	0.368576	0.711418	27.96	18.1	16.57	17.51	0.221249	0.495342	0.703929	18.02	12.73	-0.334105	0.394664	0.791263	18.33	6.27	18.41	20.61	0.245589	0.470794	0.981399	8.83	15.19	23.03	14.48	12.3	17.04	9.69	19.51	15.375	12.01	12.01
PDLIM2	0.860986	0.0249205	0.629747	1.38	0.33	0.27	0	0.239192	0.618669	0.981399	0	1.65	-0.0593537	0.892583	0.958271	2.09	1.28	1.61	1.5	0.0905286	0.856084	0.927189	1.55	0.74	0.581309	0.225054	0.791263	3.79	4.43	2.04	5.6	0.239192	0.618669	0.981399	0	1.65	1.685	0.855	4.11	1.555	0.135	3.82	1.145	0.825	0.825
HMGA1	-0.297454	0.0251805	0.633748	840.69	790.23	807.7	1196.28	-0.101841	0.63262	0.981399	809.18	887.11	0.0236848	0.910183	0.966166	979.68	870	889.02	778.15	0.149641	0.579952	0.760138	778.79	552.83	-0.398742	0.144266	0.791263	365.3	116.05	181.47	750.57	-0.101841	0.63262	0.981399	809.18	887.11	924.84	815.46	240.675	833.585	1001.99	466.02	665.81	848.145	848.145
SNX11	-0.920849	0.0253526	0.635416	0.81	0.69	0.98	3.05	-0.432041	0.36545	0.981399	0.56	1.96	-0.987917	0.0322676	0.711418	0.3	1.23	1.28	2.05	-0.628217	0.246404	0.657723	0.71	1.35	1.00862	0.0823185	0.791263	2.35	0.9	0.57	1.23	-0.432041	0.36545	0.981399	0.56	1.96	0.765	0.75	1.625	1.665	2.015	0.9	1.03	1.26	1.26
FKBP9L	-0.961067	0.0255881	0.637658	0.21	0.54	0.78	1.61	-0.22274	0.633854	0.981399	0.59	0.36	0.0533465	0.849777	0.940599	0	0.33	0.24	0	-0.279621	0.585271	0.764419	0.28	0	0.549692	0.385713	0.791263	0.66	0.07	0.02	0.61	-0.22274	0.633854	0.981399	0.59	0.36	0.165	0.375	0.365	0.12	1.195	0.315	0.14	0.475	0.475
LBH	-0.674841	0.0257156	0.639273	6.71	4.6	9.44	8.79	-0.254167	0.503493	0.981399	6.32	6.75	-0.706997	0.0749639	0.711418	0.92	5.74	4.51	3.34	0.174461	0.711317	0.841879	4.02	0.28	-0.648376	0.250549	0.791263	2.84	0	0.61	6.41	-0.254167	0.503493	0.981399	6.32	6.75	3.33	5.655	1.42	3.925	9.115	3.51	2.15	6.535	6.535
PTMS	-0.418609	0.0258651	0.64018	109.36	87.55	114.39	145.45	-0.189573	0.477257	0.981399	108.09	108.64	0.131042	0.608595	0.811972	77.23	96.59	100.72	51.43	0.526759	0.0749379	0.657723	56.44	39.22	-0.874708	0.0221361	0.791263	25.48	4.82	10.58	77.87	-0.189573	0.477257	0.981399	108.09	108.64	86.91	98.455	15.15	76.075	129.92	44.225	47.83	108.365	108.365
USP46	0.934247	0.0258777	0.64018	1.23	2.06	0.5	0.67	0.496735	0.287677	0.981399	0.72	1.19	0.169209	0.711035	0.871216	1.86	1.04	0.71	1.51	-0.0328535	0.948361	0.974762	1.26	0.9	-0.478773	0.40801	0.791263	0.66	0.68	2.22	1.36	0.496735	0.287677	0.981399	0.72	1.19	1.45	1.645	0.67	1.11	0.585	1.79	1.08	0.955	0.955
FAM65B	0.889396	0.0258406	0.64018	1.25	0.69	0.46	0	0.350473	0.464911	0.981399	0.05	1.7	0.128563	0.752211	0.893072	3.68	2.29	1.83	3.04	0.180596	0.688506	0.82887	2.62	1.31	0.459654	0.353845	0.791263	3.54	2.62	3.99	2.35	0.350473	0.464911	0.981399	0.05	1.7	2.985	0.97	3.08	2.435	0.23	3.17	1.965	0.875	0.875
CGB2	-0.746197	0.0259672	0.641876	0	0	0.63	0	-0.0805447	0.755744	0.981399	0	0	0.134658	0.496145	0.730301	0	0.16	0	0	-0.171465	0.724933	0.850053	0	0	0.448415	0.482017	0.791263	0	0	0	0	-0.0805447	0.755744	0.981399	0	0	0.08	0	0	0	0.315	0	0	0	0
SRGAP2C	0.871594	0.0260626	0.643194	3.43	1.88	0	4.5	0.413915	0.348322	0.981399	1.67	1.8	-1.35798	0.00192145	0.248949	0	3.72	1.88	4.24	-0.564519	0.285772	0.657723	3.86	0	1.17267	0.0303969	0.791263	3.65	1.68	1.08	1.63	0.413915	0.348322	0.981399	1.67	1.8	1.86	2.655	2.665	3.06	2.25	1.355	1.93	1.735	1.735
ST7	0.617255	0.0263819	0.646897	14.14	13.95	11.03	7.26	0.143737	0.672299	0.981399	11.31	13.25	0.249971	0.393782	0.711418	30.66	21.46	19.1	20.28	0.31942	0.320315	0.657723	17.54	14.96	-0.459571	0.300768	0.791263	7.86	2.36	4.35	16.85	0.143737	0.672299	0.981399	11.31	13.25	26.06	14.045	5.11	19.69	9.145	10.6	16.25	12.28	12.28
FMR1	-0.801593	0.0263414	0.646897	1.98	2	3.46	4.12	-0.252504	0.565788	0.981399	2.15	2.61	0.250244	0.547761	0.769472	3.34	2.13	1.44	2.61	0.112435	0.804964	0.89923	2.55	1.26	0.431534	0.427271	0.791263	3.15	0.82	2.13	1.6	-0.252504	0.565788	0.981399	2.15	2.61	2.735	1.99	1.985	2.025	3.79	1.865	1.905	2.38	2.38
C10orf54	0.552687	0.0264362	0.647082	28.76	22.59	13.66	20.87	0.473159	0.139741	0.981399	8.66	34.06	-0.232571	0.414547	0.711418	19.63	36.82	37.43	22.21	-0.245425	0.434337	0.670134	38.52	15.9	0.262876	0.438438	0.791263	59.27	28.5	43.09	52.11	0.473159	0.139741	0.981399	8.66	34.06	28.225	25.675	43.885	29.82	17.265	47.6	27.21	21.36	21.36
CCL26	-0.871337	0.0264259	0.647082	0.15	0.1	0.34	0.99	0.133017	0.665727	0.981399	0	0.09	-0.116653	0.602051	0.807398	0	0.12	0.17	0	-0.219182	0.649984	0.804488	0	0	0.448415	0.482017	0.791263	0	0	0	0	0.133017	0.665727	0.981399	0	0.09	0.06	0.125	0	0.085	0.665	0	0	0.045	0.045
CHST11	0.65313	0.026515	0.647564	11.9	9.29	6.69	6.22	0.180993	0.609744	0.981399	5.93	12.99	-0.160474	0.614699	0.816021	10.18	14.67	13.98	11.14	0.317851	0.367729	0.657723	10.49	5.27	0.460648	0.197226	0.791263	37.64	22.81	28.93	29.61	0.180993	0.609744	0.981399	5.93	12.99	12.425	10.595	30.225	12.56	6.455	29.27	7.88	9.46	9.46
PTK2	0.593051	0.026507	0.647564	15.26	19.7	10.95	11.39	0.282053	0.396767	0.981399	12.2	15.3	-0.133275	0.66171	0.841958	17.25	16.52	15.52	18.53	0.24139	0.471959	0.689873	12.07	10.44	0.673122	0.0986689	0.791263	13.01	10.87	7.24	13.35	0.282053	0.396767	0.981399	12.2	15.3	16.885	17.48	11.94	17.025	11.17	10.295	11.255	13.75	13.75
PMF1-BGLAP	0.818584	0.026611	0.649389	0.8	0.14	0	0	0.34879	0.423456	0.981399	0	0.58	1.07808	0.00283868	0.330413	1.41	0.19	0	0	-0.139657	0.803004	0.898132	1.48	0	-1.01223	0.0979936	0.791263	0.19	0	0.8	1.51	0.34879	0.423456	0.981399	0	0.58	0.8	0.47	0.095	0	0	1.155	0.74	0.29	0.29
CCNE2	-0.569865	0.0268156	0.652165	15.74	12.7	17.66	24.65	-0.40551	0.220592	0.981399	15.97	20.86	-0.361382	0.231186	0.711418	13.24	20.92	17.88	21.52	-0.821635	0.0108049	0.657723	38.22	13.79	-0.74678	0.0458134	0.791263	19.72	9.59	30.52	34.84	-0.40551	0.220592	0.981399	15.97	20.86	17.08	14.22	14.655	19.7	21.155	32.68	26.005	18.415	18.415
MIR663A	0.701653	0.0267978	0.652165	8.62	6.21	3.71	4.84	0.578814	0.131123	0.981399	2.13	8.86	0.74561	0.0241289	0.711418	14.73	12.64	11.85	4.32	0.467998	0.18187	0.657723	11.14	4.96	0.403258	0.38421	0.791263	6.8	2.92	3.38	6.39	0.578814	0.131123	0.981399	2.13	8.86	13.685	7.415	4.86	8.085	4.275	4.885	8.05	5.495	5.495
PDGFA	-0.924728	0.0268209	0.652165	0.35	1.07	0.68	3.26	-0.227466	0.636872	0.981399	1.01	0.64	0.033581	0.945209	0.981081	0.63	0.54	0.47	0.47	0.670263	0.206212	0.657723	0.04	0	0.520254	0.413206	0.791263	0.49	0.09	0	0.56	-0.227466	0.636872	0.981399	1.01	0.64	0.585	0.71	0.29	0.47	1.97	0.28	0.02	0.825	0.825
SERPINB1	0.742854	0.0268721	0.652636	5.37	5.64	2.98	3.11	0.311884	0.4287	0.981399	1.89	8.23	-0.285002	0.39728	0.711418	7.25	9.17	9.69	8.61	0.580866	0.131359	0.657723	7.02	2.09	0.446624	0.230758	0.791263	27.48	15.92	23.48	19.29	0.311884	0.4287	0.981399	1.89	8.23	8.21	5.505	21.7	9.15	3.045	21.385	4.555	5.06	5.06
VCAN-AS1	0.930195	0.0271126	0.656911	1.19	1.22	0.85	0.02	0.52931	0.265871	0.981399	0.06	1.83	-1.17746	0.0109944	0.711418	0	1.73	2.04	1.36	0.575619	0.280047	0.657723	0.06	0	0.849809	0.0407437	0.791263	11.07	10.96	9.43	7.09	0.52931	0.265871	0.981399	0.06	1.83	0.865	1.205	11.015	1.7	0.435	8.26	0.03	0.945	0.945
HOXA10	0.915177	0.0271402	0.657059	1.71	0.69	0.71	0	0.714471	0.131221	0.981399	0.04	1.26	0.1813	0.64845	0.834638	5.82	1.96	1.78	4.03	-0.0196277	0.963439	0.982254	3.64	1.94	0.687311	0.138432	0.791263	7.06	3.35	5.46	3.29	0.714471	0.131221	0.981399	0.04	1.26	3.89	1.2	5.205	2.905	0.355	4.375	2.79	0.65	0.65
Z83851.3	-0.813452	0.0274013	0.660765	0.08	0	0.1	0.94	-1.06269	0.00646168	0.981399	0.37	0.85	0.196341	0.470564	0.711418	0.17	0.18	0.1	0	-0.294774	0.572597	0.754799	0.37	0	0.980628	0.123627	0.791263	0.6	0	0	0.03	-1.06269	0.00646168	0.981399	0.37	0.85	0.175	0.04	0.3	0.05	0.52	0.015	0.185	0.61	0.61
DNM3	0.937722	0.0275729	0.663334	2.55	0.52	1	0.04	0.596539	0.208887	0.981399	0.02	1.98	0.222922	0.5747	0.787832	3.91	3.21	3.48	2.03	0.228936	0.598856	0.773179	2.94	1.66	0.546665	0.198545	0.791263	6.93	10.62	4.94	11.26	0.596539	0.208887	0.981399	0.02	1.98	3.56	1.535	8.775	2.755	0.52	8.1	2.3	1	1
HMGN2P38	0.819518	0.0276795	0.665373	0.42	0.8	0.14	0	0.759524	0.069782	0.981399	0	0.35	-0.11852	0.474543	0.711418	0	0	0	0	-1.74937	0.000458964	0.226351	0.68	1.15	0.448415	0.482017	0.791263	0	0	0	0	0.759524	0.069782	0.981399	0	0.35	0	0.61	0	0	0.07	0	0.915	0.175	0.175
SSX1	-0.467661	0.0279029	0.668374	37.17	54.61	50.92	73.56	-0.227523	0.433665	0.981399	56.53	46.52	-2.2772	6.00076e-11	1.14678e-07	0.11	27.35	30.96	9.41	-0.248106	0.559701	0.747662	12.12	0.33	-0.377186	0.455943	0.791263	9.68	0.09	0.21	27.02	-0.227523	0.433665	0.981399	56.53	46.52	13.73	45.89	4.885	20.185	62.24	13.615	6.225	51.525	51.525
UBE2K	-0.522265	0.0279136	0.668374	20.42	25.49	28.69	36.59	-0.141317	0.654295	0.981399	28.01	21.45	-0.455571	0.120943	0.711418	20.31	18.99	17.82	34.49	-0.302567	0.347875	0.657723	22.86	16.01	0.447406	0.20729	0.791263	40.3	23.22	36.86	26.42	-0.141317	0.654295	0.981399	28.01	21.45	19.65	22.955	31.76	26.155	32.64	31.64	19.435	24.73	24.73
NPW	0.910425	0.0281314	0.671486	1.98	0.53	0.64	0.03	0.330314	0.488981	0.981399	0.03	2.34	-0.774052	0.0783163	0.711418	0.89	1.57	2.84	1.59	-1.33549	0.00485438	0.657723	4.31	1.76	1.05267	0.0172273	0.791263	8.08	7.48	7.57	3.31	0.330314	0.488981	0.981399	0.03	2.34	1.23	1.255	7.78	2.215	0.335	5.44	3.035	1.185	1.185
SLCO3A1	0.934265	0.028197	0.672526	2.23	0.66	1.16	0	0.410382	0.386764	0.981399	0	2.81	-1.47775	0.000892291	0.141366	0.19	1.77	3.09	2.3	-1.0766	0.0381392	0.657723	2.02	1.17	0.369959	0.416405	0.791263	6.18	3.91	6.24	4.53	0.410382	0.386764	0.981399	0	2.81	0.98	1.445	5.045	2.695	0.58	5.385	1.595	1.405	1.405
SKI	-0.593556	0.0283071	0.673052	11.27	9.92	12.96	19.48	-0.118124	0.734815	0.981399	8.87	13.82	-0.155956	0.633398	0.825187	9.8	10.89	13.21	8.37	-0.759948	0.0258131	0.657723	13.13	15.39	-0.682745	0.129267	0.791263	7.37	1.73	7.56	10.87	-0.118124	0.734815	0.981399	8.87	13.82	10.345	10.595	4.55	10.79	16.22	9.215	14.26	11.345	11.345
BLOC1S2	-0.882746	0.0285561	0.675868	0.91	0.91	1.58	2.62	-0.297072	0.531475	0.981399	1	1.37	0.74056	0.105933	0.711418	2.26	1.33	1.01	0.51	-0.0495422	0.919166	0.959364	2.08	0.78	0.719554	0.239851	0.791263	0.82	0.82	0.47	0.67	-0.297072	0.531475	0.981399	1	1.37	1.795	0.91	0.82	0.76	2.1	0.57	1.43	1.185	1.185
GHDC	0.814678	0.0285752	0.675868	4.15	2.49	2.32	1.11	0.224939	0.594908	0.981399	2.24	2.99	0.267871	0.497047	0.730578	3.75	3.81	3.97	1.86	-0.123514	0.768258	0.877939	5.55	1.59	-0.554174	0.271564	0.791263	1.96	1.91	3.06	5.62	0.224939	0.594908	0.981399	2.24	2.99	3.78	3.32	1.935	2.915	1.715	4.34	3.57	2.615	2.615
PYCARD	0.842182	0.0287913	0.677066	3.26	2.28	0.75	1.98	0.491133	0.264498	0.981399	0.78	3.25	-0.266295	0.456184	0.711418	6.38	4.96	6.37	6.15	-0.311507	0.417685	0.662872	9.04	3.11	0.530046	0.27486	0.791263	4.45	2.98	2.02	5.22	0.491133	0.264498	0.981399	0.78	3.25	5.67	2.77	3.715	6.26	1.365	3.62	6.075	2.015	2.015
SCARNA4	-0.72422	0.0289297	0.678882	0	0	0.59	0	-0.0805447	0.755744	0.981399	0	0	-0.404666	0.0755054	0.711418	0	0	0.26	0	-0.388537	0.411795	0.657723	0	0	1.24426	0.0490545	0.791263	0	1.07	0	0	-0.0805447	0.755744	0.981399	0	0	0	0	0.535	0.13	0.295	0	0	0	0
ALS2CR12	0.929463	0.0291785	0.683372	1.38	1.12	0.27	0.56	0.265969	0.574353	0.981399	0.57	1.33	0.20856	0.637441	0.827395	2.09	1.51	1.11	1.54	-0.658977	0.152349	0.657723	2.47	2.37	-0.649418	0.25121	0.791263	0.54	1.14	1.74	2.65	0.265969	0.574353	0.981399	0.57	1.33	1.8	1.25	0.84	1.325	0.415	2.195	2.42	0.95	0.95
SLITRK6	0.891589	0.0292246	0.683705	1.44	0.71	0.58	0.01	0.410637	0.390681	0.981399	0.04	1.82	-0.0974368	0.80278	0.916953	3.94	3.06	2.58	4.45	-0.0900371	0.832102	0.914071	3.31	2.51	0.406542	0.360038	0.791263	5.47	6.53	6.01	5.99	0.410637	0.390681	0.981399	0.04	1.82	3.5	1.075	6	3.515	0.295	6	2.91	0.93	0.93
HNRNPA3P4	0.804602	0.029338	0.68374	0.12	0.82	0	0	0.351667	0.393094	0.981399	0.2	0.1	-0.362838	0.19518	0.711418	0	0.13	0.03	0.37	-0.206931	0.669054	0.816273	0	0	0.652683	0.306473	0.791263	0.24	0	0	0.06	0.351667	0.393094	0.981399	0.2	0.1	0.065	0.47	0.12	0.2	0	0.03	0	0.15	0.15
AKT1	0.565991	0.0297619	0.690523	27.35	14.21	13.67	12.54	-0.136441	0.671092	0.981399	16.4	26.83	0.485821	0.0816737	0.711418	43.37	40.77	35.84	20.77	0.445482	0.150244	0.657723	37.12	15.34	-0.441387	0.247667	0.791263	18.63	9.15	14.01	41.91	-0.136441	0.671092	0.981399	16.4	26.83	42.07	20.78	13.89	28.305	13.105	27.96	26.23	21.615	21.615
CBFA2T3	0.476029	0.0297645	0.690523	58.84	46.51	37.51	36.68	0.132917	0.646719	0.981399	32.1	65.2	0.124578	0.626055	0.821138	98.76	76.52	75.46	70.63	-0.137497	0.637256	0.796362	69.34	83.32	0.581896	0.0829936	0.791263	48.32	54.54	32.05	63.48	0.132917	0.646719	0.981399	32.1	65.2	87.64	52.675	51.43	73.045	37.095	47.765	76.33	48.65	48.65
HIST1H2BO	0.384312	0.0299608	0.693146	165.96	210.15	132.43	149.62	0.715499	0.00549345	0.981399	79.48	149.35	0.272457	0.243838	0.711418	358.18	180.47	182	205.01	0.198585	0.478294	0.694669	168.81	182.53	-0.522246	0.0920238	0.791263	114.34	38.89	107.25	166.65	0.715499	0.00549345	0.981399	79.48	149.35	269.325	188.055	76.615	193.505	141.025	136.95	175.67	114.415	114.415
ANKRD13C	-0.82995	0.0299682	0.693146	0.99	1.86	2.24	3.38	-0.342473	0.453596	0.981399	2.32	1.41	-0.309427	0.501981	0.734581	0.66	1.56	1.28	1.21	-1.00364	0.0420881	0.657723	1.81	2.23	0.411695	0.469448	0.791263	1.82	0.86	1.51	1.22	-0.342473	0.453596	0.981399	2.32	1.41	1.11	1.425	1.34	1.245	2.81	1.365	2.02	1.865	1.865
GPR126	0.924385	0.0301099	0.69537	2.04	0.77	1.24	0	0.743409	0.116161	0.981399	0	1.71	-1.10964	0.0165431	0.711418	0.06	1.62	1.42	1.89	-0.428017	0.44813	0.677228	1.56	0.08	0.642324	0.132227	0.791263	8.82	7.71	15.16	3.52	0.743409	0.116161	0.981399	0	1.71	0.84	1.405	8.265	1.655	0.62	9.34	0.82	0.855	0.855
IER3	-0.577607	0.0305254	0.699682	9.93	13.35	11.79	24.27	-0.155363	0.651465	0.981399	12.39	12.54	-2.14225	9.5795e-08	7.91655e-05	0	6.67	8.94	5.39	-1.14827	0.0147583	0.657723	5.66	0.96	-0.378765	0.433569	0.791263	4.05	1.66	2.65	8.99	-0.155363	0.651465	0.981399	12.39	12.54	3.335	11.64	2.855	7.165	18.03	5.82	3.31	12.465	12.465
MAN2C1	0.689568	0.0305163	0.699682	6.65	7.47	4.2	4.06	0.202506	0.590763	0.981399	4.34	7.69	0.252663	0.438497	0.711418	16.13	9.2	7.12	12.12	0.624776	0.0821753	0.657723	7.14	5.15	0.510801	0.240217	0.791263	7.43	6.88	5.05	8.62	0.202506	0.590763	0.981399	4.34	7.69	12.665	7.06	7.155	9.62	4.13	6.835	6.145	6.015	6.015
NCOR2	0.44016	0.0312099	0.708468	98.57	62.18	69	47.79	-0.330961	0.223658	0.981399	78.56	115.59	0.365793	0.132075	0.711418	197.71	142.06	137.17	103.33	0.0947927	0.738541	0.859266	95.09	164.19	0.740378	0.0165662	0.791263	101.89	113.63	61.06	118.18	-0.330961	0.223658	0.981399	78.56	115.59	169.885	80.375	107.76	120.25	58.395	89.62	129.64	97.075	97.075
SH2D2A	-0.517522	0.0310997	0.708468	22.16	20.84	25.57	36.17	-0.276788	0.381278	0.981399	24.58	26.09	-0.147651	0.637439	0.827395	8.98	21.26	21.96	8.8	-0.019531	0.954196	0.977804	14.12	8.36	-0.428	0.343244	0.791263	8.04	1.84	3.11	18.18	-0.276788	0.381278	0.981399	24.58	26.09	15.12	21.5	4.94	15.38	30.87	10.645	11.24	25.335	25.335
MIR503HG	0.895964	0.0314443	0.708798	1.5	0.69	0.45	0.14	-0.218816	0.642709	0.981399	1.17	1.32	0.54669	0.235336	0.711418	1.26	1.9	1.13	0.51	-0.265348	0.590469	0.767727	3.17	0.41	0.465999	0.44931	0.791263	0.6	0.68	0.48	0.74	-0.218816	0.642709	0.981399	1.17	1.32	1.58	1.095	0.64	0.82	0.295	0.61	1.79	1.245	1.245
H2AFY	0.51473	0.0315463	0.710303	39.88	24.66	20.63	22.56	0.267796	0.386986	0.981399	14.9	41.22	0.259258	0.323164	0.711418	87.14	55.27	52.13	54.07	-0.129385	0.661308	0.812017	76.7	46.64	0.41716	0.202841	0.791263	78.93	42.1	61.83	57.8	0.267796	0.386986	0.981399	14.9	41.22	71.205	32.27	60.515	53.1	21.595	59.815	61.67	28.06	28.06
LINC00958	-0.61693	0.0318192	0.714869	8.48	6.61	13.15	10.39	-0.186763	0.608349	0.981399	11.37	6.24	-1.28295	0.00310402	0.349623	0	4.42	4.18	2	-0.0610582	0.909703	0.954859	1.93	0.07	-0.456478	0.450696	0.791263	1.02	0.05	0	4.58	-0.186763	0.608349	0.981399	11.37	6.24	2.21	7.545	0.535	3.09	11.77	2.29	1	8.805	8.805
CAMKMT	0.913281	0.0321934	0.720696	1.17	1.43	1.25	0	0.357182	0.450408	0.981399	0.5	1.32	0.150297	0.716115	0.873177	5.03	1.32	2.03	2.26	-0.25392	0.563509	0.750486	2.67	2.53	0.386836	0.43251	0.791263	2.68	3.73	3.06	3.29	0.357182	0.450408	0.981399	0.5	1.32	3.175	1.3	3.205	2.145	0.625	3.175	2.6	0.91	0.91
IRF5	0.839734	0.0322966	0.72188	1.37	0.36	0.27	0.05	0.171764	0.721359	0.981399	0.05	1.68	-0.0869337	0.838397	0.934392	2.23	1.78	2.43	1.51	0.010636	0.982185	0.991393	1.59	1.42	0.462466	0.311212	0.791263	5.84	4.4	4.56	5.41	0.171764	0.721359	0.981399	0.05	1.68	2.005	0.865	5.12	1.97	0.16	4.985	1.505	0.865	0.865
COX7CP1	0.790342	0.032325	0.721989	1.1	0	0	0	0.735092	0.0545316	0.981399	0	0	0.787554	0.0458298	0.711418	0	2.22	0.27	0	-0.38155	0.495642	0.704225	1.95	0	-2.05303	0.000420055	0.791263	0	0	1.67	3.15	0.735092	0.0545316	0.981399	0	0	1.11	0.55	0	0.135	0	2.41	0.975	0	0
INPP4B	0.855955	0.0324485	0.723311	1.54	0.46	0.44	0.01	0.596169	0.207184	0.981399	0	1.22	-1.09383	0.0176472	0.711418	0.18	1.39	1.71	1.7	-0.795504	0.145647	0.657723	2.43	0.21	0.649631	0.15979	0.791263	5.62	4.45	5.8	3.25	0.596169	0.207184	0.981399	0	1.22	0.785	1	5.035	1.705	0.225	4.525	1.32	0.61	0.61
NOL3	-0.873625	0.0324552	0.723311	1.25	0.49	1.58	2.22	-0.578948	0.219716	0.981399	1.98	1	0.445674	0.349998	0.711418	0.98	0.61	0.5	0.25	0.363674	0.501849	0.709138	0.21	0.29	0.87971	0.148374	0.791263	0.95	0.97	0.16	1.12	-0.578948	0.219716	0.981399	1.98	1	0.795	0.87	0.96	0.375	1.9	0.64	0.25	1.49	1.49
ATR	0.775679	0.0325561	0.72379	3.25	4.11	2.6	1.4	0.524697	0.214859	0.981399	2.18	2.42	-0.521462	0.183669	0.711418	2.99	2.72	3.6	4.24	-0.286358	0.511515	0.713922	4.49	1.48	0.405854	0.423213	0.791263	2.94	2.46	2.23	3.26	0.524697	0.214859	0.981399	2.18	2.42	2.855	3.68	2.7	3.92	2	2.745	2.985	2.3	2.3
ZNF286A	-0.832035	0.0326697	0.725255	1.7	0.81	2.59	2.42	-0.788447	0.0819445	0.981399	1.72	3.1	-0.0613846	0.873065	0.951454	6.56	2.2	3.09	4.43	0.135901	0.747718	0.864908	2.67	2.86	0.584165	0.343891	0.791263	2.1	0	0	1.73	-0.788447	0.0819445	0.981399	1.72	3.1	4.38	1.255	1.05	3.76	2.505	0.865	2.765	2.41	2.41
MTERFD2	-0.812162	0.0327944	0.725582	2.19	0.88	2.21	3.59	-0.355958	0.434126	0.981399	1.53	2.31	-0.520645	0.204541	0.711418	1.82	2.49	3	2.9	-0.71328	0.109226	0.657723	4.03	2	0.362792	0.481383	0.791263	3.73	1.43	1.74	3.63	-0.355958	0.434126	0.981399	1.53	2.31	2.155	1.535	2.58	2.95	2.9	2.685	3.015	1.92	1.92
AHNAK	-0.547	0.0329138	0.725858	10.24	20.76	16.07	27.41	-0.157291	0.636876	0.981399	18.27	13.76	-1.10732	0.00330681	0.359207	0.92	8.16	8.32	4.74	-0.104119	0.813491	0.90416	5.17	0.82	-0.425916	0.390542	0.791263	5.18	0.76	1.84	10.13	-0.157291	0.636876	0.981399	18.27	13.76	4.54	15.5	2.97	6.53	21.74	5.985	2.995	16.015	16.015
RNY3P3	0.787478	0.0329256	0.725858	0.34	0.45	0	0	0.756599	0.04774	0.981399	0	0	0.392227	0.193926	0.711418	0.64	0	0	0	0.176928	0.735248	0.857258	0	0	0.448415	0.482017	0.791263	0	0	0	0	0.756599	0.04774	0.981399	0	0	0.32	0.395	0	0	0	0	0	0	0
AP000936.1	-0.696237	0.0330186	0.726862	0	0	0.54	0	-0.487369	0.136529	0.981399	0	0.55	-0.11852	0.474543	0.711418	0	0	0	0	-0.388537	0.411795	0.657723	0	0	2.0697	0.000800312	0.791263	3.49	0	0	0	-0.487369	0.136529	0.981399	0	0.55	0	0	1.745	0	0.27	0	0	0.275	0.275
AL731568.1	-0.696237	0.0330186	0.726862	0	0	0.54	0	-0.0805447	0.755744	0.981399	0	0	-0.11852	0.474543	0.711418	0	0	0	0	-0.388537	0.411795	0.657723	0	0	0.448415	0.482017	0.791263	0	0	0	0	-0.0805447	0.755744	0.981399	0	0	0	0	0	0	0.27	0	0	0	0
MAP3K12	0.846496	0.0332405	0.730693	1.96	2.51	1.86	0.48	0.637326	0.160997	0.981399	0.67	1.9	0.0450064	0.914687	0.967938	4.98	0.93	1.51	2.65	1.26153	0.0126231	0.657723	0.94	0.11	-0.91331	0.0922061	0.791263	0.89	1.11	3.97	2.72	0.637326	0.160997	0.981399	0.67	1.9	2.955	2.235	1	2.08	1.17	3.345	0.525	1.285	1.285
YIPF4	-0.856335	0.0333858	0.73242	0.81	1.06	1.96	2.15	-0.547731	0.242061	0.981399	2.67	0.84	-0.998708	0.0277829	0.711418	1.15	0.53	0.61	4.69	-1.16979	0.0209862	0.657723	1.43	2.64	1.15605	0.0533464	0.791263	1.38	1.15	0.27	0.91	-0.547731	0.242061	0.981399	2.67	0.84	0.84	0.935	1.265	2.65	2.055	0.59	2.035	1.755	1.755
TIMP1	0.334107	0.033482	0.73284	462.41	310.59	243.22	359	0.210977	0.367608	0.981399	197.58	498.6	0.189541	0.372312	0.711418	966.08	718.54	673.93	665.16	0.0384977	0.886922	0.943185	766.59	533.79	-0.521097	0.0902949	0.791263	125.46	41.76	49.47	390.5	0.210977	0.367608	0.981399	197.58	498.6	842.31	386.5	83.61	669.545	301.11	219.985	650.19	348.09	348.09
COMMD1	0.886515	0.0336999	0.736557	0.89	1.18	0.39	0.19	0.767592	0.097995	0.981399	0.23	0.54	0.583038	0.197575	0.711418	3.37	0.88	0.74	1.14	0.71237	0.169116	0.657723	0.97	0.36	-0.979704	0.105765	0.791263	0.39	0	1.11	1.54	0.767592	0.097995	0.981399	0.23	0.54	2.125	1.035	0.195	0.94	0.29	1.325	0.665	0.385	0.385
CTBP2P1	-0.69035	0.0339703	0.73925	0	0	0.53	0	-0.481311	0.140057	0.981399	0	0.54	1.76498	1.86232e-05	0.00837413	3.68	1.36	0.68	0	2.10206	7.17218e-06	0.00877215	0	0	1.4018	0.0233798	0.791263	0	3.28	0.26	0	-0.481311	0.140057	0.981399	0	0.54	2.52	0	1.64	0.34	0.265	0.13	0	0.27	0.27
TGFBI	-0.69035	0.0339703	0.73925	0	0	0.53	0	-0.347468	0.240462	0.981399	0	0.32	-0.0103984	0.9715	0.990205	0	0.32	0.3	0	-0.00731342	0.988375	0.994719	0	0	0.448415	0.482017	0.791263	0	0	0	0	-0.347468	0.240462	0.981399	0	0.32	0.16	0	0	0.15	0.265	0	0	0.16	0.16
PBX3	0.886628	0.0340888	0.739702	2.74	0.84	1.14	0.28	0.241252	0.602806	0.981399	0.52	2.31	-0.0695216	0.862271	0.947305	3.03	2.92	2.49	3.23	-0.826387	0.0459792	0.657723	3.97	5.15	1.03535	0.0125463	0.791263	10.88	13.34	8.35	7.13	0.241252	0.602806	0.981399	0.52	2.31	2.975	1.79	12.11	2.86	0.71	7.74	4.56	1.415	1.415
MTND1P21	-0.822814	0.0343093	0.742012	0.23	0	0	1.6	-0.341469	0.299306	0.981399	0.33	0	-0.538699	0.0331669	0.711418	0	0	0	0.37	-0.388537	0.411795	0.657723	0	0	0.844035	0.186285	0.791263	0.36	0	0	0	-0.341469	0.299306	0.981399	0.33	0	0	0.115	0.18	0.185	0.8	0	0	0.165	0.165
GS1-124K5.12	0.890116	0.03445	0.74391	0.88	2.47	0.82	0.38	0.492367	0.293829	0.981399	1.49	0.48	0.605313	0.180928	0.711418	2.13	1.58	0.92	0.9	1.56657	0.00126204	0.455413	0.11	0.08	0.786832	0.205902	0.791263	0.56	0.7	0.27	0.48	0.492367	0.293829	0.981399	1.49	0.48	1.855	1.675	0.63	0.91	0.6	0.375	0.095	0.985	0.985
ARL6	-0.794836	0.0347715	0.749225	0.13	0	0.68	0.27	-0.216887	0.493488	0.981399	0	0.35	-0.736647	0.0802612	0.711418	0	0.47	0.56	0.71	-0.458041	0.396254	0.657723	0.56	0.07	-0.445835	0.481589	0.791263	0	0	0.05	1.05	-0.216887	0.493488	0.981399	0	0.35	0.235	0.065	0	0.635	0.475	0.55	0.315	0.175	0.175
TTC18	-0.864331	0.0347922	0.749225	0.1	0.31	0.5	1.09	-0.55401	0.200601	0.981399	0.69	0.34	-0.184388	0.542687	0.769276	0	0.27	0.07	0.3	-0.315097	0.53205	0.728581	0.01	0.15	0.475249	0.452504	0.791263	0.23	0.43	0.27	0.34	-0.55401	0.200601	0.981399	0.69	0.34	0.135	0.205	0.33	0.185	0.795	0.305	0.08	0.515	0.515
AL158077.1	-0.684359	0.0349746	0.752098	0	0	0.52	0	-0.0805447	0.755744	0.981399	0	0	-0.11852	0.474543	0.711418	0	0	0	0	-0.388537	0.411795	0.657723	0	0	0.448415	0.482017	0.791263	0	0	0	0	-0.0805447	0.755744	0.981399	0	0	0	0	0	0	0.26	0	0	0	0
ARID1B	0.536133	0.0352929	0.757299	23.15	21.22	15.35	14.61	0.119845	0.708365	0.981399	16.05	23.95	-0.00885624	0.975065	0.990319	32.14	29.01	27.08	29.17	0.26122	0.407929	0.657723	24.77	16.03	0.456846	0.212216	0.791263	30.63	19.22	19.91	28.97	0.119845	0.708365	0.981399	16.05	23.95	30.575	22.185	24.925	28.125	14.98	24.44	20.4	20	20
SNRPF	0.842673	0.0355077	0.760841	1.03	0.7	0.35	0.06	-0.56085	0.233626	0.981399	1.74	1.2	0.280081	0.546786	0.769472	1.74	0.93	0.7	1.03	0.631213	0.232927	0.657723	0.68	0.21	1.34922	0.0297802	0.791263	1.95	0.17	0.08	0.37	-0.56085	0.233626	0.981399	1.74	1.2	1.335	0.865	1.06	0.865	0.205	0.225	0.445	1.47	1.47
ATP5O	-0.506528	0.0356091	0.761946	22.65	19.69	20.62	42.04	-0.52027	0.0971317	0.981399	33.42	26.39	-0.0618084	0.828471	0.92913	31.64	25.29	21.67	33.77	-0.0101067	0.974387	0.987167	28.9	17.26	0.445035	0.240796	0.791263	24.12	14.22	12.24	27.29	-0.52027	0.0971317	0.981399	33.42	26.39	28.465	21.17	19.17	27.72	31.33	19.765	23.08	29.905	29.905
ZEB1	0.733266	0.0356391	0.76203	4.99	3.92	3.05	1.97	0.138715	0.73033	0.981399	2.69	5.29	-1.57547	0.000114833	0.0337414	0.24	4.86	5.35	4.36	-0.65153	0.176498	0.657723	3.81	0.7	0.513322	0.167157	0.791263	25.7	18.73	26.7	16.87	0.138715	0.73033	0.981399	2.69	5.29	2.55	4.455	22.215	4.855	2.51	21.785	2.255	3.99	3.99
HMGN2P11	-0.908143	0.0357321	0.762975	0.6	0.23	0.67	1.8	-0.208628	0.658964	0.981399	0.99	0.14	0.119977	0.668168	0.846863	0	0.36	0.2	0	0.0284963	0.955008	0.978017	0	0	0.488278	0.4358	0.791263	1.23	0	0	1.16	-0.208628	0.658964	0.981399	0.99	0.14	0.18	0.415	0.615	0.1	1.235	0.58	0	0.565	0.565
LINC00470	-0.54441	0.0358023	0.763941	12.66	14.87	13.51	28.58	-0.311566	0.350191	0.981399	20.27	13.77	-2.40575	2.28242e-09	2.9079e-06	0	5.67	10.17	5.98	-0.53342	0.29315	0.657723	5.28	0	0.535984	0.342162	0.791263	6.47	0.03	0	6.47	-0.311566	0.350191	0.981399	20.27	13.77	2.835	13.765	3.25	8.075	21.045	3.235	2.64	17.02	17.02
CALN1	0.83765	0.03682	0.777454	1.07	0.64	0.32	0.08	0.518957	0.271731	0.981399	0.19	0.71	-0.848213	0.0504887	0.711418	0	0.6	1.29	0.45	-0.179314	0.739296	0.859817	0.42	0.01	0.645468	0.191136	0.791263	4.55	2.4	3.94	2.2	0.518957	0.271731	0.981399	0.19	0.71	0.3	0.855	3.475	0.87	0.2	3.07	0.215	0.45	0.45
PMS2P3	-0.748036	0.0368339	0.777454	2	2.26	2.97	4.87	-0.475613	0.26915	0.981399	3.53	2.65	0.159542	0.706642	0.871013	2.32	2.29	2.29	1.39	0.871875	0.0854119	0.657723	1.69	0.11	-0.594086	0.27663	0.791263	2.44	0.31	2.71	3.02	-0.475613	0.26915	0.981399	3.53	2.65	2.305	2.13	1.375	1.84	3.92	2.865	0.9	3.09	3.09
USMG5P1	0.824483	0.0371103	0.779304	0	2.05	0	0.34	1.0918	0.00513513	0.981399	0	0	1.43913	4.33391e-05	0.0163463	3.75	0	0	0	1.19751	0.0184337	0.657723	0	0	0.448415	0.482017	0.791263	0	0	0	0	1.0918	0.00513513	0.981399	0	0	1.875	1.025	0	0	0.17	0	0	0	0
LINC00240	-0.901183	0.0373281	0.780622	0.21	0.62	0.52	2.06	-0.363179	0.44511	0.981399	0.85	0.42	0.633693	0.144681	0.711418	4.98	1.06	0.54	2.44	0.400171	0.393475	0.657723	0.55	3.23	0.962027	0.126859	0.791263	1.25	0	0	0.38	-0.363179	0.44511	0.981399	0.85	0.42	3.02	0.415	0.625	1.49	1.29	0.19	1.89	0.635	0.635
CD300A	0.833045	0.0377787	0.78743	1.22	0.41	0.16	0.2	0.436177	0.357081	0.981399	0.05	1.04	0.160273	0.719148	0.874991	1.27	2.16	1.6	0.99	0.481353	0.351902	0.657723	1.08	0.43	1.06683	0.0274669	0.791263	5.11	4.12	2.87	2.74	0.436177	0.357081	0.981399	0.05	1.04	1.715	0.815	4.615	1.295	0.18	2.805	0.755	0.545	0.545
ZMAT5	0.704999	0.0383511	0.796644	6.6	3.83	2.17	3.68	0.45516	0.258047	0.981399	1.71	6.21	-0.0313247	0.923088	0.972123	13.43	9.59	9.53	11.83	0.134758	0.702251	0.836557	10.8	5.89	-0.692804	0.147612	0.791263	4.54	1.29	4.35	8.91	0.45516	0.258047	0.981399	1.71	6.21	11.51	5.215	2.915	10.68	2.925	6.63	8.345	3.96	3.96
PSMD5-AS1	-0.641397	0.0386046	0.799738	3.7	6.65	5.34	11.27	-0.180928	0.640806	0.981399	6.64	4.63	-0.85704	0.0291503	0.711418	1.62	3.74	4.54	4.34	-0.49302	0.264189	0.657723	5.35	1.2	-0.432516	0.399307	0.791263	2.77	1.04	3.2	4.27	-0.180928	0.640806	0.981399	6.64	4.63	2.68	5.175	1.905	4.44	8.305	3.735	3.275	5.635	5.635
RASA3-IT1	-0.664151	0.0386706	0.80002	0	0	0.49	0	-0.414169	0.137103	0.981399	0.16	0.04	0.206476	0.331644	0.711418	0	0.22	0	0	-0.105419	0.830734	0.91325	0	0	0.448415	0.482017	0.791263	0	0	0	0	-0.414169	0.137103	0.981399	0.16	0.04	0.11	0	0	0	0.245	0	0	0.1	0.1
TIMP2	0.814586	0.0389991	0.805183	0.83	0.79	0.38	0	0.7132	0.119951	0.981399	0	0.85	-0.448947	0.347421	0.711418	0	1.03	0.88	0.44	-0.0325888	0.953406	0.977584	0.56	0	0.636513	0.194691	0.791263	5.3	2.03	6.51	1.42	0.7132	0.119951	0.981399	0	0.85	0.515	0.81	3.665	0.66	0.19	3.965	0.28	0.425	0.425
PPP1R14BP3	0.671802	0.0392074	0.808264	7.78	4.98	3.54	3.84	0.511752	0.190286	0.981399	2.96	5.48	-1.25859	0.00104235	0.16016	0.95	5.84	7.82	4.65	-1.17238	0.00514741	0.657723	5.7	4.05	-1.04905	0.0456874	0.791263	4.8	0	4.13	5.27	0.511752	0.190286	0.981399	2.96	5.48	3.395	6.38	2.4	6.235	3.69	4.7	4.875	4.22	4.22
EGLN3	-0.890574	0.0392276	0.808264	0.28	0.43	1.05	1.08	-0.657546	0.162181	0.981399	1.28	0.47	-0.55023	0.193028	0.711418	0	0.46	0.52	0.46	-0.34062	0.514619	0.716553	0.05	0.25	0.85446	0.163305	0.791263	1.26	0.52	0.38	0.66	-0.657546	0.162181	0.981399	1.28	0.47	0.23	0.355	0.89	0.49	1.065	0.52	0.15	0.875	0.875
COCH	-0.782195	0.0393769	0.810248	1.33	1.62	2.23	3.53	-0.524155	0.243155	0.981399	3.26	1.56	-0.428366	0.37789	0.711418	0.15	0.92	1.08	0.39	-0.668512	0.24047	0.657723	1.24	0.29	0.541294	0.367266	0.791263	1.4	0.58	0.38	1.48	-0.524155	0.243155	0.981399	3.26	1.56	0.535	1.475	0.99	0.735	2.88	0.93	0.765	2.41	2.41
KPTN	0.821122	0.0397768	0.814638	2.28	2.03	1.12	0.87	0.50547	0.265073	0.981399	0.76	2.05	0.17861	0.65263	0.837502	3.84	3.19	2.59	2.9	0.786517	0.0873444	0.657723	1.84	0.93	0.424504	0.412966	0.791263	3.26	1.61	2.3	2.51	0.50547	0.265073	0.981399	0.76	2.05	3.515	2.155	2.435	2.745	0.995	2.405	1.385	1.405	1.405
FXYD5	0.282269	0.0398923	0.816458	974.87	691.94	559.94	788.19	0.0697549	0.74483	0.981399	515.02	1097.88	0.202465	0.317472	0.711418	2056.66	1298.95	1298.09	1306.88	0.0325091	0.903214	0.951411	1378.91	1153.36	0.183958	0.434309	0.791263	1153.23	657.86	911.23	1207.35	0.0697549	0.74483	0.981399	515.02	1097.88	1677.81	833.405	905.545	1302.48	674.065	1059.29	1266.13	806.45	806.45
LDHAP7	-0.888311	0.0400375	0.817788	0.36	0.41	0.87	1.39	-0.86378	0.0666903	0.981399	1.08	1.05	0.0330968	0.944722	0.980855	1.49	0.47	0.93	0.59	-0.0418431	0.939004	0.96967	0.7	0.63	0.973816	0.110296	0.791263	1.42	0.6	0.05	1.3	-0.86378	0.0666903	0.981399	1.08	1.05	0.98	0.385	1.01	0.76	1.13	0.675	0.665	1.065	1.065
C9orf24	-0.656279	0.0402471	0.818364	0	0	0.48	0	-0.647312	0.0658845	0.981399	0	0.81	-1.16459	0.00448301	0.435556	0	0.46	0.77	1.31	-0.243903	0.643615	0.800644	0.39	0	0.651436	0.30687	0.791263	0.53	0	0	0.28	-0.647312	0.0658845	0.981399	0	0.81	0.23	0	0.265	1.04	0.24	0.14	0.195	0.405	0.405
FAM65C	0.870653	0.0401953	0.818364	2.16	0.85	1.08	0.18	-0.497187	0.272483	0.981399	1.36	3.06	0.368263	0.316122	0.711418	6.55	5.63	4.37	3.97	0.375027	0.347279	0.657723	5.91	1.86	-0.957901	0.098016	0.791263	0.57	0.36	1.37	2.86	-0.497187	0.272483	0.981399	1.36	3.06	6.09	1.505	0.465	4.17	0.63	2.115	3.885	2.21	2.21
IQGAP2	0.621234	0.0402697	0.818364	12.35	6.42	5.5	5.67	0.426243	0.247469	0.981399	3.02	12.11	0.175978	0.557962	0.77662	24.69	17.6	17.11	16.57	0.684782	0.0409668	0.657723	12.36	8.1	0.764157	0.0525519	0.791263	25.57	9	13.42	11.8	0.426243	0.247469	0.981399	3.02	12.11	21.145	9.385	17.285	16.84	5.585	12.61	10.23	7.565	7.565
STX5	-0.662925	0.0406907	0.825066	5.3	2.79	5.31	7.5	-0.467549	0.238078	0.981399	5.14	5.63	-0.0170993	0.962433	0.987156	6.35	4.95	5.63	4.74	-0.0875232	0.822112	0.909025	5.53	3.93	0.482668	0.293535	0.791263	5.03	5.02	3.04	6.99	-0.467549	0.238078	0.981399	5.14	5.63	5.65	4.045	5.025	5.185	6.405	5.015	4.73	5.385	5.385
SOGA2	0.765988	0.0410501	0.829508	4.38	2.04	2.43	0.99	-0.333619	0.419862	0.981399	3.63	4.02	0.279593	0.437653	0.711418	8.74	4.95	4.78	4.97	0.118102	0.758293	0.871625	5.5	4.06	-0.648871	0.298311	0.791263	0.29	0.01	0.03	2.65	-0.333619	0.419862	0.981399	3.63	4.02	6.845	3.21	0.15	4.875	1.71	1.34	4.78	3.825	3.825
OR2W3	0.689485	0.0413198	0.831755	8.07	3.21	3.78	2.38	-0.138782	0.720129	0.981399	3.41	8.58	0.0242411	0.938803	0.978254	15.8	12.27	14.05	11.12	0.276185	0.423881	0.667694	12.74	6.06	-0.656852	0.148197	0.791263	5.45	2.26	6.09	11.15	-0.138782	0.720129	0.981399	3.41	8.58	14.035	5.64	3.855	12.585	3.08	8.62	9.4	5.995	5.995
AL122127.25	0.750529	0.0414448	0.833211	1.03	0	0	0	0.495788	0.208261	0.981399	0	0.22	1.02261	0.0047661	0.445667	1.05	0.29	0	0	-0.412673	0.463846	0.687661	1.96	0	-0.817604	0.187416	0.791263	0.2	0	0.27	1.98	0.495788	0.208261	0.981399	0	0.22	0.67	0.515	0.1	0	0	1.125	0.98	0.11	0.11
HRSP12	-0.840453	0.0414739	0.833211	0.43	0.03	0.39	1.14	-0.570791	0.187477	0.981399	0.57	0.39	-0.414077	0.36744	0.711418	0.19	0.42	0.41	0.59	-0.567923	0.313312	0.657723	1.27	0	0.520011	0.415364	0.791263	0.3	0	0.06	0.15	-0.570791	0.187477	0.981399	0.57	0.39	0.305	0.23	0.15	0.5	0.765	0.105	0.635	0.48	0.48
SUSD1	0.544507	0.0414674	0.833211	19.13	15.23	11.16	11.68	-0.21489	0.509679	0.981399	17.57	21.09	0.615306	0.0408431	0.711418	32.55	18.3	16.16	12.9	0.63954	0.05152	0.657723	18.87	7.53	0.611672	0.112488	0.791263	25.59	11.73	10.85	21.89	-0.21489	0.509679	0.981399	17.57	21.09	25.425	17.18	18.66	14.53	11.42	16.37	13.2	19.33	19.33
RIPK3	0.774683	0.0415693	0.833485	0.56	0.7	0.21	0	0.503827	0.272348	0.981399	0	0.84	-0.331004	0.442631	0.711418	1.63	1.7	1.87	2.12	-0.0598013	0.903043	0.951283	1.54	1.09	-0.594488	0.266184	0.791263	0.81	1.97	3.26	2.77	0.503827	0.272348	0.981399	0	0.84	1.665	0.63	1.39	1.995	0.105	3.015	1.315	0.42	0.42
ANTXR2	-0.82713	0.0416523	0.833771	0.72	1.08	1.27	2.75	-0.212852	0.655246	0.981399	1.17	0.96	-0.580165	0.145466	0.711418	0.01	0.28	0.56	0.28	-0.484462	0.353501	0.657723	0.49	0.02	-0.40319	0.480136	0.791263	0.84	0.81	2.12	1.67	-0.212852	0.655246	0.981399	1.17	0.96	0.145	0.9	0.825	0.42	2.01	1.895	0.255	1.065	1.065
PMS2P1	-0.839492	0.0420809	0.83613	0.72	0.81	1.01	2.7	-0.222724	0.642471	0.981399	1.96	0.35	-0.397653	0.401821	0.711418	0	0.94	0.44	0.75	0.395897	0.459155	0.683786	0	0	0.640058	0.315792	0.791263	0.15	0	0	0	-0.222724	0.642471	0.981399	1.96	0.35	0.47	0.765	0.075	0.595	1.855	0	0	1.155	1.155
SYT5	-0.572634	0.0419504	0.83613	7.71	9.38	15.27	10.75	-0.26162	0.463197	0.981399	12.39	8.13	-0.254878	0.522629	0.752551	1.19	6.25	6.27	1.45	1.01904	0.0399955	0.657723	2.24	0.03	-0.541295	0.354291	0.791263	1.86	0.02	0.12	6.47	-0.26162	0.463197	0.981399	12.39	8.13	3.72	8.545	0.94	3.86	13.01	3.295	1.135	10.26	10.26
TACC3	0.58088	0.042084	0.83613	12.61	11.34	8.42	7.17	0.320337	0.361054	0.981399	7.12	11.61	-0.0516516	0.8731	0.951454	10.78	12.37	12.15	9.8	-0.342296	0.317629	0.657723	13.37	10.06	0.316336	0.446484	0.791263	14.83	5.25	8.28	12.05	0.320337	0.361054	0.981399	7.12	11.61	11.575	11.975	10.04	10.975	7.795	10.165	11.715	9.365	9.365
FOXP1	0.486154	0.0420737	0.83613	31.68	31.14	16.71	28.37	0.433757	0.164167	0.981399	13.75	35.3	-0.0286543	0.916751	0.968944	42.2	39.22	35.58	40.54	-0.0667719	0.827061	0.911878	36.37	31.2	0.231762	0.472983	0.791263	75.08	49.54	76.81	66.57	0.433757	0.164167	0.981399	13.75	35.3	40.71	31.41	62.31	38.06	22.54	71.69	33.785	24.525	24.525
ELP6	-0.737901	0.0420146	0.83613	1.75	2.23	2.95	4.26	-0.923431	0.0296527	0.981399	3.87	4.24	0.000349371	0.999317	0.999677	1.39	5.06	2.08	2.85	0.560389	0.242269	0.657723	3.36	0.14	-0.639456	0.237237	0.791263	1.95	0.58	2.35	3.81	-0.923431	0.0296527	0.981399	3.87	4.24	3.225	1.99	1.265	2.465	3.605	3.08	1.75	4.055	4.055
RAB3C	0.812334	0.0421217	0.836335	1.38	0.47	0.44	0	0.57467	0.2224	0.981399	0.07	0.93	-0.0580031	0.887637	0.95747	3.55	1.81	1.99	2.95	-0.730631	0.0878579	0.657723	3.4	3.93	-0.555876	0.371357	0.791263	0.41	0	0.47	1.36	0.57467	0.2224	0.981399	0.07	0.93	2.68	0.925	0.205	2.47	0.22	0.915	3.665	0.5	0.5
SMAD3	0.421531	0.0423667	0.838678	79.09	63.36	50.13	54.13	0.120399	0.667238	0.981399	42.61	91.46	0.210757	0.398106	0.711418	132.79	103.74	101.27	85.09	-0.0108481	0.969946	0.985022	82.94	106.46	0.536677	0.0875177	0.791263	94.67	78.91	64.86	98.67	0.120399	0.667238	0.981399	42.61	91.46	118.265	71.225	86.79	93.18	52.13	81.765	94.7	67.035	67.035
STAC	0.805455	0.0424278	0.838678	0.85	0.66	0.25	0.09	-0.327623	0.493966	0.981399	0.47	1.84	0.50577	0.218648	0.711418	3.4	3.09	1.36	2.64	0.25901	0.557897	0.746296	1.83	2.32	0.413109	0.470653	0.791263	1.6	0.98	0.82	1.86	-0.327623	0.493966	0.981399	0.47	1.84	3.245	0.755	1.29	2	0.17	1.34	2.075	1.155	1.155
SRGN	-0.628648	0.0424317	0.838678	5.67	4.44	5.08	11.86	-0.45877	0.229496	0.981399	5.47	8.47	-0.173195	0.598948	0.805726	10.44	9.16	7.66	13.35	-0.555102	0.109608	0.657723	13.94	9.39	-0.358687	0.44842	0.791263	5.22	1.63	4.1	7.9	-0.45877	0.229496	0.981399	5.47	8.47	9.8	5.055	3.425	10.505	8.47	6	11.665	6.97	6.97
DNAJC2	-0.677847	0.0423286	0.838678	2.95	3.61	4.3	6.74	-0.303276	0.458844	0.981399	5.85	2.79	-0.136047	0.732277	0.882864	3.03	3.05	3.09	3.03	-0.50193	0.234972	0.657723	4.16	2.9	0.755434	0.152844	0.791263	3.88	1.45	1.04	3.08	-0.303276	0.458844	0.981399	5.85	2.79	3.04	3.28	2.665	3.06	5.52	2.06	3.53	4.32	4.32
SNHG7	0.584583	0.042388	0.838678	14.06	9.31	8.74	6.35	0.760178	0.0355393	0.981399	6.76	6.03	0.0594324	0.853317	0.942217	11.92	13.13	8.29	14.37	0.957246	0.00902213	0.657723	5.11	4.65	0.579157	0.181955	0.791263	9.06	6.07	4.41	9.71	0.760178	0.0355393	0.981399	6.76	6.03	12.525	11.685	7.565	11.33	7.545	7.06	4.88	6.395	6.395
KBTBD8	0.865353	0.0424637	0.838767	1.35	1.32	0.08	1.17	0.547183	0.247934	0.981399	0.88	0.57	-0.124103	0.761379	0.898807	0	0.62	0.16	0.45	-1.03744	0.0599745	0.657723	0.79	0.76	1.0776	0.0799812	0.791263	0.84	0.92	0.09	0.75	0.547183	0.247934	0.981399	0.88	0.57	0.31	1.335	0.88	0.305	0.625	0.42	0.775	0.725	0.725
C17orf51	-0.608438	0.0431331	0.848155	5.23	6.67	7.16	11.42	-0.225817	0.549115	0.981399	8.37	5.55	-0.361833	0.3327	0.711418	3.5	4.87	5.42	4.49	0.0554447	0.894046	0.94702	3.66	2.49	-0.75248	0.186531	0.791263	1.79	0.1	0.89	4.63	-0.225817	0.549115	0.981399	8.37	5.55	4.185	5.95	0.945	4.955	9.29	2.76	3.075	6.96	6.96
KIAA1143	-0.563038	0.0437939	0.8551	8.63	9.42	8.64	19.92	-0.112535	0.752188	0.981399	10.91	8.32	-0.491725	0.142046	0.711418	10.02	6.09	8.84	11.9	-0.648177	0.0693421	0.657723	13.9	6.79	0.301594	0.469576	0.791263	13.04	5.64	9.42	10.19	-0.112535	0.752188	0.981399	10.91	8.32	8.055	9.025	9.34	10.37	14.28	9.805	10.345	9.615	9.615
PET100	0.821049	0.0440866	0.857787	1.61	2.09	3.18	0	0.996923	0.032255	0.981399	0.46	0.83	-0.885627	0.0618511	0.711418	0	1.49	1.84	0.71	-1.35185	0.0118071	0.657723	2.03	1.03	1.01263	0.100771	0.791263	2.77	0	0	1.18	0.996923	0.032255	0.981399	0.46	0.83	0.745	1.85	1.385	1.275	1.59	0.59	1.53	0.645	0.645
GEMIN2	-0.870755	0.0441484	0.857864	0.58	0.17	1.09	0.98	0.291485	0.482482	0.981399	0.05	0.35	0.192126	0.691273	0.861394	0.67	0.53	0.38	0.38	0.175275	0.748289	0.865241	0.06	0.36	0.662309	0.293592	0.791263	1.1	0	0.46	0.13	0.291485	0.482482	0.981399	0.05	0.35	0.6	0.375	0.55	0.38	1.035	0.295	0.21	0.2	0.2
TBCAP1	-0.759218	0.0446471	0.860853	0	0.14	0.57	0.36	-0.174823	0.555669	0.981399	0.12	0.07	0.520677	0.120858	0.711418	0.86	0	0	0	-0.267838	0.630521	0.791754	0.29	0.2	0.448415	0.482017	0.791263	0	0	0	0	-0.174823	0.555669	0.981399	0.12	0.07	0.43	0.07	0	0	0.465	0	0.245	0.095	0.095
SGOL1	-0.589074	0.0446269	0.860853	5.98	7.78	7.8	13.44	-0.33033	0.368015	0.981399	10.23	7.03	-0.216041	0.552018	0.771966	4.63	5.81	4.12	7.41	-0.357953	0.356169	0.657723	6.76	4.02	-0.583512	0.206344	0.791263	5.53	1.8	7.25	7.53	-0.33033	0.368015	0.981399	10.23	7.03	5.22	6.88	3.665	5.765	10.62	7.39	5.39	8.63	8.63
KANK1	0.766502	0.0448085	0.86239	1.08	0.3	0.21	0.01	0.28507	0.547279	0.981399	0.06	1	0.315181	0.483703	0.719356	2.14	1.29	1.35	0.89	-0.0454433	0.926277	0.962803	1.66	0.98	0.381391	0.470974	0.791263	2.43	1.69	2.22	2.09	0.28507	0.547279	0.981399	0.06	1	1.715	0.69	2.06	1.12	0.11	2.155	1.32	0.53	0.53
SLC41A3	0.845305	0.044816	0.86239	1.33	1.65	0.77	0.44	0.350443	0.454146	0.981399	0.81	1.22	-0.0169702	0.967776	0.989358	2.96	1.69	2.12	2	0.317317	0.508945	0.713598	1.9	0.75	0.408915	0.462801	0.791263	2.52	0.76	1.69	1.49	0.350443	0.454146	0.981399	0.81	1.22	2.325	1.49	1.64	2.06	0.605	1.59	1.325	1.015	1.015
CACYBP	0.517516	0.0450211	0.865269	23.15	17.64	20.52	9.57	0.103022	0.750298	0.981399	15.7	20.97	-0.410849	0.161628	0.711418	21.73	18.49	24.71	24.35	0.213808	0.516046	0.717657	24.92	6.8	-1.14852	0.00627332	0.791263	6.95	3.93	14.57	19.51	0.103022	0.750298	0.981399	15.7	20.97	20.11	20.395	5.44	24.53	15.045	17.04	15.86	18.335	18.335
MAX	0.455727	0.0450604	0.865459	42.81	40.39	28.97	30.66	0.199325	0.504457	0.981399	25.57	47.12	0.29518	0.261348	0.711418	87.52	54.82	51.1	52.26	-0.00507769	0.986318	0.993878	63.12	47.78	0.41372	0.183965	0.791263	92.36	85.09	92.4	87.95	0.199325	0.504457	0.981399	25.57	47.12	71.17	41.6	88.725	51.68	29.815	90.175	55.45	36.345	36.345
PPP4R2	0.717776	0.04532	0.868264	3.16	4.64	2.01	2.19	0.646504	0.1265	0.981399	2.35	2.04	-1.47092	0.000456254	0.0930058	0.59	2.37	3.81	4.09	-0.835968	0.0857434	0.657723	2.93	1.2	-0.572677	0.250914	0.791263	3.26	1.13	4.96	4.46	0.646504	0.1265	0.981399	2.35	2.04	1.48	3.9	2.195	3.95	2.1	4.71	2.065	2.195	2.195
SUMF2	0.693863	0.0453947	0.869152	5.88	3.39	3.72	1.78	0.313771	0.43963	0.981399	1.91	5.59	0.112921	0.740826	0.886837	9.46	7.88	7.09	7.4	0.147608	0.688916	0.829057	9.43	3.61	-0.519902	0.268844	0.791263	3.02	3.09	3.81	9.55	0.313771	0.43963	0.981399	1.91	5.59	8.67	4.635	3.055	7.245	2.75	6.68	6.52	3.75	3.75
CTNNB1	0.593956	0.0454289	0.869262	10.21	9.44	6.7	5.89	0.207534	0.562718	0.981399	5.96	10.9	-0.0138816	0.964444	0.987966	20.5	11.05	13.82	14.09	0.181403	0.593091	0.76869	12.6	8.59	-0.473172	0.262415	0.791263	9.27	4.02	9.98	14.92	0.207534	0.562718	0.981399	5.96	10.9	15.775	9.825	6.645	13.955	6.295	12.45	10.595	8.43	8.43
CRYGEP	0.742648	0.0458618	0.875341	1.25	0	0.06	0	-0.329528	0.49097	0.981399	0.07	1.73	-0.853172	0.0707434	0.711418	0	1.09	1.56	0.62	-0.0310744	0.955696	0.978347	0.59	0	0.619956	0.167821	0.791263	5.36	6.67	6.03	4.41	-0.329528	0.49097	0.981399	0.07	1.73	0.545	0.625	6.015	1.09	0.03	5.22	0.295	0.9	0.9
RARRES3	-0.833656	0.0460214	0.876211	0.56	0	0.78	0.73	-1.03673	0.0192013	0.981399	0.43	1.58	0.340587	0.479225	0.716085	0.78	1.05	0.76	0.32	-0.126582	0.816668	0.906505	1.58	0.15	0.930323	0.117784	0.791263	1.45	1.03	0.29	1.3	-1.03673	0.0192013	0.981399	0.43	1.58	0.915	0.28	1.24	0.54	0.755	0.795	0.865	1.005	1.005
SPRY1	0.849274	0.0462443	0.878135	2.34	0.68	0.89	0.24	0.405112	0.391672	0.981399	0.03	2.82	-0.261757	0.515045	0.745917	2.66	2.73	2.71	3.33	-0.0114671	0.97964	0.990262	2.47	1.71	0.507249	0.221933	0.791263	11.6	7.99	9.81	8.78	0.405112	0.391672	0.981399	0.03	2.82	2.695	1.51	9.795	3.02	0.565	9.295	2.09	1.425	1.425
POLR1D	0.451859	0.0463382	0.878414	45.99	38.73	27.96	32.82	0.311969	0.297687	0.981399	21.19	49.62	0.0325626	0.900406	0.961757	89.69	54.34	55.17	71.05	-0.153128	0.603776	0.776603	70.65	53.34	0.365834	0.242514	0.791263	97.34	70.35	104.69	74.75	0.311969	0.297687	0.981399	21.19	49.62	72.015	42.36	83.845	63.11	30.39	89.72	61.995	35.405	35.405
BATF3	-0.709487	0.0463966	0.878826	0.04	0	0.13	0.64	-0.51997	0.0974491	0.981399	0.23	0.13	0.251298	0.457824	0.711418	0.25	0.28	0.22	0	0.227564	0.664553	0.814398	0	0	0.764796	0.223562	0.791263	0.43	0.5	0.09	0.49	-0.51997	0.0974491	0.981399	0.23	0.13	0.265	0.02	0.465	0.11	0.385	0.29	0	0.18	0.18
WDR26	-0.69487	0.0468852	0.883852	2.74	2.26	3.82	4.77	-0.477804	0.256712	0.981399	4.23	3.01	-0.269791	0.509855	0.741481	2.42	2.37	2.76	2.63	-0.595724	0.17393	0.657723	3.14	2.91	0.368935	0.451301	0.791263	3.55	2.91	3.04	3.71	-0.477804	0.256712	0.981399	4.23	3.01	2.395	2.5	3.23	2.695	4.295	3.375	3.025	3.62	3.62
STAU2	0.652065	0.0468109	0.883852	5.73	6.26	3.27	3.89	0.157205	0.682906	0.981399	4.34	6.01	-0.172265	0.605106	0.809729	10.74	7.64	7.39	11.92	-0.185874	0.603167	0.776156	9.62	6.9	-0.462466	0.278168	0.791263	8.64	3.73	11.84	11.11	0.157205	0.682906	0.981399	4.34	6.01	9.19	5.995	6.185	9.655	3.58	11.475	8.26	5.175	5.175
ISCU	-0.498556	0.0469782	0.88506	16.65	16.86	17.46	31.11	-0.279574	0.390818	0.981399	18.52	21.11	0.319537	0.286684	0.711418	24.9	19.91	16.71	15.75	0.688577	0.0389546	0.657723	21.64	4.72	-0.668326	0.101172	0.791263	14.17	3.7	13.38	21.71	-0.279574	0.390818	0.981399	18.52	21.11	22.405	16.755	8.935	16.23	24.285	17.545	13.18	19.815	19.815
UCHL1	0.747072	0.0474121	0.891038	1.12	0.2	0.17	0	-0.339475	0.480915	0.981399	0.19	1.92	-0.511457	0.289261	0.711418	0	1.16	1.45	0.25	-0.227986	0.687767	0.828655	0.96	0	0.536253	0.260286	0.791263	6.24	2.39	4.55	3.23	-0.339475	0.480915	0.981399	0.19	1.92	0.58	0.66	4.315	0.85	0.085	3.89	0.48	1.055	1.055
SPRY2	0.821111	0.0476824	0.894469	2.09	1.31	0.75	0.68	0.313882	0.497395	0.981399	0.74	1.77	-0.325297	0.434302	0.711418	2.04	2.18	2.68	2.31	-0.0701022	0.881705	0.940615	2.81	0.83	0.581067	0.259771	0.791263	2.87	2.42	1.64	3.07	0.313882	0.497395	0.981399	0.74	1.77	2.11	1.7	2.645	2.495	0.715	2.355	1.82	1.255	1.255
HNRNPA3P2	0.764693	0.0477952	0.894938	1.37	0.23	0.27	0	0.524021	0.254895	0.981399	0.04	0.76	0.502791	0.223733	0.711418	4.99	1.9	2.34	1.46	-0.238101	0.577552	0.758876	3.15	2.82	-0.558839	0.310908	0.791263	0.9	1.17	3.16	2.02	0.524021	0.254895	0.981399	0.04	0.76	3.445	0.8	1.035	1.9	0.135	2.59	2.985	0.4	0.4
FASN	0.445942	0.047886	0.895361	48.51	38.94	37.3	26.82	0.11398	0.700282	0.981399	24.5	60.09	0.0925323	0.720674	0.875907	70.58	80.99	69.3	60.59	0.0858292	0.771219	0.879744	59.48	53.24	0.40319	0.250794	0.791263	49.98	21.99	19.75	58.14	0.11398	0.700282	0.981399	24.5	60.09	75.785	43.725	35.985	64.945	32.06	38.945	56.36	42.295	42.295
EVA1C	-0.750948	0.0481362	0.897476	0.16	0	0.21	0.75	-0.82914	0.0361285	0.981399	0.46	0.48	-0.649301	0.167583	0.711418	0	0.95	0.4	1.36	-0.416146	0.463342	0.687181	0.94	0.08	-1.00754	0.0936232	0.791263	0.14	0.29	1.09	1.89	-0.82914	0.0361285	0.981399	0.46	0.48	0.475	0.08	0.215	0.88	0.48	1.49	0.51	0.47	0.47
THSD1	0.768675	0.0482215	0.898519	0.9	0.39	0.13	0.12	0.230769	0.627989	0.981399	0	1.29	-0.246403	0.551998	0.771966	2.88	1.71	2.09	2.93	-0.0328592	0.943804	0.97225	2.57	1.06	-0.463947	0.46149	0.791263	0.06	0.1	0.26	1.04	0.230769	0.627989	0.981399	0	1.29	2.295	0.645	0.08	2.51	0.125	0.65	1.815	0.645	0.645
GPR137	-0.599499	0.0485584	0.903003	10.01	3	8.04	9.26	-0.530395	0.156355	0.981399	8.23	7.93	0.651285	0.0523386	0.711418	14.05	10.09	9.92	4.53	-0.11895	0.729643	0.853409	8.58	12.8	0.558556	0.230123	0.791263	5	4.88	1.08	12.62	-0.530395	0.156355	0.981399	8.23	7.93	12.07	6.505	4.94	7.225	8.65	6.85	10.69	8.08	8.08
ZNF600	-0.576178	0.0487731	0.905005	6.1	7.99	7.33	14.57	-0.26029	0.47838	0.981399	8.62	7.81	-0.603716	0.0838585	0.711418	4.08	8.14	9.96	6.73	0.359517	0.371578	0.657723	5.54	1.81	0.381181	0.405866	0.791263	5.33	4.41	3.5	6.87	-0.26029	0.47838	0.981399	8.62	7.81	6.11	7.045	4.87	8.345	10.95	5.185	3.675	8.215	8.215
MYL4	0.422594	0.048836	0.905005	80.93	41.68	42.12	43.58	-0.262239	0.352421	0.981399	49.25	91.82	0.243243	0.31778	0.711418	204.15	118.9	110.47	131.88	-0.393116	0.164626	0.657723	179.06	146.3	-0.616955	0.179877	0.791263	17.21	0.32	0.22	89.1	-0.262239	0.352421	0.981399	49.25	91.82	161.525	61.305	8.765	121.175	42.85	44.66	162.68	70.535	70.535
FCGRT	0.822317	0.0487727	0.905005	2.49	0.27	0.72	0	-0.56224	0.227387	0.981399	0.59	3.67	0.474613	0.188335	0.711418	9.44	5.26	4.33	4.69	0.0829889	0.826576	0.911629	6.79	3.88	0.544856	0.28832	0.791263	1.95	3.73	2.07	2.6	-0.56224	0.227387	0.981399	0.59	3.67	7.35	1.38	2.84	4.51	0.36	2.335	5.335	2.13	2.13
HSP90AA6P	0.764589	0.0490831	0.907716	0.7	0.6	0.2	0.06	0.524292	0.25399	0.981399	0	0.85	0.594335	0.205358	0.711418	1.73	0.99	0.66	0.56	-0.832698	0.0825962	0.657723	2.14	2.15	-0.928156	0.122918	0.791263	0.58	0	0.92	2.04	0.524292	0.25399	0.981399	0	0.85	1.36	0.65	0.29	0.61	0.13	1.48	2.145	0.425	0.425
EIF4HP2	0.730957	0.0493004	0.910774	1.18	0	0.05	0	-0.28284	0.55326	0.981399	0.32	0.89	-0.595296	0.215577	0.711418	0	1.65	1.3	0.63	-0.598156	0.291385	0.657723	2.09	0	-1.19589	0.0450123	0.791263	0.41	0	1.52	1.77	-0.28284	0.55326	0.981399	0.32	0.89	0.825	0.59	0.205	0.965	0.025	1.645	1.045	0.605	0.605
KCNRG	0.776884	0.0493747	0.910774	0.62	0.67	0.11	0.19	0.209065	0.660934	0.981399	0.46	0.44	0.265037	0.572972	0.786345	2.56	0.39	0.48	1.15	-0.119992	0.81731	0.906656	0.87	1.14	0.53878	0.391609	0.791263	0.61	0.24	0	0.94	0.209065	0.660934	0.981399	0.46	0.44	1.475	0.645	0.425	0.815	0.15	0.47	1.005	0.45	0.45
CCDC53	-0.735024	0.0497831	0.913148	1.9	1.37	3.1	2.9	-0.219528	0.626949	0.981399	2	1.81	-0.879799	0.0564638	0.711418	0.43	1.14	1.6	1.55	-0.827374	0.118236	0.657723	1.44	1.06	0.991702	0.0630428	0.791263	2.93	2.17	1.86	1.35	-0.219528	0.626949	0.981399	2	1.81	0.785	1.635	2.55	1.575	3	1.605	1.25	1.905	1.905
NFATC2	0.608057	0.0497289	0.913148	7.71	8.07	5.33	4.61	0.168838	0.647731	0.981399	4.97	8.88	-0.109533	0.74146	0.887274	7.88	11.48	10.02	8.75	-0.104816	0.768918	0.878372	9.49	6.75	0.580651	0.146574	0.791263	16.48	10.16	12.61	11.23	0.168838	0.647731	0.981399	4.97	8.88	9.68	7.89	13.32	9.385	4.97	11.92	8.12	6.925	6.925
ZNF625	0.81662	0.0497049	0.913148	0.62	1.57	0.7	0	0.700066	0.137471	0.981399	0	1.24	0.0908169	0.82314	0.927797	4.57	1.78	1.53	3.78	0.0762932	0.863864	0.931605	2.23	2.03	0.492818	0.282973	0.791263	6.27	3.74	6.87	3.41	0.700066	0.137471	0.981399	0	1.24	3.175	1.095	5.005	2.655	0.35	5.14	2.13	0.62	0.62
SMPD2	0.710848	0.0501921	0.91697	4.5	2.74	3.13	1.2	0.273116	0.514915	0.981399	1.61	4.32	0.451244	0.239784	0.711418	3.12	7.37	4.98	1.79	0.374551	0.370394	0.657723	5.56	1.04	-0.377588	0.397121	0.791263	6.29	3	6.71	9.96	0.273116	0.514915	0.981399	1.61	4.32	5.245	3.62	4.645	3.385	2.165	8.335	3.3	2.965	2.965
ZSWIM6	0.811891	0.0502002	0.91697	0.98	0.81	0.33	0.18	0.17907	0.709439	0.981399	0.35	1.16	-0.226163	0.61817	0.818678	1.09	1.37	1.2	1.5	-0.0300415	0.954194	0.977804	1.47	0.44	0.627463	0.209799	0.791263	3.25	3.05	2.9	2.49	0.17907	0.709439	0.981399	0.35	1.16	1.23	0.895	3.15	1.35	0.255	2.695	0.955	0.755	0.755
MYO1C	-0.632374	0.0504547	0.917839	4.09	3.81	6.02	6.61	-0.447429	0.257944	0.981399	5.84	5.01	0.278268	0.483181	0.719198	3.99	3.34	3.75	1.81	1.07142	0.0230722	0.657723	1.94	0.44	0.587757	0.235423	0.791263	3.36	3.45	1.32	5.47	-0.447429	0.257944	0.981399	5.84	5.01	3.665	3.95	3.405	2.78	6.315	3.395	1.19	5.425	5.425
SPATA8	0.716329	0.0506164	0.91797	0.3	0.4	0	0	0.435157	0.253792	0.981399	0.13	0	-0.195193	0.273341	0.711418	0	0	0.06	0	-0.388537	0.411795	0.657723	0	0	0.448415	0.482017	0.791263	0	0	0	0	0.435157	0.253792	0.981399	0.13	0	0	0.35	0	0.03	0	0	0	0.065	0.065
LAMP1	0.489753	0.0505572	0.91797	33.05	17.26	16.43	17.05	0.278299	0.38435	0.981399	10.28	33.79	0.284801	0.284006	0.711418	84.03	44.85	45.54	46.8	-0.0513979	0.862991	0.931308	49.06	52.13	0.299813	0.388419	0.791263	39.47	30.57	30.27	47.66	0.278299	0.38435	0.981399	10.28	33.79	64.44	25.155	35.02	46.17	16.74	38.965	50.595	22.035	22.035
CDKN1A	-0.743354	0.0507983	0.918706	1.03	2.08	1.41	4.86	-0.413097	0.360168	0.981399	2.52	1.7	-0.72075	0.115483	0.711418	0.06	0.67	0.84	0.73	-0.75315	0.184342	0.657723	1.07	0.25	-0.561377	0.319976	0.791263	0.92	0.8	1.51	2.98	-0.413097	0.360168	0.981399	2.52	1.7	0.365	1.555	0.86	0.785	3.135	2.245	0.66	2.11	2.11
NOL9	-0.498624	0.0507819	0.918706	12.14	19	17.53	25.63	-0.254719	0.440157	0.981399	23.15	13.63	0.215391	0.49027	0.725534	19.58	13.28	11.59	13.81	0.288888	0.392752	0.657723	9.85	11.18	0.4082	0.316629	0.791263	14.12	7.97	10.03	12.06	-0.254719	0.440157	0.981399	23.15	13.63	16.43	15.57	11.045	12.7	21.58	11.045	10.515	18.39	18.39
MED14	0.434187	0.0508747	0.918847	60.31	36.69	33.84	34.89	0.146935	0.616917	0.981399	27.48	60.38	0.105776	0.674093	0.850321	127.04	83.38	76.14	100.98	-0.211493	0.463906	0.687717	96.8	92.19	-0.266726	0.459898	0.791263	32.22	14.04	19.63	61.9	0.146935	0.616917	0.981399	27.48	60.38	105.21	48.5	23.13	88.56	34.365	40.765	94.495	43.93	43.93
SLC2A11	0.76614	0.0511885	0.921785	2.44	2.22	1.15	1.14	0.238326	0.590799	0.981399	0.91	3.2	-0.487421	0.2141	0.711418	2.03	4.05	3.34	4.39	-0.954126	0.0209609	0.657723	4.28	5.39	-1.76762	0.00197246	0.791263	0.56	0.04	1.69	4.93	0.238326	0.590799	0.981399	0.91	3.2	3.04	2.33	0.3	3.865	1.145	3.31	4.835	2.055	2.055
INTS4L2	-0.68572	0.0515076	0.924809	0.03	0	0.16	0.53	-0.199967	0.462286	0.981399	0	0.16	0.00670053	0.974018	0.990205	0	0.14	0	0.07	-0.194881	0.687938	0.828655	0	0	0.448415	0.482017	0.791263	0	0	0	0	-0.199967	0.462286	0.981399	0	0.16	0.07	0.015	0	0.035	0.345	0	0	0.08	0.08
BRD8	-0.481329	0.0517596	0.926775	19.57	16.89	24.33	26.23	0.227549	0.490394	0.981399	13.01	17.11	-0.157975	0.60703	0.811099	12.03	20.74	16.6	15.61	0.00620384	0.985214	0.993204	15.71	9.52	-0.301074	0.459553	0.791263	11.42	6.28	10.03	20.76	0.227549	0.490394	0.981399	13.01	17.11	16.385	18.23	8.85	16.105	25.28	15.395	12.615	15.06	15.06
HOXC-AS1	0.791565	0.0518525	0.927732	1.34	2.55	1.36	0.5	0.397727	0.385318	0.981399	1.83	0.82	0.208961	0.409417	0.711418	0	0.33	0.09	0	0.00174643	0.997228	0.998957	0	0	0.524473	0.410538	0.791263	0.53	0	0	0.43	0.397727	0.385318	0.981399	1.83	0.82	0.165	1.945	0.265	0.045	0.93	0.215	0	1.325	1.325
HMGN2P35	-0.606825	0.0519606	0.928036	0	0	0.42	0	-0.218343	0.413874	0.981399	0	0.13	-0.492638	0.113535	0.711418	0.15	0	0.57	0	-0.373555	0.447873	0.677228	0.14	0	0.448415	0.482017	0.791263	0	0	0	0	-0.218343	0.413874	0.981399	0	0.13	0.075	0	0	0.285	0.21	0	0.07	0.065	0.065
SUMO2P4	-0.606825	0.0519606	0.928036	0	0	0.42	0	-0.402938	0.192887	0.981399	0	0.41	-0.366706	0.0926896	0.711418	0	0	0.22	0	-0.388537	0.411795	0.657723	0	0	0.448415	0.482017	0.791263	0	0	0	0	-0.402938	0.192887	0.981399	0	0.41	0	0	0	0.11	0.21	0	0	0.205	0.205
HSPE1P22	-0.606825	0.0519606	0.928036	0	0	0.42	0	-0.0805447	0.755744	0.981399	0	0	-0.11852	0.474543	0.711418	0	0	0	0	-0.388537	0.411795	0.657723	0	0	0.448415	0.482017	0.791263	0	0	0	0	-0.0805447	0.755744	0.981399	0	0	0	0	0	0	0.21	0	0	0	0
RNF14	-0.730683	0.0526828	0.937104	1.42	1.75	1.67	4.64	-0.329638	0.464289	0.981399	2.14	1.94	-0.251046	0.545966	0.769472	1.7	2.79	3.15	1.83	0.591414	0.235889	0.657723	1.9	0.25	1.18585	0.0460461	0.791263	2.89	0.48	0.08	1.63	-0.329638	0.464289	0.981399	2.14	1.94	2.245	1.585	1.685	2.49	3.155	0.855	1.075	2.04	2.04
GOT1	-0.519469	0.052803	0.938697	13.43	9.64	13.48	19.57	0.178013	0.611137	0.981399	10.63	8.94	-0.29852	0.385877	0.711418	5.8	8.55	9.38	6.76	-0.0743596	0.842662	0.919623	6.23	5.47	-0.523437	0.247665	0.791263	5.5	2.57	5.76	10.78	0.178013	0.611137	0.981399	10.63	8.94	7.175	11.535	4.035	8.07	16.525	8.27	5.85	9.785	9.785
TLDC2	-0.707655	0.0529849	0.939745	0.08	0	0	1.04	-0.164143	0.562967	0.981399	0	0.19	-0.412298	0.325123	0.711418	0.2	0.22	0.06	0.83	-0.321347	0.542632	0.736606	0.12	0.19	0.476355	0.45513	0.791263	0	0.02	0	0	-0.164143	0.562967	0.981399	0	0.19	0.21	0.04	0.01	0.445	0.52	0	0.155	0.095	0.095
UQCR11	-0.638702	0.052983	0.939745	4.58	2.66	5.53	5.84	-0.126272	0.758072	0.981399	2.8	4.89	-0.0385371	0.918584	0.969771	4.39	4.43	4.13	4.1	-0.0125856	0.975512	0.987722	5.13	2.12	0.529419	0.29044	0.791263	3.78	2.44	1.63	4.44	-0.126272	0.758072	0.981399	2.8	4.89	4.41	3.62	3.11	4.115	5.685	3.035	3.625	3.845	3.845
STAG3L5P	-0.684943	0.0532728	0.943756	2.99	1.75	4.2	3.77	-0.247719	0.565601	0.981399	3	2.52	-0.238089	0.592632	0.800718	0.51	3.11	2.24	1.01	-1.49645	0.000992369	0.401024	2.99	4.94	0.669251	0.252471	0.791263	1.51	1.06	0.21	2.37	-0.247719	0.565601	0.981399	3	2.52	1.81	2.37	1.285	1.625	3.985	1.29	3.965	2.76	2.76
C11orf82	-0.67332	0.0533517	0.943773	2.14	3.07	3.36	5.43	-0.373153	0.376815	0.981399	3.23	3.47	-0.202245	0.61197	0.814288	2.71	3.13	2.71	3.52	-0.541592	0.203302	0.657723	4.96	2.23	-0.375038	0.461787	0.791263	2.63	1.29	3.71	3.78	-0.373153	0.376815	0.981399	3.23	3.47	2.92	2.605	1.96	3.115	4.395	3.745	3.595	3.35	3.35
PRKAR1B	0.655324	0.0540044	0.948407	5.89	4.03	4.56	1.85	-0.183912	0.636348	0.981399	5.18	5.71	-0.521246	0.13612	0.711418	5.67	6.11	6.77	9.18	-0.418283	0.26772	0.657723	6.13	6.64	0.741082	0.123104	0.791263	5.78	3	1.97	5.21	-0.183912	0.636348	0.981399	5.18	5.71	5.89	4.96	4.39	7.975	3.205	3.59	6.385	5.445	5.445
ZC3HC1	-0.571706	0.0542053	0.95091	5.9	6.97	7.74	11.79	-0.36736	0.320532	0.981399	7.96	8.33	0.0962898	0.78595	0.910648	5.37	8.58	7.02	4.65	-0.0294977	0.93802	0.969046	8.34	3.22	-0.54027	0.285656	0.791263	2.5	1.43	1.65	9.01	-0.36736	0.320532	0.981399	7.96	8.33	6.975	6.435	1.965	5.835	9.765	5.33	5.78	8.145	8.145
C14orf164	-0.598186	0.0543696	0.952699	0	0	0.41	0	-0.255662	0.334786	0.981399	0.09	0	0.0606839	0.796115	0.916046	0	0.22	0.12	0	-0.105419	0.830734	0.91325	0	0	0.448415	0.482017	0.791263	0	0	0	0	-0.255662	0.334786	0.981399	0.09	0	0.11	0	0	0.06	0.205	0	0	0.045	0.045
IGLVIVOR22-1	-0.710257	0.054593	0.953778	0.1	0	0	1.08	-0.0918785	0.74241	0.981399	0	0.12	-0.343355	0.0951635	0.711418	0	0	0	0.17	-0.388537	0.411795	0.657723	0	0	0.988972	0.120799	0.791263	0.55	0	0	0	-0.0918785	0.74241	0.981399	0	0.12	0	0.05	0.275	0.085	0.54	0	0	0.06	0.06
EXOC6B	0.716446	0.054563	0.953778	0.47	0.42	0.08	0	-0.456485	0.340321	0.981399	0.77	0.74	-0.0413438	0.928405	0.974359	1.43	1.01	1.42	0.85	-0.220254	0.668976	0.816273	1.72	0.58	0.455969	0.461904	0.791263	0.57	0.54	0.4	0.69	-0.456485	0.340321	0.981399	0.77	0.74	1.22	0.445	0.555	1.135	0.04	0.545	1.15	0.755	0.755
SLC39A3	0.588926	0.0547231	0.953992	11.13	6.18	4.31	6.42	0.593113	0.114967	0.981399	2.59	9.49	0.250097	0.423387	0.711418	19.02	13.94	12.68	12.22	-0.0989999	0.76527	0.875572	15.28	12.5	-0.390866	0.388278	0.791263	5.26	2.98	4.41	11.97	0.593113	0.114967	0.981399	2.59	9.49	16.48	8.655	4.12	12.45	5.365	8.19	13.89	6.04	6.04
NUP93	0.47884	0.0549284	0.955829	20.62	29.26	13.3	21.88	0.12266	0.698311	0.981399	20.42	23.17	0.326962	0.263793	0.711418	30.43	23.6	17.49	21.65	0.359017	0.262724	0.657723	17.57	15.42	0.355176	0.369083	0.791263	18.72	9.11	9.67	20	0.12266	0.698311	0.981399	20.42	23.17	27.015	24.94	13.915	19.57	17.59	14.835	16.495	21.795	21.795
PSMC1P5	0.65911	0.0551482	0.955934	7.81	2.74	2.16	3.45	-0.91184	0.0155079	0.981399	7.44	10.81	0.490913	0.129849	0.711418	19.56	9.92	9.29	8.64	0.79064	0.0264358	0.657723	7.31	5.19	0.793512	0.092252	0.791263	4.91	4.9	2.12	5.72	-0.91184	0.0155079	0.981399	7.44	10.81	14.74	5.275	4.905	8.965	2.805	3.92	6.25	9.125	9.125
KRT8	-0.451755	0.0552776	0.957633	21.67	27.51	32.54	33.7	-0.119754	0.702392	0.981399	26.04	25.44	-1.98047	1.24623e-07	9.52653e-05	0	16.15	17.4	5.17	0.154353	0.746032	0.863729	4.13	0.18	-0.483461	0.337931	0.791263	5.45	0.49	0.92	14.62	-0.119754	0.702392	0.981399	26.04	25.44	8.075	24.59	2.97	11.285	33.12	7.77	2.155	25.74	25.74
AKNA	0.663466	0.055451	0.957925	6.35	3.12	2.79	2.48	0.491248	0.231936	0.981399	0.86	7.65	0.122389	0.709252	0.871216	13.73	9.02	9.08	9.56	-0.0220315	0.949782	0.975586	9.82	8.16	0.501486	0.208898	0.791263	12.46	13.68	10.1	14.71	0.491248	0.231936	0.981399	0.86	7.65	11.375	4.735	13.07	9.32	2.635	12.405	8.99	4.255	4.255
HSPB1P1	0.277767	0.0805713	0.962481	382.05	311.58	299.21	265.94	0.0782877	0.739339	0.981399	246.32	402.7	-2.6235	1.79641e-23	1.37322e-19	1.85	372.89	421.13	61.75	-0.224549	0.472689	0.69023	66.93	9.36	-0.323372	0.321604	0.791263	113.05	18.88	38.52	170.35	0.0782877	0.739339	0.981399	246.32	402.7	187.37	346.815	65.965	241.44	282.575	104.435	38.145	324.51	324.51
HBE1	-0.303733	0.0942698	0.962481	124.24	127.09	152.88	153.79	-0.437379	0.0889438	0.981399	217.82	127.03	-2.7609	6.32442e-20	3.86763e-16	0.52	85.47	90.38	34.08	0.34076	0.371227	0.657723	38.62	0.04	-0.505713	0.252	0.791263	32.28	0.22	0.85	75.71	-0.437379	0.0889438	0.981399	217.82	127.03	42.995	125.665	16.25	62.23	153.335	38.28	19.33	172.425	172.425
HBZ	-0.0557374	0.764242	0.962481	145.62	94.41	176.67	84.68	-0.524558	0.0422165	0.981399	210.19	129.8	-2.36443	4.9033e-15	2.14183e-11	0.71	84.58	93.57	22.2	0.464043	0.218234	0.657723	24.82	0.42	-0.698066	0.139983	0.791263	19.2	0	0.31	67.15	-0.524558	0.0422165	0.981399	210.19	129.8	42.645	120.015	9.6	57.885	130.675	33.73	12.62	169.995	169.995
RAC1P2	-0.407015	0.282296	0.962481	2.06	1.46	2.47	2.42	-0.329029	0.460172	0.981399	1.67	2.89	2.98303	1.35768e-14	5.18923e-11	11.88	2.96	0.71	0	0.593302	0.139172	0.657723	1.91	5.26	-1.60085	0.00644508	0.791263	0.25	0	1.7	2.46	-0.329029	0.460172	0.981399	1.67	2.89	7.42	1.76	0.125	0.355	2.445	2.08	3.585	2.28	2.28
AL590403.1	-0.0473703	0.854454	0.962481	0	0	0	0	-0.0805447	0.755744	0.981399	0	0	2.24651	1.59532e-12	4.43457e-09	0	13.8	0	0	1.95412	3.27256e-05	0.0312703	0	0	-1.33536	0.0260775	0.791263	0	0	7.32	0	-0.0805447	0.755744	0.981399	0	0	6.9	0	0	0	0	3.66	0	0	0
HBA2	-0.219638	0.186966	0.962481	274.42	174.58	323.19	200.88	-0.472217	0.0509593	0.981399	356.47	246.96	-1.75938	2.20837e-11	5.19425e-08	6.71	183.34	228.07	53.16	-0.0330703	0.91483	0.957246	70.28	10.7	-0.500435	0.233545	0.791263	48.62	0.42	0.64	160.41	-0.472217	0.0509593	0.981399	356.47	246.96	95.025	224.5	24.52	140.615	262.035	80.525	40.49	301.715	301.715
MIR4647	0.146076	0.608927	0.962481	0.17	0	0	0	0.108209	0.703725	0.981399	0	0	2.14651	3.64712e-11	7.70435e-08	6.06	0.36	0	0	1.89784	6.88719e-05	0.0539973	0	0	0.448415	0.482017	0.791263	0	0	0	0	0.108209	0.703725	0.981399	0	0	3.21	0.085	0	0	0	0	0	0	0
RHEBP1	0.637522	0.100358	0.962481	0.72	0.43	0.26	0	0.777913	0.0568948	0.981399	0	0.26	2.10211	1.06973e-10	1.80545e-07	3.47	0.86	0	0	1.8455	0.000113211	0.0799875	0	0	-0.792451	0.202246	0.791263	0.12	0	0.87	0.81	0.777913	0.0568948	0.981399	0	0.26	2.165	0.575	0.06	0	0.13	0.84	0	0.13	0.13
AL354806.1	-0.0473703	0.854454	0.962481	0	0	0	0	-0.0805447	0.755744	0.981399	0	0	1.91824	8.91027e-09	1.04788e-05	7.61	0	0	0	1.67892	0.000559671	0.259289	0	0	0.448415	0.482017	0.791263	0	0	0	0	-0.0805447	0.755744	0.981399	0	0	3.805	0	0	0	0	0	0	0	0
MIR637	-0.0473703	0.854454	0.962481	0	0	0	0	-0.0805447	0.755744	0.981399	0	0	-1.95703	1.08166e-08	1.22496e-05	0	0	0.69	2.2	-1.20973	0.017701	0.657723	1.19	0	0.448415	0.482017	0.791263	0	0	0	0	-0.0805447	0.755744	0.981399	0	0	0	0	0	1.445	0	0	0.595	0	0
EIF1AXP1	-0.35939	0.375988	0.962481	0.61	1.93	0.73	2.84	0.704767	0.136915	0.981399	0	1.45	-1.95065	1.25733e-08	1.28152e-05	0	0	1.57	1.03	-1.29095	0.011594	0.657723	1.35	0	0.543842	0.393813	0.791263	0.07	0	0	0	0.704767	0.136915	0.981399	0	1.45	0	1.27	0.035	1.3	1.785	0	0.675	0.725	0.725
FAT1	-0.378959	0.125775	0.962481	12.78	27.83	18.78	30.84	-0.156467	0.627743	0.981399	22.39	18.66	-2.08447	2.82312e-08	2.69758e-05	0	14.95	16.82	5.79	0.029365	0.950946	0.975971	5.64	0.03	-0.750208	0.181371	0.791263	2.73	0.03	0.33	9.7	-0.156467	0.627743	0.981399	22.39	18.66	7.475	20.305	1.38	11.305	24.81	5.015	2.835	20.525	20.525
MIR4748	-0.0473703	0.854454	0.962481	0	0	0	0	-0.0805447	0.755744	0.981399	0	0	-1.89082	4.14274e-08	3.72567e-05	0	0	0	5.41	-0.388537	0.411795	0.657723	0	0	0.448415	0.482017	0.791263	0	0	0	0	-0.0805447	0.755744	0.981399	0	0	0	0	0	2.705	0	0	0	0	0
XAGE1B	-0.424125	0.127459	0.962481	7.9	11.83	7.17	22.1	-0.344362	0.323438	0.981399	17.47	8.43	-2.22486	1.08724e-07	8.68095e-05	0	3.8	7.3	4.37	-0.476765	0.369431	0.657723	3.48	0	1.53339	0.0114048	0.791263	4.61	0.04	0	1	-0.344362	0.323438	0.981399	17.47	8.43	1.9	9.865	2.325	5.835	14.635	0.5	1.74	12.95	12.95
AL353629.1	-0.0473703	0.854454	0.962481	0	0	0	0	-0.0805447	0.755744	0.981399	0	0	1.65353	1.53706e-06	0.000942279	5.16	0	0	0	1.41211	0.00459583	0.657723	0	0	0.448415	0.482017	0.791263	0	0	0	0	-0.0805447	0.755744	0.981399	0	0	2.58	0	0	0	0	0	0	0	0
AL391357.1	0.206175	0.602909	0.962481	0.89	0.01	0.33	0	-1.30155	0.00459795	0.981399	1.44	1.5	-1.63241	4.87524e-06	0.00254147	0.08	0	0.05	3.73	-1.51896	0.00332023	0.657723	2.11	0	0.634746	0.31992	0.791263	0	0.39	0.19	0	-1.30155	0.00459795	0.981399	1.44	1.5	0.04	0.45	0.195	1.89	0.165	0.095	1.055	1.47	1.47
MIR5001	-0.0473703	0.854454	0.962481	0	0	0	0	-0.0805447	0.755744	0.981399	0	0	-1.54333	1.5851e-05	0.00723395	0	0	0	3.13	-0.388537	0.411795	0.657723	0	0	0.448415	0.482017	0.791263	0	0	0	0	-0.0805447	0.755744	0.981399	0	0	0	0	0	1.565	0	0	0	0	0
OPTN	-0.440656	0.217295	0.962481	2.15	2.7	4.29	2.74	-0.311762	0.46528	0.981399	3.76	2.43	-1.81479	4.90605e-05	0.0178586	0	1.71	2.62	3.14	-1.00636	0.0658476	0.657723	2.35	0.35	0.421425	0.3194	0.791263	7.03	9.83	8.48	7.99	-0.311762	0.46528	0.981399	3.76	2.43	0.855	2.425	8.43	2.88	3.515	8.235	1.35	3.095	3.095
LL0XNC01-116E7.2	-0.0473703	0.854454	0.962481	0	0	0	0	-0.0805447	0.755744	0.981399	0	0	-1.46182	4.85306e-05	0.0178586	0	0	0.28	1.57	-0.388537	0.411795	0.657723	0	0	-1.37502	0.0210825	0.791263	0	0.16	2.69	0.94	-0.0805447	0.755744	0.981399	0	0	0	0	0.08	0.925	0	1.815	0	0	0
UBBP4	0.0676852	0.779879	0.962481	20.73	29.69	27.1	20.3	0.159277	0.614733	0.981399	25.3	18.36	-1.45333	5.81805e-05	0.0202157	0.87	11.35	15.21	5.73	0.39096	0.386888	0.657723	6.99	0.07	-1.23075	0.0199112	0.791263	4.27	0	1.2	14.81	0.159277	0.614733	0.981399	25.3	18.36	6.11	25.21	2.135	10.47	23.7	8.005	3.53	21.83	21.83
FLNC	-0.405461	0.105657	0.962481	14.81	20.33	22.3	23.34	0.418791	0.211441	0.981399	10.35	14.75	-1.49753	0.000177164	0.0451428	0.01	9.93	14.51	1.72	-0.436365	0.357136	0.657723	3.6	0.73	-0.571766	0.323224	0.791263	1.92	0.08	0.03	8.87	0.418791	0.211441	0.981399	10.35	14.75	4.97	17.57	1	8.115	22.82	4.45	2.165	12.55	12.55
MIR302B	0.194093	0.508848	0.962481	0.22	0	0	0	0.154622	0.597553	0.981399	0	0	-1.35798	0.000176947	0.0451428	0	0	0.59	0.78	-0.388537	0.411795	0.657723	0	0	1.39278	0.0265816	0.791263	0	1.54	0	0	0.154622	0.597553	0.981399	0	0	0	0.11	0.77	0.685	0	0	0	0	0
PIGUP1	-0.0473703	0.854454	0.962481	0	0	0	0	-0.218343	0.413874	0.981399	0	0.13	-1.3509	0.00019241	0.047832	0	0	0.46	0.94	-1.13875	0.0242318	0.657723	0.08	0.66	0.747836	0.240551	0.791263	0.54	0	0	0.19	-0.218343	0.413874	0.981399	0	0.13	0	0	0.27	0.7	0	0.095	0.37	0.065	0.065
TNNT1	-0.426231	0.0881531	0.962481	15.97	19.17	21.76	24.98	-0.187219	0.564889	0.981399	20.64	18.23	-1.33676	0.00019184	0.047832	1.1	11.43	13.66	6.44	-0.491174	0.227119	0.657723	6.37	2.63	-0.353136	0.392078	0.791263	10.53	5.38	9.89	18.32	-0.187219	0.564889	0.981399	20.64	18.23	6.265	17.57	7.955	10.05	23.37	14.105	4.5	19.435	19.435
AL355388.1	-0.0473703	0.854454	0.962481	0	0	0	0	-0.0805447	0.755744	0.981399	0	0	-1.34817	0.000199392	0.0491677	0	0	2.24	0	-0.388537	0.411795	0.657723	0	0	2.0228	0.00107302	0.791263	3.28	0	0	0	-0.0805447	0.755744	0.981399	0	0	0	0	1.64	1.12	0	0	0	0	0
MS4A7	0.325859	0.292337	0.962481	0.07	0.22	0	0	0.204484	0.514348	0.981399	0	0.08	-1.34613	0.000203442	0.0497652	0	0	0.29	1.24	-0.388537	0.411795	0.657723	0	0	0.594552	0.350077	0.791263	0.62	0.01	0.16	0.21	0.204484	0.514348	0.981399	0	0.08	0	0.145	0.315	0.765	0	0.185	0	0.04	0.04
SPATS2L	-0.393565	0.156122	0.962481	8.13	11.88	11.55	14.26	-0.413115	0.233897	0.981399	14.52	11.42	-1.43827	0.000230296	0.0545872	0.67	5.4	6.2	5.65	0.0706172	0.882602	0.941211	2.59	0.62	0.364849	0.444648	0.791263	6.06	2.25	1.82	7.9	-0.413115	0.233897	0.981399	14.52	11.42	3.035	10.005	4.155	5.925	12.905	4.86	1.605	12.97	12.97
KHSRP	0.195461	0.31733	0.962481	105.39	84.74	75.01	88.2	0.169046	0.533717	0.981399	57.36	113.53	0.8869	0.000259213	0.0595937	271.09	154.65	155.5	65.88	0.51232	0.0708431	0.657723	108.91	118.79	0.339151	0.285972	0.791263	77.46	70.07	47.7	123.91	0.169046	0.533717	0.981399	57.36	113.53	212.87	95.065	73.765	110.69	81.605	85.805	113.85	85.445	85.445
MED4	-0.376376	0.315351	0.962481	2.21	1.61	1.57	3.91	-0.382673	0.383561	0.981399	2.77	2.33	-1.57877	0.00028983	0.0651628	0.38	1.69	3.53	3.03	-0.835933	0.105927	0.657723	2.32	0.76	1.02119	0.027215	0.791263	7.54	4.42	4.34	3.35	-0.382673	0.383561	0.981399	2.77	2.33	1.035	1.91	5.98	3.28	2.74	3.845	1.54	2.55	2.55
NKG7	0.669441	0.109686	0.962481	0.6	0.65	0	0.58	0.322371	0.491003	0.981399	0.24	0.53	-1.421	0.00038083	0.0808654	0	0.45	1.27	1.33	-1.42128	0.00689805	0.657723	0.51	2.12	-0.6325	0.302518	0.791263	0.16	0.28	1.16	0.95	0.322371	0.491003	0.981399	0.24	0.53	0.225	0.625	0.22	1.3	0.29	1.055	1.315	0.385	0.385
GAGE2C	-0.0473703	0.854454	0.962481	0	0	0	0	-0.0805447	0.755744	0.981399	0	0	1.25741	0.000418428	0.0870358	0	2.99	0	0	0.965754	0.0607102	0.657723	0	0	0.448415	0.482017	0.791263	0	0	0	0	-0.0805447	0.755744	0.981399	0	0	1.495	0	0	0	0	0	0	0	0
ANGPT1	0.12344	0.734396	0.962481	2.16	3.48	2.05	2.86	0.168258	0.696612	0.981399	1.55	3.24	-1.57136	0.000469782	0.0951292	0	2.01	2.09	3.04	-0.0639982	0.908849	0.954431	1.15	0	0.361254	0.420664	0.791263	8.51	3.29	6.2	5.64	0.168258	0.696612	0.981399	1.55	3.24	1.005	2.82	5.9	2.565	2.455	5.92	0.575	2.395	2.395
MCF2L	0.194831	0.576591	0.962481	0.48	0.04	0.15	0	0.346997	0.314532	0.981399	0	0.06	1.39963	0.000481965	0.0969542	2.17	0.98	0.41	0.04	0.246805	0.630702	0.791754	0.81	0.95	0.769618	0.222166	0.791263	0.23	0.66	0	0.55	0.346997	0.314532	0.981399	0	0.06	1.575	0.26	0.445	0.225	0.075	0.275	0.88	0.03	0.03
OMA1	0.140563	0.727893	0.962481	1.52	1.42	1.43	1.13	0.251964	0.589524	0.981399	0.77	1.5	1.44488	0.000518629	0.101007	6.36	3.34	1.45	1.04	0.465403	0.268731	0.657723	2.89	2.13	-0.63335	0.274089	0.791263	0.66	0.51	2.07	1.6	0.251964	0.589524	0.981399	0.77	1.5	4.85	1.47	0.585	1.245	1.28	1.835	2.51	1.135	1.135
ST13P6	0.47244	0.204974	0.962481	3.41	2.33	0.73	3.83	0.570585	0.194566	0.981399	1.01	2.56	-1.44055	0.000528826	0.102341	0	0.6	1.32	1.63	-2.07563	4.70594e-05	0.0388902	2.34	1.82	-1.42155	0.0109382	0.791263	1.4	0	5.01	2.13	0.570585	0.194566	0.981399	1.01	2.56	0.3	2.87	0.7	1.475	2.28	3.57	2.08	1.785	1.785
ZBTB40-IT1	0.0999885	0.820446	0.962481	0.64	0.32	0.94	0	-0.945927	0.0449707	0.981399	2.32	0.69	-1.31762	0.000558609	0.106754	0	0.25	0.56	1.55	-0.0744348	0.880692	0.94006	0	0	0.742828	0.23871	0.791263	1.15	0	0	0.62	-0.945927	0.0449707	0.981399	2.32	0.69	0.125	0.48	0.575	1.055	0.47	0.31	0	1.505	1.505
SSX3	-0.347928	0.275362	0.962481	3.46	6.39	5.18	6.96	-0.174302	0.655511	0.981399	8.12	3.4	-1.52607	0.000615348	0.112668	0	2.45	3.3	2.15	0.169967	0.7578	0.871453	0.93	0	-0.467873	0.451968	0.791263	0.48	0.04	0.04	2.66	-0.174302	0.655511	0.981399	8.12	3.4	1.225	4.925	0.26	2.725	6.07	1.35	0.465	5.76	5.76
CYCSP55	0.230545	0.442544	0.962481	0.26	0	0	0	0.189777	0.526192	0.981399	0	0	1.22726	0.000606108	0.112668	2.71	0	0	0	0.985848	0.0568899	0.657723	0	0	0.920706	0.148063	0.791263	0	0.62	0.08	0	0.189777	0.526192	0.981399	0	0	1.355	0.13	0.31	0	0	0.04	0	0	0
TGFBR3	-0.365878	0.250366	0.962481	4.22	5.27	6.49	5.84	-0.638234	0.093965	0.981399	11.68	4.77	-1.51028	0.000717255	0.122522	0	2.4	2.39	2.86	0.0957547	0.86253	0.93114	0.89	0.05	0.584086	0.325823	0.791263	3.44	0.08	0.06	3.03	-0.638234	0.093965	0.981399	11.68	4.77	1.2	4.745	1.76	2.625	6.165	1.545	0.47	8.225	8.225
TNFRSF1B	-0.430148	0.12448	0.962481	7.82	10.89	11.77	13.09	-0.432465	0.216442	0.981399	11.84	12.59	-1.41447	0.000732974	0.123824	0.03	5.79	5.99	2.41	-0.501719	0.315895	0.657723	3.41	0.36	-0.584232	0.203057	0.791263	5.4	2.04	6.86	8.41	-0.432465	0.216442	0.981399	11.84	12.59	2.91	9.355	3.72	4.2	12.43	7.635	1.885	12.215	12.215
MIR933	-0.0473703	0.854454	0.962481	0	0	0	0	-0.0805447	0.755744	0.981399	0	0	1.20601	0.000748671	0.125781	0	2.74	0	0	0.91471	0.077089	0.657723	0	0	0.448415	0.482017	0.791263	0	0	0	0	-0.0805447	0.755744	0.981399	0	0	1.37	0	0	0	0	0	0	0	0
CD69	0.58833	0.124931	0.962481	2.48	2.51	1.29	1.65	0.278122	0.527066	0.981399	1.6	2.21	-1.51367	0.000753384	0.125881	0.21	1.35	2.61	2.36	-0.786448	0.151286	0.657723	3.4	0	-0.438107	0.329911	0.791263	5.06	3.25	8.15	7.78	0.278122	0.527066	0.981399	1.6	2.21	0.78	2.495	4.155	2.485	1.47	7.965	1.7	1.905	1.905
PSPC1P2	-0.0473703	0.854454	0.962481	0	0	0	0	-0.217478	0.409861	0.981399	0.07	0	-1.22548	0.000785909	0.129198	0	0	0	1.83	-0.388537	0.411795	0.657723	0	0	-0.594617	0.345069	0.791263	0	0	1.83	0	-0.217478	0.409861	0.981399	0.07	0	0	0	0	0.915	0	0.915	0	0.035	0.035
GATSL1	-0.0473703	0.854454	0.962481	0	0	0	0	-0.0805447	0.755744	0.981399	0	0	1.19878	0.000829422	0.1349	2.59	0	0	0	0.957194	0.0651525	0.657723	0	0	0.448415	0.482017	0.791263	0	0	0	0	-0.0805447	0.755744	0.981399	0	0	1.295	0	0	0	0	0	0	0	0
PPP4R1L	-0.189402	0.651928	0.962481	0.67	1.28	0.95	1.3	-0.14797	0.756044	0.981399	0.86	1.25	-1.36581	0.000848531	0.13682	0	0.52	0.59	2.48	-0.451165	0.39952	0.657723	0	0.47	-0.65668	0.296964	0.791263	0	0	0.58	0.59	-0.14797	0.756044	0.981399	0.86	1.25	0.26	0.975	0	1.535	1.125	0.585	0.235	1.055	1.055
HBD	-0.598116	0.140768	0.962481	1.4	0.65	2.42	1.23	-0.728275	0.115692	0.981399	1.37	2.48	-1.49891	0.000871223	0.139473	0	1.02	2.68	1.24	-0.740945	0.194655	0.657723	1.35	0.19	-0.861653	0.126864	0.791263	2.09	0	2.76	2.29	-0.728275	0.115692	0.981399	1.37	2.48	0.51	1.025	1.045	1.96	1.825	2.525	0.77	1.925	1.925
CYCSP52	-0.0473703	0.854454	0.962481	0	0	0	0	-0.0805447	0.755744	0.981399	0	0	1.21079	0.000890506	0.141366	3.09	0	0.08	0	1.07036	0.0372833	0.657723	0	0	0.448415	0.482017	0.791263	0	0	0	0	-0.0805447	0.755744	0.981399	0	0	1.545	0	0	0.04	0	0	0	0	0
PRKCH	0.378079	0.303984	0.962481	3.96	2	3.01	1.41	0.332798	0.443291	0.981399	0.82	4.3	-1.43395	0.000912957	0.143894	0	4.16	5.47	1.79	0.0822067	0.879548	0.939728	1.4	0.1	0.743085	0.0563336	0.791263	19.73	14.25	16.55	11.39	0.332798	0.443291	0.981399	0.82	4.3	2.08	2.98	16.99	3.63	2.21	13.97	0.75	2.56	2.56
U1	-0.23169	0.599455	0.962481	0.42	0.65	1.09	0.41	-0.498085	0.299227	0.981399	1.11	0.74	-1.31144	0.000924939	0.144295	0	0.38	0.83	1.43	0.0457939	0.927973	0.963615	0	0	0.485911	0.446044	0.791263	0.11	0	0	0.08	-0.498085	0.299227	0.981399	1.11	0.74	0.19	0.535	0.055	1.13	0.75	0.04	0	0.925	0.925
SUMO1P4	-0.0473703	0.854454	0.962481	0	0	0	0	-0.0805447	0.755744	0.981399	0	0	1.17429	0.00107886	0.163308	2.49	0	0	0	0.932567	0.0729965	0.657723	0	0	0.448415	0.482017	0.791263	0	0	0	0	-0.0805447	0.755744	0.981399	0	0	1.245	0	0	0	0	0	0	0	0
EXO5	-0.269957	0.476682	0.962481	0.33	0	0.13	0.42	-0.195175	0.584208	0.981399	0.14	0.23	1.22058	0.00108839	0.163939	1.47	0.61	0.11	0.06	0.529958	0.323369	0.657723	0.55	0.13	0.677115	0.262553	0.791263	0.97	0.85	1.47	0.26	-0.195175	0.584208	0.981399	0.14	0.23	1.04	0.165	0.91	0.085	0.275	0.865	0.34	0.185	0.185
ALOX12P2	-0.545945	0.144445	0.962481	2.27	1.37	2.15	3.52	-0.490789	0.264053	0.981399	4.86	1.39	-1.45691	0.00120458	0.174562	0	0.99	2.56	1.19	-0.214128	0.704096	0.837872	0.84	0	-0.462884	0.435279	0.791263	0.37	0.64	1.37	1.37	-0.490789	0.264053	0.981399	4.86	1.39	0.495	1.82	0.505	1.875	2.835	1.37	0.42	3.125	3.125
SYNGR1	-0.187443	0.608666	0.962481	2.98	1.77	3.22	2.25	-0.687016	0.102909	0.981399	3.07	4.85	-1.42948	0.00142503	0.198964	0	2.43	3.76	1.55	0.268587	0.623673	0.788834	0.56	0.07	0.565206	0.203842	0.791263	9.53	3.84	6.09	5.48	-0.687016	0.102909	0.981399	3.07	4.85	1.215	2.375	6.685	2.655	2.735	5.785	0.315	3.96	3.96
HNRNPA3P5	-0.607291	0.0835137	0.962481	0.04	0	0	0.82	-0.796086	0.0205743	0.981399	0.68	0	1.13772	0.0015703	0.212456	1.41	0.25	0	0	0.884201	0.0900752	0.657723	0	0	0.873212	0.170166	0.791263	0.61	0	0	0.12	-0.796086	0.0205743	0.981399	0.68	0	0.83	0.02	0.305	0	0.41	0.06	0	0.34	0.34
LINC00623	-0.713568	0.0923275	0.962481	0.96	0.37	1.12	1.55	-0.570045	0.233031	0.981399	0.44	2.22	-1.2399	0.00183088	0.241306	0.13	0.18	0.88	1	-0.552071	0.299794	0.657723	0.72	0	0.388796	0.432915	0.791263	2.85	3.3	2.48	3.75	-0.570045	0.233031	0.981399	0.44	2.22	0.155	0.665	3.075	0.94	1.335	3.115	0.36	1.33	1.33
ALG14	0.600568	0.167302	0.962481	1.46	0.59	1.11	0.07	-1.05909	0.0199066	0.981399	4.15	1.46	1.36396	0.00215934	0.272835	4.7	1.61	0.04	2.12	1.56154	0.00167176	0.543801	0.87	0.09	1.09755	0.0653171	0.791263	1.33	1.28	0.22	1.17	-1.05909	0.0199066	0.981399	4.15	1.46	3.155	1.025	1.305	1.08	0.59	0.695	0.48	2.805	2.805
NUBPL	0.155553	0.674006	0.962481	0.25	0.18	0.02	0.31	-0.268436	0.515496	0.981399	0.32	0.3	1.25404	0.00241755	0.294972	3.31	0.41	0.25	0.2	0.821639	0.116123	0.657723	0.34	0.32	0.562149	0.374527	0.791263	0.73	0.06	0.15	0.41	-0.268436	0.515496	0.981399	0.32	0.3	1.86	0.215	0.395	0.225	0.165	0.28	0.33	0.31	0.31
ITGAX	0.183377	0.56284	0.962481	0.24	0.07	0.07	0	0.105225	0.745419	0.981399	0	0.18	1.18293	0.00248148	0.301097	3.12	0.18	0.19	0.1	0.892038	0.0825834	0.657723	0.15	0.14	1.43127	0.0153636	0.791263	0.86	2.75	0.42	0.52	0.105225	0.745419	0.981399	0	0.18	1.65	0.155	1.805	0.145	0.035	0.47	0.145	0.09	0.09
VCX3B	0.34619	0.397225	0.962481	0.77	2.68	0.68	1.5	0.389726	0.405178	0.981399	0.76	1.22	-1.10218	0.00266075	0.31849	0	0	0.22	0.86	-0.388537	0.411795	0.657723	0	0	0.838817	0.18378	0.791263	1.15	0	0	0.48	0.389726	0.405178	0.981399	0.76	1.22	0	1.725	0.575	0.54	1.09	0.24	0	0.99	0.99
TCEAL1	0.679739	0.112735	0.962481	1.17	0.67	0.52	0.19	0.226839	0.636838	0.981399	0.39	1	-1.37227	0.00285014	0.330413	0.05	1.37	1.78	2.02	-1.79796	0.000511166	0.244217	2.01	2.73	1.16422	0.0333468	0.791263	3.27	1.7	0.85	1.74	0.226839	0.636838	0.981399	0.39	1	0.71	0.92	2.485	1.9	0.355	1.295	2.37	0.695	0.695
SNAPC5	0.147317	0.656578	0.962481	4.86	4.41	3.65	4.52	0.639143	0.120477	0.981399	2.3	3.12	-1.31797	0.00296871	0.339978	0.1	2.56	2.73	2.4	-1.30125	0.00958106	0.657723	2.89	1.42	0.643308	0.229545	0.791263	2.24	2.22	0.71	3.54	0.639143	0.120477	0.981399	2.3	3.12	1.33	4.635	2.23	2.565	4.085	2.125	2.155	2.71	2.71
SNHG9	-0.58797	0.064533	0.962481	5.62	3.37	7.04	6.51	-0.481917	0.21598	0.981399	3.8	9.35	0.98987	0.00301767	0.343016	17.11	11.83	8.36	4.72	0.643684	0.068419	0.657723	13.63	3.14	1.38327	0.0055652	0.791263	4.48	5.3	0.2	8.06	-0.481917	0.21598	0.981399	3.8	9.35	14.47	4.495	4.89	6.54	6.775	4.13	8.385	6.575	6.575
MIR4312	-0.0473703	0.854454	0.962481	0	0	0	0	-0.0805447	0.755744	0.981399	0	0	1.06143	0.00329479	0.359207	0	2.14	0	0	0.771763	0.141144	0.657723	0	0	0.448415	0.482017	0.791263	0	0	0	0	-0.0805447	0.755744	0.981399	0	0	1.07	0	0	0	0	0	0	0	0
COBLL1	0.210836	0.564254	0.962481	2.44	3.13	2.15	2.42	0.330387	0.448067	0.981399	1.05	3.44	-1.34989	0.00335515	0.361234	0	1.15	1.5	1.84	-1.04112	0.0633355	0.657723	2.44	0.15	0.441408	0.31265	0.791263	9.63	4.29	9.87	4.68	0.330387	0.448067	0.981399	1.05	3.44	0.575	2.785	6.96	1.67	2.285	7.275	1.295	2.245	2.245
FAM72D	0.523846	0.140471	0.962481	3.14	4.38	1.98	2.83	0.256992	0.536263	0.981399	2.74	3.09	-1.29271	0.00363496	0.381581	0	3.15	2.13	2.91	-1.89676	8.31641e-05	0.0620222	2.36	5.35	-0.436964	0.461737	0.791263	1.57	0	0.37	3.37	0.256992	0.536263	0.981399	2.74	3.09	1.575	3.76	0.785	2.52	2.405	1.87	3.855	2.915	2.915
HIP1	-0.4644	0.144136	0.962481	3.77	5.6	5.51	7.43	-0.329901	0.396879	0.981399	5.3	6.12	-1.17189	0.00364397	0.381581	1.24	2.76	5.91	3.21	-0.622077	0.174786	0.657723	2.85	1.99	-0.56806	0.290721	0.791263	2.51	0.48	1.62	5.28	-0.329901	0.396879	0.981399	5.3	6.12	2	4.685	1.495	4.56	6.47	3.45	2.42	5.71	5.71
OCIAD2	-0.287845	0.341086	0.962481	0.12	0	0.24	0	-0.195427	0.525591	0.981399	0	0.3	-1.19441	0.00366148	0.382106	0	0.48	0.6	1.73	0.036084	0.944329	0.972639	0.07	0	0.985591	0.0880612	0.791263	2.58	0.73	2.3	0.27	-0.195427	0.525591	0.981399	0	0.3	0.24	0.06	1.655	1.165	0.12	1.285	0.035	0.15	0.15
IFRG15	-0.542337	0.0876004	0.962481	4.2	4.91	4.05	10.61	0.196681	0.624752	0.981399	3.19	4.38	-1.22533	0.00368257	0.382999	0	6.37	3.73	3.04	-0.82252	0.0901257	0.657723	4.39	0.61	0.609462	0.1829	0.791263	10.87	2.22	5.77	4.08	0.196681	0.624752	0.981399	3.19	4.38	3.185	4.555	6.545	3.385	7.33	4.925	2.5	3.785	3.785
AL157871.2	0.489601	0.262714	0.962481	1.22	0.35	0	1.01	0.398636	0.400175	0.981399	0	1.19	-1.23055	0.00398242	0.403021	1.38	1.06	5.3	1.83	1.38596	0.00529773	0.657723	0	0	0.62617	0.308542	0.791263	0	2.82	0	1.46	0.398636	0.400175	0.981399	0	1.19	1.22	0.785	1.41	3.565	0.505	0.73	0	0.595	0.595
PDCL3P4	0.136178	0.631349	0.962481	0.16	0	0	0	0.0985891	0.727406	0.981399	0	0	1.08159	0.00397396	0.403021	1.26	0.48	0.16	0	0.581634	0.278033	0.657723	0.51	0	0.814902	0.202016	0.791263	0	0.33	0	0	0.0985891	0.727406	0.981399	0	0	0.87	0.08	0.165	0.08	0	0	0.255	0	0
LINC01088	-0.149147	0.60434	0.962481	5.05	15.17	6.91	13.06	0.193772	0.593936	0.981399	9.84	5.61	-1.21921	0.00405361	0.403737	0.28	3.64	2.97	3.6	-0.64757	0.18704	0.657723	1.96	1.45	0.44933	0.381838	0.791263	3.51	1.82	1.12	4.81	0.193772	0.593936	0.981399	9.84	5.61	1.96	10.11	2.665	3.285	9.985	2.965	1.705	7.725	7.725
PFKM	0.392092	0.328988	0.962481	3.4	0.74	1.54	0.89	-0.252425	0.573764	0.981399	1.13	3.39	1.06926	0.00447509	0.435556	9.52	5.21	2.64	3	0.174202	0.647625	0.803581	6.17	3.74	-1.19633	0.0400742	0.791263	0.85	0	1.58	2.7	-0.252425	0.573764	0.981399	1.13	3.39	7.365	2.07	0.425	2.82	1.215	2.14	4.955	2.26	2.26
LITAF	0.398876	0.183179	0.962481	7.15	10.63	4.84	8.23	0.338802	0.356654	0.981399	5.21	8.1	-1.13804	0.00461882	0.437477	0.53	5.36	6.07	3.1	-0.253278	0.59405	0.76924	4.65	0.33	0.878694	0.03601	0.791263	11.42	9.76	6.07	9.35	0.338802	0.356654	0.981399	5.21	8.1	2.945	8.89	10.59	4.585	6.535	7.71	2.49	6.655	6.655
C11orf35	0.433432	0.312338	0.962481	1.01	0.21	0.1	0.5	-0.309996	0.519622	0.981399	1.54	0.26	-1.06673	0.00461554	0.437477	0	0.14	0.4	0.92	-0.261004	0.592462	0.768266	0.05	0	0.792906	0.209948	0.791263	0.07	0.83	0	0.41	-0.309996	0.519622	0.981399	1.54	0.26	0.07	0.61	0.45	0.66	0.3	0.205	0.025	0.9	0.9
FAM72C	-0.763506	0.0693788	0.962481	0.23	1.41	0.61	2.84	-0.751233	0.11208	0.981399	1.46	1.4	-1.03919	0.00455912	0.437477	0	0	1.3	0	-1.92989	0.000115101	0.0799875	3.27	0	0.830094	0.173097	0.791263	1.48	0.44	1.99	0	-0.751233	0.11208	0.981399	1.46	1.4	0	0.82	0.96	0.65	1.725	0.995	1.635	1.43	1.43
LA16c-390E6.4	0.131901	0.740068	0.962481	0.54	0.14	0.37	0	0.60458	0.101639	0.981399	0	0	1.18538	0.00471154	0.443276	2.58	0.53	0.58	0	0.719363	0.172903	0.657723	0.84	0.07	0.726807	0.251243	0.791263	0.53	0.19	0.17	0.22	0.60458	0.101639	0.981399	0	0	1.555	0.34	0.36	0.29	0.185	0.195	0.455	0	0
TLCD1	0.176516	0.581283	0.962481	5.66	5.58	4.82	4.89	0.279346	0.474767	0.981399	5.64	3.48	-1.20706	0.00488976	0.453073	0.28	3.21	3.47	2.66	-0.0690625	0.894243	0.947117	0.64	1.35	-0.660836	0.188179	0.791263	2.62	1.31	3.25	6.35	0.279346	0.474767	0.981399	5.64	3.48	1.745	5.62	1.965	3.065	4.855	4.8	0.995	4.56	4.56
MIR555	-0.0473703	0.854454	0.962481	0	0	0	0	-0.0805447	0.755744	0.981399	0	0	-1.02471	0.00508561	0.465577	0	0	0	1.25	-0.388537	0.411795	0.657723	0	0	0.448415	0.482017	0.791263	0	0	0	0	-0.0805447	0.755744	0.981399	0	0	0	0	0	0.625	0	0	0	0	0
HNRNPA1P52	-0.144132	0.74491	0.962481	0.36	0.31	0.22	0.65	-0.448645	0.338486	0.981399	0.97	0.32	1.19155	0.00513157	0.466988	2.55	0.62	0.56	0.04	1.20121	0.0166941	0.657723	0.21	0.05	1.4073	0.0241626	0.791263	0.87	0.47	0	0.19	-0.448645	0.338486	0.981399	0.97	0.32	1.585	0.335	0.67	0.3	0.435	0.095	0.13	0.645	0.645
AL049829.1	-0.0473703	0.854454	0.962481	0	0	0	0	-0.0805447	0.755744	0.981399	0	0	-1.02302	0.00517295	0.469357	0	0	1.26	0	-0.388537	0.411795	0.657723	0	0	0.448415	0.482017	0.791263	0	0	0	0	-0.0805447	0.755744	0.981399	0	0	0	0	0	0.63	0	0	0	0	0
ARSG	0.665237	0.0865662	0.962481	0.3	0.84	0.14	0.09	0.639279	0.116768	0.981399	0.12	0.11	1.03663	0.00536152	0.483596	0.77	0.71	0.12	0	0.0722819	0.896002	0.948126	0.38	0.47	1.1675	0.0620156	0.791263	0.37	0.88	0.05	0.25	0.639279	0.116768	0.981399	0.12	0.11	0.74	0.57	0.625	0.06	0.115	0.15	0.425	0.115	0.115
RAB13	-0.548011	0.067622	0.962481	6.44	5.8	8.4	9.72	-0.403181	0.278033	0.981399	8.09	7.91	-1.04346	0.00544586	0.485475	1.79	5.29	7.03	5.66	-0.0832404	0.848478	0.922674	3.9	1.47	0.640738	0.141308	0.791263	10.18	5.24	4.76	8.38	-0.403181	0.278033	0.981399	8.09	7.91	3.54	6.12	7.71	6.345	9.06	6.57	2.685	8	8
CEP76	0.669178	0.102193	0.962481	1.51	1.97	0.47	1.42	0.522395	0.260413	0.981399	1.35	0.73	-1.26024	0.00668972	0.566197	0.13	0.94	1.48	1.72	-0.540109	0.345074	0.657723	0.98	0.28	0.639908	0.29149	0.791263	1.19	0.62	0.41	1.05	0.522395	0.260413	0.981399	1.35	0.73	0.535	1.74	0.905	1.6	0.945	0.73	0.63	1.04	1.04
AP001469.5	0.244545	0.564604	0.962481	0.42	0.57	0.62	0	0.584594	0.150658	0.981399	0.11	0.12	1.22707	0.00719077	0.595229	3.92	1.04	0.64	0.43	1.28297	0.0104653	0.657723	0	0.72	0.57298	0.365432	0.791263	0	0.89	0	0.64	0.584594	0.150658	0.981399	0.11	0.12	2.48	0.495	0.445	0.535	0.31	0.32	0.36	0.115	0.115
ICOSLG	0.213999	0.626911	0.962481	1.67	0.19	0.61	0.49	0.241495	0.614823	0.981399	0.22	0.91	-1.23499	0.00802958	0.637715	0.08	1.01	1.45	1.61	-0.720031	0.206836	0.657723	1.25	0.3	0.453538	0.359347	0.791263	3.88	2.33	5.41	1.79	0.241495	0.614823	0.981399	0.22	0.91	0.545	0.93	3.105	1.53	0.55	3.6	0.775	0.565	0.565
NDUFB1P1	-0.0473703	0.854454	0.962481	0	0	0	0	-0.54654	0.106374	0.981399	0	0.65	-0.964376	0.00807216	0.637784	0	0	0	1.11	-0.388537	0.411795	0.657723	0	0	-0.991318	0.107049	0.791263	0	0	4.06	0	-0.54654	0.106374	0.981399	0	0.65	0	0	0	0.555	0	2.03	0	0.325	0.325
NDUFC2-KCTD14	-0.0473703	0.854454	0.962481	0	0	0	0	-0.218343	0.413874	0.981399	0	0.13	-0.964376	0.00807216	0.637784	0	0	0	1.11	-0.388537	0.411795	0.657723	0	0	1.36554	0.0298879	0.791263	0	1.44	0	0	-0.218343	0.413874	0.981399	0	0.13	0	0	0.72	0.555	0	0	0	0.065	0.065
EFCAB14-AS1	-0.780751	0.0571701	0.962481	0.45	0	0.58	0.71	-0.222639	0.556443	0.981399	0.29	0.13	-0.961439	0.00826965	0.648361	0	0	0.56	0.26	-0.388537	0.411795	0.657723	0	0	0.857664	0.178496	0.791263	0.24	0.19	0	0.08	-0.222639	0.556443	0.981399	0.29	0.13	0	0.225	0.215	0.41	0.645	0.04	0	0.21	0.21
PHGDH	0.43399	0.253849	0.962481	2.48	2.38	1.83	1.49	0.271137	0.538966	0.981399	1.24	2.62	-1.1117	0.00838419	0.652324	0.5	3.15	3.15	3.32	-0.23372	0.642174	0.799469	2.28	0.51	-0.416583	0.375639	0.791263	5.75	1.43	9.02	4.38	0.271137	0.538966	0.981399	1.24	2.62	1.825	2.43	3.59	3.235	1.66	6.7	1.395	1.93	1.93
MYCBP2-AS1	0.48965	0.158102	0.962481	5.7	2.88	4.97	1.51	0.307012	0.455626	0.981399	1.73	5.12	-0.935351	0.00843444	0.654568	3.87	5.55	4.98	14.26	-0.0586972	0.884566	0.941859	4.91	2.75	0.507239	0.195257	0.791263	15.18	14.67	13.89	14.34	0.307012	0.455626	0.981399	1.73	5.12	4.71	4.29	14.925	9.62	3.24	14.115	3.83	3.425	3.425
BTF3P9	-0.491141	0.228863	0.962481	0.41	0	0.23	0.65	0.224092	0.49184	0.981399	0	0.07	-1.10828	0.00848609	0.656909	0.09	0.38	0.57	1.55	-0.407584	0.454137	0.68014	0.73	0	-0.605717	0.336706	0.791263	0	0	0.61	0.49	0.224092	0.49184	0.981399	0	0.07	0.235	0.205	0	1.06	0.44	0.55	0.365	0.035	0.035
PRRC2CP1	0.421812	0.197336	0.962481	0.16	0.22	0	0	0.25396	0.447468	0.981399	0	0.13	-0.952499	0.00870997	0.664935	0	0	0.27	0.53	-0.388537	0.411795	0.657723	0	0	-1.30985	0.0300963	0.791263	0	0	3.65	0.32	0.25396	0.447468	0.981399	0	0.13	0	0.19	0	0.4	0	1.985	0	0.065	0.065
FGFR3	-0.351655	0.395884	0.962481	1.26	0.72	1.1	1.62	-0.426291	0.364577	0.981399	1.14	1.71	1.10878	0.00923316	0.690275	4.27	2.77	1.59	0.85	0.780744	0.0915056	0.657723	2.26	0.64	-0.762937	0.204068	0.791263	0.55	0.1	1.31	1.43	-0.426291	0.364577	0.981399	1.14	1.71	3.52	0.99	0.325	1.22	1.36	1.37	1.45	1.425	1.425
SGSH	-0.442864	0.147327	0.962481	5.9	5.52	8.21	7.53	0.350078	0.372087	0.981399	3.18	5.46	-1.12156	0.00948271	0.700369	0.04	4.72	6	1.14	-0.00544146	0.991815	0.996408	1.43	0.31	-0.487232	0.435577	0.791263	0.3	0.08	0.06	2.29	0.350078	0.372087	0.981399	3.18	5.46	2.38	5.71	0.19	3.57	7.87	1.175	0.87	4.32	4.32
SNURF	-0.0473703	0.854454	0.962481	0	0	0	0	-0.236623	0.370972	0.981399	0.08	0	1.0065	0.00945502	0.700369	2.96	0	0.25	0	1.04236	0.0430512	0.657723	0	0	0.448415	0.482017	0.791263	0	0	0	0	-0.236623	0.370972	0.981399	0.08	0	1.48	0	0	0.125	0	0	0	0.04	0.04
FABP5P1	-0.0473703	0.854454	0.962481	0	0	0	0	-0.0805447	0.755744	0.981399	0	0	-0.93276	0.00961847	0.703598	0	0	0.32	0.44	-0.388537	0.411795	0.657723	0	0	0.448415	0.482017	0.791263	0	0	0	0	-0.0805447	0.755744	0.981399	0	0	0	0	0	0.38	0	0	0	0	0
TOR1B	-0.657037	0.118524	0.962481	0.73	0.69	0.9	1.98	-0.623614	0.18868	0.981399	1.62	1.06	-1.1772	0.0117734	0.711418	0.16	0.85	1.59	1.34	-0.375499	0.510535	0.713598	0.66	0.29	0.767577	0.202262	0.791263	1.32	0.77	0.31	1.24	-0.623614	0.18868	0.981399	1.62	1.06	0.505	0.71	1.045	1.465	1.44	0.775	0.475	1.34	1.34
POC5	-0.568991	0.127842	0.962481	1.3	2.36	2.67	2.96	-0.208421	0.641242	0.981399	2.16	1.93	-1.13912	0.0114157	0.711418	0.45	1.3	2.02	2.24	-1.01663	0.047877	0.657723	1.49	1.81	-0.70462	0.214968	0.791263	1.08	0.42	1.98	2.45	-0.208421	0.641242	0.981399	2.16	1.93	0.875	1.83	0.75	2.13	2.815	2.215	1.65	2.045	2.045
LENG8-AS1	-0.56902	0.177904	0.962481	1.48	0.24	1.51	1.1	-0.609911	0.198891	0.981399	1.39	1.21	-1.13125	0.0149509	0.711418	0	1.69	1.96	1.27	-0.75796	0.173425	0.657723	1.51	0.39	0.419184	0.410314	0.791263	2.09	3.28	3.58	1.89	-0.609911	0.198891	0.981399	1.39	1.21	0.845	0.86	2.685	1.615	1.305	2.735	0.95	1.3	1.3
RBPMS	-0.220057	0.538888	0.962481	3.89	1.68	3.14	3.03	0.490877	0.268074	0.981399	0.56	3.63	-1.12207	0.0106301	0.711418	0	4.24	4.65	1.25	-0.15586	0.772044	0.880213	2.43	0	0.652287	0.103835	0.791263	16.67	9.95	17.23	7.63	0.490877	0.268074	0.981399	0.56	3.63	2.12	2.785	13.31	2.95	3.085	12.43	1.215	2.095	2.095
CECR7	-0.540383	0.109848	0.962481	3.07	3.29	5.62	4.13	-0.27962	0.496952	0.981399	5.04	2.96	-1.12051	0.0141825	0.711418	0	2.37	2.6	1.3	0.23157	0.673575	0.819738	0.79	0	-0.508225	0.416734	0.791263	0.34	0.02	0.02	2.4	-0.27962	0.496952	0.981399	5.04	2.96	1.185	3.18	0.18	1.95	4.875	1.21	0.395	4	4
NPIPA7	-0.23065	0.594232	0.962481	0.9	0.5	1.01	0.76	0.179123	0.709234	0.981399	0.29	0.8	-1.11747	0.0167494	0.711418	0	1.53	1.22	1.82	-0.45901	0.4197	0.665068	1.66	0	0.898952	0.137663	0.791263	1.16	0.91	0	1.76	0.179123	0.709234	0.981399	0.29	0.8	0.765	0.7	1.035	1.52	0.885	0.88	0.83	0.545	0.545
AP1AR	-0.221571	0.611716	0.962481	0.34	1.01	0.88	0.72	0.262704	0.578861	0.981399	0.25	0.61	-1.11462	0.0132911	0.711418	0.13	0.56	1.47	0.93	-0.500996	0.375716	0.657723	0.84	0.14	-0.68507	0.238578	0.791263	0.98	0.2	2.02	1.61	0.262704	0.578861	0.981399	0.25	0.61	0.345	0.675	0.59	1.2	0.8	1.815	0.49	0.43	0.43
SPIRE1	0.244042	0.478343	0.962481	2.87	5.31	2.88	3.48	0.182914	0.655741	0.981399	3.64	2.96	-1.11031	0.017764	0.711418	0	1.18	1.69	1.04	-0.606145	0.289863	0.657723	1.73	0	0.808837	0.103183	0.791263	4.67	2.62	2.56	2.76	0.182914	0.655741	0.981399	3.64	2.96	0.59	4.09	3.645	1.365	3.18	2.66	0.865	3.3	3.3
MIR3654	-0.481699	0.263932	0.962481	1.26	0.18	1.69	0.58	-1.01904	0.0298378	0.981399	1.72	1.59	-1.10404	0.0164176	0.711418	0.06	1.84	1.58	1.91	0.462084	0.387518	0.657723	0.32	0	1.96417	0.000641949	0.791263	3.82	1.33	0.14	1.04	-1.01904	0.0298378	0.981399	1.72	1.59	0.95	0.72	2.575	1.745	1.135	0.59	0.16	1.655	1.655
FAM174B	-0.639264	0.142662	0.962481	0.35	0.28	0.9	0.63	-0.427827	0.356967	0.981399	0.49	0.63	-1.09727	0.0122595	0.711418	0	0.71	0.94	1.34	-1.00097	0.0705319	0.657723	0.59	1.11	-0.881248	0.157397	0.791263	0	0	0.88	0.69	-0.427827	0.356967	0.981399	0.49	0.63	0.355	0.315	0	1.14	0.765	0.785	0.85	0.56	0.56
CKLF	-0.449072	0.232469	0.962481	1.64	1.99	1.33	4.55	-0.666823	0.125302	0.981399	3.7	2.55	-1.09175	0.0192116	0.711418	0.26	0.92	1.89	1.21	-1.00745	0.0649359	0.657723	1.74	0.66	-0.99642	0.101512	0.791263	0.27	0	1.26	1.19	-0.666823	0.125302	0.981399	3.7	2.55	0.59	1.815	0.135	1.55	2.94	1.225	1.2	3.125	3.125
AP001476.4	0.565272	0.128859	0.962481	4.95	1.48	8.95	0.09	-0.919012	0.0233155	0.981399	6.38	4.92	-1.09063	0.0134349	0.711418	0	4.11	6.42	0.71	0.0644788	0.905451	0.952685	1.45	0.09	-0.54095	0.387258	0.791263	0.35	0	0	2.55	-0.919012	0.0233155	0.981399	6.38	4.92	2.055	3.215	0.175	3.565	4.52	1.275	0.77	5.65	5.65
GLI1	-0.174938	0.613336	0.962481	2.85	3.57	4.36	3.04	-0.275178	0.504157	0.981399	3.44	4.23	-1.07765	0.0186004	0.711418	0.07	2.02	1.81	1.79	-0.838503	0.115705	0.657723	1.22	1.18	-0.856578	0.147458	0.791263	0.89	0.06	0.5	3.87	-0.275178	0.504157	0.981399	3.44	4.23	1.045	3.21	0.475	1.8	3.7	2.185	1.2	3.835	3.835
BTG2	-0.441598	0.146313	0.962481	6.25	5.54	7.83	8.32	-0.328837	0.380749	0.981399	7.88	6.79	-1.05989	0.010876	0.711418	0.33	4.74	5.15	2.2	-0.995694	0.0319237	0.657723	5.39	1.06	-0.657515	0.134573	0.791263	6.92	2.74	9.01	11.65	-0.328837	0.380749	0.981399	7.88	6.79	2.535	5.895	4.83	3.675	8.075	10.33	3.225	7.335	7.335
CYB561D2	0.624604	0.150133	0.962481	1.09	0.81	0.35	0.5	-0.266344	0.574308	0.981399	1.08	1.29	-1.05656	0.0240807	0.711418	0	1.14	2.5	0.53	-0.805052	0.158449	0.657723	2.22	0	-0.627061	0.309083	0.791263	0.49	0	0.64	1.42	-0.266344	0.574308	0.981399	1.08	1.29	0.57	0.95	0.245	1.515	0.425	1.03	1.11	1.185	1.185
DUXAP8	-0.278199	0.517583	0.962481	0	2.63	0	3.56	0.25936	0.587812	0.981399	1.41	0	-1.03327	0.0277265	0.711418	0	1.54	0.75	2.36	0.593397	0.26578	0.657723	0	0	-0.61628	0.328781	0.791263	0	0	0	1.6	0.25936	0.587812	0.981399	1.41	0	0.77	1.315	0	1.555	1.78	0.8	0	0.705	0.705
KPNA5	0.263025	0.542541	0.962481	0.87	0.99	0.33	1.13	-0.310734	0.511604	0.981399	2.02	0.7	-1.02793	0.0290514	0.711418	0.37	0.46	0.91	1.58	-1.08272	0.050272	0.657723	1.08	1.06	-0.695558	0.201919	0.791263	1.96	0.4	5.78	1.56	-0.310734	0.511604	0.981399	2.02	0.7	0.415	0.93	1.18	1.245	0.73	3.67	1.07	1.36	1.36
CEACAM1	0.0984301	0.810306	0.962481	1.15	1.48	0.98	1.36	0.571505	0.228102	0.981399	0.1	1.79	-1.02701	0.0268097	0.711418	0.01	1.95	1.45	1.7	-0.235367	0.675186	0.821012	1.2	0.09	0.659451	0.153275	0.791263	6.38	3.86	6.77	2.83	0.571505	0.228102	0.981399	0.1	1.79	0.98	1.315	5.12	1.575	1.17	4.8	0.645	0.945	0.945
SPCS2P4	0.616801	0.144381	0.962481	0.64	2.43	0.52	0.83	0.522093	0.27035	0.981399	1.1	0.44	-1.02355	0.0217009	0.711418	0.3	2.13	0.99	4.33	-1.06929	0.0328821	0.657723	2.29	1.52	-0.62005	0.277497	0.791263	2.15	0	2.87	1.55	0.522093	0.27035	0.981399	1.1	0.44	1.215	1.535	1.075	2.66	0.675	2.21	1.905	0.77	0.77
OPHN1	-0.1459	0.744558	0.962481	0.24	0.64	0.31	0.73	-0.684354	0.150036	0.981399	2.12	0.31	-1.0227	0.0298917	0.711418	0.46	0.48	0.73	2.16	-0.679712	0.23072	0.657723	1.14	0.4	-0.655586	0.275167	0.791263	0.59	0.12	1.74	1	-0.684354	0.150036	0.981399	2.12	0.31	0.47	0.44	0.355	1.445	0.52	1.37	0.77	1.215	1.215
COL9A3	-0.339173	0.386412	0.962481	0.38	0	0.32	0.27	-0.674038	0.110815	0.981399	0.6	0.39	-0.997622	0.0124983	0.711418	0	0.33	0.62	0.89	-0.241678	0.636332	0.795695	0.23	0	-0.4852	0.443201	0.791263	0	0	0.37	0.55	-0.674038	0.110815	0.981399	0.6	0.39	0.165	0.19	0	0.755	0.295	0.46	0.115	0.495	0.495
LILRB2	0.690964	0.0676161	0.962481	0.83	0.26	0.13	0.03	0.311016	0.498863	0.981399	0	0.88	-0.996989	0.0194751	0.711418	0	0.57	1.03	0.83	-0.505542	0.357858	0.657723	0.71	0.09	0.485942	0.349793	0.791263	3.02	1.8	2.54	2.1	0.311016	0.498863	0.981399	0	0.88	0.285	0.545	2.41	0.93	0.08	2.32	0.4	0.44	0.44
FOS	-0.451607	0.243679	0.962481	1.91	1.14	1.59	2.9	0.377515	0.42043	0.981399	0.4	1.9	-0.991252	0.035068	0.711418	0.06	1.36	1.78	1	-1.35032	0.0116334	0.657723	2.37	0.87	-1.43052	0.0145101	0.791263	0.51	0	1.84	2.48	0.377515	0.42043	0.981399	0.4	1.9	0.71	1.525	0.255	1.39	2.245	2.16	1.62	1.15	1.15
IL18R1	0.520925	0.166717	0.962481	2.5	2.89	1.31	2.12	0.154828	0.719963	0.981399	2.76	1.9	-0.987582	0.0207372	0.711418	0	0.57	1.34	0.59	-0.587527	0.287182	0.657723	1.11	0	-0.611231	0.291236	0.791263	1.13	0.22	1.82	1.82	0.154828	0.719963	0.981399	2.76	1.9	0.285	2.695	0.675	0.965	1.715	1.82	0.555	2.33	2.33
TCF7	-0.424558	0.128275	0.962481	8.5	10.45	10.72	14.73	-0.707264	0.0401085	0.981399	15.44	14.99	-0.978229	0.0116464	0.711418	0.72	7.48	9.05	2.69	-0.699636	0.10476	0.657723	5.94	1.7	-0.592839	0.274717	0.791263	2.93	0.28	0.88	7.64	-0.707264	0.0401085	0.981399	15.44	14.99	4.1	9.475	1.605	5.87	12.725	4.26	3.82	15.215	15.215
CA8	-0.137518	0.710462	0.962481	2.18	2.25	2.62	2.31	-0.138121	0.751355	0.981399	3.13	1.86	-0.976927	0.036494	0.711418	0.06	1.6	2.51	0.75	-0.468074	0.406264	0.657723	1.12	0.31	0.599111	0.312943	0.791263	1.81	0.54	0.42	1.6	-0.138121	0.751355	0.981399	3.13	1.86	0.83	2.215	1.175	1.63	2.465	1.01	0.715	2.495	2.495
ATP1A3	0.211342	0.622772	0.962481	0.96	0.17	0.67	0.01	0.187364	0.687134	0.981399	0.08	0.79	-0.973409	0.0342794	0.711418	0.01	0.88	1.48	0.79	-0.32553	0.563891	0.750777	0.6	0.15	0.483995	0.318703	0.791263	4.99	2.33	4.36	2.78	0.187364	0.687134	0.981399	0.08	0.79	0.445	0.565	3.66	1.135	0.34	3.57	0.375	0.435	0.435
ZNF544	-0.0973082	0.786197	0.962481	2.58	2.88	2.1	3.87	-0.244119	0.562653	0.981399	3.24	3.18	-0.958544	0.0296088	0.711418	0.18	3.21	2.49	2.09	-1.20024	0.0136653	0.657723	3.2	1.59	0.748646	0.103073	0.791263	8.16	3.47	4.62	4.2	-0.244119	0.562653	0.981399	3.24	3.18	1.695	2.73	5.815	2.29	2.985	4.41	2.395	3.21	3.21
CALCRL	0.492693	0.174329	0.962481	0.34	0.26	0.07	0	0.330584	0.397328	0.981399	0	0.31	-0.95708	0.0194732	0.711418	0	0.41	0.79	0.76	-0.528115	0.325946	0.657723	0.79	0	0.652234	0.214444	0.791263	2.42	2.25	4.01	0.94	0.330584	0.397328	0.981399	0	0.31	0.205	0.3	2.335	0.775	0.035	2.475	0.395	0.155	0.155
DSTN	-0.429234	0.202137	0.962481	3.14	3.73	3.64	5.95	-0.382605	0.345128	0.981399	4.73	4.23	-0.95535	0.0146576	0.711418	2.16	2.8	4.05	5.56	-0.771423	0.0743079	0.657723	5.14	2.22	1.15287	0.0202988	0.791263	5.48	2.92	2.76	2	-0.382605	0.345128	0.981399	4.73	4.23	2.48	3.435	4.2	4.805	4.795	2.38	3.68	4.48	4.48
RAP1GAP	-0.411096	0.13056	0.962481	9.6	12.48	12.9	16.2	-0.223371	0.517545	0.981399	12.39	12.51	-0.949735	0.0124563	0.711418	0.61	10.66	8.18	3.77	-0.200221	0.646587	0.802936	4.68	1.21	-0.472377	0.406388	0.791263	1.75	0.33	0.23	7.49	-0.223371	0.517545	0.981399	12.39	12.51	5.635	11.04	1.04	5.975	14.55	3.86	2.945	12.45	12.45
INTS6-AS1	0.12614	0.654745	0.962481	0.15	0	0	0	-0.368805	0.251792	0.981399	0.22	0.1	-0.949213	0.0105315	0.711418	0	0.07	0.18	0.89	-0.457852	0.344001	0.657723	0.15	0	0.680483	0.283333	0.791263	0.84	0	0.39	0.05	-0.368805	0.251792	0.981399	0.22	0.1	0.035	0.075	0.42	0.535	0	0.22	0.075	0.16	0.16
PDLIM4	-0.51151	0.136304	0.962481	3.1	2.81	4.12	4.61	-0.59548	0.145204	0.981399	6.06	3.5	-0.940522	0.0434393	0.711418	0	2.05	2.69	0.71	0.0674068	0.903492	0.951508	0.93	0	0.470451	0.45498	0.791263	1.03	0	0	1	-0.59548	0.145204	0.981399	6.06	3.5	1.025	2.955	0.515	1.7	4.365	0.5	0.465	4.78	4.78
MED31	-0.533758	0.216751	0.962481	0.42	0.76	0.55	1.69	0.449928	0.325531	0.981399	0	0.82	-0.940022	0.0279441	0.711418	0.15	0.31	0.41	1.38	-0.942847	0.0894011	0.657723	1.05	0.28	-0.951874	0.12002	0.791263	0.19	0	1.4	0.85	0.449928	0.325531	0.981399	0	0.82	0.23	0.59	0.095	0.895	1.12	1.125	0.665	0.41	0.41
BEND7	-0.371303	0.297297	0.962481	2.84	2.28	2.18	5	-0.480834	0.252253	0.981399	4.06	3.28	-0.935367	0.0481687	0.711418	0	1.4	1.2	1.22	-1.17807	0.0315678	0.657723	2.24	0.5	0.675083	0.274344	0.791263	2.2	0	0	1.58	-0.480834	0.252253	0.981399	4.06	3.28	0.7	2.56	1.1	1.21	3.59	0.79	1.37	3.67	3.67
EXOSC8	-0.143787	0.653221	0.962481	4.35	5.78	3.86	7.58	-0.21004	0.587121	0.981399	5.97	5.44	-0.924571	0.0121271	0.711418	3.36	4	5.11	8.84	-0.372486	0.366161	0.657723	4.61	3.06	0.419201	0.342171	0.791263	7.23	5.18	8.17	4.94	-0.21004	0.587121	0.981399	5.97	5.44	3.68	5.065	6.205	6.975	5.72	6.555	3.835	5.705	5.705
AP003068.9	-0.201051	0.575859	0.962481	0.25	0	0	0.54	0.181143	0.543001	0.981399	0	0	-0.910208	0.022062	0.711418	0.28	0	1.65	0	-0.0855039	0.86384	0.931605	0	0	0.448415	0.482017	0.791263	0	0	0	0	0.181143	0.543001	0.981399	0	0	0.14	0.125	0	0.825	0.27	0	0	0	0
ARRDC2	-0.233643	0.577254	0.962481	0.73	1.19	0.64	1.88	0.513245	0.280225	0.981399	0.57	0.37	-0.905242	0.0569426	0.711418	0.27	0.65	1.73	0.67	-0.551584	0.335621	0.657723	0.56	0.67	0.450068	0.470733	0.791263	0.69	0.29	0.25	0.74	0.513245	0.280225	0.981399	0.57	0.37	0.46	0.96	0.49	1.2	1.26	0.495	0.615	0.47	0.47
TSTD2	-0.402735	0.302862	0.962481	1.5	1.35	2.14	1.91	-0.252214	0.581435	0.981399	1.87	1.6	-0.892142	0.0457249	0.711418	0.64	1.48	1.56	2.64	-0.709024	0.165628	0.657723	2.17	0.84	-0.578644	0.293491	0.791263	1.47	0.67	2.26	2.99	-0.252214	0.581435	0.981399	1.87	1.6	1.06	1.425	1.07	2.1	2.025	2.625	1.505	1.735	1.735
TAF1B	0.477396	0.249793	0.962481	1.32	1.55	0.95	0.8	0.262839	0.574458	0.981399	1.26	0.89	-0.889136	0.0396805	0.711418	0.79	1.98	1.84	3.39	-0.447257	0.369291	0.657723	1.58	1.31	-0.88769	0.12495	0.791263	1.06	0.09	2.44	1.67	0.262839	0.574458	0.981399	1.26	0.89	1.385	1.435	0.575	2.615	0.875	2.055	1.445	1.075	1.075
LINC00948	-0.0473703	0.854454	0.962481	0	0	0	0	-0.0805447	0.755744	0.981399	0	0	-0.887856	0.0102303	0.711418	0	0	0	0.91	-0.388537	0.411795	0.657723	0	0	0.448415	0.482017	0.791263	0	0	0	0	-0.0805447	0.755744	0.981399	0	0	0	0	0	0.455	0	0	0	0	0
SEL1L3	0.328551	0.269027	0.962481	8.96	8.77	4.78	9.51	-0.437506	0.213429	0.981399	12.67	11.06	-0.885572	0.0192887	0.711418	1.24	7.2	6.56	4.78	0.0484755	0.913094	0.956415	6	0.47	-0.598144	0.156938	0.791263	14.92	1.96	19.29	9.48	-0.437506	0.213429	0.981399	12.67	11.06	4.22	8.865	8.44	5.67	7.145	14.385	3.235	11.865	11.865
THRB	0.596179	0.170292	0.962481	1.16	0.81	0.52	0.41	-0.223134	0.637784	0.981399	0.95	1.41	-0.873234	0.0628318	0.711418	0.01	1.01	1.27	0.82	-0.747068	0.189044	0.657723	0.81	0.58	0.583793	0.200422	0.791263	6.1	4.64	5.53	4.22	-0.223134	0.637784	0.981399	0.95	1.41	0.51	0.985	5.37	1.045	0.465	4.875	0.695	1.18	1.18
GPRC5B	-0.672694	0.115066	0.962481	0.41	0.85	0.53	2.33	-0.365792	0.446911	0.981399	1.12	0.69	-0.872117	0.0339674	0.711418	0	0.41	0.41	1.09	-0.207684	0.688376	0.828824	0.23	0.02	0.514987	0.419881	0.791263	0.03	0.32	0	0.29	-0.365792	0.446911	0.981399	1.12	0.69	0.205	0.63	0.175	0.75	1.43	0.145	0.125	0.905	0.905
FXYD6	0.562118	0.176125	0.962481	1.28	0.32	0.57	0	0.39234	0.407907	0.981399	0	1.2	-0.87027	0.0655003	0.711418	0	1.11	1.48	0.7	-0.501747	0.379795	0.657723	1.46	0	0.339136	0.450453	0.791263	7.69	3.47	8.7	4.02	0.39234	0.407907	0.981399	0	1.2	0.555	0.8	5.58	1.09	0.285	6.36	0.73	0.6	0.6
BCL2	0.410496	0.350328	0.962481	1.54	0.33	0.45	0.49	0.19907	0.679212	0.981399	0.11	1.49	-0.87014	0.0450913	0.711418	0.9	1.7	2.07	2.83	-0.830683	0.0869058	0.657723	2.09	1.91	1.19515	0.00675701	0.791263	9.41	7.27	7.75	3.03	0.19907	0.679212	0.981399	0.11	1.49	1.3	0.935	8.34	2.45	0.47	5.39	2	0.8	0.8
GLUD1P2	0.0935705	0.806636	0.962481	2.72	1.47	2.52	1.36	-0.153362	0.728184	0.981399	1.82	2.67	-0.861847	0.0518298	0.711418	0.41	2.26	2.46	1.8	-0.546256	0.28807	0.657723	2.75	0.39	-0.432265	0.384553	0.791263	1.79	2.69	4.73	3.88	-0.153362	0.728184	0.981399	1.82	2.67	1.335	2.095	2.24	2.13	1.94	4.305	1.57	2.245	2.245
TRIQK	-0.327719	0.451692	0.962481	0.78	0.45	0.65	1.11	-0.229398	0.634236	0.981399	0.26	1.54	-0.858115	0.0636897	0.711418	0.55	0.91	1.08	2.08	-0.872872	0.0995974	0.657723	1.63	0.95	-0.60857	0.329542	0.791263	0.24	0	0.62	0.95	-0.229398	0.634236	0.981399	0.26	1.54	0.73	0.615	0.12	1.58	0.88	0.785	1.29	0.9	0.9
LRP10	-0.143335	0.611992	0.962481	9.3	10.14	9.11	12.27	-0.263988	0.451019	0.981399	10.5	12.29	-0.856274	0.0163658	0.711418	1.82	10.99	10.19	6.15	-0.642198	0.0987725	0.657723	8.04	3.96	0.491436	0.254475	0.791263	10.4	5.31	4.29	11.57	-0.263988	0.451019	0.981399	10.5	12.29	6.405	9.72	7.855	8.17	10.69	7.93	6	11.395	11.395
C17orf99	-0.481908	0.225108	0.962481	1.06	1.41	2.37	1.51	-0.803244	0.0749738	0.981399	3.82	1.54	-0.851395	0.0681264	0.711418	0	0.97	1.5	0.61	-0.384855	0.497377	0.705721	0.78	0.13	-0.495147	0.433995	0.791263	0	0	0	1.31	-0.803244	0.0749738	0.981399	3.82	1.54	0.485	1.235	0	1.055	1.94	0.655	0.455	2.68	2.68
PAGE2B	-0.496206	0.11605	0.962481	0	0.06	0.4	0	-0.477549	0.112874	0.981399	0.32	0	-0.848458	0.0124709	0.711418	0	0	0.18	0.5	-0.388537	0.411795	0.657723	0	0	0.448415	0.482017	0.791263	0	0	0	0	-0.477549	0.112874	0.981399	0.32	0	0	0.03	0	0.34	0.2	0	0	0.16	0.16
RSL24D1P1	0.271913	0.478925	0.962481	0.21	0.44	0.25	0	0.639637	0.083557	0.981399	0	0	-0.847747	0.0120688	0.711418	0	0	0.07	0.68	-0.388537	0.411795	0.657723	0	0	0.566714	0.374281	0.791263	0	0.09	0	0	0.639637	0.083557	0.981399	0	0	0	0.325	0.045	0.375	0.125	0	0	0	0
SERBP1P3	-0.348424	0.433032	0.962481	0.13	0.85	0.42	0.94	-0.287243	0.547628	0.981399	0.32	0.97	-0.8477	0.0335754	0.711418	0	0.3	0.4	0.85	-0.601305	0.255456	0.657723	0.75	0	0.635224	0.317965	0.791263	0.29	0.24	0	0.4	-0.287243	0.547628	0.981399	0.32	0.97	0.15	0.49	0.265	0.625	0.68	0.2	0.375	0.645	0.645
ZSWIM8-AS1	0.355665	0.404735	0.962481	0.43	0.8	0.69	0	0.498705	0.274024	0.981399	0	0.79	-0.843702	0.0127208	0.711418	0	0	0.19	0.48	-0.989258	0.0452036	0.657723	0	0.46	1.41918	0.0233828	0.791263	1.21	0.18	0	0.12	0.498705	0.274024	0.981399	0	0.79	0	0.615	0.695	0.335	0.345	0.06	0.23	0.395	0.395
C3	0.644108	0.107256	0.962481	2.56	1.41	4.18	0.05	-0.793686	0.0643346	0.981399	3.44	3.72	-0.838114	0.0723072	0.711418	0	2.23	1.51	1.29	0.25572	0.641557	0.799008	0.69	0	-0.872353	0.150243	0.791263	0.54	0	0.54	2.47	-0.793686	0.0643346	0.981399	3.44	3.72	1.115	1.985	0.27	1.4	2.115	1.505	0.345	3.58	3.58
NBL1	0.291184	0.377467	0.962481	0.44	0	0	0.07	-0.401966	0.337507	0.981399	0	1.08	-0.838028	0.0731124	0.711418	0.17	1.46	2.65	0.6	-1.86595	0.000198555	0.126484	2.48	3.31	0.687191	0.167112	0.791263	3.4	3.5	1.43	4.61	-0.401966	0.337507	0.981399	0	1.08	0.815	0.22	3.45	1.625	0.035	3.02	2.895	0.54	0.54
AP000356.1	0.249892	0.427146	0.962481	0.13	0.16	0	0.06	-0.222604	0.540469	0.981399	0.21	0.2	-0.834865	0.0233975	0.711418	0	0.07	0.16	0.72	-0.485321	0.316778	0.657723	0.18	0	0.875736	0.164217	0.791263	0.22	0.76	0	0.46	-0.222604	0.540469	0.981399	0.21	0.2	0.035	0.145	0.49	0.44	0.03	0.23	0.09	0.205	0.205
LHX6	-0.269275	0.328894	0.962481	8.59	13.07	12.56	12.83	0.218723	0.537126	0.981399	10.62	7.29	-0.828196	0.0319871	0.711418	0.91	7.4	6.89	3.35	0.402097	0.38967	0.657723	3.1	0.44	-0.896309	0.10878	0.791263	2.55	0	1.26	5.35	0.218723	0.537126	0.981399	10.62	7.29	4.155	10.83	1.275	5.12	12.695	3.305	1.77	8.955	8.955
MYRF	-0.30676	0.25997	0.962481	9.61	13.24	10.72	17.58	-0.259861	0.448903	0.981399	13.33	13.02	-0.82297	0.0288356	0.711418	0.97	9.58	10.12	3.02	0.4622	0.311579	0.657723	4.42	0.29	-0.861744	0.0803275	0.791263	3.71	0.95	3.02	10.27	-0.259861	0.448903	0.981399	13.33	13.02	5.275	11.425	2.33	6.57	14.15	6.645	2.355	13.175	13.175
ZNF571-AS1	-0.115669	0.721466	0.962481	0.19	0.06	0.23	0	-0.397609	0.290099	0.981399	0.23	0.32	-0.822773	0.0499784	0.711418	0.15	0.24	0.65	0.64	-0.0911171	0.860278	0.929626	0.06	0.06	0.636841	0.300829	0.791263	1.38	0.26	0.59	0.56	-0.397609	0.290099	0.981399	0.23	0.32	0.195	0.125	0.82	0.645	0.115	0.575	0.06	0.275	0.275
NEU1	-0.236767	0.443261	0.962481	7.32	4.57	7.54	6.29	-0.155066	0.683012	0.981399	5.66	7.01	-0.813273	0.0302802	0.711418	1.71	6.42	7.12	4.58	-0.512942	0.216733	0.657723	6	2.27	-0.779057	0.116799	0.791263	3.89	0.8	4.1	6.85	-0.155066	0.683012	0.981399	5.66	7.01	4.065	5.945	2.345	5.85	6.915	5.475	4.135	6.335	6.335
SMR3A	-0.0473703	0.854454	0.962481	0	0	0	0	-0.240322	0.372584	0.981399	0	0.16	-0.806652	0.0137927	0.711418	0	0	0.1	0.56	-0.388537	0.411795	0.657723	0	0	0.448415	0.482017	0.791263	0	0	0	0	-0.240322	0.372584	0.981399	0	0.16	0	0	0	0.33	0	0	0	0.08	0.08
NR2C2AP	0.123085	0.762207	0.962481	1.38	1.43	0.83	1.7	0.710532	0.132527	0.981399	0.41	0.89	-0.803454	0.0748304	0.711418	0	0.76	1.09	0.65	-0.515739	0.35899	0.657723	1.2	0	-0.698607	0.263434	0.791263	0.06	0.07	0.45	1.13	0.710532	0.132527	0.981399	0.41	0.89	0.38	1.405	0.065	0.87	1.265	0.79	0.6	0.65	0.65
PKMP3	-0.225184	0.421047	0.962481	0.03	0	0.04	0.14	-0.479974	0.0984314	0.981399	0.27	0	-0.796997	0.026435	0.711418	0	0.06	0.34	0.39	-0.468056	0.330974	0.657723	0	0.1	1.09967	0.0808589	0.791263	0.51	0.38	0	0.21	-0.479974	0.0984314	0.981399	0.27	0	0.03	0.015	0.445	0.365	0.09	0.105	0.05	0.135	0.135
GYLTL1B	-0.658814	0.0731	0.962481	2.85	1.17	3.96	2.64	-0.650385	0.133373	0.981399	4.37	2.26	-0.796122	0.0920448	0.711418	0	1.85	3.28	0.27	-0.471697	0.403491	0.657723	1.92	0	-0.488308	0.432839	0.791263	0.51	0	0.1	2.34	-0.650385	0.133373	0.981399	4.37	2.26	0.925	2.01	0.255	1.775	3.3	1.22	0.96	3.315	3.315
MST1R	0.178019	0.687195	0.962481	1.33	0.24	1.44	0.05	-0.825722	0.0799503	0.981399	1.54	1.47	-0.79415	0.0405527	0.711418	0	0.2	0.47	0.5	-0.506479	0.32031	0.657723	0.43	0	0.603133	0.344739	0.791263	0.29	0	0	0.14	-0.825722	0.0799503	0.981399	1.54	1.47	0.1	0.785	0.145	0.485	0.745	0.07	0.215	1.505	1.505
CCDC127	-0.693254	0.106561	0.962481	0.55	0.57	0.24	3.13	0.360772	0.428507	0.981399	0.18	0.45	-0.792344	0.0732288	0.711418	0.37	0.16	0.36	1.14	-0.709287	0.20435	0.657723	0.27	0.76	0.523801	0.407146	0.791263	0.47	0.24	0.08	0.61	0.360772	0.428507	0.981399	0.18	0.45	0.265	0.56	0.355	0.75	1.685	0.345	0.515	0.315	0.315
ARMC9	0.469997	0.233446	0.962481	0.19	0.59	0.02	0.27	0.211625	0.611331	0.981399	0.26	0.11	-0.790719	0.0352591	0.711418	0.02	0.1	0.26	0.59	-0.691118	0.173874	0.657723	0.58	0	1.39358	0.0263804	0.791263	0.8	0.3	0	0.06	0.211625	0.611331	0.981399	0.26	0.11	0.06	0.39	0.55	0.425	0.145	0.03	0.29	0.185	0.185
CDC40	-0.152682	0.706248	0.962481	0.98	1.68	0.27	4.15	0.440378	0.352759	0.981399	1.11	0.52	-0.78943	0.0935495	0.711418	0.64	0.58	0.58	2.37	0.0642182	0.908063	0.95414	0.45	0.22	0.83272	0.139437	0.791263	1.64	1.81	1.13	1.18	0.440378	0.352759	0.981399	1.11	0.52	0.61	1.33	1.725	1.475	2.21	1.155	0.335	0.815	0.815
HIST2H2AA3	0.0976883	0.822985	0.962481	0.55	1	0.82	0.52	-0.251475	0.600254	0.981399	0.73	1.19	-0.779837	0.0707941	0.711418	0	0.57	0.54	0.95	-0.523021	0.341627	0.657723	0.59	0.16	0.616835	0.320139	0.791263	1.2	0.2	0	1.38	-0.251475	0.600254	0.981399	0.73	1.19	0.285	0.775	0.7	0.745	0.67	0.69	0.375	0.96	0.96
USMG5	-0.299082	0.351566	0.962481	4.39	5	2.92	10.52	0.326697	0.417648	0.981399	3.65	3.39	-0.778411	0.0419656	0.711418	1.79	4.99	3.95	6.37	-1.08957	0.0074306	0.657723	5.98	4.97	0.890778	0.0658175	0.791263	5.15	3.55	2.1	4.06	0.326697	0.417648	0.981399	3.65	3.39	3.39	4.695	4.35	5.16	6.72	3.08	5.475	3.52	3.52
KRT13	-0.0948798	0.816	0.962481	0.1	0.37	0.09	0.56	0.245434	0.484601	0.981399	0.06	0.11	-0.776901	0.0399768	0.711418	0	0.14	0.29	0.58	-0.194881	0.687938	0.828655	0	0	0.448415	0.482017	0.791263	0	0	0	0	0.245434	0.484601	0.981399	0.06	0.11	0.07	0.235	0	0.435	0.325	0	0	0.085	0.085
GLYCTK-AS1	0.444935	0.180686	0.962481	0.23	0.18	0	0	0.411476	0.217025	0.981399	0	0	-0.77651	0.100244	0.711418	0	1.05	1.27	0.66	-0.760849	0.179811	0.657723	0.65	0.81	0.494328	0.438321	0.791263	0.17	0	0	0.13	0.411476	0.217025	0.981399	0	0	0.525	0.205	0.085	0.965	0	0.065	0.73	0	0
ZDHHC11	-0.0978453	0.827231	0.962481	0.55	0.29	1.18	0.06	-0.193066	0.684341	0.981399	0.52	0.48	-0.775697	0.0540112	0.711418	0	0.32	1.11	0.2	-0.0972642	0.847299	0.922114	0.07	0	0.766953	0.211943	0.791263	0.23	1.92	0.18	0.87	-0.193066	0.684341	0.981399	0.52	0.48	0.16	0.42	1.075	0.655	0.62	0.525	0.035	0.5	0.5
EML6	-0.140123	0.671555	0.962481	0.18	0.06	0.2	0.06	-0.110795	0.737669	0.981399	0.07	0.21	-0.774776	0.0478412	0.711418	0	0.23	0.6	0.4	-0.558848	0.270714	0.657723	0.09	0.23	0.720726	0.257736	0.791263	0.36	0.14	0.04	0.2	-0.110795	0.737669	0.981399	0.07	0.21	0.115	0.12	0.25	0.5	0.13	0.12	0.16	0.14	0.14
EFCAB11	-0.814076	0.0611405	0.962481	0.34	0.35	0.3	2.08	-0.726681	0.12144	0.981399	0.52	1.29	-0.770261	0.102936	0.711418	0.45	0.76	0.93	1.54	-0.491437	0.38017	0.657723	0.97	0.5	0.812566	0.197947	0.791263	1.14	0	0	0.51	-0.726681	0.12144	0.981399	0.52	1.29	0.605	0.345	0.57	1.235	1.19	0.255	0.735	0.905	0.905
CHCHD5	0.474529	0.151354	0.962481	5.59	5.08	3.22	4.09	0.221581	0.572891	0.981399	4.06	4.65	-0.761907	0.044633	0.711418	2.41	4.29	4.29	6.46	-0.558502	0.179553	0.657723	4.22	3.55	-0.714033	0.16467	0.791263	4.22	0.35	4.07	4.7	0.221581	0.572891	0.981399	4.06	4.65	3.35	5.335	2.285	5.375	3.655	4.385	3.885	4.355	4.355
TBC1D3G	-0.54292	0.107024	0.962481	0	0	0	0.65	-0.0805447	0.755744	0.981399	0	0	-0.761232	0.014929	0.711418	0	0	0	0.68	-0.793297	0.108581	0.657723	0.47	0	-1.03168	0.085202	0.791263	0.1	0.28	2.82	0.74	-0.0805447	0.755744	0.981399	0	0	0	0	0.19	0.34	0.325	1.78	0.235	0	0
HNRNPCP5	0.112651	0.774781	0.962481	0.41	0.12	0.06	0.36	0.178613	0.643292	0.981399	0	0.38	-0.757693	0.0638984	0.711418	0.07	0.26	0.78	0.37	-0.8968	0.09789	0.657723	0.57	0.4	0.505496	0.425617	0.791263	0.22	0.37	0	0.65	0.178613	0.643292	0.981399	0	0.38	0.165	0.265	0.295	0.575	0.21	0.325	0.485	0.19	0.19
STX1A	-0.346721	0.388875	0.962481	1.09	1.29	2.67	0.97	-0.34214	0.460521	0.981399	2.14	1.16	-0.755023	0.107595	0.711418	0	2.2	2.01	0.76	0.145429	0.791949	0.892262	0.42	0.19	-0.449609	0.473026	0.791263	0.37	0	0.22	1.52	-0.34214	0.460521	0.981399	2.14	1.16	1.1	1.19	0.185	1.385	1.82	0.87	0.305	1.65	1.65
DESI2	-0.291638	0.346005	0.962481	6.35	5	6.7	7.17	-0.230628	0.543644	0.981399	5.92	7.09	-0.753104	0.036389	0.711418	2.65	7.59	7.26	7.19	-0.830464	0.0316499	0.657723	10.51	3.75	-0.462569	0.297782	0.791263	8.26	2.14	7.09	11.05	-0.230628	0.543644	0.981399	5.92	7.09	5.12	5.675	5.2	7.225	6.935	9.07	7.13	6.505	6.505
FRMD4B	0.399061	0.334159	0.962481	1.02	0.21	0.47	0.01	0.270088	0.561968	0.981399	0.06	0.83	-0.748606	0.113231	0.711418	0	1.04	1.17	0.68	-0.0778824	0.889443	0.944702	0.64	0	0.681925	0.139763	0.791263	6.46	4.02	4.43	4.2	0.270088	0.561968	0.981399	0.06	0.83	0.52	0.615	5.24	0.925	0.24	4.315	0.32	0.445	0.445
CWC27	-0.15733	0.672049	0.962481	1.64	2.86	1.65	3.43	0.159591	0.719298	0.981399	2.72	1.22	-0.745173	0.089376	0.711418	1.09	1.38	1.73	2.65	-0.645571	0.191612	0.657723	1.95	1.39	0.531489	0.30489	0.791263	3.66	1.54	2.49	2.19	0.159591	0.719298	0.981399	2.72	1.22	1.235	2.25	2.6	2.19	2.54	2.34	1.67	1.97	1.97
GPN1	-0.122811	0.742036	0.962481	2.1	2.19	2.17	2.52	-0.212543	0.626416	0.981399	1.82	3.24	-0.742484	0.0554861	0.711418	2.37	3.37	4.01	5.25	0.000307505	0.99945	0.999666	2.84	1.54	0.386878	0.462901	0.791263	4.2	0.85	2	2.57	-0.212543	0.626416	0.981399	1.82	3.24	2.87	2.145	2.525	4.63	2.345	2.285	2.19	2.53	2.53
XX-FW83128A1.2	-0.64997	0.127986	0.962481	0	0.65	0.48	0.97	0.361276	0.329974	0.981399	0	0.24	-0.742058	0.0346892	0.711418	0	0.06	0.93	0	-0.298421	0.531503	0.728093	0	0	-0.4721	0.455449	0.791263	0	0	1.36	0	0.361276	0.329974	0.981399	0	0.24	0.03	0.325	0	0.465	0.725	0.68	0	0.12	0.12
C3orf18	-0.233403	0.596464	0.962481	0.69	0.42	0.32	1.26	0.22485	0.633419	0.981399	0	1.12	-0.741312	0.111785	0.711418	0.12	0.63	1.2	0.54	-0.757152	0.184073	0.657723	1.44	0.12	-0.59299	0.344501	0.791263	0.13	0.02	0.31	1.18	0.22485	0.633419	0.981399	0	1.12	0.375	0.555	0.075	0.87	0.79	0.745	0.78	0.56	0.56
MSI2	0.0976846	0.724136	0.962481	13.09	10.71	10.63	11.19	-0.29726	0.382634	0.981399	11.22	17.74	-0.736697	0.0176316	0.711418	9.3	15.6	18.19	19	0.122044	0.727481	0.851852	16.15	4.11	0.476871	0.181392	0.791263	33.31	26.7	32.86	26.13	-0.29726	0.382634	0.981399	11.22	17.74	12.45	11.9	30.005	18.595	10.91	29.495	10.13	14.48	14.48
PTCH1	-0.251939	0.309493	0.962481	19.54	19.29	23.15	22.75	0.17898	0.583481	0.981399	15.8	17.32	-0.73603	0.0388646	0.711418	1.71	12.68	13.18	4.28	0.892958	0.0434943	0.657723	5.35	0.2	-0.697227	0.177806	0.791263	3.9	0.4	1.7	8.72	0.17898	0.583481	0.981399	15.8	17.32	7.195	19.415	2.15	8.73	22.95	5.21	2.775	16.56	16.56
GALNT12	-0.386659	0.271372	0.962481	1.7	4.27	2.42	5.26	-0.244064	0.562545	0.981399	3.53	2.93	-0.73404	0.11133	0.711418	0.34	1.57	2.17	0.99	-0.228655	0.677894	0.823057	1.56	0.15	0.552042	0.34515	0.791263	2.01	0.58	0.59	1.67	-0.244064	0.562545	0.981399	3.53	2.93	0.955	2.985	1.295	1.58	3.84	1.13	0.855	3.23	3.23
PTPRJ	-0.121322	0.734727	0.962481	2.39	3.1	2.35	3.64	0.169393	0.694874	0.981399	1.98	2.59	-0.733799	0.114692	0.711418	0.08	2.17	2.17	0.82	-0.0518782	0.925456	0.962174	0.98	0.16	0.565341	0.25694	0.791263	4.31	2.14	3.08	2.66	0.169393	0.694874	0.981399	1.98	2.59	1.125	2.745	3.225	1.495	2.995	2.87	0.57	2.285	2.285
HIST1H3E	0.0624158	0.817976	0.962481	0.09	0	0	0	-0.139435	0.621214	0.981399	0	0.17	-0.732818	0.0603807	0.711418	0	0.22	0.5	0.42	-0.687752	0.184263	0.657723	0.23	0.25	0.448415	0.482017	0.791263	0	0	0	0	-0.139435	0.621214	0.981399	0	0.17	0.11	0.045	0	0.46	0	0	0.24	0.085	0.085
NPIPA8	-0.30062	0.468252	0.962481	0.33	0.11	0.17	0.61	0.408775	0.223598	0.981399	0	0	-0.729202	0.0165716	0.711418	0	0	0	0.63	-0.525948	0.270351	0.657723	0	0.08	0.448415	0.482017	0.791263	0	0	0	0	0.408775	0.223598	0.981399	0	0	0	0.22	0	0.315	0.39	0	0.04	0	0
RNY4P17	-0.0473703	0.854454	0.962481	0	0	0	0	-0.0805447	0.755744	0.981399	0	0	-0.729202	0.0165716	0.711418	0	0	0	0.63	-0.388537	0.411795	0.657723	0	0	0.448415	0.482017	0.791263	0	0	0	0	-0.0805447	0.755744	0.981399	0	0	0	0	0	0.315	0	0	0	0	0
C3orf72	-0.662312	0.055807	0.962481	2.32	3.05	4.14	4.74	-0.605781	0.143999	0.981399	5.01	3.51	-0.724644	0.125864	0.711418	0	1.94	1.95	0.62	0.207042	0.707483	0.839616	0.64	0	0.504533	0.417495	0.791263	1.54	0	0	1.42	-0.605781	0.143999	0.981399	5.01	3.51	0.97	2.685	0.77	1.285	4.44	0.71	0.32	4.26	4.26
C1orf54	-0.143799	0.73998	0.962481	0.39	0.24	0.89	0	0.133124	0.74741	0.981399	0.15	0.26	-0.724235	0.0776928	0.711418	0	0.38	0.15	1.25	0.0457939	0.927973	0.963615	0	0	1.01032	0.102847	0.791263	0.85	0.68	0.42	0.26	0.133124	0.74741	0.981399	0.15	0.26	0.19	0.315	0.765	0.7	0.445	0.34	0	0.205	0.205
CRIM1	0.247797	0.567541	0.962481	1.28	0.07	0.53	0.12	0.533007	0.207149	0.981399	0.09	0.26	-0.716046	0.0860202	0.711418	0.08	0.3	0.64	0.49	-0.255808	0.624211	0.789186	0.35	0	0.657757	0.236818	0.791263	1.95	1.43	1.93	1	0.533007	0.207149	0.981399	0.09	0.26	0.19	0.675	1.69	0.565	0.325	1.465	0.175	0.175	0.175
BEND4	0.567995	0.153385	0.962481	0.65	0.52	0.35	0	0.549798	0.219435	0.981399	0.01	0.64	-0.709493	0.118067	0.711418	0	0.77	0.86	0.69	-0.222589	0.688352	0.828824	0.63	0.02	0.380177	0.433142	0.791263	3.88	2.89	4.95	2.61	0.549798	0.219435	0.981399	0.01	0.64	0.385	0.585	3.385	0.775	0.175	3.78	0.325	0.325	0.325
ARL13B	-0.612753	0.0899617	0.962481	2.24	2.02	2.75	4.28	-0.366091	0.397735	0.981399	3.22	2.44	-0.708788	0.0861795	0.711418	1.31	2.68	2.37	3.95	-0.637714	0.163193	0.657723	3.07	1.9	-0.515813	0.349714	0.791263	1.71	0.57	1.85	3.36	-0.366091	0.397735	0.981399	3.22	2.44	1.995	2.13	1.14	3.16	3.515	2.605	2.485	2.83	2.83
SMIM19	-0.699995	0.0825812	0.962481	2.01	0.38	1.93	1.88	-0.382059	0.416544	0.981399	1.15	1.64	-0.708545	0.096636	0.711418	1.07	2.12	2.13	2.97	-0.136641	0.783899	0.887258	2.07	0.63	1.01005	0.0754917	0.791263	2.97	0.92	0.72	1.42	-0.382059	0.416544	0.981399	1.15	1.64	1.595	1.195	1.945	2.55	1.905	1.07	1.35	1.395	1.395
RAB11FIP1	-0.348604	0.207659	0.962481	8.87	11.64	10.97	14.97	-0.239624	0.491454	0.981399	13.58	10.18	-0.703761	0.0529119	0.711418	2.2	8.19	7.63	5.78	-0.223058	0.582164	0.761826	5.94	2.39	-0.589382	0.211835	0.791263	5.19	1.43	4.44	9.28	-0.239624	0.491454	0.981399	13.58	10.18	5.195	10.255	3.31	6.705	12.97	6.86	4.165	11.88	11.88
DUTP6	-0.272148	0.462698	0.962481	0.09	0.23	0.51	0	-0.120507	0.746979	0.981399	0.06	0.44	-0.703534	0.0584177	0.711418	0	0.13	0.7	0.14	-0.866424	0.0912141	0.657723	0.23	0.34	0.800054	0.205009	0.791263	0	1.13	0.21	0.17	-0.120507	0.746979	0.981399	0.06	0.44	0.065	0.16	0.565	0.42	0.255	0.19	0.285	0.25	0.25
KB-1639H6.8	0.0624158	0.817976	0.962481	0.09	0	0	0	-0.167174	0.562634	0.981399	0	0.21	-0.702956	0.0180837	0.711418	0	0	0	0.59	-0.388537	0.411795	0.657723	0	0	0.448415	0.482017	0.791263	0	0	0	0	-0.167174	0.562634	0.981399	0	0.21	0	0.045	0	0.295	0	0	0	0.105	0.105
NIPSNAP3B	-0.497926	0.134362	0.962481	0.12	0	0.46	0	-0.472884	0.157047	0.981399	0.24	0.17	-0.701691	0.0371456	0.711418	0	0.06	0.31	0.31	-0.468056	0.330974	0.657723	0	0.1	0.578521	0.361941	0.791263	0.39	0.22	0.32	0.15	-0.472884	0.157047	0.981399	0.24	0.17	0.03	0.06	0.305	0.31	0.23	0.235	0.05	0.205	0.205
TRMT10C	-0.581474	0.12463	0.962481	1.79	1.48	1.81	3.69	-0.436637	0.327616	0.981399	2.59	2.06	-0.699073	0.10871	0.711418	1	1.7	1.89	2.53	-0.626714	0.201532	0.657723	2.55	1.04	0.648842	0.19995	0.791263	3.13	2.79	2.91	2.14	-0.436637	0.327616	0.981399	2.59	2.06	1.35	1.635	2.96	2.21	2.75	2.525	1.795	2.325	2.325
CLDN10	0.338249	0.427296	0.962481	1.02	0.26	0.67	0	0.488973	0.280713	0.981399	0	0.75	-0.697366	0.123874	0.711418	0	0.76	0.85	0.67	0.0293142	0.956571	0.978655	0.28	0	1.17903	0.0142477	0.791263	6.66	3.48	4.1	1.96	0.488973	0.280713	0.981399	0	0.75	0.38	0.64	5.07	0.76	0.335	3.03	0.14	0.375	0.375
GINM1	0.212355	0.632083	0.962481	0.49	0.73	0.32	0.57	-0.312574	0.51622	0.981399	1.46	0.41	-0.695027	0.126045	0.711418	0.2	0.4	0.4	1.11	-0.762775	0.177021	0.657723	1.08	0.21	0.573194	0.344348	0.791263	1.16	0.58	0.74	0.73	-0.312574	0.51622	0.981399	1.46	0.41	0.3	0.61	0.87	0.755	0.445	0.735	0.645	0.935	0.935
RAB15	0.708234	0.101082	0.962481	1.54	0.72	0.49	0.42	0.563977	0.236546	0.981399	0.13	1.22	-0.694328	0.126355	0.711418	0.53	1.58	2.05	1.32	-0.633359	0.221791	0.657723	2.07	0.67	-0.420227	0.38127	0.791263	3.18	2.34	4.23	6.55	0.563977	0.236546	0.981399	0.13	1.22	1.055	1.13	2.76	1.685	0.455	5.39	1.37	0.675	0.675
PHKA2-AS1	-0.568473	0.0887065	0.962481	0.09	0	0.51	0	-0.288667	0.30632	0.981399	0.17	0	-0.690855	0.0239769	0.711418	0	0	0.64	0	-0.388537	0.411795	0.657723	0	0	-0.480609	0.447572	0.791263	0	0	0.4	0.51	-0.288667	0.30632	0.981399	0.17	0	0	0.045	0	0.32	0.255	0.455	0	0.085	0.085
JUN	-0.442997	0.226516	0.962481	2.45	1.76	3.42	2.62	-0.149854	0.733132	0.981399	2.13	2.44	-0.690532	0.139526	0.711418	0.07	2.15	2.29	0.66	-0.468396	0.394851	0.657723	1.84	0.17	-1.38955	0.0181743	0.791263	0.3	0.12	1.32	2.92	-0.149854	0.733132	0.981399	2.13	2.44	1.11	2.105	0.21	1.475	3.02	2.12	1.005	2.285	2.285
SFXN5	-0.268339	0.439465	0.962481	2.89	3.23	3.18	4.31	-0.158958	0.703147	0.981399	3.13	3.57	-0.690492	0.103102	0.711418	1.07	2.35	3.25	2.07	-0.699752	0.135929	0.657723	2.84	1.66	0.734174	0.169341	0.791263	3.03	1.63	1.46	2.08	-0.158958	0.703147	0.981399	3.13	3.57	1.71	3.06	2.33	2.66	3.745	1.77	2.25	3.35	3.35
ARNTL2	0.252689	0.501971	0.962481	0.51	0.13	0.22	0	-0.190343	0.673093	0.981399	0	1.13	-0.6888	0.142962	0.711418	0.49	0.89	1.31	1.15	-0.704868	0.193876	0.657723	1.51	0.6	0.494027	0.378044	0.791263	2.06	1	1.83	1.14	-0.190343	0.673093	0.981399	0	1.13	0.69	0.32	1.53	1.23	0.11	1.485	1.055	0.565	0.565
PIH1D2	-0.359134	0.419344	0.962481	0.36	0.42	1	0.36	-0.374174	0.431192	0.981399	1.22	0.22	-0.687625	0.127684	0.711418	0.23	0.34	0.47	0.92	-0.31335	0.568105	0.753927	0.14	0.31	0.779261	0.197103	0.791263	1.07	0.87	1.21	0.31	-0.374174	0.431192	0.981399	1.22	0.22	0.285	0.39	0.97	0.695	0.68	0.76	0.225	0.72	0.72
DLX1	-0.107729	0.723326	0.962481	6.05	7.28	5.27	9.27	-0.15389	0.679303	0.981399	6.36	8.07	-0.687327	0.0669824	0.711418	2.69	4.69	6.93	4.29	-0.191183	0.65008	0.804495	5.1	1.75	-0.795299	0.122155	0.791263	4.14	0.34	2.47	7.61	-0.15389	0.679303	0.981399	6.36	8.07	3.69	6.665	2.24	5.61	7.27	5.04	3.425	7.215	7.215
PSMD7P1	-0.252727	0.465476	0.962481	0.15	0.05	0.14	0.25	-0.49624	0.174903	0.981399	0.37	0.17	-0.686646	0.0399705	0.711418	0	0.07	0.09	0.59	-0.592228	0.222893	0.657723	0.06	0.14	0.702947	0.270921	0.791263	0.04	0.25	0	0.07	-0.49624	0.174903	0.981399	0.37	0.17	0.035	0.1	0.145	0.34	0.195	0.035	0.1	0.27	0.27
SEPT7P3	-0.0473703	0.854454	0.962481	0	0	0	0	-0.0805447	0.755744	0.981399	0	0	-0.686593	0.0453305	0.711418	0	0.09	0	0.83	-0.257215	0.591772	0.767727	0	0	0.448415	0.482017	0.791263	0	0	0	0	-0.0805447	0.755744	0.981399	0	0	0.045	0	0	0.415	0	0	0	0	0
FAM105A	-0.0473703	0.854454	0.962481	0	0	0	0	-0.328304	0.259794	0.981399	0	0.29	-0.680267	0.0351862	0.711418	0.01	0.04	0.23	0.34	-0.918084	0.070137	0.657723	0.71	0.03	0.483339	0.448459	0.791263	0.01	0.1	0.02	0.06	-0.328304	0.259794	0.981399	0	0.29	0.025	0	0.055	0.285	0	0.04	0.37	0.145	0.145
GTF2E1	-0.68046	0.0979916	0.962481	1.38	0.48	1.34	2	-0.266519	0.576038	0.981399	1.31	0.9	-0.679604	0.137577	0.711418	0.7	1.14	1.07	2.19	-0.654303	0.207668	0.657723	1.21	1.38	0.54202	0.367043	0.791263	1.41	0.56	0.39	1.44	-0.266519	0.576038	0.981399	1.31	0.9	0.92	0.93	0.985	1.63	1.67	0.915	1.295	1.105	1.105
PDE5A	-0.217371	0.61572	0.962481	0.42	1.05	0.74	1	0.207615	0.665159	0.981399	0.56	0.43	-0.679118	0.15494	0.711418	0.52	0.28	0.4	1.39	-0.343866	0.544647	0.738347	0.3	0.46	0.39411	0.465939	0.791263	1.74	1.83	2.79	1.23	0.207615	0.665159	0.981399	0.56	0.43	0.4	0.735	1.785	0.895	0.87	2.01	0.38	0.495	0.495
ZMYM4-AS1	0.0738636	0.810585	0.962481	0.05	0.2	0.11	0	-0.454089	0.222853	0.981399	0.5	0.08	-0.678279	0.0341614	0.711418	0	0.05	0.06	0.58	-0.313069	0.511073	0.713598	0	0	0.45311	0.477379	0.791263	0.14	0	0.14	0	-0.454089	0.222853	0.981399	0.5	0.08	0.025	0.125	0.07	0.32	0.055	0.07	0	0.29	0.29
ZFPM2	0.357957	0.32827	0.962481	2.63	3.23	2.29	2	-0.305703	0.462466	0.981399	4.77	2.75	-0.677301	0.15869	0.711418	0.01	1.39	1.43	0.57	-0.197294	0.727481	0.851852	0.97	0.03	0.510432	0.35611	0.791263	2.05	1.31	1.2	1.92	-0.305703	0.462466	0.981399	4.77	2.75	0.7	2.93	1.68	1	2.145	1.56	0.5	3.76	3.76
EEF1A1P12	-0.0908282	0.830485	0.962481	1.18	0.67	1.07	0.9	0.161304	0.737029	0.981399	0.31	1.31	-0.676474	0.148166	0.711418	0.44	1.09	1.11	1.48	-0.524904	0.334661	0.657723	1.11	0.7	0.527028	0.372756	0.791263	1.69	0.57	0.83	1.13	0.161304	0.737029	0.981399	0.31	1.31	0.765	0.925	1.13	1.295	0.985	0.98	0.905	0.81	0.81
GPX8	0.120902	0.66358	0.962481	0.05	0.07	0	0	-0.225851	0.433825	0.981399	0.17	0	-0.672753	0.038218	0.711418	0	0.06	0.07	0.58	-0.298421	0.531503	0.728093	0	0	0.448415	0.482017	0.791263	0	0	0	0	-0.225851	0.433825	0.981399	0.17	0	0.03	0.06	0	0.325	0	0	0	0.085	0.085
KCNMB3	-0.157787	0.71783	0.962481	0.79	0.53	0.63	0.92	-0.262848	0.585188	0.981399	0.7	0.99	-0.672303	0.160688	0.711418	0.24	0.61	1.16	0.57	-0.326742	0.565644	0.751912	0.61	0.22	0.711311	0.2489	0.791263	1.32	0.3	0.13	1.11	-0.262848	0.585188	0.981399	0.7	0.99	0.425	0.66	0.81	0.865	0.775	0.62	0.415	0.845	0.845
MIR769	-0.0473703	0.854454	0.962481	0	0	0	0	-0.275109	0.322568	0.981399	0	0.21	-0.672134	0.0255072	0.711418	0	0	0.61	0	-0.388537	0.411795	0.657723	0	0	0.448415	0.482017	0.791263	0	0	0	0	-0.275109	0.322568	0.981399	0	0.21	0	0	0	0.305	0	0	0	0.105	0.105
EGR1	0.173646	0.516428	0.962481	17.32	12.55	9.57	16.91	-0.311036	0.346951	0.981399	13.29	23.57	-0.670773	0.0483431	0.711418	2.51	17.12	20.03	4.8	-1.71476	9.03867e-07	0.00162574	29.87	10.39	-1.83101	0.000459718	0.791263	2.82	0.11	2.46	16.18	-0.311036	0.346951	0.981399	13.29	23.57	9.815	14.935	1.465	12.415	13.24	9.32	20.13	18.43	18.43
SUMO2P1	0.638034	0.141254	0.962481	2.2	0.29	1.21	0	0.3138	0.512842	0.981399	2.09	0	-0.670474	0.0258761	0.711418	0.03	0	0	0.6	-0.347122	0.465158	0.688338	0	0	0.647512	0.309997	0.791263	0	0.5	0.26	0	0.3138	0.512842	0.981399	2.09	0	0.015	1.245	0.25	0.3	0.605	0.13	0	1.045	1.045
OR2T8	0.157979	0.718814	0.962481	0.43	0.53	0.59	0.14	0.557509	0.188776	0.981399	0	0.42	-0.670064	0.152733	0.711418	0	0.92	0.37	1.46	0.388631	0.467168	0.688833	0	0	1.38298	0.0208742	0.791263	1.09	1.67	0	1.16	0.557509	0.188776	0.981399	0	0.42	0.46	0.48	1.38	0.915	0.365	0.58	0	0.21	0.21
CDK18	-0.195346	0.662639	0.962481	0.52	0.29	0.33	0.73	-1.24385	0.00742174	0.981399	1.54	1.58	-0.669764	0.154181	0.711418	0.14	0.62	0.99	0.59	-0.433005	0.445312	0.677228	1.18	0	0.682087	0.214473	0.791263	2.35	1.37	2.1	1.07	-1.24385	0.00742174	0.981399	1.54	1.58	0.38	0.405	1.86	0.79	0.53	1.585	0.59	1.56	1.56
PLCD1	0.241955	0.451709	0.962481	5.18	6.02	6.56	3.27	-0.152155	0.690142	0.981399	7.48	4.98	-0.666574	0.104728	0.711418	1.11	3.4	3.74	2.57	1.06529	0.0370681	0.657723	0.97	0.09	-1.00186	0.0782404	0.791263	1.66	0	1.78	3.2	-0.152155	0.690142	0.981399	7.48	4.98	2.255	5.6	0.83	3.155	4.915	2.49	0.53	6.23	6.23
EHMT2-AS1	0.120607	0.786286	0.962481	1.14	0.14	1.21	0	-0.710009	0.136332	0.981399	1.2	1.05	-0.66599	0.157044	0.711418	0	0.96	0.36	1.5	-0.259542	0.645628	0.802267	0.9	0	-1.63934	0.00592121	0.791263	0	0	1.52	1.79	-0.710009	0.136332	0.981399	1.2	1.05	0.48	0.64	0	0.93	0.605	1.655	0.45	1.125	1.125
AP000473.5	0.22033	0.582529	0.962481	0.99	0	0.36	0	0.262087	0.540723	0.981399	0	0.56	-0.665507	0.156537	0.711418	0	0.94	0.78	0.83	-0.486626	0.391985	0.657723	1.31	0	-1.05947	0.0852069	0.791263	0	0	1.84	0.46	0.262087	0.540723	0.981399	0	0.56	0.47	0.495	0	0.805	0.18	1.15	0.655	0.28	0.28
F11R	-0.348281	0.183418	0.962481	13.53	14.08	16.7	18.26	-0.138566	0.680129	0.981399	12.62	17.1	-0.663274	0.0533336	0.711418	2.58	14.77	15.09	5.65	-0.0958637	0.80213	0.897633	8.18	3.06	0.507091	0.169237	0.791263	31.3	17.21	20.67	24.37	-0.138566	0.680129	0.981399	12.62	17.1	8.675	13.805	24.255	10.37	17.48	22.52	5.62	14.86	14.86
PSPHP1	-0.0473703	0.854454	0.962481	0	0	0	0	-0.293403	0.270335	0.981399	0.11	0	-0.663137	0.0204321	0.711418	0	0	0	0.53	-0.388537	0.411795	0.657723	0	0	0.448415	0.482017	0.791263	0	0	0	0	-0.293403	0.270335	0.981399	0.11	0	0	0	0	0.265	0	0	0	0.055	0.055
IGF2R	-0.261838	0.349802	0.962481	8.15	11.85	8.1	16.39	-0.298575	0.392232	0.981399	12.44	11.25	-0.66308	0.0998909	0.711418	0.57	6.79	5.68	2.05	-1.16856	0.00630944	0.657723	6.65	2.62	-0.467572	0.403422	0.791263	2.14	0.32	0.62	6.01	-0.298575	0.392232	0.981399	12.44	11.25	3.68	10	1.23	3.865	12.245	3.315	4.635	11.845	11.845
C1orf27	-0.763184	0.0654411	0.962481	0.54	1.04	1.7	1.55	-0.291372	0.542855	0.981399	1.43	0.68	-0.661339	0.169112	0.711418	0.29	0.71	0.45	1.62	-0.634316	0.263545	0.657723	0.9	0.53	0.651405	0.274519	0.791263	0.87	1.3	0.75	0.87	-0.291372	0.542855	0.981399	1.43	0.68	0.5	0.79	1.085	1.035	1.625	0.81	0.715	1.055	1.055
FOXJ2	0.327712	0.276002	0.962481	9.18	7.36	7.22	5.7	0.154265	0.674201	0.981399	4.86	10.04	-0.661214	0.0378097	0.711418	8.39	12.82	12.31	18.78	-0.493957	0.152263	0.657723	12.89	10.51	-0.682404	0.12435	0.791263	5.21	3.23	8.55	10.69	0.154265	0.674201	0.981399	4.86	10.04	10.605	8.27	4.22	15.545	6.46	9.62	11.7	7.45	7.45
TRIB1	-0.248215	0.47789	0.962481	3.26	2.66	3.09	4.03	0.200526	0.639462	0.981399	1.82	3.1	-0.660989	0.101817	0.711418	1.8	2.76	3.83	3.1	0.594381	0.231591	0.657723	1.92	0.27	0.358483	0.399689	0.791263	8.43	7.03	9.29	7.28	0.200526	0.639462	0.981399	1.82	3.1	2.28	2.96	7.73	3.465	3.56	8.285	1.095	2.46	2.46
COX6A1P2	-0.120365	0.667143	0.962481	7.85	13.52	10.48	11.68	0.202497	0.569675	0.981399	5.31	13.27	-0.657872	0.0479882	0.711418	5.46	10.98	19.06	6.69	1.36931	0.000996757	0.401024	2.71	1.45	1.37438	0.006989	0.791263	7.78	2.12	0	9.63	0.202497	0.569675	0.981399	5.31	13.27	8.22	10.685	4.95	12.875	11.08	4.815	2.08	9.29	9.29
MACC1	-0.09449	0.832845	0.962481	0.3	0.52	0.35	0.56	-0.361363	0.448656	0.981399	0.63	0.62	-0.657413	0.0854881	0.711418	0.05	0.14	0.35	0.41	-0.185316	0.707341	0.839545	0.04	0	0.563117	0.359451	0.791263	0.85	0.56	0.78	0.46	-0.361363	0.448656	0.981399	0.63	0.62	0.095	0.41	0.705	0.38	0.455	0.62	0.02	0.625	0.625
XXcos-LUCA11.5	0.601022	0.11995	0.962481	0.11	1.23	0.24	0	-0.222385	0.644196	0.981399	0.59	0.74	-0.65205	0.0273563	0.711418	0	0	0.58	0	-1.06273	0.0359435	0.657723	0.92	0	-0.459624	0.46764	0.791263	0	0	1.32	0	-0.222385	0.644196	0.981399	0.59	0.74	0	0.67	0	0.29	0.12	0.66	0.46	0.665	0.665
CWF19L1	-0.20536	0.582395	0.962481	2.57	1.65	1.72	3.29	-0.384352	0.375998	0.981399	2.77	2.76	-0.651114	0.0989231	0.711418	1.76	3.81	3.96	3.96	-0.451997	0.300897	0.657723	3.76	2.1	0.746384	0.174063	0.791263	2.17	1.84	0.48	3.16	-0.384352	0.375998	0.981399	2.77	2.76	2.785	2.11	2.005	3.96	2.505	1.82	2.93	2.765	2.765
CTSH	-0.0631167	0.807574	0.962481	13.7	19.28	11.34	23.96	0.131001	0.694342	0.981399	10.25	19.5	-0.650994	0.0343348	0.711418	11.45	15.2	18.13	20.23	-0.838485	0.0110329	0.657723	18.9	19.08	-0.914379	0.0912507	0.791263	3.98	0	0.61	13.04	0.131001	0.694342	0.981399	10.25	19.5	13.325	16.49	1.99	19.18	17.65	6.825	18.99	14.875	14.875
HNRNPCP7	-0.427851	0.332657	0.962481	0.35	0.3	0.57	0.62	0.172387	0.689163	0.981399	0	0.65	-0.650783	0.156051	0.711418	0	0.81	1.02	0.51	-0.178881	0.746866	0.864248	0.42	0.09	-0.773873	0.200268	0.791263	0.45	0.1	1.29	1.3	0.172387	0.689163	0.981399	0	0.65	0.405	0.325	0.275	0.765	0.595	1.295	0.255	0.325	0.325
ATP6V1A	-0.177507	0.62138	0.962481	3.88	1.67	3.11	2.84	-0.629762	0.129747	0.981399	4.92	3.55	-0.647715	0.0738595	0.711418	4.01	5.05	5.26	8.42	-0.253313	0.526535	0.725761	4.61	3.94	0.752772	0.0961491	0.791263	7.05	5.17	3.93	5.67	-0.629762	0.129747	0.981399	4.92	3.55	4.53	2.775	6.11	6.84	2.975	4.8	4.275	4.235	4.235
ELMOD2	-0.60479	0.128712	0.962481	0.1	0.17	0.16	0.88	-0.441703	0.263064	0.981399	0.25	0.44	-0.644696	0.0838506	0.711418	0.05	0.13	0.1	0.72	-0.98098	0.0619835	0.657723	0.11	0.85	0.54702	0.385764	0.791263	0.53	0.24	0.46	0.19	-0.441703	0.263064	0.981399	0.25	0.44	0.09	0.135	0.385	0.41	0.52	0.325	0.48	0.345	0.345
DUSP8	-0.387219	0.341332	0.962481	0.99	1.22	0.81	2.64	-0.265088	0.571643	0.981399	1.45	1.29	-0.644262	0.177499	0.711418	0.02	1.04	1.63	0.31	-0.31295	0.579674	0.760107	0.02	0.79	-0.545153	0.35804	0.791263	1.3	0	1.22	1.67	-0.265088	0.571643	0.981399	1.45	1.29	0.53	1.105	0.65	0.97	1.725	1.445	0.405	1.37	1.37
ASB16-AS1	-0.586196	0.0571778	0.962481	4.42	6.11	7.82	8.07	-0.403017	0.289618	0.981399	8.07	5.81	-0.642296	0.0916054	0.711418	2.17	4.93	4.55	5.29	-0.589779	0.154312	0.657723	4.83	3.3	-0.549241	0.255413	0.791263	2.68	2.41	3.8	7.4	-0.403017	0.289618	0.981399	8.07	5.81	3.55	5.265	2.545	4.92	7.945	5.6	4.065	6.94	6.94
TPD52	-0.254467	0.568546	0.962481	1.01	0	0.71	0.36	0.249314	0.564482	0.981399	0	0.6	-0.642161	0.177923	0.711418	0	1.87	1.47	0.71	-0.135607	0.80913	0.901697	1.21	0	0.415047	0.375699	0.791263	6.65	2.37	9.47	2.07	0.249314	0.564482	0.981399	0	0.6	0.935	0.505	4.51	1.09	0.535	5.77	0.605	0.3	0.3
BIK	0.412588	0.27676	0.962481	0.67	0.13	0.18	0	0.194759	0.656303	0.981399	0	0.68	-0.641165	0.139733	0.711418	0	0.57	0.62	0.61	-0.924915	0.0953719	0.657723	0.62	0.69	1.0336	0.0626902	0.791263	1.91	2.15	2.09	0.61	0.194759	0.656303	0.981399	0	0.68	0.285	0.4	2.03	0.615	0.09	1.35	0.655	0.34	0.34
SH2D3A	0.19947	0.538571	0.962481	4.82	5.77	4.87	4.13	-0.14345	0.709871	0.981399	4.82	6.61	-0.640831	0.131665	0.711418	0.24	5.6	3.82	1.54	0.969514	0.0586514	0.657723	0.22	0.37	0.936398	0.0987046	0.791263	2.94	0.94	0.31	2.49	-0.14345	0.709871	0.981399	4.82	6.61	2.92	5.295	1.94	2.68	4.5	1.4	0.295	5.715	5.715
CTXN1	-0.32943	0.386765	0.962481	1.72	1.79	1.66	3.05	0.173606	0.704002	0.981399	1.1	1.82	-0.64061	0.160847	0.711418	0.52	1.54	1.92	1.23	-0.601968	0.244092	0.657723	0.92	1.81	0.659842	0.280446	0.791263	0.4	1.52	0.14	1.27	0.173606	0.704002	0.981399	1.1	1.82	1.03	1.755	0.96	1.575	2.355	0.705	1.365	1.46	1.46
WARS2	-0.139483	0.667791	0.962481	4.43	4.8	4.05	6.19	-0.223973	0.567245	0.981399	5.09	5.49	-0.639626	0.083702	0.711418	2.63	5.92	6.06	5.65	-0.568781	0.157465	0.657723	8.25	2.39	0.922323	0.0568552	0.791263	6.23	2.93	1.86	4.47	-0.223973	0.567245	0.981399	5.09	5.49	4.275	4.615	4.58	5.855	5.12	3.165	5.32	5.29	5.29
SIX4	-0.338031	0.386852	0.962481	1.41	1.56	1.54	2.46	-0.187131	0.682277	0.981399	1.63	1.75	-0.637855	0.160336	0.711418	0.81	1.19	1.59	1.64	-0.568666	0.270376	0.657723	1.35	1.2	-0.460347	0.465298	0.791263	0.17	0	0.02	1.67	-0.187131	0.682277	0.981399	1.63	1.75	1	1.485	0.085	1.615	2	0.845	1.275	1.69	1.69
FRG1B	-0.397202	0.190054	0.962481	4.49	8.3	5.58	11.3	0.428505	0.271413	0.981399	4.4	4.14	-0.637729	0.128207	0.711418	0.94	3.09	2.56	2.87	1.34065	0.00753386	0.657723	0.51	0	0.638528	0.236856	0.791263	4.98	0.6	0.98	2.94	0.428505	0.271413	0.981399	4.4	4.14	2.015	6.395	2.79	2.715	8.44	1.96	0.255	4.27	4.27
CTGLF12P	-0.379546	0.311402	0.962481	0.13	0.1	0.23	0.34	-0.239162	0.471442	0.981399	0.25	0.05	-0.636017	0.130233	0.711418	0.07	0.33	0.15	1.1	-0.611873	0.254511	0.657723	0	0.65	0.571942	0.370272	0.791263	0	0.38	0.14	0.08	-0.239162	0.471442	0.981399	0.25	0.05	0.2	0.115	0.19	0.625	0.285	0.11	0.325	0.15	0.15
EIF3LP3	-0.179509	0.638312	0.962481	0.4	0	0.14	0.35	-0.376293	0.347055	0.981399	0.25	0.38	-0.635889	0.117879	0.711418	0	0.34	0.61	0.36	-0.298435	0.561493	0.748822	0.32	0	1.32454	0.0345746	0.791263	0.4	0.72	0	0.12	-0.376293	0.347055	0.981399	0.25	0.38	0.17	0.2	0.56	0.485	0.245	0.06	0.16	0.315	0.315
YRDCP2	0.12614	0.654745	0.962481	0.15	0	0	0	-0.105742	0.723459	0.981399	0	0.21	-0.633701	0.0226506	0.711418	0	0	0	0.49	-0.571841	0.233682	0.657723	0.16	0	0.448415	0.482017	0.791263	0	0	0	0	-0.105742	0.723459	0.981399	0	0.21	0	0.075	0	0.245	0	0	0.08	0.105	0.105
MCEE	-0.510783	0.217313	0.962481	0.35	0.06	0.2	0.8	-0.446357	0.288198	0.981399	0.33	0.45	-0.633454	0.118011	0.711418	0	0.33	0.09	1.09	-1.3141	0.0133248	0.657723	0.87	0.77	0.650995	0.307606	0.791263	0.45	0	0	0.22	-0.446357	0.288198	0.981399	0.33	0.45	0.165	0.205	0.225	0.59	0.5	0.11	0.82	0.39	0.39
GS1-124K5.4	0.256605	0.399982	0.962481	0.29	0	0	0	-0.963082	0.0206195	0.981399	0.63	0.69	-0.631694	0.0449063	0.711418	0	0.05	0.42	0.14	-1.34247	0.00926241	0.657723	0.95	0.26	0.618088	0.332972	0.791263	0	0.31	0	0.14	-0.963082	0.0206195	0.981399	0.63	0.69	0.025	0.145	0.155	0.28	0	0.07	0.605	0.66	0.66
FAM210B	-0.57182	0.0639714	0.962481	4.16	6.45	7.35	8.32	-0.367242	0.33539	0.981399	9.59	4.65	-0.631622	0.104399	0.711418	2.16	3.83	3.78	4.87	-0.125671	0.77516	0.882332	3.27	1.71	-0.585037	0.293105	0.791263	2.06	0.28	1.9	3.22	-0.367242	0.33539	0.981399	9.59	4.65	2.995	5.305	1.17	4.325	7.835	2.56	2.49	7.12	7.12
GPRC5C	-0.613057	0.163344	0.962481	0.9	0.07	0.48	1.32	0.321772	0.447524	0.981399	0.08	0.33	-0.630195	0.0277997	0.711418	0	0	0.36	0.1	-0.940267	0.0613228	0.657723	0.71	0	-1.2677	0.0372616	0.791263	0	0	1.54	0.91	0.321772	0.447524	0.981399	0.08	0.33	0	0.485	0	0.23	0.9	1.225	0.355	0.205	0.205
RTN2	-0.388911	0.269	0.962481	2.73	2.63	4.44	2.99	-0.215754	0.610574	0.981399	2.33	3.96	-0.627941	0.120985	0.711418	1.81	2.73	3.12	3.6	-0.352472	0.436535	0.671765	2.64	1.94	-0.581263	0.272687	0.791263	1.13	1.69	2.41	4.04	-0.215754	0.610574	0.981399	2.33	3.96	2.27	2.68	1.41	3.36	3.715	3.225	2.29	3.145	3.145
SEMA7A	-0.169441	0.558816	0.962481	8.64	8.1	8.59	10.13	-0.230656	0.5197	0.981399	8.77	10.44	-0.627438	0.106689	0.711418	0.85	8.18	7.53	2.31	-0.513833	0.228456	0.657723	4.08	2.6	0.407116	0.323949	0.791263	12.67	7.55	7.08	13.96	-0.230656	0.5197	0.981399	8.77	10.44	4.515	8.37	10.11	4.92	9.36	10.52	3.34	9.605	9.605
HSD17B1P1	-0.219927	0.597552	0.962481	1.03	0.94	1.21	1.21	-0.548695	0.239499	0.981399	1.86	1.4	-0.62705	0.191293	0.711418	0.15	1.15	1.19	0.76	-0.0814953	0.884804	0.942015	1	0	0.815339	0.188559	0.791263	0.76	0.61	0.1	0.84	-0.548695	0.239499	0.981399	1.86	1.4	0.65	0.985	0.685	0.975	1.21	0.47	0.5	1.63	1.63
GAS2L3	-0.204897	0.560025	0.962481	2.48	3.43	2.69	4.17	0.209096	0.62546	0.981399	2.79	2.03	-0.626779	0.166372	0.711418	0.53	1.75	1.43	1.87	-0.159179	0.764405	0.87491	0.86	0.86	0.395231	0.430479	0.791263	3.69	2.04	3.81	2.32	0.209096	0.62546	0.981399	2.79	2.03	1.14	2.955	2.865	1.65	3.43	3.065	0.86	2.41	2.41
MTMR8	0.479715	0.247568	0.962481	0.58	0.34	0.02	0.45	0.316632	0.474101	0.981399	0.11	0.43	-0.626737	0.188412	0.711418	0.27	1.06	0.93	1.17	-0.328156	0.560416	0.748108	1.21	0.15	0.557445	0.368763	0.791263	1.73	0	0.54	0.49	0.316632	0.474101	0.981399	0.11	0.43	0.665	0.46	0.865	1.05	0.235	0.515	0.68	0.27	0.27
GS1-174L6.4	-0.0473703	0.854454	0.962481	0	0	0	0	-0.225946	0.398685	0.981399	0	0.14	-0.626151	0.0232904	0.711418	0	0	0	0.48	-0.388537	0.411795	0.657723	0	0	0.448415	0.482017	0.791263	0	0	0	0	-0.225946	0.398685	0.981399	0	0.14	0	0	0	0.24	0	0	0	0.07	0.07
ECI1	-0.138834	0.690021	0.962481	3.57	2.8	2.74	4.34	0.186958	0.659009	0.981399	1.69	3.85	-0.625883	0.127204	0.711418	1.34	3.04	3.57	2.65	-0.0678332	0.886644	0.943086	3.34	0.52	-0.577633	0.295581	0.791263	1.77	0.46	2.67	2.56	0.186958	0.659009	0.981399	1.69	3.85	2.19	3.185	1.115	3.11	3.54	2.615	1.93	2.77	2.77
OSGEP	-0.311392	0.386804	0.962481	3.15	1.89	2.35	4.04	0.180654	0.680468	0.981399	1.07	3.45	-0.623912	0.105904	0.711418	2.3	4.01	3.75	5.37	-0.235168	0.58724	0.766042	5.01	1.31	-0.424873	0.390103	0.791263	3.04	1.61	4.42	4.68	0.180654	0.680468	0.981399	1.07	3.45	3.155	2.52	2.325	4.56	3.195	4.55	3.16	2.26	2.26
CPNE2	0.190383	0.471964	0.962481	20.2	12.17	12.7	14.43	-0.257844	0.432813	0.981399	16.65	20.07	-0.61996	0.0458169	0.711418	7.81	19.99	21.92	14.31	-0.507647	0.131781	0.657723	21.45	8.85	-0.280091	0.452546	0.791263	25.19	10.42	26.52	29.19	-0.257844	0.432813	0.981399	16.65	20.07	13.9	16.185	17.805	18.115	13.565	27.855	15.15	18.36	18.36
MT1F	0.310121	0.423945	0.962481	0	0.9	0.26	0	-0.187659	0.684339	0.981399	0.57	0.31	-0.619846	0.0493624	0.711418	0	0.05	0.68	0	-0.313069	0.511073	0.713598	0	0	0.448415	0.482017	0.791263	0	0	0	0	-0.187659	0.684339	0.981399	0.57	0.31	0.025	0.45	0	0.34	0.13	0	0	0.44	0.44
ZFP90	0.194585	0.660772	0.962481	0.39	0.78	0.61	0.25	-0.45902	0.339409	0.981399	0.34	1.86	-0.619038	0.177588	0.711418	0.23	2.24	1.45	1.49	-1.2006	0.0159992	0.657723	1.95	2.25	-0.804588	0.14282	0.791263	1.05	0.77	6.19	1.35	-0.45902	0.339409	0.981399	0.34	1.86	1.235	0.585	0.91	1.47	0.43	3.77	2.1	1.1	1.1
AP000487.6	-0.21774	0.432207	0.962481	0.07	0	0.14	0	-0.422583	0.149921	0.981399	0.26	0	-0.618522	0.0239696	0.711418	0	0	0	0.47	-0.388537	0.411795	0.657723	0	0	0.448415	0.482017	0.791263	0	0	0	0	-0.422583	0.149921	0.981399	0.26	0	0	0.035	0	0.235	0.07	0	0	0.13	0.13
GUSBP2	-0.511174	0.18556	0.962481	0.18	0.08	0.87	0	-0.79845	0.0541055	0.981399	0.52	0.58	-0.617136	0.167189	0.711418	0.03	0.61	0.15	1.51	-0.0447821	0.932958	0.966218	0.03	0.16	0.805857	0.151091	0.791263	3.98	0.4	5.4	0.1	-0.79845	0.0541055	0.981399	0.52	0.58	0.32	0.13	2.19	0.83	0.435	2.75	0.095	0.55	0.55
CCDC26	-0.112681	0.775125	0.962481	0.98	2.35	1.08	2.44	-0.507513	0.255623	0.981399	4.37	1.21	-0.615881	0.160783	0.711418	0.07	0.47	0.53	0.66	-0.186321	0.729889	0.853519	0.45	0	0.454369	0.471818	0.791263	0.91	0	0.06	0.76	-0.507513	0.255623	0.981399	4.37	1.21	0.27	1.665	0.455	0.595	1.76	0.41	0.225	2.79	2.79
PRDX3P2	-0.352091	0.246707	0.962481	0	0	0	0.36	-0.448679	0.106683	0.981399	0.21	0	-0.615045	0.0249875	0.711418	0	0	0.04	0.4	-0.388537	0.411795	0.657723	0	0	0.480474	0.451223	0.791263	0	0.15	0	0.12	-0.448679	0.106683	0.981399	0.21	0	0	0	0.075	0.22	0.18	0.06	0	0.105	0.105
TMEM116	0.709207	0.0753842	0.962481	0.31	1.08	0.16	0.16	0.163944	0.731935	0.981399	0.42	0.53	-0.613676	0.135108	0.711418	0	0.37	0.27	0.75	-0.354964	0.498714	0.706797	0.45	0	0.75503	0.236281	0.791263	0.14	0.29	0	0.16	0.163944	0.731935	0.981399	0.42	0.53	0.185	0.695	0.215	0.51	0.16	0.08	0.225	0.475	0.475
CAPN10	-0.124588	0.765337	0.962481	1.52	0.64	1.06	1.22	-0.169626	0.720187	0.981399	0.84	1.53	-0.612866	0.171898	0.711418	0.43	2.3	2.32	1.27	-0.521015	0.306916	0.657723	1.8	0.89	0.533719	0.375241	0.791263	1.24	0.64	0.38	1.41	-0.169626	0.720187	0.981399	0.84	1.53	1.365	1.08	0.94	1.795	1.14	0.895	1.345	1.185	1.185
DDX11L8	-0.0473703	0.854454	0.962481	0	0	0	0	-0.0805447	0.755744	0.981399	0	0	-0.610811	0.0246914	0.711418	0	0	0	0.46	-0.388537	0.411795	0.657723	0	0	0.448415	0.482017	0.791263	0	0	0	0	-0.0805447	0.755744	0.981399	0	0	0	0	0	0.23	0	0	0	0	0
WI2-1896O14.1	-0.0473703	0.854454	0.962481	0	0	0	0	-0.0805447	0.755744	0.981399	0	0	-0.610811	0.0246914	0.711418	0	0	0	0.46	-1.0518	0.0347981	0.657723	0	0.57	1.59862	0.0107056	0.791263	1.81	0	0	0	-0.0805447	0.755744	0.981399	0	0	0	0	0.905	0.23	0	0	0.285	0	0
C20orf196	-0.146395	0.741832	0.962481	0.34	0.71	0.36	0.89	-0.186591	0.698052	0.981399	0.63	0.59	-0.610783	0.205737	0.711418	0.67	0.28	0.83	0.84	0.382322	0.48033	0.69663	0.14	0	0.545078	0.381883	0.791263	0.75	0.31	0.56	0.34	-0.186591	0.698052	0.981399	0.63	0.59	0.475	0.525	0.53	0.835	0.625	0.45	0.07	0.61	0.61
SNX18P13	-0.0473703	0.854454	0.962481	0	0	0	0	-0.0805447	0.755744	0.981399	0	0	-0.610459	0.0316243	0.711418	0	0	0.52	0	-0.478487	0.315538	0.657723	0.07	0	0.448415	0.482017	0.791263	0	0	0	0	-0.0805447	0.755744	0.981399	0	0	0	0	0	0.26	0	0	0.035	0	0
PIGN	0.322525	0.417295	0.962481	1.9	1.66	1.22	1.38	0.428194	0.353581	0.981399	0.71	1.69	-0.609753	0.156226	0.711418	1.73	1.29	2	2.63	-0.442207	0.361892	0.657723	2.16	1.24	0.436212	0.389305	0.791263	3.34	2.16	2.39	3.05	0.428194	0.353581	0.981399	0.71	1.69	1.51	1.78	2.75	2.315	1.3	2.72	1.7	1.2	1.2
APPL2	-0.705728	0.0923636	0.962481	0.43	1.1	0.79	2.38	-0.454915	0.340754	0.981399	1.08	1.16	-0.604611	0.203009	0.711418	0.32	1.07	0.85	1.34	-1.168	0.0267465	0.657723	1.88	1.19	0.628526	0.267985	0.791263	1.75	1.19	1.63	0.93	-0.454915	0.340754	0.981399	1.08	1.16	0.695	0.765	1.47	1.095	1.585	1.28	1.535	1.12	1.12
AP001350.1	0.109148	0.783344	0.962481	0.3	0.19	0	0.52	-0.354319	0.403881	0.981399	0.86	0	-0.603573	0.0323588	0.711418	0	0	0.51	0	-0.388537	0.411795	0.657723	0	0	0.448415	0.482017	0.791263	0	0	0	0	-0.354319	0.403881	0.981399	0.86	0	0	0.245	0	0.255	0.26	0	0	0.43	0.43
PHKG1P4	-0.0473703	0.854454	0.962481	0	0	0	0	-0.0805447	0.755744	0.981399	0	0	-0.603018	0.025459	0.711418	0	0	0	0.45	-0.388537	0.411795	0.657723	0	0	0.448415	0.482017	0.791263	0	0	0	0	-0.0805447	0.755744	0.981399	0	0	0	0	0	0.225	0	0	0	0	0
FGF11	-0.312189	0.371257	0.962481	2.94	2.83	4.31	3.14	-0.130545	0.756634	0.981399	2.64	3.58	-0.602006	0.16479	0.711418	0.43	3.55	3.31	1.35	-0.564609	0.245034	0.657723	2.42	1.15	-0.539138	0.321529	0.791263	1.05	1.3	2.37	3.04	-0.130545	0.756634	0.981399	2.64	3.58	1.99	2.885	1.175	2.33	3.725	2.705	1.785	3.11	3.11
GNG3	-0.241428	0.436892	0.962481	0.09	0.06	0.25	0	-0.314334	0.329422	0.981399	0.19	0.12	-0.597401	0.0667746	0.711418	0	0.09	0.32	0.24	-0.310931	0.518559	0.719418	0.04	0	0.753027	0.238101	0.791263	0.38	0	0	0.08	-0.314334	0.329422	0.981399	0.19	0.12	0.045	0.075	0.19	0.28	0.125	0.04	0.02	0.155	0.155
VPREB3	0.561241	0.120988	0.962481	0	0.78	0.05	0	-0.294593	0.518957	0.981399	0.91	0.15	-0.59662	0.0331331	0.711418	0	0	0.5	0	-0.388537	0.411795	0.657723	0	0	0.448415	0.482017	0.791263	0	0	0	0	-0.294593	0.518957	0.981399	0.91	0.15	0	0.39	0	0.25	0.025	0	0	0.53	0.53
PFKFB3	0.233972	0.455979	0.962481	6.76	6.03	4.76	5.83	-0.130507	0.727743	0.981399	5.82	7.89	-0.595493	0.0881878	0.711418	5.13	6.53	7.71	8.69	-0.554647	0.140088	0.657723	7.89	5.89	-0.308981	0.481443	0.791263	9.21	2.5	7.83	10.27	-0.130507	0.727743	0.981399	5.82	7.89	5.83	6.395	5.855	8.2	5.295	9.05	6.89	6.855	6.855
SRP68P2	0.64813	0.0746634	0.962481	0.85	0	0	0	0.169606	0.689317	0.981399	0	0.58	-0.594159	0.138863	0.711418	0	0.31	0.9	0.12	-0.489369	0.351325	0.657723	0.58	0	0.448415	0.482017	0.791263	0	0	0	0	0.169606	0.689317	0.981399	0	0.58	0.155	0.425	0	0.51	0	0	0.29	0.29	0.29
NAP1L1P1	0.252406	0.443398	0.962481	0.24	0.12	0	0.12	-0.345578	0.384622	0.981399	0.37	0.22	-0.593424	0.168554	0.711418	0.34	0.11	0.16	0.93	-0.942334	0.0884802	0.657723	0.42	0.89	1.21021	0.0534029	0.791263	0.4	0.75	0	0.24	-0.345578	0.384622	0.981399	0.37	0.22	0.225	0.18	0.575	0.545	0.06	0.12	0.655	0.295	0.295
Z95704.4	-0.239347	0.591731	0.962481	0.76	0.18	0.36	0.84	-0.77224	0.10385	0.981399	0.99	1.06	-0.592201	0.212888	0.711418	0.45	0.85	1.19	0.94	-1.34447	0.0100238	0.657723	2.78	0.99	-0.714824	0.254144	0.791263	0.05	0	0.42	0.99	-0.77224	0.10385	0.981399	0.99	1.06	0.65	0.47	0.025	1.065	0.6	0.705	1.885	1.025	1.025
VPS13A	-0.308334	0.399697	0.962481	2.72	1.83	1.54	4.8	-0.469781	0.271753	0.981399	3.95	2.61	-0.590628	0.129312	0.711418	1.78	4.64	4.27	4.1	-0.117957	0.78895	0.890404	3.89	1.32	0.505923	0.280461	0.791263	5.75	3.11	7.04	2.55	-0.469781	0.271753	0.981399	3.95	2.61	3.21	2.275	4.43	4.185	3.17	4.795	2.605	3.28	3.28
FHDC1	0.17994	0.598525	0.962481	0.19	0.22	0.15	0	0.13741	0.701874	0.981399	0.04	0.23	-0.590435	0.114063	0.711418	0	0.2	0.36	0.35	-0.250266	0.613633	0.782609	0.1	0	0.425268	0.473741	0.791263	1.02	0.91	1.05	0.9	0.13741	0.701874	0.981399	0.04	0.23	0.1	0.205	0.965	0.355	0.075	0.975	0.05	0.135	0.135
TRPC1	0.266485	0.518644	0.962481	0.23	0.5	0.13	0.28	-0.424119	0.368084	0.981399	0.98	0.34	-0.589418	0.136951	0.711418	0	0.28	0.35	0.47	-0.353949	0.486944	0.700582	0.32	0	0.508026	0.422979	0.791263	0.78	0	0.03	0.62	-0.424119	0.368084	0.981399	0.98	0.34	0.14	0.365	0.39	0.41	0.205	0.325	0.16	0.66	0.66
CAPN12	0.198076	0.562885	0.962481	0.16	0.25	0.12	0.03	-0.181679	0.649949	0.981399	0.22	0.32	-0.585997	0.0441451	0.711418	0	0.04	0.1	0.37	-0.327857	0.490822	0.700582	0	0	0.534762	0.402162	0.791263	0.4	0	0.02	0.27	-0.181679	0.649949	0.981399	0.22	0.32	0.02	0.205	0.2	0.235	0.075	0.145	0	0.27	0.27
FAM69A	-0.298259	0.495663	0.962481	0.63	0.52	0.6	1.03	-0.196842	0.68315	0.981399	0.67	0.71	-0.585682	0.179674	0.711418	0.01	0.56	0.77	0.41	-0.182096	0.73466	0.856869	0.43	0	0.483621	0.420055	0.791263	1.05	0.75	1.1	0.67	-0.196842	0.68315	0.981399	0.67	0.71	0.285	0.575	0.9	0.59	0.815	0.885	0.215	0.69	0.69
HDDC2	-0.314711	0.240742	0.962481	10.26	14.59	11.55	19.37	-0.112877	0.741048	0.981399	17.48	9.61	-0.584063	0.0871332	0.711418	5.53	8.15	9.48	9.28	-0.118246	0.753691	0.868665	6.72	4.82	0.479173	0.303122	0.791263	7.22	2.84	2.04	8.82	-0.112877	0.741048	0.981399	17.48	9.61	6.84	12.425	5.03	9.38	15.46	5.43	5.77	13.545	13.545
ZDHHC4	-0.26262	0.460668	0.962481	3.72	1.85	2.79	3.73	-0.232568	0.583049	0.981399	2.64	3.6	-0.583437	0.159143	0.711418	1.64	2.31	2.68	3.04	-0.150202	0.751041	0.867046	2.21	1.18	0.640812	0.249833	0.791263	3.5	0.64	0.75	2.43	-0.232568	0.583049	0.981399	2.64	3.6	1.975	2.785	2.07	2.86	3.26	1.59	1.695	3.12	3.12
HNRNPUP1	0.387267	0.376521	0.962481	0.43	1.41	1.56	0	0.225123	0.639751	0.981399	0.33	0.96	-0.57981	0.221536	0.711418	0	2.21	2.09	0.46	-0.640612	0.244101	0.657723	1.97	0.22	0.484544	0.413501	0.791263	0.75	1.46	0.44	1.61	0.225123	0.639751	0.981399	0.33	0.96	1.105	0.92	1.105	1.275	0.78	1.025	1.095	0.645	0.645
ZNF211	-0.269763	0.540938	0.962481	0.35	0.73	0.42	1.08	0.249821	0.587499	0.981399	0.23	0.45	-0.577505	0.205562	0.711418	0.15	0.47	0.48	0.78	-0.781555	0.166828	0.657723	0.75	0.47	0.816232	0.178554	0.791263	1.08	0.84	0.58	0.64	0.249821	0.587499	0.981399	0.23	0.45	0.31	0.54	0.96	0.63	0.75	0.61	0.61	0.34	0.34
C5orf58	0.101634	0.763182	0.962481	0.08	0.22	0	0.26	-0.599051	0.148307	0.981399	0.55	0.36	-0.577279	0.0812084	0.711418	0	0.11	0.33	0.24	-0.513009	0.297042	0.657723	0.28	0	0.466139	0.465004	0.791263	0.45	0	0.12	0.25	-0.599051	0.148307	0.981399	0.55	0.36	0.055	0.15	0.225	0.285	0.13	0.185	0.14	0.455	0.455
GAPDHP72	0.501284	0.205919	0.962481	0.7	0.28	0.2	0.08	-0.250589	0.601454	0.981399	0.34	0.97	-0.576578	0.232696	0.711418	0.34	0.61	0.81	0.83	-0.184178	0.744439	0.862779	0.26	0.42	0.797338	0.206033	0.791263	0.95	0.08	0	0.55	-0.250589	0.601454	0.981399	0.34	0.97	0.475	0.49	0.515	0.82	0.14	0.275	0.34	0.655	0.655
ODCP	-0.111993	0.754874	0.962481	0.08	0.24	0.23	0.12	-0.137423	0.700489	0.981399	0.2	0.15	-0.574662	0.0844597	0.711418	0	0.12	0.2	0.38	-0.495658	0.311711	0.657723	0	0.17	0.479411	0.452545	0.791263	0.25	0	0	0.22	-0.137423	0.700489	0.981399	0.2	0.15	0.06	0.16	0.125	0.29	0.175	0.11	0.085	0.175	0.175
SCRN1	-0.236346	0.578688	0.962481	0.36	0.16	0.34	0.39	0.290104	0.425266	0.981399	0.02	0.17	-0.57445	0.183476	0.711418	0	0.54	0.51	0.59	-0.236395	0.65895	0.81052	0.39	0.03	1.11197	0.030214	0.791263	3.43	3.39	1.65	2.18	0.290104	0.425266	0.981399	0.02	0.17	0.27	0.26	3.41	0.55	0.365	1.915	0.21	0.095	0.095
MIR451B	-0.110175	0.773168	0.962481	6.19	0.28	8.08	0.3	0.683939	0.141299	0.981399	0.73	1.08	-0.574025	0.161758	0.711418	0.16	9.97	14.35	0.31	-0.0486048	0.919369	0.959408	6.01	0	-1.33621	0.0280859	0.791263	0.08	0	0	5.29	0.683939	0.141299	0.981399	0.73	1.08	5.065	3.235	0.04	7.33	4.19	2.645	3.005	0.905	0.905
BHLHE41	0.192254	0.663955	0.962481	0.76	0.36	0.84	0.08	0.325398	0.482585	0.981399	0	0.94	-0.572534	0.235767	0.711418	0.01	1.38	0.85	0.82	-0.181502	0.74845	0.865315	1.03	0	1.00117	0.0525952	0.791263	4.22	2.03	3.28	1.15	0.325398	0.482585	0.981399	0	0.94	0.695	0.56	3.125	0.835	0.46	2.215	0.515	0.47	0.47
NINJ2	-0.358643	0.350981	0.962481	1.55	1.71	1.54	2.98	-0.207148	0.646579	0.981399	1.89	1.88	-0.571907	0.235713	0.711418	0.03	1.44	1.62	0.39	0.208648	0.704895	0.838542	0.45	0	0.376022	0.461025	0.791263	3.07	2.04	2.87	2.51	-0.207148	0.646579	0.981399	1.89	1.88	0.735	1.63	2.555	1.005	2.26	2.69	0.225	1.885	1.885
CDC42P6	0.125879	0.717363	0.962481	3.42	3.62	3.34	2.97	0.235755	0.573184	0.981399	2.06	3.7	-0.57038	0.151974	0.711418	2.25	2.87	2.87	4.57	-0.258864	0.561687	0.748973	3.31	1.62	0.75682	0.110511	0.791263	7.21	2.7	2.81	4.52	0.235755	0.573184	0.981399	2.06	3.7	2.56	3.52	4.955	3.72	3.155	3.665	2.465	2.88	2.88
ENTPD3-AS1	0.696869	0.0976895	0.962481	0.27	1.3	0	0.63	0.432079	0.346812	0.981399	0.35	0.29	-0.570238	0.233789	0.711418	0.18	0.67	0.41	1.17	0.214048	0.692902	0.831574	0	0.14	0.733365	0.247373	0.791263	0.52	0.17	0.09	0.28	0.432079	0.346812	0.981399	0.35	0.29	0.425	0.785	0.345	0.79	0.315	0.185	0.07	0.32	0.32
BLOC1S1	0.108913	0.762523	0.962481	2.54	3.25	2.37	2.81	0.182577	0.67028	0.981399	2.39	2.38	-0.567229	0.162019	0.711418	1.44	3.44	3.7	2.8	-0.303115	0.504019	0.71088	2.47	1.96	-0.530131	0.360444	0.791263	1.64	0.11	0.74	3.52	0.182577	0.67028	0.981399	2.39	2.38	2.44	2.895	0.875	3.25	2.59	2.13	2.215	2.385	2.385
TIMM8B	0.306396	0.357582	0.962481	5.05	4.53	3.75	3.71	0.15701	0.693339	0.981399	3.11	5.26	-0.565295	0.144463	0.711418	2.67	3.46	4.2	4.38	-0.904631	0.0280176	0.657723	5.98	3.7	-0.507794	0.283861	0.791263	3.66	2.19	5.82	6.19	0.15701	0.693339	0.981399	3.11	5.26	3.065	4.79	2.925	4.29	3.73	6.005	4.84	4.185	4.185
SYCE2	-0.114092	0.797844	0.962481	0.13	1.09	0.21	1.07	0.341316	0.443381	0.981399	0.2	0.32	-0.564992	0.181171	0.711418	0	0.46	0.48	0.52	-0.983241	0.0723905	0.657723	0.36	1.1	0.92238	0.141774	0.791263	0.53	0.48	0	0.52	0.341316	0.443381	0.981399	0.2	0.32	0.23	0.61	0.505	0.5	0.64	0.26	0.73	0.26	0.26
C4A	-0.617536	0.151339	0.962481	1.1	0.21	0.62	1.78	-0.395213	0.411312	0.981399	0.65	1.09	-0.564644	0.23449	0.711418	0	1.01	1.06	0.47	-1.23853	0.0244916	0.657723	1.97	0.53	-0.951748	0.126188	0.791263	0	0	0.5	1.22	-0.395213	0.411312	0.981399	0.65	1.09	0.505	0.655	0	0.765	1.2	0.86	1.25	0.87	0.87
HBB	-0.0473703	0.854454	0.962481	0	0	0	0	-0.165038	0.531698	0.981399	0	0.07	-0.563071	0.0299836	0.711418	0	0	0	0.4	-0.532918	0.265639	0.657723	0.12	0	0.448415	0.482017	0.791263	0	0	0	0	-0.165038	0.531698	0.981399	0	0.07	0	0	0	0.2	0	0	0.06	0.035	0.035
HMGN2P20	-0.0473703	0.854454	0.962481	0	0	0	0	-0.423118	0.123511	0.981399	0.19	0	-0.563071	0.0299836	0.711418	0	0	0	0.4	-0.388537	0.411795	0.657723	0	0	0.448415	0.482017	0.791263	0	0	0	0	-0.423118	0.123511	0.981399	0.19	0	0	0	0	0.2	0	0	0	0.095	0.095
CDC42P3	-0.0473703	0.854454	0.962481	0	0	0	0	-0.294176	0.270528	0.981399	0.09	0.03	-0.561986	0.137575	0.711418	0.31	0	0.25	0.41	-0.0595996	0.905329	0.952655	0	0	0.613379	0.335825	0.791263	0.54	0	0	0.33	-0.294176	0.270528	0.981399	0.09	0.03	0.155	0	0.27	0.33	0	0.165	0	0.06	0.06
BBS4	0.124976	0.732128	0.962481	2.21	3.32	1.52	3.56	-0.449853	0.280966	0.981399	3.67	3.84	-0.561432	0.1776	0.711418	1.74	2.08	2.16	3.46	-0.453137	0.331614	0.657723	4.48	0.7	-0.45933	0.408956	0.791263	1.61	0.56	1.9	2.84	-0.449853	0.280966	0.981399	3.67	3.84	1.91	2.765	1.085	2.81	2.54	2.37	2.59	3.755	3.755
ARL6IP6	0.286351	0.350603	0.962481	7.47	7.27	4.61	7.32	0.203972	0.585204	0.981399	6.11	6.16	-0.560994	0.0959843	0.711418	8.15	6.62	8.1	12.62	0.286213	0.45382	0.679905	6.3	3.25	-0.801596	0.0798689	0.791263	5.96	1.62	7.41	10.03	0.203972	0.585204	0.981399	6.11	6.16	7.385	7.37	3.79	10.36	5.965	8.72	4.775	6.135	6.135
SUMO2P7	-0.0473703	0.854454	0.962481	0	0	0	0	-0.0805447	0.755744	0.981399	0	0	-0.560812	0.0377107	0.711418	0	0	0.45	0	-0.388537	0.411795	0.657723	0	0	0.543842	0.393813	0.791263	0.07	0	0	0	-0.0805447	0.755744	0.981399	0	0	0	0	0.035	0.225	0	0	0	0	0
BHLHA15	0.10582	0.769949	0.962481	0.46	0	0	0.33	0.34431	0.295331	0.981399	0	0	-0.559886	0.0310658	0.711418	0	0	0.03	0.35	-0.388537	0.411795	0.657723	0	0	0.448415	0.482017	0.791263	0	0	0	0	0.34431	0.295331	0.981399	0	0	0	0.23	0	0.19	0.165	0	0	0	0
PLEKHG6	-0.605953	0.100332	0.962481	0.18	0	0.79	0	0.0905594	0.752876	0.981399	0	0.02	-0.556927	0.0425663	0.711418	0	0.01	0.47	0	-0.373156	0.43117	0.667694	0	0	0.448415	0.482017	0.791263	0	0	0	0	0.0905594	0.752876	0.981399	0	0.02	0.005	0.09	0	0.235	0.395	0	0	0.01	0.01
DEXI	0.439833	0.256642	0.962481	1.78	2.66	1.5	1.41	0.540627	0.233002	0.981399	1.2	1.37	-0.5559	0.185535	0.711418	1.55	2.1	3.04	2.21	0.233505	0.636904	0.79615	0.97	1.25	-0.765317	0.19149	0.791263	0.77	0.21	1.31	2.19	0.540627	0.233002	0.981399	1.2	1.37	1.825	2.22	0.49	2.625	1.455	1.75	1.11	1.285	1.285
MPC2	0.328618	0.407604	0.962481	1.61	2	1.62	1.06	-0.175913	0.693829	0.981399	2.73	1.5	-0.55537	0.200618	0.711418	1.7	1.21	1.57	2.81	-0.206046	0.678508	0.823436	1.38	1.25	-0.763216	0.192209	0.791263	0.68	0.26	1.82	1.66	-0.175913	0.693829	0.981399	2.73	1.5	1.455	1.805	0.47	2.19	1.34	1.74	1.315	2.115	2.115
G0S2	-0.69217	0.113377	0.962481	0.2	0.55	0.66	1.11	-0.293587	0.532091	0.981399	0.48	0.57	-0.554578	0.114383	0.711418	0	0.16	0.53	0.14	-0.171465	0.724933	0.850053	0	0	0.449309	0.481063	0.791263	0.13	0	0	0.13	-0.293587	0.532091	0.981399	0.48	0.57	0.08	0.375	0.065	0.335	0.885	0.065	0	0.525	0.525
FBXL13	-0.172614	0.64203	0.962481	2.17	2.17	1.83	3.22	-0.273972	0.527673	0.981399	3.51	2	-0.553041	0.200832	0.711418	0.72	2.75	2.7	1.69	-0.895173	0.0579962	0.657723	4.8	0.91	-0.468958	0.455431	0.791263	0.22	0.06	0	2.17	-0.273972	0.527673	0.981399	3.51	2	1.735	2.17	0.14	2.195	2.525	1.085	2.855	2.755	2.755
ILDR2	0.406689	0.355173	0.962481	1.01	0.59	1.32	0.01	0.434126	0.360966	0.981399	0.05	1.11	-0.552626	0.252708	0.711418	0	1.46	1.48	0.39	-0.0850096	0.879982	0.939957	0.71	0.06	0.556678	0.212319	0.791263	8.28	4.19	8.03	4	0.434126	0.360966	0.981399	0.05	1.11	0.73	0.8	6.235	0.935	0.665	6.015	0.385	0.58	0.58
VCX	0.26501	0.387064	0.962481	0.3	0	0	0	-0.734752	0.0757609	0.981399	0.62	0.37	-0.550613	0.118567	0.711418	0	0.16	0.83	0	-0.526198	0.295405	0.657723	0.39	0	0.448415	0.482017	0.791263	0	0	0	0	-0.734752	0.0757609	0.981399	0.62	0.37	0.08	0.15	0	0.415	0	0	0.195	0.495	0.495
RETN	-0.0473703	0.854454	0.962481	0	0	0	0	-0.225946	0.398685	0.981399	0	0.14	-0.550501	0.0711985	0.711418	0	0.08	0.13	0.37	-1.12749	0.0285683	0.657723	0	1.21	0.448415	0.482017	0.791263	0	0	0	0	-0.225946	0.398685	0.981399	0	0.14	0.04	0	0	0.25	0	0	0.605	0.07	0.07
RPP25L	0.535645	0.185651	0.962481	1.73	1.74	1.39	0.75	-0.157028	0.727096	0.981399	1.33	2.63	-0.550399	0.182525	0.711418	1.76	2.32	2.42	3.41	-0.0599951	0.898464	0.949296	1.19	2.35	0.770815	0.161171	0.791263	2.54	1.46	0.79	2.3	-0.157028	0.727096	0.981399	1.33	2.63	2.04	1.735	2	2.915	1.07	1.545	1.77	1.98	1.98
RNF207	-0.537495	0.111606	0.962481	3.9	2.57	6.42	3.64	-0.705994	0.0792133	0.981399	6.96	4.16	-0.546628	0.203131	0.711418	0.63	3.28	3.08	1.58	0.940562	0.0689744	0.657723	0.69	0.09	-0.427018	0.464779	0.791263	0.7	0.63	0.73	2.87	-0.705994	0.0792133	0.981399	6.96	4.16	1.955	3.235	0.665	2.33	5.03	1.8	0.39	5.56	5.56
HMGB3P26	-0.217597	0.410786	0.962481	0	0	0.09	0	-0.0805447	0.755744	0.981399	0	0	-0.545974	0.0399399	0.711418	0	0	0.43	0	-0.388537	0.411795	0.657723	0	0	0.448415	0.482017	0.791263	0	0	0	0	-0.0805447	0.755744	0.981399	0	0	0	0	0	0.215	0.045	0	0	0	0
METTL2A	-0.331028	0.405711	0.962481	1.07	1.61	1.07	2.65	-0.392607	0.391375	0.981399	1.67	1.96	-0.54401	0.233368	0.711418	0.72	1.34	1.41	1.58	-0.451708	0.388031	0.657723	1.96	0.49	0.922996	0.108287	0.791263	1.15	2.21	0.84	1.03	-0.392607	0.391375	0.981399	1.67	1.96	1.03	1.34	1.68	1.495	1.86	0.935	1.225	1.815	1.815
ZBED6CL	-0.273775	0.362183	0.962481	7.24	6.03	10.02	6.51	-0.2243	0.545113	0.981399	9.06	6.41	-0.543557	0.160477	0.711418	1.48	6	5.75	3.08	0.22733	0.612854	0.781982	2.89	1.11	-0.514785	0.345279	0.791263	1.8	0.7	1.03	5.81	-0.2243	0.545113	0.981399	9.06	6.41	3.74	6.635	1.25	4.415	8.265	3.42	2	7.735	7.735
CDK5RAP2	-0.535511	0.0730997	0.962481	4.93	8.01	6.73	12.23	-0.341944	0.356868	0.981399	9.66	6.45	-0.543087	0.125195	0.711418	5.86	4.95	5.73	9.44	-0.244484	0.52875	0.72751	6.36	3.93	0.375561	0.41007	0.791263	5.91	4.21	3.78	6.97	-0.341944	0.356868	0.981399	9.66	6.45	5.405	6.47	5.06	7.585	9.48	5.375	5.145	8.055	8.055
CBWD5	-0.453078	0.233441	0.962481	2.4	1.11	2.29	2.58	0.168851	0.713292	0.981399	1.06	1.72	-0.542794	0.177464	0.711418	1.3	4.2	4	2.78	-0.609691	0.167281	0.657723	6.32	1.06	0.440577	0.387799	0.791263	3.88	1.71	1.48	4.29	0.168851	0.713292	0.981399	1.06	1.72	2.75	1.755	2.795	3.39	2.435	2.885	3.69	1.39	1.39
TMEM136	-0.353711	0.23654	0.962481	0.08	0	0.26	0	-0.132694	0.631461	0.981399	0.01	0.12	-0.542435	0.145659	0.711418	0.02	0.2	0.5	0.21	-0.571519	0.268557	0.657723	0.44	0.05	0.465643	0.465718	0.791263	0.18	0.06	0.04	0.19	-0.132694	0.631461	0.981399	0.01	0.12	0.11	0.04	0.12	0.355	0.13	0.115	0.245	0.065	0.065
PPM1H	0.0917682	0.809448	0.962481	1.61	2.73	1.35	2.58	0.202011	0.651667	0.981399	1.6	1.79	-0.541521	0.200217	0.711418	2.08	1.43	1.88	3.24	0.146756	0.767466	0.877231	1.38	0.88	0.488869	0.388023	0.791263	1.93	0.95	1.31	1.38	0.202011	0.651667	0.981399	1.6	1.79	1.755	2.17	1.44	2.56	1.965	1.345	1.13	1.695	1.695
REEP5	0.206648	0.586629	0.962481	1.78	2.75	1.69	1.96	0.152868	0.730165	0.981399	1.94	1.81	-0.541292	0.187429	0.711418	2.32	1.9	2.13	4.09	-0.0117688	0.980144	0.99036	2.38	0.95	-0.597125	0.297629	0.791263	0.62	0.8	1.89	2.01	0.152868	0.730165	0.981399	1.94	1.81	2.11	2.265	0.71	3.11	1.825	1.95	1.665	1.875	1.875
CCDC132	-0.468684	0.246235	0.962481	1.3	0.95	0.69	3.4	-0.405553	0.383002	0.981399	1.78	1.41	-0.541084	0.229289	0.711418	0.71	1.67	1.78	1.52	-1.16325	0.0162264	0.657723	2.79	1.99	-0.594218	0.321242	0.791263	0.92	0.05	0.81	2.01	-0.405553	0.383002	0.981399	1.78	1.41	1.19	1.125	0.485	1.65	2.045	1.41	2.39	1.595	1.595
MS4A15	-0.0473703	0.854454	0.962481	0	0	0	0	-0.0805447	0.755744	0.981399	0	0	-0.540131	0.0342254	0.711418	0	0	0.05	0.3	-0.388537	0.411795	0.657723	0	0	0.448415	0.482017	0.791263	0	0	0	0	-0.0805447	0.755744	0.981399	0	0	0	0	0	0.175	0	0	0	0	0
TMEM51	-0.167761	0.679184	0.962481	0.11	0.33	0.22	0.38	-0.250868	0.54467	0.981399	0.3	0.34	-0.538116	0.185335	0.711418	0	0.35	0.57	0.29	0.0196894	0.968857	0.984608	0	0	0.772125	0.210276	0.791263	1.16	0.42	0.59	0.41	-0.250868	0.54467	0.981399	0.3	0.34	0.175	0.22	0.79	0.43	0.3	0.5	0	0.32	0.32
NMI	-0.16951	0.691545	0.962481	0.64	1.02	0.92	1	-0.184629	0.700036	0.981399	0.99	0.91	-0.536751	0.245289	0.711418	0.98	0.82	0.72	2.34	-0.760027	0.140176	0.657723	1.38	1.48	0.694648	0.244341	0.791263	1.6	0.62	0.98	0.69	-0.184629	0.700036	0.981399	0.99	0.91	0.9	0.83	1.11	1.53	0.96	0.835	1.43	0.95	0.95
FABP5P11	-0.0473703	0.854454	0.962481	0	0	0	0	-0.0805447	0.755744	0.981399	0	0	-0.535659	0.07116	0.711418	0.11	0	0.07	0.4	-0.251958	0.601083	0.774616	0	0	0.924604	0.147408	0.791263	0	0.47	0	0	-0.0805447	0.755744	0.981399	0	0	0.055	0	0.235	0.235	0	0	0	0	0
ARFIP2	0.0594387	0.852828	0.962481	5.33	5.28	6.75	3.79	-0.298299	0.434238	0.981399	8.21	5.12	-0.535054	0.161112	0.711418	1.7	6.37	4.62	4.59	-0.530733	0.203026	0.657723	8.66	1.34	-0.405834	0.395406	0.791263	3.44	2.32	4.02	7.19	-0.298299	0.434238	0.981399	8.21	5.12	4.035	5.305	2.88	4.605	5.27	5.605	5	6.665	6.665
SRSF8	-0.15129	0.727198	0.962481	0.36	0.23	0.23	0.53	-0.187221	0.673734	0.981399	0.27	0.48	-0.534836	0.20413	0.711418	0.01	0.43	0.44	0.5	-0.961996	0.0796302	0.657723	0.75	0.45	0.678427	0.281133	0.791263	0.43	0.42	0.21	0.36	-0.187221	0.673734	0.981399	0.27	0.48	0.22	0.295	0.425	0.47	0.38	0.285	0.6	0.375	0.375
PIK3CD	0.287885	0.448914	0.962481	2.13	2.47	1.65	1.87	0.158307	0.720252	0.981399	1.11	3.05	-0.533421	0.234078	0.711418	0.3	2.97	2.42	1.12	0.148768	0.781382	0.885162	1.08	0.33	0.305721	0.470417	0.791263	8.99	6.83	8.43	8.9	0.158307	0.720252	0.981399	1.11	3.05	1.635	2.3	7.91	1.77	1.76	8.665	0.705	2.08	2.08
FUBP3	0.578667	0.0564406	0.962481	12.03	6.18	7.39	4.3	0.385844	0.295889	0.981399	4	9.52	-0.53102	0.100924	0.711418	9.18	10.22	15.53	10.79	-0.173671	0.624236	0.789186	10.95	6.64	1.11431	0.0125981	0.791263	10.19	5.83	2.13	8.98	0.385844	0.295889	0.981399	4	9.52	9.7	9.105	8.01	13.16	5.845	5.555	8.795	6.76	6.76
KCTD15	0.228203	0.471543	0.962481	6.91	5.21	6.04	4.2	0.251832	0.515513	0.981399	2.62	8.17	-0.53089	0.110346	0.711418	6.15	10.69	10.59	11.14	-0.363764	0.311792	0.657723	7.76	9.13	0.584742	0.193581	0.791263	7.9	4.2	5.12	5.46	0.251832	0.515513	0.981399	2.62	8.17	8.42	6.06	6.05	10.865	5.12	5.29	8.445	5.395	5.395
ST5	0.537329	0.207418	0.962481	1.13	1.24	0.64	0.65	0.363569	0.444849	0.981399	0.27	1.56	-0.530358	0.272783	0.711418	0	1.19	1.86	0.14	-0.881584	0.120854	0.657723	2.52	0	-0.800296	0.110039	0.791263	3.14	0.91	6.2	4.29	0.363569	0.444849	0.981399	0.27	1.56	0.595	1.185	2.025	1	0.645	5.245	1.26	0.915	0.915
GCAT	0.487601	0.193088	0.962481	3.23	2.24	2.3	1.36	0.473374	0.282206	0.981399	1.11	2.54	-0.527718	0.203857	0.711418	1.74	2.22	4.16	1.76	0.0124282	0.979395	0.990179	2.46	0.68	-0.527326	0.321318	0.791263	2.06	0.83	2.16	4.4	0.473374	0.282206	0.981399	1.11	2.54	1.98	2.735	1.445	2.96	1.83	3.28	1.57	1.825	1.825
TRIM25	-0.24348	0.251889	0.962481	48.86	48.75	46.96	68.63	-0.10545	0.715605	0.981399	44.84	57.44	-0.527424	0.0548779	0.711418	24.68	45.97	47.23	41.89	-0.140924	0.648567	0.80432	35.8	23.76	0.308312	0.341888	0.791263	70.04	53.11	53.07	83.02	-0.10545	0.715605	0.981399	44.84	57.44	35.325	48.805	61.575	44.56	57.795	68.045	29.78	51.14	51.14
ZNF577	0.485464	0.228883	0.962481	2.08	1.42	1.56	0.73	0.17471	0.70289	0.981399	0.73	2.4	-0.526565	0.196911	0.711418	3.21	1.46	2.21	4.23	0.328738	0.494991	0.703806	1.51	0.98	0.47308	0.296391	0.791263	5.93	4.66	8.05	3.43	0.17471	0.70289	0.981399	0.73	2.4	2.335	1.75	5.295	3.22	1.145	5.74	1.245	1.565	1.565
PEX16	-0.6333	0.130386	0.962481	1.26	0.38	1.59	1.27	-0.565671	0.233944	0.981399	0.4	2.91	-0.52478	0.211006	0.711418	4.84	0.51	2.66	2.55	0.922187	0.0743881	0.657723	0.3	0.77	-0.651804	0.250103	0.791263	1.83	0.14	2.3	2.22	-0.565671	0.233944	0.981399	0.4	2.91	2.675	0.82	0.985	2.605	1.43	2.26	0.535	1.655	1.655
ASNSP5	-0.418788	0.140187	0.962481	0	0	0.23	0	-0.0805447	0.755744	0.981399	0	0	-0.522825	0.0438848	0.711418	0	0	0.4	0	-0.388537	0.411795	0.657723	0	0	0.448415	0.482017	0.791263	0	0	0	0	-0.0805447	0.755744	0.981399	0	0	0	0	0	0.2	0.115	0	0	0	0
HIST1H1PS1	-0.608104	0.166404	0.962481	0.57	0.15	0.15	1.8	-0.71612	0.126151	0.981399	1.33	0.45	-0.522825	0.0438848	0.711418	0	0	0.4	0	-1.17257	0.0205206	0.657723	0	0.89	0.448415	0.482017	0.791263	0	0	0	0	-0.71612	0.126151	0.981399	1.33	0.45	0	0.36	0	0.2	0.975	0	0.445	0.89	0.89
U73169.1	-0.0473703	0.854454	0.962481	0	0	0	0	-0.0805447	0.755744	0.981399	0	0	-0.522825	0.0438848	0.711418	0	0	0.4	0	-1.17257	0.0205206	0.657723	0	0.89	0.448415	0.482017	0.791263	0	0	0	0	-0.0805447	0.755744	0.981399	0	0	0	0	0	0.2	0	0	0.445	0	0
TCEB1P19	-0.380149	0.385301	0.962481	0.75	0	1.13	0.12	-0.865327	0.0593327	0.981399	1.06	0.68	-0.522068	0.26964	0.711418	0.38	1.17	0.7	1.61	-0.733283	0.172477	0.657723	1.63	0.64	-0.91649	0.124674	0.791263	0.71	0	1.31	1.77	-0.865327	0.0593327	0.981399	1.06	0.68	0.775	0.375	0.355	1.155	0.625	1.54	1.135	0.87	0.87
ATP1B3-AS1	0.544432	0.111655	0.962481	0	0.58	0	0	0.478022	0.167922	0.981399	0	0.04	-0.521451	0.0357963	0.711418	0	0	0	0.35	-0.388537	0.411795	0.657723	0	0	0.448415	0.482017	0.791263	0	0	0	0	0.478022	0.167922	0.981399	0	0.04	0	0.29	0	0.175	0	0	0	0.02	0.02
CNOT6LP1	-0.0473703	0.854454	0.962481	0	0	0	0	-0.165038	0.531698	0.981399	0	0.07	-0.521451	0.0357963	0.711418	0	0	0	0.35	-0.388537	0.411795	0.657723	0	0	0.448415	0.482017	0.791263	0	0	0	0	-0.165038	0.531698	0.981399	0	0.07	0	0	0	0.175	0	0	0	0.035	0.035
PABPC1P10	-0.180353	0.493419	0.962481	0	0	0.07	0	-0.154669	0.556866	0.981399	0	0.06	-0.521451	0.0357963	0.711418	0	0	0	0.35	-0.388537	0.411795	0.657723	0	0	0.448415	0.482017	0.791263	0	0	0	0	-0.154669	0.556866	0.981399	0	0.06	0	0	0	0.175	0.035	0	0	0.03	0.03
HMGB1P11	-0.217597	0.410786	0.962481	0	0	0.09	0	-0.569912	0.0646137	0.981399	0.24	0.11	-0.51954	0.0401532	0.711418	0	0	0.16	0.16	-0.931932	0.0584019	0.657723	0.06	0.33	0.754294	0.237479	0.791263	0.26	0	0	0	-0.569912	0.0646137	0.981399	0.24	0.11	0	0	0.13	0.16	0.045	0	0.195	0.175	0.175
FNDC8	-0.0473703	0.854454	0.962481	0	0	0	0	-0.0805447	0.755744	0.981399	0	0	-0.518274	0.0406066	0.711418	0	0	0.17	0.15	-0.388537	0.411795	0.657723	0	0	0.448415	0.482017	0.791263	0	0	0	0	-0.0805447	0.755744	0.981399	0	0	0	0	0	0.16	0	0	0	0	0
GLUDP5	-0.0473703	0.854454	0.962481	0	0	0	0	-0.0805447	0.755744	0.981399	0	0	-0.518112	0.262744	0.711418	0	3.5	6.09	0	1.05944	0.0378458	0.657723	0	0	-1.6932	0.0038414	0.791263	0	0	13.16	0	-0.0805447	0.755744	0.981399	0	0	1.75	0	0	3.045	0	6.58	0	0	0
CXXC5	-0.273533	0.311833	0.962481	14.46	9.67	11.17	17.86	-0.312461	0.358335	0.981399	12.64	16.25	-0.517946	0.0961834	0.711418	10.5	15.33	15.05	18.65	0.0280843	0.935163	0.967423	14.84	6.04	0.339175	0.386156	0.791263	23.19	8.21	13.49	17.46	-0.312461	0.358335	0.981399	12.64	16.25	12.915	12.065	15.7	16.85	14.515	15.475	10.44	14.445	14.445
RPUSD2	0.290264	0.510528	0.962481	0.7	0.76	0.39	0.6	-0.160815	0.738335	0.981399	0.58	1.13	-0.515934	0.276528	0.711418	0.42	1.05	1.03	1.09	-0.504254	0.357795	0.657723	1.1	0.61	0.493645	0.425522	0.791263	0.78	0.39	0.48	0.59	-0.160815	0.738335	0.981399	0.58	1.13	0.735	0.73	0.585	1.06	0.495	0.535	0.855	0.855	0.855
PI4KAP1	0.251661	0.416877	0.962481	5.88	7.96	5.94	5.29	-0.229521	0.534186	0.981399	5.85	10.24	-0.515619	0.135508	0.711418	6.44	6.31	5.67	12.66	1.16311	0.00623905	0.657723	3.39	0.91	-0.402557	0.439303	0.791263	2.79	0.95	0.68	11.04	-0.229521	0.534186	0.981399	5.85	10.24	6.375	6.92	1.87	9.165	5.615	5.86	2.15	8.045	8.045
GAGE2A	0.097051	0.827078	0.962481	0.13	0.91	0	1.05	0.840151	0.0294164	0.981399	0	0	-0.514762	0.0454072	0.711418	0	0	0.39	0	-0.388537	0.411795	0.657723	0	0	0.638038	0.316016	0.791263	0.64	0	0	0.38	0.840151	0.0294164	0.981399	0	0	0	0.52	0.32	0.195	0.525	0.19	0	0	0
MUC15	-0.225969	0.601266	0.962481	0.47	1	0.56	1.29	0.249936	0.601321	0.981399	0.56	0.39	-0.514304	0.191461	0.711418	0.01	0.28	0.64	0.17	-0.176077	0.72733	0.851797	0.12	0	0.489614	0.442962	0.791263	0.25	0	0	0.21	0.249936	0.601321	0.981399	0.56	0.39	0.145	0.735	0.125	0.405	0.925	0.105	0.06	0.475	0.475
WDR76	-0.31498	0.254457	0.962481	10.08	10.61	10.43	15.5	-0.280742	0.418077	0.981399	15.56	9.83	-0.512723	0.117473	0.711418	8.96	9.05	7.79	18.14	-0.637532	0.0684387	0.657723	15.19	8.06	-0.658785	0.128518	0.791263	10.85	1.93	10.02	13.17	-0.280742	0.418077	0.981399	15.56	9.83	9.005	10.345	6.39	12.965	12.965	11.595	11.625	12.695	12.695
DNAAF1	-0.0473703	0.854454	0.962481	0	0	0	0	-0.0944671	0.716054	0.981399	0	0.01	-0.512597	0.0372799	0.711418	0	0	0	0.34	-0.388537	0.411795	0.657723	0	0	0.541836	0.39556	0.791263	0	0.07	0	0	-0.0944671	0.716054	0.981399	0	0.01	0	0	0.035	0.17	0	0	0	0.005	0.005
GLYATL1P2	-0.0473703	0.854454	0.962481	0	0	0	0	-0.0805447	0.755744	0.981399	0	0	-0.512597	0.0372799	0.711418	0	0	0	0.34	-0.388537	0.411795	0.657723	0	0	0.448415	0.482017	0.791263	0	0	0	0	-0.0805447	0.755744	0.981399	0	0	0	0	0	0.17	0	0	0	0	0
SSXP3	-0.537579	0.217805	0.962481	0.36	0.24	0.52	0.77	-0.470213	0.307475	0.981399	0.92	0.29	-0.511479	0.205474	0.711418	0	0.34	0.25	0.57	-0.143705	0.777659	0.883602	0.13	0	0.478233	0.453811	0.791263	0.28	0	0	0.25	-0.470213	0.307475	0.981399	0.92	0.29	0.17	0.3	0.14	0.41	0.645	0.125	0.065	0.605	0.605
CMAHP	0.676579	0.080638	0.962481	0.94	0.33	0.26	0	0.42757	0.354357	0.981399	0	0.89	-0.510464	0.263677	0.711418	0.66	1.47	0.9	2.26	-0.902544	0.0713132	0.657723	1.71	1.85	-0.566638	0.30232	0.791263	1.04	1.07	2.97	2.29	0.42757	0.354357	0.981399	0	0.89	1.065	0.635	1.055	1.58	0.13	2.63	1.78	0.445	0.445
UBE2NL	-0.14262	0.586197	0.962481	0	0	0.05	0	-0.0805447	0.755744	0.981399	0	0	-0.51026	0.040688	0.711418	0	0	0.11	0.2	-0.489936	0.304522	0.657723	0.08	0	0.763819	0.231639	0.791263	0.27	0	0	0	-0.0805447	0.755744	0.981399	0	0	0	0	0.135	0.155	0.025	0	0.04	0	0
TM6SF1	-0.262224	0.55332	0.962481	0.5	0.51	0.32	1.19	-0.203404	0.672356	0.981399	0.56	0.68	-0.51026	0.233184	0.711418	0.05	0.41	0.42	0.52	-0.635076	0.245621	0.657723	0.39	0.35	0.594093	0.334265	0.791263	0.98	0.47	0.5	0.67	-0.203404	0.672356	0.981399	0.56	0.68	0.23	0.505	0.725	0.47	0.755	0.585	0.37	0.62	0.62
ST3GAL1P1	0.316015	0.309384	0.962481	0.17	0.12	0	0	0.198079	0.528889	0.981399	0	0.07	-0.507978	0.0423413	0.711418	0	0	0.16	0.15	-0.631961	0.190072	0.657723	0.23	0	0.448415	0.482017	0.791263	0	0	0	0	0.198079	0.528889	0.981399	0	0.07	0	0.145	0	0.155	0	0	0.115	0.035	0.035
EXOSC4	0.222975	0.540257	0.962481	2.58	3.11	2.77	1.97	0.198734	0.644184	0.981399	1.93	2.73	-0.507545	0.203247	0.711418	1.92	3.42	3.71	3.28	0.41468	0.381417	0.657723	2.19	0.66	0.568211	0.296662	0.791263	2.69	1.26	1	2.58	0.198734	0.644184	0.981399	1.93	2.73	2.67	2.845	1.975	3.495	2.37	1.79	1.425	2.33	2.33
TBCCD1	-0.367221	0.256528	0.962481	4.33	4.35	4.2	7.42	0.291905	0.473329	0.981399	2.81	3.9	-0.506139	0.181629	0.711418	4.12	3.08	3.07	7.39	-0.32191	0.437219	0.672181	3.29	4.06	-1.13216	0.0201762	0.791263	2.61	1.43	6.81	6.92	0.291905	0.473329	0.981399	2.81	3.9	3.6	4.34	2.02	5.23	5.81	6.865	3.675	3.355	3.355
TNRC6C-AS1	-0.247673	0.554479	0.962481	1.12	0.75	1.21	1.14	-0.217285	0.647737	0.981399	1.25	0.98	-0.505252	0.297493	0.711418	0.04	1.09	0.9	0.55	0.138755	0.800877	0.896945	0.35	0.01	0.425507	0.474062	0.791263	1.48	0.56	0.62	1.42	-0.217285	0.647737	0.981399	1.25	0.98	0.565	0.935	1.02	0.725	1.175	1.02	0.18	1.115	1.115
DYRK3	-0.673929	0.0629301	0.962481	2.12	1.97	2.81	4.29	-0.564584	0.189884	0.981399	3.32	3.01	-0.504102	0.270252	0.711418	0.63	1.51	1.64	1.27	-0.421041	0.421008	0.66583	1.71	0.59	0.563856	0.306216	0.791263	2.44	1.18	1.07	2.14	-0.564584	0.189884	0.981399	3.32	3.01	1.07	2.045	1.81	1.455	3.55	1.605	1.15	3.165	3.165
TDGF1P3	-0.0473703	0.854454	0.962481	0	0	0	0	-0.0805447	0.755744	0.981399	0	0	-0.503633	0.0388819	0.711418	0	0	0	0.33	-0.388537	0.411795	0.657723	0	0	0.448415	0.482017	0.791263	0	0	0	0	-0.0805447	0.755744	0.981399	0	0	0	0	0	0.165	0	0	0	0	0
RAB11FIP2	-0.370086	0.281663	0.962481	4.73	2.01	2.2	7.15	0.235787	0.578939	0.981399	2.78	2.27	-0.501431	0.184771	0.711418	3.96	3.32	4.93	4.78	-0.161262	0.700325	0.835629	3.64	2.79	-0.413507	0.405727	0.791263	4.32	0.89	5.52	3.75	0.235787	0.578939	0.981399	2.78	2.27	3.64	3.37	2.605	4.855	4.675	4.635	3.215	2.525	2.525
TRAF3IP2	-0.41613	0.205538	0.962481	2.71	5.64	3.36	8	-0.221485	0.580412	0.981399	5.27	3.89	-0.501242	0.252931	0.711418	0.52	2.99	2.4	1.51	-0.2536	0.612066	0.781464	1.37	1.19	0.794726	0.0832778	0.791263	7.4	4.12	4.44	4.21	-0.221485	0.580412	0.981399	5.27	3.89	1.755	4.175	5.76	1.955	5.68	4.325	1.28	4.58	4.58
C11orf94	-0.165758	0.598852	0.962481	0.22	0	0.22	0	-0.69782	0.0778613	0.981399	0.57	0.26	-0.500993	0.168789	0.711418	0.21	0.06	0.06	0.63	-0.709302	0.174613	0.657723	0	0.54	0.549866	0.388737	0.791263	0.2	0	0	0.11	-0.69782	0.0778613	0.981399	0.57	0.26	0.135	0.11	0.1	0.345	0.11	0.055	0.27	0.415	0.415
SLC15A4	0.123094	0.770888	0.962481	1.34	0.81	0.53	1.39	0.263924	0.580882	0.981399	0.47	1.11	-0.500532	0.278297	0.711418	0.98	0.87	1.34	1.35	-0.361093	0.496662	0.705034	1.23	0.72	0.618237	0.303734	0.791263	1.61	0.49	0.44	1.26	0.263924	0.580882	0.981399	0.47	1.11	0.925	1.075	1.05	1.345	0.96	0.85	0.975	0.79	0.79
ST6GAL2	-0.155523	0.593353	0.962481	0.14	0	0.15	0	-0.206858	0.51575	0.981399	0	0.35	-0.50028	0.269508	0.711418	0.04	0.63	0.22	1.09	-0.911719	0.102021	0.657723	0.48	1.1	0.462438	0.467461	0.791263	0.15	0.34	0.15	0.32	-0.206858	0.51575	0.981399	0	0.35	0.335	0.07	0.245	0.655	0.075	0.235	0.79	0.175	0.175
PNRC2	-0.152389	0.590641	0.962481	7.42	12.34	7.93	13.66	0.149382	0.676743	0.981399	9.46	7.35	-0.497392	0.14444	0.711418	6.24	7.84	6.8	12.34	-0.492787	0.178396	0.657723	10.23	5.88	-0.450471	0.320861	0.791263	5.25	2.75	6.12	9.29	0.149382	0.676743	0.981399	9.46	7.35	7.04	9.88	4	9.57	10.795	7.705	8.055	8.405	8.405
KIF2C	-0.252781	0.318293	0.962481	15.62	18.94	18.67	21.98	-0.190023	0.559864	0.981399	20.03	18.21	-0.496007	0.116162	0.711418	8.63	15.62	17.12	13.29	-0.194323	0.573303	0.75537	13.56	7.89	-0.57081	0.195375	0.791263	10.65	1.62	6.5	14.84	-0.190023	0.559864	0.981399	20.03	18.21	12.125	17.28	6.135	15.205	20.325	10.67	10.725	19.12	19.12
TNNI3	-0.384023	0.182513	0.962481	7.55	8.58	8.52	12.75	-0.509649	0.151423	0.981399	11.8	10.86	-0.495638	0.220609	0.711418	0.59	7.14	6.85	1.31	0.323436	0.499322	0.707266	2.25	0.57	-0.690009	0.25159	0.791263	0.99	0	0	5.63	-0.509649	0.151423	0.981399	11.8	10.86	3.865	8.065	0.495	4.08	10.635	2.815	1.41	11.33	11.33
C1orf101	-0.0473703	0.854454	0.962481	0	0	0	0	-0.0805447	0.755744	0.981399	0	0	-0.494557	0.0406142	0.711418	0	0	0	0.32	-0.388537	0.411795	0.657723	0	0	0.448415	0.482017	0.791263	0	0	0	0	-0.0805447	0.755744	0.981399	0	0	0	0	0	0.16	0	0	0	0	0
HSPA1B	-0.0946948	0.707103	0.962481	17.14	20.13	25.46	15.4	0.264437	0.422481	0.981399	12.54	17.48	-0.494445	0.163301	0.711418	2.67	10.76	11.81	4.2	0.538975	0.190705	0.657723	3.53	2.03	-0.419518	0.390364	0.791263	4.17	1.37	1.88	11.13	0.264437	0.422481	0.981399	12.54	17.48	6.715	18.635	2.77	8.005	20.43	6.505	2.78	15.01	15.01
MRAS	-0.0925385	0.836072	0.962481	0.51	0.4	0.42	0.59	-0.159801	0.737826	0.981399	0.8	0.3	-0.494337	0.199716	0.711418	0	0.29	0.25	0.47	-0.329482	0.517559	0.718585	0.25	0.02	0.554559	0.385074	0.791263	0.32	0	0	0.21	-0.159801	0.737826	0.981399	0.8	0.3	0.145	0.455	0.16	0.36	0.505	0.105	0.135	0.55	0.55
ITGAE	-0.26859	0.348175	0.962481	0.02	0	0.04	0.18	-0.124369	0.63808	0.981399	0.01	0.04	-0.493148	0.129054	0.711418	0	0.15	0.1	0.46	-0.284455	0.561496	0.748822	0.08	0	1.21548	0.0533777	0.791263	0.48	0.45	0	0.13	-0.124369	0.63808	0.981399	0.01	0.04	0.075	0.01	0.465	0.28	0.11	0.065	0.04	0.025	0.025
PLEKHA4	0.27629	0.450804	0.962481	2.79	2.79	2.9	1.67	-0.132826	0.753336	0.981399	3.77	2.42	-0.492889	0.306506	0.711418	0	1.74	2.5	0.11	-0.59133	0.294416	0.657723	1.79	0.1	-0.484292	0.443083	0.791263	0.01	0.07	0	1.54	-0.132826	0.753336	0.981399	3.77	2.42	0.87	2.79	0.04	1.305	2.285	0.77	0.945	3.095	3.095
CUL5	0.621625	0.100426	0.962481	2.62	2.88	1.06	2.22	0.15136	0.725106	0.981399	3	1.84	-0.492079	0.228495	0.711418	1.51	3.19	3.17	2.81	-0.66468	0.13548	0.657723	5.31	1.31	0.42878	0.40741	0.791263	1.73	3.48	1.84	2.85	0.15136	0.725106	0.981399	3	1.84	2.35	2.75	2.605	2.99	1.64	2.345	3.31	2.42	2.42
IPPK	-0.180212	0.683087	0.962481	0.59	0.51	0.69	0.66	-0.343227	0.475864	0.981399	1.03	0.59	-0.490688	0.281763	0.711418	0	0.75	0.9	0.34	-0.22879	0.679728	0.823768	0.68	0	0.943198	0.126789	0.791263	0.48	1.22	0.04	0.89	-0.343227	0.475864	0.981399	1.03	0.59	0.375	0.55	0.85	0.62	0.675	0.465	0.34	0.81	0.81
CACNB3	-0.714669	0.0899064	0.962481	1.24	0.27	1.94	0.99	-1.03594	0.0265595	0.981399	1.65	1.96	-0.490365	0.259998	0.711418	0.76	2.55	2.35	1.69	-0.442939	0.365587	0.657723	2.49	0.88	0.506376	0.302882	0.791263	4.26	2.53	2.82	3.51	-1.03594	0.0265595	0.981399	1.65	1.96	1.655	0.755	3.395	2.02	1.465	3.165	1.685	1.805	1.805
NACAP3	-0.0473703	0.854454	0.962481	0	0	0	0	-0.0805447	0.755744	0.981399	0	0	-0.489433	0.074926	0.711418	0.09	0	0	0.43	-0.397758	0.411323	0.657723	0.1	0	0.572203	0.370098	0.791263	0	0.32	0	0.19	-0.0805447	0.755744	0.981399	0	0	0.045	0	0.16	0.215	0	0.095	0.05	0	0
THG1L	0.325482	0.437353	0.962481	1.21	1.3	0.27	1.88	-0.148205	0.750383	0.981399	1.31	1.46	-0.487809	0.284398	0.711418	0.57	1.73	1.62	1.33	-0.421293	0.415925	0.66152	1.23	1.07	0.579758	0.334063	0.791263	2.26	0.24	0.29	1.73	-0.148205	0.750383	0.981399	1.31	1.46	1.15	1.255	1.25	1.475	1.075	1.01	1.15	1.385	1.385
RASL11A	0.1499	0.728049	0.962481	0.35	0.58	0.71	0	0.170089	0.712277	0.981399	0.11	0.68	-0.487321	0.220174	0.711418	0	0.32	0.68	0.15	-0.704086	0.187338	0.657723	0.96	0	-0.617793	0.324286	0.791263	0.1	0	0.96	0.45	0.170089	0.712277	0.981399	0.11	0.68	0.16	0.465	0.05	0.415	0.355	0.705	0.48	0.395	0.395
CPD	-0.107575	0.696296	0.962481	11.07	11.45	11.95	12.09	-0.169758	0.622306	0.981399	13.82	11.09	-0.485955	0.133187	0.711418	10.69	9.05	9.06	17.96	-0.596247	0.0847163	0.657723	13.36	10.66	0.28167	0.477124	0.791263	17.36	8.84	16.08	12.73	-0.169758	0.622306	0.981399	13.82	11.09	9.87	11.26	13.1	13.51	12.02	14.405	12.01	12.455	12.455
SRGAP2-AS1	-0.358353	0.193167	0.962481	0	0	0.18	0	-0.0805447	0.755744	0.981399	0	0	-0.485364	0.0424903	0.711418	0	0	0	0.31	-0.388537	0.411795	0.657723	0	0	0.510725	0.422913	0.791263	0	0.53	0.19	0.18	-0.0805447	0.755744	0.981399	0	0	0	0	0.265	0.155	0.09	0.185	0	0	0
PPCS	0.67958	0.103148	0.962481	1.01	2.18	0.7	0.77	0.748383	0.111902	0.981399	0.32	1.12	-0.484056	0.276143	0.711418	1.58	0.98	1.44	2.12	-0.398959	0.426162	0.667694	1.44	1.32	0.776616	0.141819	0.791263	3.18	1.78	2.16	1.59	0.748383	0.111902	0.981399	0.32	1.12	1.28	1.595	2.48	1.78	0.735	1.875	1.38	0.72	0.72
CYB561	0.384265	0.313304	0.962481	2.16	2.58	1.52	1.81	0.240197	0.586923	0.981399	1.4	2.36	-0.483498	0.318268	0.711418	0	1.47	1.16	0.47	-0.595138	0.296489	0.657723	1.93	0	0.419112	0.449125	0.791263	1.43	1.78	1.35	1.78	0.240197	0.586923	0.981399	1.4	2.36	0.735	2.37	1.605	0.815	1.665	1.565	0.965	1.88	1.88
PTBP2	-0.32482	0.439442	0.962481	0.95	0.8	0.86	1.59	-0.172788	0.717601	0.981399	1.09	0.92	-0.482026	0.310199	0.711418	0.65	0.74	0.88	1.19	-0.719849	0.181394	0.657723	1.39	0.78	0.510071	0.395124	0.791263	1.44	0.52	0.64	1.11	-0.172788	0.717601	0.981399	1.09	0.92	0.695	0.875	0.98	1.035	1.225	0.875	1.085	1.005	1.005
LL22NC03-N14H11.1	0.410341	0.200468	0.962481	0	0.4	0	0	0.238455	0.467372	0.981399	0	0.15	-0.48151	0.128014	0.711418	0	0.14	0.06	0.49	-0.194881	0.687938	0.828655	0	0	0.448415	0.482017	0.791263	0	0	0	0	0.238455	0.467372	0.981399	0	0.15	0.07	0.2	0	0.275	0	0	0	0.075	0.075
DLL4	-0.41196	0.237777	0.962481	0.19	0.02	0.48	0	-0.515219	0.162585	0.981399	0.37	0.19	-0.481475	0.151085	0.711418	0	0.17	0.31	0.24	-0.160061	0.743074	0.861833	0	0	0.532399	0.403857	0.791263	0.15	0	0	0.08	-0.515219	0.162585	0.981399	0.37	0.19	0.085	0.105	0.075	0.275	0.24	0.04	0	0.28	0.28
GBP4	0.684658	0.113188	0.962481	1.29	0.76	0.94	0.08	0.531374	0.26526	0.981399	0.04	1.42	-0.480884	0.307753	0.711418	0.33	1.42	1.34	0.9	-0.137646	0.803947	0.898717	1.65	0.01	0.440394	0.31728	0.791263	7.48	5.24	7.87	5.19	0.531374	0.26526	0.981399	0.04	1.42	0.875	1.025	6.36	1.12	0.51	6.53	0.83	0.73	0.73
GPALPP1	0.0834379	0.837183	0.962481	1.12	1.69	1.48	1.07	-0.163844	0.722303	0.981399	1.64	1.46	-0.480777	0.270072	0.711418	1.23	1.69	1.7	2.3	-0.361918	0.462645	0.68658	2.19	0.9	0.407878	0.439057	0.791263	2.55	1.74	1.96	2.39	-0.163844	0.722303	0.981399	1.64	1.46	1.46	1.405	2.145	2	1.275	2.175	1.545	1.55	1.55
GPR162	-0.0952396	0.825202	0.962481	1.21	0.45	0.85	0.85	-0.268217	0.575594	0.981399	0.83	1.16	-0.480576	0.321872	0.711418	0	1.28	0.94	0.52	-0.606872	0.288841	0.657723	0.74	0.54	0.469863	0.409845	0.791263	1.18	1.56	0.98	1.56	-0.268217	0.575594	0.981399	0.83	1.16	0.64	0.83	1.37	0.73	0.85	1.27	0.64	0.995	0.995
RSPH1	0.292478	0.33596	0.962481	0.06	0.2	0	0	0.120152	0.699064	0.981399	0	0.14	-0.476198	0.0891503	0.711418	0	0.07	0.14	0.26	-0.86203	0.0852929	0.657723	0.14	0.31	1.00212	0.111666	0.791263	0.41	0.48	0.2	0.08	0.120152	0.699064	0.981399	0	0.14	0.035	0.13	0.445	0.2	0	0.14	0.225	0.07	0.07
CLCN7	-0.166561	0.586482	0.962481	7.44	5.2	7.37	6.65	0.146129	0.702201	0.981399	4.73	6.13	-0.47492	0.193804	0.711418	2.69	7.52	7.46	4.61	0.0090565	0.982323	0.991467	5.2	2.1	-0.531239	0.278598	0.791263	3.06	1.67	4.29	5.75	0.146129	0.702201	0.981399	4.73	6.13	5.105	6.32	2.365	6.035	7.01	5.02	3.65	5.43	5.43
KIAA1586	-0.170464	0.677117	0.962481	1.24	1.08	1.23	1.46	-0.470343	0.308676	0.981399	1.63	1.83	-0.474327	0.312767	0.711418	0.52	1.14	1.38	0.93	-1.15678	0.0230529	0.657723	1.41	2.47	0.798472	0.180976	0.791263	1.98	0.52	0.49	1.12	-0.470343	0.308676	0.981399	1.63	1.83	0.83	1.16	1.25	1.155	1.345	0.805	1.94	1.73	1.73
PTGES3P4	-0.0473703	0.854454	0.962481	0	0	0	0	-0.0805447	0.755744	0.981399	0	0	-0.473918	0.0541621	0.711418	0	0	0.34	0	-0.388537	0.411795	0.657723	0	0	0.995871	0.118174	0.791263	0.56	0	0	0	-0.0805447	0.755744	0.981399	0	0	0	0	0.28	0.17	0	0	0	0	0
GOT2P2	-0.144957	0.590424	0.962481	0.03	0	0	0.13	-0.19208	0.474263	0.981399	0.04	0.06	-0.473889	0.0607798	0.711418	0	0.03	0	0.36	-0.383703	0.42097	0.66583	0.03	0	0.651221	0.307451	0.791263	0.16	0	0	0	-0.19208	0.474263	0.981399	0.04	0.06	0.015	0.015	0.08	0.18	0.065	0	0.015	0.05	0.05
ZNF793	0.358589	0.283953	0.962481	0.3	0.12	0.04	0	0.252182	0.458381	0.981399	0	0.14	-0.472317	0.140517	0.711418	0	0.14	0.4	0.13	-0.491594	0.320508	0.657723	0.21	0.04	0.902043	0.104095	0.791263	1.98	1.88	1.54	1.02	0.252182	0.458381	0.981399	0	0.14	0.07	0.21	1.93	0.265	0.02	1.28	0.125	0.07	0.07
SIGLEC17P	-0.228484	0.608774	0.962481	0.4	0.33	0.43	0.57	-0.196652	0.673794	0.981399	0.37	0.55	-0.472094	0.278248	0.711418	0	0.56	0.89	0.2	-0.281288	0.594622	0.769566	0	0.31	0.539849	0.366284	0.791263	1.12	0.83	0.83	0.9	-0.196652	0.673794	0.981399	0.37	0.55	0.28	0.365	0.975	0.545	0.5	0.865	0.155	0.46	0.46
NCOA7	-0.0939677	0.784025	0.962481	4.06	3.01	3.07	4.44	-0.249779	0.539305	0.981399	4.25	4.02	-0.470604	0.196816	0.711418	5.06	4.19	4.42	8.07	-0.629119	0.105591	0.657723	6.61	5.08	0.552203	0.236195	0.791263	5.76	3.62	4.48	4.07	-0.249779	0.539305	0.981399	4.25	4.02	4.625	3.535	4.69	6.245	3.755	4.275	5.845	4.135	4.135
LPCAT1	-0.356466	0.331897	0.962481	1.81	2.56	1.52	4.84	-0.517236	0.22795	0.981399	2.71	3.69	-0.469891	0.23204	0.711418	2.73	3.01	4	3.54	-0.991795	0.0162939	0.657723	4.54	5.34	0.565343	0.241533	0.791263	7.09	1.83	2.27	5.18	-0.517236	0.22795	0.981399	2.71	3.69	2.87	2.185	4.46	3.77	3.18	3.725	4.94	3.2	3.2
TAGAP	0.341907	0.396443	0.962481	0.83	0.16	0.37	0	0.241181	0.595107	0.981399	0	0.82	-0.469193	0.328512	0.711418	0.33	0.97	0.72	1.1	-0.323598	0.565662	0.751912	0.87	0.35	0.458263	0.342196	0.791263	5.38	2.25	4.5	2.97	0.241181	0.595107	0.981399	0	0.82	0.65	0.495	3.815	0.91	0.185	3.735	0.61	0.41	0.41
PDZD3	-0.0473703	0.854454	0.962481	0	0	0	0	-0.202119	0.447646	0.981399	0	0.11	-0.468633	0.115905	0.711418	0	0.11	0.08	0.39	-0.231642	0.63074	0.791754	0	0	0.448415	0.482017	0.791263	0	0	0	0	-0.202119	0.447646	0.981399	0	0.11	0.055	0	0	0.235	0	0	0	0.055	0.055
OR13D3P	-0.0473703	0.854454	0.962481	0	0	0	0	-0.143763	0.584067	0.981399	0	0.05	-0.466621	0.0467359	0.711418	0	0	0	0.29	-0.388537	0.411795	0.657723	0	0	0.448415	0.482017	0.791263	0	0	0	0	-0.143763	0.584067	0.981399	0	0.05	0	0	0	0.145	0	0	0	0.025	0.025
UPP1	0.0743573	0.79344	0.962481	0.02	0.12	0.04	0	-0.662015	0.0690456	0.981399	0.69	0.03	-0.466621	0.0467359	0.711418	0	0	0	0.29	-0.388537	0.411795	0.657723	0	0	0.448415	0.482017	0.791263	0	0	0	0	-0.662015	0.0690456	0.981399	0.69	0.03	0	0.07	0	0.145	0.02	0	0	0.36	0.36
FPR2	0.222492	0.445636	0.962481	0.02	0.18	0	0	0.0927059	0.754335	0.981399	0	0.09	-0.465889	0.0501603	0.711418	0	0	0.1	0.17	-0.388537	0.411795	0.657723	0	0	0.558031	0.381965	0.791263	0.28	0	0.15	0.02	0.0927059	0.754335	0.981399	0	0.09	0	0.1	0.14	0.135	0	0.085	0	0.045	0.045
SMKR1	0.272488	0.361531	0.962481	0	0.25	0	0	0.249568	0.402001	0.981399	0	0	-0.465615	0.0561943	0.711418	0	0	0.33	0	-0.388537	0.411795	0.657723	0	0	0.448415	0.482017	0.791263	0	0	0	0	0.249568	0.402001	0.981399	0	0	0	0.125	0	0.165	0	0	0	0	0
HSPE1-MOB4	-0.253632	0.368833	0.962481	0	0	0	0.22	-0.0805447	0.755744	0.981399	0	0	-0.465133	0.323837	0.711418	1.15	0.47	0.97	1.25	0.452892	0.403901	0.657723	0.63	0	0.448415	0.482017	0.791263	0	0	0	0	-0.0805447	0.755744	0.981399	0	0	0.81	0	0	1.11	0.11	0	0.315	0	0
RIT1	-0.59259	0.137483	0.962481	1.27	1.01	1.74	2.14	0.188189	0.692264	0.981399	0.65	1.17	-0.464054	0.3307	0.711418	0.35	1.1	0.91	1.03	-0.237844	0.67084	0.817618	1.26	0.13	0.466766	0.43622	0.791263	1.33	0.56	0.66	1.13	0.188189	0.692264	0.981399	0.65	1.17	0.725	1.14	0.945	0.97	1.94	0.895	0.695	0.91	0.91
RANBP2	-0.0665606	0.818703	0.962481	7.72	9.61	7.57	10.37	-0.272174	0.444627	0.981399	9.39	10.95	-0.463383	0.173111	0.711418	9.03	5.64	6.9	12.21	-0.593345	0.101793	0.657723	10.88	6.85	-0.349263	0.415954	0.791263	7.9	4.08	8.82	12.07	-0.272174	0.444627	0.981399	9.39	10.95	7.335	8.665	5.99	9.555	8.97	10.445	8.865	10.17	10.17
KCTD17	0.336275	0.412947	0.962481	0.59	0.38	0.45	0	0.274923	0.548283	0.981399	0.03	0.78	-0.463381	0.296774	0.711418	1.06	1.53	1.74	1.74	-0.616372	0.207842	0.657723	1.24	2.47	-0.691031	0.203646	0.791263	0.66	1.77	2.47	3.23	0.274923	0.548283	0.981399	0.03	0.78	1.295	0.485	1.215	1.74	0.225	2.85	1.855	0.405	0.405
HMGN2P17	-0.210453	0.508499	0.962481	0.17	0	0.14	0.12	-0.542041	0.112244	0.981399	0.49	0	-0.461912	0.158542	0.711418	0	0.16	0.42	0.13	-1.44559	0.00467873	0.657723	0.12	2.77	1.19558	0.0566643	0.791263	0.94	0.24	0	0.26	-0.542041	0.112244	0.981399	0.49	0	0.08	0.085	0.59	0.275	0.13	0.13	1.445	0.245	0.245
SGPP1	-0.150266	0.732467	0.962481	0.84	0.4	0.67	0.74	-0.35461	0.461228	0.981399	0.62	1.14	-0.460554	0.301549	0.711418	1.3	1.19	1.61	1.79	-0.7051	0.150631	0.657723	2.01	1.57	-0.484482	0.437125	0.791263	0.41	0	0.62	1	-0.35461	0.461228	0.981399	0.62	1.14	1.245	0.62	0.205	1.7	0.705	0.81	1.79	0.88	0.88
LINGO2	0.329894	0.404966	0.962481	0.79	0.11	0.29	0.01	0.202313	0.648936	0.981399	0.02	0.68	-0.460423	0.320986	0.711418	0	0.83	0.64	0.55	-0.0223397	0.96747	0.983946	0.39	0.01	0.761216	0.113285	0.791263	5.37	3.11	4.17	2.61	0.202313	0.648936	0.981399	0.02	0.68	0.415	0.45	4.24	0.595	0.15	3.39	0.2	0.35	0.35
KB-1562D12.3	0.169863	0.585044	0.962481	0.22	0.06	0.06	0	0.246965	0.420741	0.981399	0	0	-0.460112	0.177861	0.711418	0	0.21	0	0.7	-0.116048	0.813617	0.90416	0	0	0.530887	0.405161	0.791263	0.06	0	0	0	0.246965	0.420741	0.981399	0	0	0.105	0.14	0.03	0.35	0.03	0	0	0	0
FZD6	0.114554	0.735779	0.962481	0.22	0.16	0.17	0	0.157282	0.651798	0.981399	0	0.25	-0.45934	0.293523	0.711418	0.15	0.33	0.4	0.5	-0.35948	0.508878	0.713598	0.45	0.09	0.618467	0.295658	0.791263	1.26	0.93	1.21	0.68	0.157282	0.651798	0.981399	0	0.25	0.24	0.19	1.095	0.45	0.085	0.945	0.27	0.125	0.125
GATSL3	0.629371	0.146488	0.962481	1.33	0.61	0.96	0.05	0.547674	0.248779	0.981399	0.14	0.93	-0.459037	0.314185	0.711418	0.67	1.56	1.98	1.02	-0.677643	0.184125	0.657723	2.79	0.55	0.459843	0.404011	0.791263	1.56	1.75	1.83	1.39	0.547674	0.248779	0.981399	0.14	0.93	1.115	0.97	1.655	1.5	0.505	1.61	1.67	0.535	0.535
CCDC77	-0.12919	0.735767	0.962481	3.04	1.01	2.85	1.44	-0.597335	0.170805	0.981399	3.95	2.18	-0.458455	0.263134	0.711418	3.71	1.23	3.6	2.35	0.0308991	0.947489	0.974155	2.2	1.14	0.754521	0.130605	0.791263	4.28	2.54	2.94	2.36	-0.597335	0.170805	0.981399	3.95	2.18	2.47	2.025	3.41	2.975	2.145	2.65	1.67	3.065	3.065
ROBO4	0.316632	0.333411	0.962481	0.29	0.09	0.03	0.01	-0.173452	0.663175	0.981399	0	0.74	-0.458068	0.261661	0.711418	0	0.38	0.66	0.18	-0.13751	0.788628	0.890104	0.16	0	1.14266	0.0288489	0.791263	3.43	2.74	1.63	1.74	-0.173452	0.663175	0.981399	0	0.74	0.19	0.19	3.085	0.42	0.02	1.685	0.08	0.37	0.37
LL22NC03-104C7.1	-0.0473703	0.854454	0.962481	0	0	0	0	-0.0805447	0.755744	0.981399	0	0	-0.457064	0.0491411	0.711418	0	0	0	0.28	-0.388537	0.411795	0.657723	0	0	0.448415	0.482017	0.791263	0	0	0	0	-0.0805447	0.755744	0.981399	0	0	0	0	0	0.14	0	0	0	0	0
HNRNPCP10	-0.0991547	0.704336	0.962481	0	0	0	0.04	-0.0805447	0.755744	0.981399	0	0	-0.456784	0.0502805	0.711418	0	0	0.03	0.24	-0.388537	0.411795	0.657723	0	0	0.448415	0.482017	0.791263	0	0	0	0	-0.0805447	0.755744	0.981399	0	0	0	0	0	0.135	0.02	0	0	0	0
ZNF501	-0.259484	0.40258	0.962481	0.14	0.01	0.24	0.01	-0.109927	0.711499	0.981399	0.02	0.17	-0.45615	0.0730871	0.711418	0	0.03	0.2	0.12	-0.342811	0.470719	0.688833	0	0	0.658221	0.302263	0.791263	0.45	0	0.19	0.02	-0.109927	0.711499	0.981399	0.02	0.17	0.015	0.075	0.225	0.16	0.125	0.105	0	0.095	0.095
FAM173A	0.429939	0.275072	0.962481	0.33	0.35	0	0.31	0.435402	0.252187	0.981399	0.1	0.03	-0.455372	0.218724	0.711418	0	0.26	0.67	0.08	-0.813211	0.125129	0.657723	0.93	0.04	-0.510133	0.419769	0.791263	0	0	0.44	0.51	0.435402	0.252187	0.981399	0.1	0.03	0.13	0.34	0	0.375	0.155	0.475	0.485	0.065	0.065
TMEFF1	-0.389135	0.239122	0.962481	0.07	0.01	0.09	0.34	-0.273447	0.353025	0.981399	0.08	0.15	-0.454779	0.124205	0.711418	0	0.11	0.13	0.31	-0.669755	0.177987	0.657723	0.18	0.15	0.554192	0.38532	0.791263	0.25	0.1	0.1	0.15	-0.273447	0.353025	0.981399	0.08	0.15	0.055	0.04	0.175	0.22	0.215	0.125	0.165	0.115	0.115
TMEM150A	-0.123601	0.707377	0.962481	6.87	2.61	4.69	4.69	-0.423648	0.278787	0.981399	5.76	5.79	-0.454636	0.227277	0.711418	3.1	4.63	4.78	4.97	-0.111099	0.790925	0.891581	5.13	1.74	0.351721	0.428992	0.791263	7.2	4.68	3.79	9.58	-0.423648	0.278787	0.981399	5.76	5.79	3.865	4.74	5.94	4.875	4.69	6.685	3.435	5.775	5.775
MYO1E	0.704977	0.0681741	0.962481	0.32	1.03	0.26	0	0.531662	0.242969	0.981399	0	0.78	-0.452977	0.328032	0.711418	0	0.82	0.7	0.48	0.0353648	0.94795	0.974465	0.32	0	0.860425	0.0828732	0.791263	4.19	2.93	5.16	1.28	0.531662	0.242969	0.981399	0	0.78	0.41	0.675	3.56	0.59	0.13	3.22	0.16	0.39	0.39
DIAPH2	0.170247	0.663766	0.962481	0.35	0.26	0.29	0.03	0.202683	0.624737	0.981399	0.01	0.5	-0.452531	0.28462	0.711418	0	0.47	0.53	0.34	-0.23473	0.655986	0.808565	0.36	0.01	0.556131	0.28423	0.791263	2.9	2.04	2.53	1.99	0.202683	0.624737	0.981399	0.01	0.5	0.235	0.305	2.47	0.435	0.16	2.26	0.185	0.255	0.255
ZNF737	0.399821	0.302951	0.962481	0.45	0.31	0.2	0.03	0.312653	0.45886	0.981399	0.07	0.35	-0.452261	0.281327	0.711418	0	0.45	0.45	0.39	-0.264184	0.616777	0.784623	0.41	0	0.593004	0.251463	0.791263	2.93	2.12	3.76	1.35	0.312653	0.45886	0.981399	0.07	0.35	0.225	0.38	2.525	0.42	0.115	2.555	0.205	0.21	0.21
CACNB1	0.550775	0.109055	0.962481	4.23	4.64	4.2	1.93	0.575904	0.162228	0.981399	4.07	1.82	-0.451508	0.278097	0.711418	1.04	3.58	3.24	2.08	0.0400808	0.933553	0.966423	2.22	0.77	-0.609896	0.236427	0.791263	2.15	1.18	3.21	4.64	0.575904	0.162228	0.981399	4.07	1.82	2.31	4.435	1.665	2.66	3.065	3.925	1.495	2.945	2.945
THPO	0.0820392	0.843238	0.962481	0.25	0.33	0.12	0.4	-0.298024	0.509262	0.981399	0.55	0.32	-0.45083	0.151298	0.711418	0	0.14	0.33	0.16	-0.596508	0.227872	0.657723	0	0.26	0.659295	0.301742	0.791263	0.3	0	0	0.1	-0.298024	0.509262	0.981399	0.55	0.32	0.07	0.29	0.15	0.245	0.26	0.05	0.13	0.435	0.435
EIF2B5	-0.191137	0.564352	0.962481	3.68	4.46	3.87	5.45	0.147857	0.716941	0.981399	2.84	4.19	-0.450291	0.263641	0.711418	1.38	4.23	2.88	3.55	-1.0336	0.0150365	0.657723	6.99	2.36	-0.55848	0.256245	0.791263	2.55	1.97	3.55	6.55	0.147857	0.716941	0.981399	2.84	4.19	2.805	4.07	2.26	3.215	4.66	5.05	4.675	3.515	3.515
RNF125	0.290479	0.380654	0.962481	0.22	0.16	0.05	0.02	0.219054	0.514639	0.981399	0	0.16	-0.450171	0.269575	0.711418	0.04	0.33	0.29	0.47	-1.02815	0.0594274	0.657723	0.72	0.51	0.584067	0.293979	0.791263	1.65	1.6	1.91	1.05	0.219054	0.514639	0.981399	0	0.16	0.185	0.19	1.625	0.38	0.035	1.48	0.615	0.08	0.08
AP001055.1	0.247057	0.405343	0.962481	0.06	0.16	0	0	0.106008	0.725503	0.981399	0	0.1	-0.450127	0.0878375	0.711418	0	0.06	0	0.4	-0.298421	0.531503	0.728093	0	0	0.731303	0.249163	0.791263	0.41	0.22	0.15	0.18	0.106008	0.725503	0.981399	0	0.1	0.03	0.11	0.315	0.2	0	0.165	0	0.05	0.05
DNAJB6	-0.353572	0.236315	0.962481	5.88	7.74	5.38	13.2	-0.281249	0.445261	0.981399	10.06	6.52	-0.450073	0.212533	0.711418	4.38	5.58	5.35	7.41	-0.911832	0.0158378	0.657723	8.09	7.28	0.602019	0.197947	0.791263	7.59	2.72	2.52	6.49	-0.281249	0.445261	0.981399	10.06	6.52	4.98	6.81	5.155	6.38	9.29	4.505	7.685	8.29	8.29
HMGB3P9	-0.0473703	0.854454	0.962481	0	0	0	0	-0.0805447	0.755744	0.981399	0	0	-0.448778	0.052826	0.711418	0	0	0.04	0.22	-0.388537	0.411795	0.657723	0	0	0.448415	0.482017	0.791263	0	0	0	0	-0.0805447	0.755744	0.981399	0	0	0	0	0	0.13	0	0	0	0	0
XXbac-B33L19.4	-0.567222	0.196497	0.962481	0.45	0.42	0.41	1.5	0.533232	0.198255	0.981399	0	0.35	-0.448718	0.0607213	0.711418	0	0	0.31	0	-0.388537	0.411795	0.657723	0	0	0.448415	0.482017	0.791263	0	0	0	0	0.533232	0.198255	0.981399	0	0.35	0	0.435	0	0.155	0.955	0	0	0.175	0.175
CPT1C	-0.69444	0.108475	0.962481	0.11	0.54	0.28	1.56	-0.395303	0.389889	0.981399	0.43	0.65	-0.447161	0.0879165	0.711418	0	0.04	0.4	0	-0.825022	0.100542	0.657723	0.62	0	1.24474	0.0479566	0.791263	1.34	0	0	0.13	-0.395303	0.389889	0.981399	0.43	0.65	0.02	0.325	0.67	0.2	0.92	0.065	0.31	0.54	0.54
SYT15	0.108174	0.761738	0.962481	0.41	0.06	0.16	0.06	-0.231803	0.561505	0.981399	0.33	0.18	-0.446284	0.28427	0.711418	0.18	0.21	0.24	0.53	-0.446909	0.401712	0.657723	0.16	0.25	0.587984	0.345816	0.791263	1.33	0.05	0.69	0.23	-0.231803	0.561505	0.981399	0.33	0.18	0.195	0.235	0.69	0.385	0.11	0.46	0.205	0.255	0.255
GARS	-0.159965	0.45856	0.962481	39.83	52.58	42.33	59.48	-0.153349	0.59814	0.981399	53.33	45.84	-0.445539	0.102916	0.711418	34.77	38.17	40.6	51.06	-0.392873	0.198457	0.657723	46.91	30.3	0.256268	0.466388	0.791263	37.51	25.57	29.55	41.95	-0.153349	0.59814	0.981399	53.33	45.84	36.47	46.205	31.54	45.83	50.905	35.75	38.605	49.585	49.585
NETO2	-0.447423	0.142469	0.962481	5.99	5.56	7.23	8.69	-0.143542	0.705785	0.981399	5.99	6.46	-0.444933	0.247032	0.711418	1.88	5.76	6.11	2.93	-0.0951882	0.824527	0.910427	3.96	1.75	-0.463637	0.314105	0.791263	4.09	2.98	5.05	9.19	-0.143542	0.705785	0.981399	5.99	6.46	3.82	5.775	3.535	4.52	7.96	7.12	2.855	6.225	6.225
LRRC71	0.259272	0.460909	0.962481	0.35	0.1	0	0.2	-0.29478	0.4851	0.981399	0.11	0.71	-0.444609	0.278304	0.711418	0.16	0.21	0.34	0.39	-0.537398	0.318752	0.657723	0.61	0.07	-0.502196	0.424885	0.791263	0.15	0	0.4	0.85	-0.29478	0.4851	0.981399	0.11	0.71	0.185	0.225	0.075	0.365	0.1	0.625	0.34	0.41	0.41
RENBP	-0.680567	0.119845	0.962481	0.67	0.2	0.75	1.13	-0.900342	0.0565407	0.981399	1.27	1.01	-0.444483	0.353677	0.711418	0.77	0.51	0.78	1.06	-0.712347	0.191415	0.657723	1.26	0.74	0.672899	0.291238	0.791263	0.52	0	0	0.25	-0.900342	0.0565407	0.981399	1.27	1.01	0.64	0.435	0.26	0.92	0.94	0.125	1	1.14	1.14
ATP10D	0.350138	0.345454	0.962481	0.54	0.13	0.16	0	-0.228907	0.615785	0.981399	0.08	0.98	-0.444018	0.30174	0.711418	0	0.52	0.56	0.35	-0.0956219	0.855372	0.926716	0.24	0	0.539697	0.246313	0.791263	5.72	3.62	5.49	3.44	-0.228907	0.615785	0.981399	0.08	0.98	0.26	0.335	4.67	0.455	0.08	4.465	0.12	0.53	0.53
FCGR2C	-0.253683	0.451268	0.962481	2.5	5.28	2.86	6.38	-0.190895	0.637494	0.981399	7.2	2.36	-0.441974	0.354646	0.711418	0	2.26	1.8	0.41	-0.587649	0.286758	0.657723	2.05	0.15	-0.528972	0.37422	0.791263	1.31	0	0.64	2.52	-0.190895	0.637494	0.981399	7.2	2.36	1.13	3.89	0.655	1.105	4.62	1.58	1.1	4.78	4.78
NR4A1	-0.451218	0.244426	0.962481	1.97	1.09	1.55	2.94	-0.557327	0.213691	0.981399	2.34	2.34	-0.441869	0.34144	0.711418	0.67	1.2	2.84	0.41	-0.471471	0.376695	0.657723	2.86	0.1	-1.00577	0.0952771	0.791263	0.47	0	0.88	2.1	-0.557327	0.213691	0.981399	2.34	2.34	0.935	1.53	0.235	1.625	2.245	1.49	1.48	2.34	2.34
FAM35DP	-0.0473703	0.854454	0.962481	0	0	0	0	-0.0805447	0.755744	0.981399	0	0	-0.440935	0.0540007	0.711418	0	0	0.01	0.25	-0.388537	0.411795	0.657723	0	0	0.448415	0.482017	0.791263	0	0	0	0	-0.0805447	0.755744	0.981399	0	0	0	0	0	0.13	0	0	0	0	0
MTG2	-0.216917	0.416415	0.962481	11.71	14.37	13.65	16.28	-0.168385	0.618544	0.981399	15.97	12.68	-0.440922	0.172235	0.711418	7.42	13.83	14.61	10.98	-0.241251	0.491953	0.701573	12.94	6.65	-0.331238	0.446635	0.791263	10.31	2.47	6.53	13.77	-0.168385	0.618544	0.981399	15.97	12.68	10.625	13.04	6.39	12.795	14.965	10.15	9.795	14.325	14.325
DKKL1	-0.0473703	0.854454	0.962481	0	0	0	0	-0.513103	0.0765784	0.981399	0.25	0.02	-0.44012	0.0632454	0.711418	0	0	0.3	0	-0.388537	0.411795	0.657723	0	0	0.718512	0.260477	0.791263	0.31	0	0	0.06	-0.513103	0.0765784	0.981399	0.25	0.02	0	0	0.155	0.15	0	0.03	0	0.135	0.135
SAPCD1-AS1	0.328564	0.45653	0.962481	0.63	0.66	0	1.14	0.958048	0.0156543	0.981399	0	0.15	-0.439163	0.180047	0.711418	0	0.19	0	0.63	-0.396838	0.426862	0.667694	0.25	0	0.573603	0.368223	0.791263	0.52	0	0	0.36	0.958048	0.0156543	0.981399	0	0.15	0.095	0.645	0.26	0.315	0.57	0.18	0.125	0.075	0.075
SS18	0.272063	0.308183	0.962481	15.47	15.41	11.93	13.15	0.456374	0.181013	0.981399	7.4	15.19	-0.438464	0.147793	0.711418	16.49	15.09	16.39	23.69	-0.0395502	0.905704	0.952841	14.95	10.88	-0.467462	0.279775	0.791263	8.96	2.93	7.65	14.18	0.456374	0.181013	0.981399	7.4	15.19	15.79	15.44	5.945	20.04	12.54	10.915	12.915	11.295	11.295
KLHDC4	0.134902	0.686827	0.962481	5.26	3.55	4.9	3.09	-0.306714	0.435391	0.981399	5.27	5.36	-0.437682	0.254911	0.711418	3.05	3.67	3.32	5.45	-0.0823337	0.847438	0.922114	2.97	2.57	-0.420203	0.374037	0.791263	3.06	2.92	6.73	4.99	-0.306714	0.435391	0.981399	5.27	5.36	3.36	4.405	2.99	4.385	3.995	5.86	2.77	5.315	5.315
OR2A20P	-0.0473703	0.854454	0.962481	0	0	0	0	-0.0805447	0.755744	0.981399	0	0	-0.43756	0.0546242	0.711418	0	0	0	0.26	-0.388537	0.411795	0.657723	0	0	0.476951	0.454566	0.791263	0.02	0	0	0	-0.0805447	0.755744	0.981399	0	0	0	0	0.01	0.13	0	0	0	0	0
YME1L1	0.213828	0.459862	0.962481	8.91	10.67	7.08	9.44	0.244014	0.496876	0.981399	9.51	6.64	-0.437333	0.200738	0.711418	6	8.19	7.44	10.39	0.0728046	0.848025	0.92245	7.84	3.15	0.34072	0.412674	0.791263	13	6.09	9.12	10.55	0.244014	0.496876	0.981399	9.51	6.64	7.095	9.79	9.545	8.915	8.26	9.835	5.495	8.075	8.075
OSBP2	-0.282572	0.356938	0.962481	6.49	5.42	6.97	7.51	-0.522464	0.158919	0.981399	10.11	7.2	-0.435191	0.236304	0.711418	2.84	6.89	6.96	4.49	-0.151938	0.707399	0.839582	5.3	2.65	-0.850712	0.142718	0.791263	1.37	0.03	0.65	4.41	-0.522464	0.158919	0.981399	10.11	7.2	4.865	5.955	0.7	5.725	7.24	2.53	3.975	8.655	8.655
ERLIN1	0.477089	0.194285	0.962481	3.26	2.75	2.36	1.69	-0.198861	0.633853	0.981399	2.67	4.22	-0.435051	0.24097	0.711418	3.53	4.97	4.8	5.84	-0.583783	0.141176	0.657723	6.26	4.04	0.54039	0.213473	0.791263	9.04	5.53	8.77	5.23	-0.198861	0.633853	0.981399	2.67	4.22	4.25	3.005	7.285	5.32	2.025	7	5.15	3.445	3.445
ZNF876P	0.497735	0.172482	0.962481	0.2	0.43	0.08	0	0.250248	0.523491	0.981399	0.14	0.13	-0.434556	0.16519	0.711418	0	0.15	0.23	0.24	-0.183056	0.706576	0.839057	0	0	1.03349	0.0850057	0.791263	1.84	0.65	0.77	0.49	0.250248	0.523491	0.981399	0.14	0.13	0.075	0.315	1.245	0.235	0.04	0.63	0	0.135	0.135
HPS5	-0.233232	0.584281	0.962481	1.23	0.49	0.59	1.58	-0.372144	0.434505	0.981399	1.76	0.72	-0.433793	0.34369	0.711418	0.5	1.84	1.3	1.46	-0.405498	0.436766	0.671765	1.51	0.73	-0.565024	0.340294	0.791263	0.68	0.29	0.97	2.04	-0.372144	0.434505	0.981399	1.76	0.72	1.17	0.86	0.485	1.38	1.085	1.505	1.12	1.24	1.24
RCN1P2	0.115457	0.793497	0.962481	1.23	0.29	0.95	0.3	0.646167	0.139673	0.981399	0.14	0.31	-0.433598	0.37143	0.711418	0.55	0.3	0.97	0.37	-0.971705	0.0824133	0.657723	1.35	0.58	-0.383796	0.474311	0.791263	1.16	1.64	2.15	3.32	0.646167	0.139673	0.981399	0.14	0.31	0.425	0.76	1.4	0.67	0.625	2.735	0.965	0.225	0.225
TWF1	-0.402763	0.308904	0.962481	0.95	1.77	1.85	1.88	0.69969	0.139501	0.981399	0.61	0.54	-0.432582	0.370953	0.711418	0.18	0.71	0.7	0.57	-0.672053	0.238953	0.657723	0.66	0.68	0.701546	0.243232	0.791263	2.13	0.3	0.79	0.77	0.69969	0.139501	0.981399	0.61	0.54	0.445	1.36	1.215	0.635	1.865	0.78	0.67	0.575	0.575
GS1-393G12.13	-0.203107	0.485354	0.962481	0.12	0	0.17	0	-0.135311	0.6314	0.981399	0.1	0	-0.431182	0.0603148	0.711418	0	0	0.1	0.14	-0.388537	0.411795	0.657723	0	0	0.514384	0.419885	0.791263	0.08	0	0	0.03	-0.135311	0.6314	0.981399	0.1	0	0	0.06	0.04	0.12	0.085	0.015	0	0.05	0.05
ATP5EP2	0.77838	0.0670786	0.962481	1.32	1.33	1.79	0	-0.245748	0.594128	0.981399	1.58	1.62	-0.430637	0.356685	0.711418	0	0.86	0.23	1.11	0.155571	0.773407	0.881125	0.19	0	-0.468208	0.422584	0.791263	1.71	0	2.78	0.92	-0.245748	0.594128	0.981399	1.58	1.62	0.43	1.325	0.855	0.67	0.895	1.85	0.095	1.6	1.6
PSMB1	-0.465366	0.195013	0.962481	2.67	2.03	2.86	3.91	-0.231826	0.590403	0.981399	3.39	2.23	-0.429787	0.315696	0.711418	1.49	1.86	2.39	1.96	-0.00830326	0.986627	0.993933	2.01	0.62	-0.46805	0.405727	0.791263	1.43	0.51	1.81	2.56	-0.231826	0.590403	0.981399	3.39	2.23	1.675	2.35	0.97	2.175	3.385	2.185	1.315	2.81	2.81
MACROD2	0.68673	0.0973218	0.962481	1.21	0.54	0.6	0	0.639476	0.170168	0.981399	0.01	0.98	-0.429263	0.321394	0.711418	1.38	1.74	1.88	2.18	-1.17796	0.00974309	0.657723	3.23	3.25	-0.664481	0.291678	0.791263	0	0	0.1	1.38	0.639476	0.170168	0.981399	0.01	0.98	1.56	0.875	0	2.03	0.3	0.74	3.24	0.495	0.495
TSSK6	0.0614753	0.839603	0.962481	0.24	0	0.03	0.08	-0.141475	0.652632	0.981399	0.13	0.07	-0.428821	0.16103	0.711418	0	0.14	0.19	0.26	-0.705764	0.164029	0.657723	0.25	0.17	0.904464	0.153372	0.791263	0.21	0.51	0	0.25	-0.141475	0.652632	0.981399	0.13	0.07	0.07	0.12	0.36	0.225	0.055	0.125	0.21	0.1	0.1
OGN	0.239245	0.441838	0.962481	0.09	0.19	0.04	0	0.202452	0.516545	0.981399	0	0.07	-0.428561	0.180987	0.711418	0	0.17	0.19	0.3	-0.187723	0.701247	0.836271	0.02	0	0.648674	0.300175	0.791263	0.88	0.2	0.54	0.21	0.202452	0.516545	0.981399	0	0.07	0.085	0.14	0.54	0.245	0.02	0.375	0.01	0.035	0.035
PFN1P3	-0.470012	0.1501	0.962481	0	0	0	0.54	-0.281926	0.31365	0.981399	0	0.22	-0.42771	0.0576613	0.711418	0	0	0	0.25	-0.388537	0.411795	0.657723	0	0	0.448415	0.482017	0.791263	0	0	0	0	-0.281926	0.31365	0.981399	0	0.22	0	0	0	0.125	0.27	0	0	0.11	0.11
PSMD10P1	-0.0702126	0.837546	0.962481	0.31	0.04	0.26	0	-0.612213	0.141322	0.981399	0.9	0.11	-0.42767	0.214475	0.711418	0	0.23	0.1	0.5	-0.268887	0.590933	0.767727	0.15	0	0.801712	0.209133	0.791263	0.14	0.2	0	0.05	-0.612213	0.141322	0.981399	0.9	0.11	0.115	0.175	0.17	0.3	0.13	0.025	0.075	0.505	0.505
UFM1	-0.259159	0.508373	0.962481	1.76	1.28	1.42	2.39	-0.247853	0.58577	0.981399	1.89	1.75	-0.426434	0.34566	0.711418	0.76	1.64	1.33	1.71	-0.425617	0.407149	0.657723	2.36	0.46	0.475036	0.350529	0.791263	3.56	1.88	3.51	1.99	-0.247853	0.58577	0.981399	1.89	1.75	1.2	1.52	2.72	1.52	1.905	2.75	1.41	1.82	1.82
ATP8A1	0.139105	0.740396	0.962481	0.9	0.07	0.54	0	0.251426	0.561516	0.981399	0.1	0.39	-0.425754	0.354859	0.711418	0.11	0.55	0.57	0.48	-0.98629	0.0796012	0.657723	1.99	0.08	0.928491	0.105161	0.791263	2.3	1	1.3	0.78	0.251426	0.561516	0.981399	0.1	0.39	0.33	0.485	1.65	0.525	0.27	1.04	1.035	0.245	0.245
TARS	-0.22526	0.414626	0.962481	9.76	11.83	9.44	16.1	0.19654	0.578317	0.981399	7.92	10.16	-0.424467	0.200828	0.711418	7.5	9.7	10.64	10.51	-0.797238	0.0227016	0.657723	15.2	9.18	0.42757	0.315008	0.791263	13.75	4.36	6.31	10.43	0.19654	0.578317	0.981399	7.92	10.16	8.6	10.795	9.055	10.575	12.77	8.37	12.19	9.04	9.04
ZCRB1	-0.0712311	0.813383	0.962481	5.9	8.43	4.75	10.8	-0.294564	0.420704	0.981399	10.26	7.1	-0.423504	0.219797	0.711418	8.07	5.4	6.34	10.73	-1.11472	0.00183272	0.571826	14.11	9.73	0.374015	0.381271	0.791263	10.86	5.08	8.74	7.48	-0.294564	0.420704	0.981399	10.26	7.1	6.735	7.165	7.97	8.535	7.775	8.11	11.92	8.68	8.68
DMAP1	0.0550674	0.853962	0.962481	7.4	7.89	8.09	6.55	-0.128988	0.723753	0.981399	7.62	8.65	-0.422836	0.227341	0.711418	3.43	10.47	8.27	6.77	-0.412169	0.275182	0.657723	10.83	3.37	-0.822775	0.0657928	0.791263	4.9	2.9	6.99	13.36	-0.128988	0.723753	0.981399	7.62	8.65	6.95	7.645	3.9	7.52	7.32	10.175	7.1	8.135	8.135
PTPN13	0.517199	0.165929	0.962481	0.66	0.15	0.12	0	0.298073	0.485498	0.981399	0	0.54	-0.422651	0.377689	0.711418	0.56	0.74	0.76	1.07	-0.885647	0.098053	0.657723	1.18	1.26	0.635217	0.249064	0.791263	1.8	1.74	2.02	1.08	0.298073	0.485498	0.981399	0	0.54	0.65	0.405	1.77	0.915	0.06	1.55	1.22	0.27	0.27
OLFML2A	0.271195	0.483147	0.962481	0.39	0.27	0.26	0	0.29812	0.465126	0.981399	0.03	0.35	-0.420978	0.299949	0.711418	0	0.39	0.5	0.26	-0.241246	0.640968	0.79883	0.3	0	0.697397	0.219023	0.791263	2.21	0.92	1.97	0.72	0.29812	0.465126	0.981399	0.03	0.35	0.195	0.33	1.565	0.38	0.13	1.345	0.15	0.19	0.19
CARD11	-0.163316	0.658127	0.962481	2.11	2.4	2.13	2.98	-0.362351	0.399234	0.981399	3.32	2.61	-0.420333	0.385623	0.711418	0	1.64	2.1	0.11	0.128082	0.817678	0.906754	0.62	0	0.40449	0.384048	0.791263	6.31	2.96	5.47	3.97	-0.362351	0.399234	0.981399	3.32	2.61	0.82	2.255	4.635	1.105	2.555	4.72	0.31	2.965	2.965
POLR2J4	-0.398395	0.338004	0.962481	1.56	0.45	1.83	0.97	-0.942968	0.0405747	0.981399	2.38	1.9	-0.419813	0.324048	0.711418	2.24	1.33	2.13	2.38	1.24445	0.0137193	0.657723	0.34	0.14	1.73626	0.00390216	0.791263	1.85	0.98	0.03	0.58	-0.942968	0.0405747	0.981399	2.38	1.9	1.785	1.005	1.415	2.255	1.4	0.305	0.24	2.14	2.14
EFCAB13	-0.790148	0.0640849	0.962481	0.62	0.45	2.19	0.7	-1.17122	0.0120751	0.981399	2.03	1.53	-0.419601	0.378731	0.711418	0.98	0.46	0.76	1.2	-0.0727307	0.896158	0.948203	1	0.15	0.544954	0.373306	0.791263	1.22	0.38	0.41	0.96	-1.17122	0.0120751	0.981399	2.03	1.53	0.72	0.535	0.8	0.98	1.445	0.685	0.575	1.78	1.78
EIF4BP7	-0.277837	0.460915	0.962481	0.2	0.07	0.1	0.48	-0.170578	0.614584	0.981399	0.18	0.11	-0.418352	0.295667	0.711418	0	0.38	0.26	0.47	-0.661671	0.218573	0.657723	0.56	0.17	0.590888	0.354322	0.791263	0	0.17	0.05	0	-0.170578	0.614584	0.981399	0.18	0.11	0.19	0.135	0.085	0.365	0.29	0.025	0.365	0.145	0.145
VNN1	0.348148	0.287717	0.962481	0.2	0.17	0.03	0	0.171208	0.617473	0.981399	0	0.22	-0.41823	0.15549	0.711418	0	0.12	0.25	0.17	-0.521614	0.290708	0.657723	0.31	0	0.600284	0.307398	0.791263	1.37	0.88	1.65	0.53	0.171208	0.617473	0.981399	0	0.22	0.06	0.185	1.125	0.21	0.015	1.09	0.155	0.11	0.11
CCDC70	-0.0473703	0.854454	0.962481	0	0	0	0	-0.178787	0.495982	0.981399	0.05	0	-0.417854	0.0608607	0.711418	0	0	0	0.24	-0.388537	0.411795	0.657723	0	0	0.448415	0.482017	0.791263	0	0	0	0	-0.178787	0.495982	0.981399	0.05	0	0	0	0	0.12	0	0	0	0.025	0.025
MYL6P1	-0.0473703	0.854454	0.962481	0	0	0	0	-0.210407	0.430163	0.981399	0	0.12	-0.417854	0.0608607	0.711418	0	0	0	0.24	-0.388537	0.411795	0.657723	0	0	0.448415	0.482017	0.791263	0	0	0	0	-0.210407	0.430163	0.981399	0	0.12	0	0	0	0.12	0	0	0	0.06	0.06
IRAK2	-0.225863	0.612742	0.962481	0.29	0.43	0.26	0.78	-0.22487	0.629984	0.981399	0.6	0.34	-0.417512	0.235133	0.711418	0	0.24	0.41	0.18	-0.611868	0.235168	0.657723	0.16	0.24	0.541224	0.394899	0.791263	0.43	0.12	0.09	0.36	-0.22487	0.629984	0.981399	0.6	0.34	0.12	0.36	0.275	0.295	0.52	0.225	0.2	0.47	0.47
CNOT10	-0.199896	0.399557	0.962481	21.91	29.9	25.54	32.78	-0.245259	0.428975	0.981399	30.67	28.36	-0.417467	0.156261	0.711418	16.99	22.53	23.12	24.9	-0.168964	0.602213	0.775443	22.06	13.45	-0.446552	0.257109	0.791263	15.1	6.86	15.71	24.33	-0.245259	0.428975	0.981399	30.67	28.36	19.76	25.905	10.98	24.01	29.16	20.02	17.755	29.515	29.515
PFN1P6	-0.246211	0.380163	0.962481	0	0	0	0.21	-0.0805447	0.755744	0.981399	0	0	-0.416673	0.254379	0.711418	0	0.28	0.28	0.33	-0.0447409	0.928499	0.963671	0	0	0.448415	0.482017	0.791263	0	0	0	0	-0.0805447	0.755744	0.981399	0	0	0.14	0	0	0.305	0.105	0	0	0	0
PFN1P7	-0.246211	0.380163	0.962481	0	0	0	0.21	-0.0805447	0.755744	0.981399	0	0	-0.416673	0.254379	0.711418	0	0.28	0.28	0.33	-0.0447409	0.928499	0.963671	0	0	0.448415	0.482017	0.791263	0	0	0	0	-0.0805447	0.755744	0.981399	0	0	0.14	0	0	0.305	0.105	0	0	0	0
GRIA3	0.25798	0.388672	0.962481	0.08	0.15	0	0	0.135091	0.655519	0.981399	0.01	0.06	-0.413968	0.263298	0.711418	0	0.28	0.83	0	-0.455783	0.379823	0.657723	0.48	0	0.448415	0.482017	0.791263	0	0	0	0	0.135091	0.655519	0.981399	0.01	0.06	0.14	0.115	0	0.415	0	0	0.24	0.035	0.035
CINP	-0.160472	0.630875	0.962481	4.55	3.44	2.87	6.5	-0.462701	0.241672	0.981399	4.82	6.16	-0.41362	0.260868	0.711418	4.84	4.09	4.9	6.27	-0.413882	0.295994	0.657723	4.82	4.83	0.740459	0.122241	0.791263	5.5	3.28	2.27	4.77	-0.462701	0.241672	0.981399	4.82	6.16	4.465	3.995	4.39	5.585	4.685	3.52	4.825	5.49	5.49
LETMD1	-0.442219	0.113031	0.962481	9.66	9.08	11.71	13.8	-0.308261	0.379848	0.981399	13.66	9.56	-0.413548	0.220066	0.711418	6.22	9.56	10.32	8.72	-0.0367951	0.920875	0.960485	7.6	4.94	0.513801	0.213385	0.791263	12.35	8.3	7.94	11.54	-0.308261	0.379848	0.981399	13.66	9.56	7.89	9.37	10.325	9.52	12.755	9.74	6.27	11.61	11.61
PNCK	0.139421	0.639032	0.962481	0.03	0.18	0.05	0	0.181185	0.538251	0.981399	0	0.02	-0.413176	0.138691	0.711418	0	0.09	0.32	0.08	-0.257215	0.591772	0.767727	0	0	0.448415	0.482017	0.791263	0	0	0	0	0.181185	0.538251	0.981399	0	0.02	0.045	0.105	0	0.2	0.025	0	0	0.01	0.01
TNFSF10	-0.0888914	0.760058	0.962481	0.16	0	0.12	0	-0.211022	0.497248	0.981399	0.08	0.17	-0.411748	0.396154	0.711418	0.47	0.56	0.59	0.9	-0.124065	0.825576	0.91096	0.28	0.42	0.560561	0.378346	0.791263	0.28	0.23	0.14	0.26	-0.211022	0.497248	0.981399	0.08	0.17	0.515	0.08	0.255	0.745	0.06	0.2	0.35	0.125	0.125
SNRNP25	-0.211289	0.47319	0.962481	6.46	8.85	8.11	9.31	-0.247855	0.495017	0.981399	8.23	9.32	-0.411667	0.219844	0.711418	5.46	11.61	13.35	7.12	0.284177	0.451476	0.677735	7.74	2.98	-0.468321	0.345417	0.791263	4.19	0.98	2.68	7.54	-0.247855	0.495017	0.981399	8.23	9.32	8.535	7.655	2.585	10.235	8.71	5.11	5.36	8.775	8.775
ZMYM1	0.114925	0.788073	0.962481	0.64	1.34	0.63	1.02	-0.260993	0.581811	0.981399	1.69	0.81	-0.411304	0.374781	0.711418	1.07	0.82	0.89	1.72	-0.0857465	0.874745	0.937342	1.37	0.24	0.59096	0.278252	0.791263	2.28	1.51	1.54	1.73	-0.260993	0.581811	0.981399	1.69	0.81	0.945	0.99	1.895	1.305	0.825	1.635	0.805	1.25	1.25
HNRNPA1P43	-0.0473703	0.854454	0.962481	0	0	0	0	-0.174942	0.508328	0.981399	0	0.08	-0.410167	0.0764689	0.711418	0	0.02	0	0.27	-0.357915	0.450818	0.677228	0	0	0.448415	0.482017	0.791263	0	0	0	0	-0.174942	0.508328	0.981399	0	0.08	0.01	0	0	0.135	0	0	0	0.04	0.04
ITM2C	-0.119695	0.688899	0.962481	6.84	7.66	6.43	9.31	0.47191	0.215647	0.981399	3.64	6.43	-0.409965	0.25168	0.711418	2.82	9.8	6.87	6.23	-0.132971	0.734184	0.856543	4.88	4.28	-0.564415	0.2237	0.791263	5.83	1.6	6.33	8.05	0.47191	0.215647	0.981399	3.64	6.43	6.31	7.25	3.715	6.55	7.87	7.19	4.58	5.035	5.035
UBAC2	-0.080086	0.77925	0.962481	11.39	7.68	7.4	12.72	0.153971	0.668881	0.981399	5.4	11.75	-0.408854	0.197823	0.711418	9.96	13.29	10.42	18.97	-0.646396	0.0558769	0.657723	16.74	12.29	0.598818	0.118468	0.791263	22.47	14.32	13.58	18.97	0.153971	0.668881	0.981399	5.4	11.75	11.625	9.535	18.395	14.695	10.06	16.275	14.515	8.575	8.575
LINC00662	-0.191347	0.598583	0.962481	3.2	1.81	2.35	3.3	-0.134191	0.755542	0.981399	2.59	2.66	-0.408222	0.304445	0.711418	2.61	2.87	3.67	3.2	-0.453866	0.294909	0.657723	4.26	2.01	-0.504509	0.319872	0.791263	1.59	2.26	3.34	4.56	-0.134191	0.755542	0.981399	2.59	2.66	2.74	2.505	1.925	3.435	2.825	3.95	3.135	2.625	2.625
CLEC18A	-0.250861	0.524538	0.962481	0.24	0.17	0.62	0	-0.438251	0.290616	0.981399	0.89	0	-0.407927	0.237814	0.711418	0	0.24	0.18	0.38	-0.228999	0.647039	0.803231	0.12	0	0.588781	0.356018	0.791263	0.13	0	0	0.02	-0.438251	0.290616	0.981399	0.89	0	0.12	0.205	0.065	0.28	0.31	0.01	0.06	0.445	0.445
LINC00159	-0.0473703	0.854454	0.962481	0	0	0	0	-0.0805447	0.755744	0.981399	0	0	-0.407846	0.0643755	0.711418	0	0	0	0.23	-0.388537	0.411795	0.657723	0	0	0.448415	0.482017	0.791263	0	0	0	0	-0.0805447	0.755744	0.981399	0	0	0	0	0	0.115	0	0	0	0	0
NEK6	0.475902	0.138871	0.962481	6.31	6.04	4.18	4.31	0.162506	0.671618	0.981399	3.86	7.02	-0.407634	0.260898	0.711418	3.32	7.15	7.16	5.05	-0.844152	0.0265178	0.657723	9.09	5.49	0.700624	0.0753962	0.791263	16.6	13.78	16.38	9.88	0.162506	0.671618	0.981399	3.86	7.02	5.235	6.175	15.19	6.105	4.245	13.13	7.29	5.44	5.44
OSTF1	0.273882	0.511681	0.962481	0.97	1.6	0.55	1.41	0.258605	0.584613	0.981399	1.02	0.83	-0.40669	0.3795	0.711418	1.32	0.66	1.22	1.32	-0.105062	0.84539	0.921378	0.81	0.73	0.608854	0.282489	0.791263	2.11	0.93	1.66	0.98	0.258605	0.584613	0.981399	1.02	0.83	0.99	1.285	1.52	1.27	0.98	1.32	0.77	0.925	0.925
NUDT21	0.107946	0.699841	0.962481	10.92	11.45	9.2	11.24	0.343511	0.332861	0.981399	5.51	12.39	-0.406524	0.20512	0.711418	9.51	12.11	12.88	13.34	-0.435346	0.206563	0.657723	15.17	8.55	-0.420805	0.342464	0.791263	6.6	3.04	5.64	12.98	0.343511	0.332861	0.981399	5.51	12.39	10.81	11.185	4.82	13.11	10.22	9.31	11.86	8.95	8.95
P2RY8	-0.184236	0.680798	0.962481	0.52	0.28	0.18	0.95	0.228691	0.603827	0.981399	0.07	0.52	-0.404361	0.363896	0.711418	0	0.64	0.79	0.24	-0.178508	0.741654	0.86146	0.38	0.04	0.665256	0.188991	0.791263	3.63	2.4	2.48	2.49	0.228691	0.603827	0.981399	0.07	0.52	0.32	0.4	3.015	0.515	0.565	2.485	0.21	0.295	0.295
SERF1A	0.273573	0.525991	0.962481	0.46	0.58	0.5	0.12	0.505798	0.252108	0.981399	0	0.6	-0.403954	0.29693	0.711418	0.02	0.32	0.38	0.29	-0.55195	0.298593	0.657723	0.46	0.11	1.67466	0.00700878	0.791263	1.59	0.28	0	0.12	0.505798	0.252108	0.981399	0	0.6	0.17	0.52	0.935	0.335	0.31	0.06	0.285	0.3	0.3
INO80	-0.151404	0.700948	0.962481	1.33	1.74	1.25	2.26	-0.375658	0.404918	0.981399	2.43	1.74	-0.403445	0.334813	0.711418	2.28	1.69	2	3.09	-0.487501	0.286927	0.657723	2.3	2.32	0.686278	0.215622	0.791263	1.89	1.71	0.93	1.95	-0.375658	0.404918	0.981399	2.43	1.74	1.985	1.535	1.8	2.545	1.755	1.44	2.31	2.085	2.085
ARSD-AS1	0.302324	0.318978	0.962481	0	0.28	0	0	0.181996	0.551715	0.981399	0.05	0	-0.402712	0.185141	0.711418	0	0.16	0	0.52	-0.189459	0.697727	0.834258	0	0.01	0.448415	0.482017	0.791263	0	0	0	0	0.181996	0.551715	0.981399	0.05	0	0.08	0.14	0	0.26	0	0	0.005	0.025	0.025
RNF216P1	-0.317609	0.225674	0.962481	13.99	13.82	13.03	22.29	-0.258468	0.438731	0.981399	17.13	15.41	-0.402016	0.214139	0.711418	8.89	11.57	12.09	12.62	-0.0467882	0.895105	0.947571	11.15	5.84	-0.577192	0.214726	0.791263	5.89	1.55	3.56	13.05	-0.258468	0.438731	0.981399	17.13	15.41	10.23	13.905	3.72	12.355	17.66	8.305	8.495	16.27	16.27
NOSIP	-0.139834	0.658706	0.962481	6.22	4.43	6.82	4.97	0.211152	0.591732	0.981399	3.55	5.2	-0.401392	0.264086	0.711418	3.32	8	9.47	4.18	-0.0502779	0.899418	0.949768	7.16	2.1	-0.714317	0.176666	0.791263	3.02	0.4	1.86	6.51	0.211152	0.591732	0.981399	3.55	5.2	5.66	5.325	1.71	6.825	5.895	4.185	4.63	4.375	4.375
PPIAP29	-0.0473703	0.854454	0.962481	0	0	0	0	-0.132323	0.613412	0.981399	0	0.04	-0.401173	0.229448	0.711418	0	0.2	0.66	0	-0.46237	0.359446	0.657723	0.36	0	0.448415	0.482017	0.791263	0	0	0	0	-0.132323	0.613412	0.981399	0	0.04	0.1	0	0	0.33	0	0	0.18	0.02	0.02
RAE1	-0.364712	0.245983	0.962481	5.44	4.75	4.67	9.03	0.144714	0.713435	0.981399	4	4.82	-0.401153	0.295921	0.711418	2.79	4.21	4.85	3.7	-0.114897	0.787385	0.88936	3.89	2.02	0.446476	0.339725	0.791263	5.76	3.26	3.26	5.67	0.144714	0.713435	0.981399	4	4.82	3.5	5.095	4.51	4.275	6.85	4.465	2.955	4.41	4.41
MECR	0.357761	0.268154	0.962481	6.95	4.73	4.05	4.6	0.174429	0.652688	0.981399	4.12	5.7	-0.40023	0.259991	0.711418	5.51	5.62	7.56	6.15	-0.0880953	0.821728	0.90892	7.08	2.78	0.397783	0.395451	0.791263	5.82	2.99	4.22	4.64	0.174429	0.652688	0.981399	4.12	5.7	5.565	5.84	4.405	6.855	4.325	4.43	4.93	4.91	4.91
RBX1	0.648384	0.0843901	0.962481	2.54	3.26	1.44	1.82	0.165569	0.699223	0.981399	2.02	2.85	-0.398896	0.302052	0.711418	2.84	3.79	3.36	4.89	0.0157653	0.971138	0.985513	4.29	1.19	0.57252	0.272851	0.791263	2.94	1.98	1.59	2.8	0.165569	0.699223	0.981399	2.02	2.85	3.315	2.9	2.46	4.125	1.63	2.195	2.74	2.435	2.435
NEFH	-0.399429	0.0930931	0.962481	23.36	23.7	30.27	31.34	-0.368811	0.236352	0.981399	39.21	22.68	-0.39794	0.20139	0.711418	10.02	17.33	18.08	14.06	0.623731	0.0804985	0.657723	11.9	3.17	0.33351	0.390624	0.791263	23.22	9.31	11.49	22.52	-0.368811	0.236352	0.981399	39.21	22.68	13.675	23.53	16.265	16.07	30.805	17.005	7.535	30.945	30.945
BRAP	-0.476194	0.118468	0.962481	5.01	6.59	5.91	10.71	-0.137517	0.717788	0.981399	6.66	5.74	-0.397567	0.27659	0.711418	4.13	5.29	5.02	6.54	-0.381034	0.33429	0.657723	6.5	3.47	0.324214	0.47888	0.791263	5.89	3.81	3.97	6.62	-0.137517	0.717788	0.981399	6.66	5.74	4.71	5.8	4.85	5.78	8.31	5.295	4.985	6.2	6.2
GABARAPL1	-0.728003	0.0665248	0.962481	1.16	1.06	1.79	2.5	-0.430711	0.354031	0.981399	1.52	1.69	-0.395926	0.412569	0.711418	0	1.13	0.94	0.36	0.0494255	0.929167	0.964136	0.48	0	0.926546	0.106645	0.791263	1.13	2.34	0.55	1.42	-0.430711	0.354031	0.981399	1.52	1.69	0.565	1.11	1.735	0.65	2.145	0.985	0.24	1.605	1.605
AP000281.1	0.298149	0.339559	0.962481	0.34	0	0	0	0.255458	0.41259	0.981399	0	0	-0.395139	0.413192	0.711418	0.63	0.21	0.24	1.05	-0.375876	0.508065	0.713598	0	1.05	0.647752	0.310035	0.791263	0	0.16	0	0	0.255458	0.41259	0.981399	0	0	0.42	0.17	0.08	0.645	0	0	0.525	0	0
C18orf56	-0.533578	0.209298	0.962481	0.23	0.24	0.41	0.71	-0.340903	0.426243	0.981399	0.62	0.16	-0.392581	0.326759	0.711418	0.3	0.11	0.13	0.57	-0.386786	0.461678	0.685912	0.06	0.26	0.854275	0.179114	0.791263	0.39	0.17	0	0.18	-0.340903	0.426243	0.981399	0.62	0.16	0.205	0.235	0.28	0.35	0.56	0.09	0.16	0.39	0.39
FAM160A2	-0.352771	0.232502	0.962481	7.68	6.61	5.83	13.67	0.262297	0.486804	0.981399	4.36	7.21	-0.392264	0.263486	0.711418	4.97	7.36	9.49	5.66	-0.328124	0.385804	0.657723	7.05	5.11	-0.54397	0.232303	0.791263	5.96	2.12	5.12	11.58	0.262297	0.486804	0.981399	4.36	7.21	6.165	7.145	4.04	7.575	9.75	8.35	6.08	5.785	5.785
VWF	0.394008	0.320104	0.962481	0.6	0.28	0.29	0.01	0.232376	0.607521	0.981399	0.01	0.78	-0.390449	0.413643	0.711418	0.06	0.84	0.87	0.35	0.0741664	0.891991	0.946174	0.29	0.03	0.73066	0.148958	0.791263	4.33	2.05	2.58	2.34	0.232376	0.607521	0.981399	0.01	0.78	0.45	0.44	3.19	0.61	0.15	2.46	0.16	0.395	0.395
ZNF568	-0.0632457	0.816063	0.962481	0.07	0	0.04	0.02	-0.087923	0.746129	0.981399	0.01	0.06	-0.389553	0.117443	0.711418	0	0.06	0.02	0.3	-0.540922	0.263776	0.657723	0.07	0.09	0.468952	0.447531	0.791263	0.4	0.88	0.58	0.56	-0.087923	0.746129	0.981399	0.01	0.06	0.03	0.035	0.64	0.16	0.03	0.57	0.08	0.035	0.035
USH1G	-0.274501	0.345367	0.962481	0.03	0.01	0.07	0.16	-0.256256	0.344139	0.981399	0.1	0.03	-0.389054	0.145514	0.711418	0	0.09	0.08	0.27	-0.257215	0.591772	0.767727	0	0	0.504416	0.428997	0.791263	0.04	0	0	0	-0.256256	0.344139	0.981399	0.1	0.03	0.045	0.02	0.02	0.175	0.115	0	0	0.065	0.065
[truncated: 29,282 more rows]

## Sheet: Key
Sample Key	Cell	Treatment	Replicate
[truncated: 18 more rows]

## Sheet: CMK.ToppGene.NvsC
Category	ID	Name	Source	p-value	q-value Bonferroni	q-value FDR B&H	q-value FDR B&Y	Hit Count in Query List	Hit Count in Genome	Hit in Query List
[truncated: 100 more rows]

[truncated: 17 more sheets: CMK.StringDB.NvsC, CMK.ToppGene.NvsG, CMK.StringDB.NvsG, CMK.ToppGene.NvsCorG, CMK.StringDB.NvsCorG, K562.ToppGene.NvsC, K562.StringDB.NvsC, K562.ToppGene.NvsG, K562.StringDB.NvG, K562.ToppGene.NvsCorG, K562.StringDB.NvsCorG, Molm1.ToppGene.NvsC, Molm1.StringDB.NvsC, Molm1.ToppGene.NvsG, Molm1.StringDB.NvsG, Molm1.ToppGene.NvsCorG, Molm1.StringDB.NvsCorG]
