# Supplementary material for: Enhancer mutations modulate the severity of chemotherapy-induced myelosuppression
Source: Life Sci Alliance. 2024 Jan 16;7(3):e202302244. doi: 10.26508/lsa.202302244 (PMC10796589; doi:10.26508/lsa.202302244)
Supplement: Supplementary file 2 [file LSA-2023-02244_TableS2.xlsx]

## Sheet: Promoter_Distal
RefSeqName	TranscriptName	Feature_ID	Feature_Chr	Feature_TSS	Annotation	Strand	Interactor_Chr	Interactor_Start	Interactor_End	distance	CG1_SuppPairs	CG2_SuppPairs	CC1_SuppPairs	CC2_SuppPairs	CN1_SuppPairs	CN2_SuppPairs	KG1_SuppPairs	KG2_SuppPairs	KC1_SuppPairs	KC2_SuppPairs	KN1_SuppPairs	KN2_SuppPairs	MG1_SuppPairs	MG2_SuppPairs	MC1_SuppPairs	MC2_SuppPairs	MN1_SuppPairs	MN2_SuppPairs	CG1_p_value	CG2_p_value	CC1_p_value	CC2_p_value	CN1_p_value	CN2_p_value	KG1_p_value	KG2_p_value	KC1_p_value	KC2_p_value	KN1_p_value	KN2_p_value	MG1_p_value	MG2_p_value	MC1_p_value	MC2_p_value	MN1_p_value	MN2_p_value	CG1_StrandCombination	CG2_StrandCombination	CC1_StrandCombination
ABI1	NM_001012750	ABI1_27150016	chr10	27150016	1	-	chr10	26619026	26620708	-530990	2	3	1	5	3	1	0	3	1	2	0	0	8	4	3	11	6	5	0.277339	0.102655	1	0.00822572	0.0974512	1	1	0.109467	1	0.300771	1	1	6.0237e-06	0.0232401	0.0889148	3.60076e-11	0.000512082	0.00398223	0_2_0_0	3_0_0_0	0_1_0_0
ABI1	NM_001012750	ABI1_27150016	chr10	27150016	1	-	chr10	26623046	26624163	-526970	3	1	4	8	4	1	0	2	1	1	1	3	4	3	3	4	7	6	0.0894868	1	0.0289343	6.48519e-06	0.021134	1	1	0.302533	1	1	1	0.118762	0.0404266	0.103426	0.0890971	0.0356128	3.4756e-05	0.000384967	1_0_2_0	0_0_1_0	1_1_2_0
ABI1	NM_001012750	ABI1_27150016	chr10	27150016	1	-	chr10	26992802	26993906	-157214	2	4	2	5	2	4	1	4	4	4	6	2	11	5	4	6	6	6	0.335704	0.054909	0.372447	0.0358142	0.340411	0.0624134	1	0.0667039	0.111255	0.059003	0.00306326	0.386748	1.6341e-06	0.0134186	0.0367448	0.00825932	0.00465537	0.00306331	1_0_1_0	4_0_0_0	2_0_0_0
ABI1	NM_001012750	ABI1_27150016	chr10	27150016	1	-	chr10	27003667	27004563	-146349	5	0	9	7	3	1	1	3	6	5	5	3	3	2	1	5	6	3	0.00950582	1	5.07343e-06	0.00252612	0.149886	1	1	0.186491	0.0140112	0.0163585	0.0176511	0.202853	0.259396	0.361476	1	0.0347646	0.00541794	0.179137	1_2_2_0	0_0_0_0	5_3_1_0
ABI1	NM_001012750	ABI1_27150016	chr10	27150016	1	-	chr10	27007640	27008472	-142376	4	2	1	3	3	2	1	1	7	6	2	9	7	3	1	4	5	6	0.0455203	0.362419	1	0.236485	0.151513	0.374367	1	1	0.00371057	0.00328002	0.372477	1.6691e-05	0.00509956	0.169558	1	0.101987	0.0246637	0.00375728	0_2_0_2	0_2_0_0	0_0_1_0
ABI1	NM_001012750	ABI1_27150016	chr10	27150016	1	-	chr10	27009269	27009845	-140747	2	2	3	8	3	4	0	4	13	5	1	3	8	6	5	8	9	9	0.342107	0.36333	0.187118	0.000505712	0.152549	0.0678583	1	0.0731344	7.9025e-09	0.017126	1	0.206882	0.00119808	0.00285599	0.0079097	0.000391527	1.34086e-05	4.89723e-06	1_1_0_0	0_1_1_0	1_2_0_0
ABI1	NM_001012750	ABI1_27150016	chr10	27150016	1	-	chr10	27010010	27010677	-140006	5	2	5	8	3	6	5	7	14	5	6	7	15	6	7	6	10	8	0.0100166	0.36333	0.0201183	0.000505712	0.152549	0.00383524	0.00972079	0.000742212	3.8615e-10	0.017126	0.00376025	0.00123349	7.48803e-11	0.00285599	9.54895e-05	0.0104139	9.71175e-07	6.26382e-05	2_1_2_0	1_0_1_0	2_2_1_0
ABI1	NM_001012750	ABI1_27150016	chr10	27150016	1	-	chr10	27010677	27011070	-139339	1	3	5	11	7	1	5	2	6	2	10	7	6	2	2	4	7	5	1	0.170321	0.0202792	7.02061e-07	0.000190043	1	0.00977265	0.381446	0.0152566	0.369471	2.66321e-07	0.00125127	0.0193429	0.364805	0.331629	0.103861	0.00105957	0.0190738	0_1_0_0	2_1_0_0	2_1_2_0
ABI1	NM_001012750	ABI1_27150016	chr10	27150016	1	-	chr10	27012128	27013569	-137888	3	2	4	6	2	3	1	4	3	2	4	6	11	6	4	4	8	4	0.14909	0.364585	0.0720208	0.0123832	0.348694	0.184373	1	0.0743552	0.252653	0.370307	0.0681615	0.00692699	4.38369e-06	0.00297144	0.0403453	0.10504	0.000147747	0.0692047	0_1_2_0	1_0_1_0	3_0_1_0
ABI1	NM_001012750	ABI1_27150016	chr10	27150016	1	-	chr10	27013744	27014594	-136272	4	6	6	7	3	7	4	7	13	4	3	5	10	5	4	9	14	5	0.0469655	0.00293502	0.00447251	0.00296398	0.154434	0.000613744	0.0460032	0.000798649	1.04643e-08	0.0651272	0.183489	0.028293	3.81411e-05	0.0159608	0.0405421	5.90833e-05	1.76681e-12	0.0195977	2_1_1_0	3_3_0_0	1_5_0_0
ABI1	NM_001012750	ABI1_27150016	chr10	27150016	1	-	chr10	27014594	27015766	-135422	6	4	6	10	2	7	3	3	8	5	5	5	14	6	5	5	5	3	0.0016213	0.0608973	0.00453099	9.42861e-06	0.349854	0.000627439	0.148233	0.192962	0.000887348	0.017831	0.0194266	0.0285848	2.50798e-09	0.00305087	0.00826516	0.0387645	0.0263532	0.185463	0_4_1_1	0_4_0_0	2_2_0_2
ABI1	NM_001012750	ABI1_27150016	chr10	27150016	1	-	chr10	27016487	27016864	-133529	4	4	1	9	2	6	4	6	6	4	4	3	13	6	6	6	10	5	0.0477171	0.0616474	1	8.79035e-05	0.350657	0.00422753	0.0467233	0.00509194	0.0166636	0.0660509	0.0700011	0.211416	4.56004e-08	0.00315888	0.00116793	0.0115146	1.30973e-06	0.0201431	2_1_0_1	1_1_0_2	0_1_0_0
ABI1	NM_001012750	ABI1_27150016	chr10	27150016	1	-	chr10	27020783	27021825	-129233	3	4	4	3	0	2	0	4	9	0	4	7	13	3	6	9	6	5	0.152609	0.0629689	0.075375	0.245685	1	0.381049	1	0.0780655	0.000182335	1	0.071741	0.00154075	6.14674e-08	0.177003	0.00123838	7.56448e-05	0.00691157	0.0211979	1_1_0_1	3_1_0_0	1_2_0_1
ABI1	NM_001012750	ABI1_27150016	chr10	27150016	1	-	chr10	27024771	27028706	-125245	2	4	6	7	4	4	8	6	6	4	7	8	11	4	5	15	11	3	0.348581	0.0643767	0.00519909	0.00362842	0.052785	0.0740577	1.45568e-05	0.00573206	0.01868	0.0691784	0.000753619	0.000256468	8.48253e-06	0.0657345	0.00909134	5.15965e-12	1.1734e-07	0.19264	0_1_1_0	2_1_1_0	5_1_0_0
ABI1	NM_001012750	ABI1_27150016	chr10	27150016	1	-	chr10	27029474	27029771	-120542	6	4	4	6	4	9	4	2	6	2	3	2	11	9	3	4	7	3	0.00214631	0.0594298	0.0719747	0.0143443	0.0541403	5.97911e-06	0.0488078	0.386798	0.019328	0.370041	0.195603	0.404158	6.57448e-06	2.59721e-06	0.144713	0.107656	0.00107346	0.182387	3_2_1_0	1_0_3_0	3_0_1_0
ABI1	NM_001012750	ABI1_27150016	chr10	27150016	1	-	chr10	27029771	27030101	-120245	6	8	9	5	3	2	6	4	11	2	5	17	13	7	7	6	8	2	0.00214631	3.33489e-05	6.62438e-06	0.0459512	0.161543	0.380149	0.00174695	0.0778488	3.98705e-06	0.370041	0.0233814	0	5.89108e-08	0.000399159	0.000134472	0.011426	0.000142455	0.375008	4_0_0_2	6_1_1_0	5_1_2_1
ABI1	NM_001012750	ABI1_27150016	chr10	27150016	1	-	chr10	27030498	27030769	-119518	2	1	5	12	3	1	3	7	10	3	5	5	7	8	4	7	8	7	0.352578	1	0.0228588	6.6083e-08	0.164092	1	0.160433	0.00139049	3.95792e-05	0.177636	0.0193968	0.0340938	0.00591878	3.25944e-05	0.0497408	0.00244812	0.000187034	0.000541307	1_1_0_0	1_0_0_0	0_3_1_1
ABI1	NM_001012750	ABI1_27150016	chr10	27150016	1	-	chr10	27031043	27031445	-118973	3	5	8	2	4	3	5	1	8	5	6	4	16	4	7	10	9	7	0.164929	0.0179892	8.73926e-05	0.43368	0.0541705	0.197123	0.0132256	1	0.001298	0.0215777	0.00409617	0.098326	1.15545e-11	0.0640758	0.000235555	6.61652e-06	2.45118e-05	0.00101587	2_0_1_0	3_1_0_1	1_5_2_0
ABI1	NM_001012750	ABI1_27150016	chr10	27150016	1	-	chr10	27031445	27031994	-118571	3	3	6	5	10	3	3	9	8	2	9	5	9	11	5	8	10	2	0.164929	0.179791	0.00466641	0.0494357	5.27049e-08	0.197123	0.16104	8.77828e-06	0.001298	0.380473	5.63533e-06	0.0343661	0.00032821	6.21779e-09	0.0121942	0.000452081	2.06107e-06	0.387625	1_1_0_1	0_1_2_0	2_1_2_1
ABI1	NM_001012750	ABI1_27150016	chr10	27150016	1	-	chr10	27032286	27032896	-117730	9	4	3	9	6	11	7	9	7	7	3	7	17	10	6	18	9	4	6.37066e-07	0.0655794	0.198142	0.000121932	0.00236891	8.0557e-08	0.000178586	7.11249e-06	0.0054053	0.000472748	0.192974	0.00161406	3.61267e-13	2.18012e-07	0.0013033	0	1.79127e-05	0.0798972	5_2_1_1	1_1_2_0	0_1_2_0
ABI1	NM_001012750	ABI1_27150016	chr10	27150016	1	-	chr10	27032896	27033218	-117120	10	5	11	11	6	7	8	6	8	8	2	9	8	7	7	8	12	4	2.13633e-08	0.0179113	3.79426e-08	1.52679e-06	0.00236891	0.00122654	1.3131e-05	0.00453111	0.0012252	4.78805e-05	0.384632	2.82981e-05	0.00160365	0.00052077	0.000126487	0.000458567	3.48455e-09	0.0798972	3_3_1_3	1_2_2_0	3_6_1_1
ABI1	NM_001012750	ABI1_27150016	chr10	27150016	1	-	chr10	27035323	27035936	-114693	1	1	3	3	2	3	1	1	3	3	5	4	6	6	6	14	4	3	1	1	0.201948	0.240201	0.34792	0.197893	1	1	0.263348	0.194078	0.0221976	0.093758	0.0253997	0.00381593	0.00131754	3.03565e-10	0.092671	0.198225	1_0_0_0	0_0_0_1	2_0_0_1
ABI1	NM_001012750	ABI1_27150016	chr10	27150016	1	-	chr10	27035936	27038288	-114080	5	6	5	8	4	7	2	5	7	7	6	8	10	9	3	13	12	3	0.0112062	0.00410979	0.025205	0.000524581	0.0488285	0.000933255	0.347547	0.0249286	0.00516985	0.000864722	0.00493024	0.000265412	7.51424e-05	4.67361e-06	0.142946	6.43358e-09	8.31718e-09	0.198225	3_1_0_1	3_1_2_0	2_3_0_0
ABI1	NM_001012750	ABI1_27150016	chr10	27150016	1	-	chr10	27039198	27040559	-110818	0	3	9	5	3	5	5	3	11	5	0	9	11	3	8	14	7	5	1	0.177683	1.32302e-05	0.048569	0.1707	0.0223473	0.0106342	0.204022	3.75925e-06	0.0205801	1	3.4844e-05	7.62584e-06	0.184159	1.05579e-05	4.52808e-10	0.00197436	0.0258191	0_0_0_0	1_1_0_1	3_2_2_2
ABI1	NM_001012750	ABI1_27150016	chr10	27150016	1	-	chr10	27040118	27040559	-109898	2	3	5	7	3	5	3	5	5	4	5	8	9	14	4	1	11	5	0.350554	0.181856	0.0257687	0.00503074	0.17215	0.0244786	0.157235	0.0254719	0.0614954	0.0662173	0.0228278	0.00033293	0.000544187	8.92619e-14	0.0463731	1	5.74251e-07	0.0271192	0_0_2_0	2_0_1_0	2_1_1_1
ABI1	NM_001012750	ABI1_27150016	chr10	27150016	1	-	chr10	27040577	27041012	-109439	3	3	6	5	0	7	5	4	5	6	2	4	8	3	1	5	12	8	0.15647	0.181856	0.00610702	0.0542772	1	0.000978532	0.0120817	0.0818403	0.0614954	0.0036405	0.382454	0.0993481	0.00244459	0.183475	1	0.046851	3.70097e-08	0.000169614	3_0_0_0	1_1_1_0	3_1_1_1
ABI1	NM_001012750	ABI1_27150016	chr10	27150016	1	-	chr10	27041923	27042194	-108093	2	8	2	6	3	5	4	3	6	5	6	7	14	2	7	12	3	3	0.354037	6.14913e-05	0.390591	0.0181454	0.165903	0.025954	0.0566638	0.212206	0.0201608	0.0257448	0.00573565	0.00235227	3.29944e-08	0.381241	0.000249761	1.44039e-07	0.218397	0.200051	2_0_0_0	1_4_2_1	0_1_0_1
ABI1	NM_001012750	ABI1_27150016	chr10	27150016	1	-	chr10	27042194	27043141	-107822	4	4	4	5	4	4	6	5	6	1	4	8	10	5	9	9	7	5	0.0579352	0.0698976	0.0760771	0.0546215	0.0588921	0.0816096	0.00183947	0.0295561	0.0189205	1	0.0771913	0.000354372	0.000101855	0.0225203	7.95194e-07	0.000224854	0.00209285	0.0288722	3_1_0_0	2_2_0_0	2_1_1_0
ABI1	NM_001012750	ABI1_27150016	chr10	27150016	1	-	chr10	27043141	27043413	-106875	6	2	2	10	4	3	7	8	4	6	5	7	8	5	5	4	10	4	0.00228053	0.381625	0.3913	4.05001e-05	0.0594489	0.210417	0.000291788	0.000153184	0.132572	0.00590564	0.0250849	0.00188809	0.00277858	0.0191611	0.0123843	0.129145	3.27843e-06	0.0837281	2_3_1_0	1_0_1_0	1_0_1_0
ABI1	NM_001012750	ABI1_27150016	chr10	27150016	1	-	chr10	27043413	27043767	-106603	4	1	5	9	5	1	5	1	6	2	8	6	5	4	7	8	4	4	0.0547	1	0.0258028	0.000264259	0.0152541	1	0.0135133	1	0.0187117	0.388623	0.000135853	0.00906496	0.0762762	0.0687005	0.000244258	0.00103094	0.0965781	0.0837281	1_0_2_1	0_1_0_0	2_0_1_2
ABI1	NM_001012750	ABI1_27150016	chr10	27150016	1	-	chr10	27044351	27045412	-105665	6	3	7	7	2	6	5	7	8	6	4	5	16	5	8	18	11	8	0.00243086	0.188745	0.00162844	0.00428034	0.363846	0.00622775	0.0129505	0.00177072	0.00135818	0.0058002	0.0794071	0.0383667	1.49852e-10	0.0188846	9.73227e-06	7.77156e-16	5.37962e-07	0.000127567	3_0_2_1	2_0_1_0	2_3_1_1
ABI1	NM_001012750	ABI1_27150016	chr10	27150016	1	-	chr10	27046947	27048828	-103069	6	3	8	3	1	5	5	4	11	7	6	7	8	7	6	5	7	5	0.00184415	0.187121	0.000131872	0.258745	1	0.0239683	0.0127341	0.0887508	8.51709e-06	0.000722132	0.00686444	0.00192424	0.00262681	0.000620089	0.00134606	0.0464748	0.00190498	0.0249145	2_1_2_1	2_1_0_0	0_1_1_6
ABI1	NM_001012750	ABI1_27150016	chr10	27150016	1	-	chr10	27051166	27051687	-98850	9	7	7	10	5	8	7	2	10	3	7	9	12	7	3	9	6	6	1.55201e-06	0.000717188	0.00114767	4.18197e-05	0.0167563	0.000154933	0.000377812	0.399673	7.48985e-05	0.198271	0.00106278	4.84166e-05	5.18958e-06	0.000619075	0.156405	0.00019181	0.0139339	0.00783688	3_3_1_2	4_1_0_2	3_2_0_2
ABI1	NM_001012750	ABI1_27150016	chr10	27150016	1	-	chr10	27051687	27052377	-98329	8	5	12	5	2	5	4	4	6	7	11	15	4	2	6	5	13	9	2.55607e-05	0.0210614	2.74201e-09	0.059821	0.36857	0.0265201	0.0592214	0.0897903	0.0254827	0.000917032	5.57949e-08	8.8618e-13	0.174645	0.376732	0.00194308	0.053647	5.25118e-09	2.66651e-05	3_2_3_0	3_0_2_0	4_4_4_0
ABI1	NM_001012750	ABI1_27150016	chr10	27150016	1	-	chr10	27052462	27053587	-97554	2	3	7	4	5	2	3	4	5	2	10	10	12	7	4	7	8	3	0.365659	0.184346	0.00137001	0.131076	0.0176346	0.396658	0.163425	0.0906018	0.0744124	0.387117	1.18172e-06	7.56886e-06	5.27807e-06	0.00110802	0.0493056	0.00537691	0.000538318	0.219048	0_1_1_0	1_0_0_2	2_3_1_1
ABI1	NM_001012750	ABI1_27150016	chr10	27150016	1	-	chr10	27054034	27055254	-95982	10	8	6	10	2	7	1	16	10	6	3	9	9	9	5	10	7	5	6.16906e-08	9.98566e-05	0.00653005	4.36831e-05	0.37347	0.00173333	1	6.66134e-15	8.52302e-05	0.00701472	0.20204	8.56796e-05	0.000992741	9.37714e-06	0.010056	3.51482e-05	0.00266522	0.0297204	7_1_1_1	5_2_0_1	4_0_2_0
ABI1	NM_001012750	ABI1_27150016	chr10	27150016	1	-	chr10	27057417	27059090	-92599	5	5	7	11	5	8	2	4	11	6	3	3	14	5	0	9	11	4	0.0166535	0.0231517	0.00157181	5.77127e-06	0.0168583	0.000213596	0.347548	0.0925641	8.07154e-06	0.00612277	0.204981	0.23776	9.21127e-08	0.0266329	1	0.000280327	8.52398e-07	0.104449	3_2_0_0	3_1_0_1	5_0_1_1
ABI1	NM_001012750	ABI1_27150016	chr10	27150016	1	-	chr10	27059976	27060167	-90040	2	3	5	7	3	6	7	7	5	4	8	4	8	5	2	6	6	3	0.362281	0.198163	0.0284109	0.00657908	0.179298	0.00821341	0.00047388	0.00235046	0.0791723	0.0805004	0.000175298	0.120835	0.00522186	0.0256873	0.363909	0.025351	0.0113112	0.2299	1_0_1_0	0_2_0_1	2_2_0_1
ABI1	NM_001012750	ABI1_27150016	chr10	27150016	1	-	chr10	27060167	27060767	-89849	5	7	3	3	1	5	4	6	6	2	3	3	9	4	4	7	8	7	0.0154466	0.00104052	0.21406	0.269567	1	0.0317392	0.0559269	0.00955483	0.0265695	0.388704	0.21236	0.236537	0.00136074	0.0802852	0.0500218	0.00648777	0.000437708	0.00153542	1_2_0_2	2_2_1_2	1_2_0_0
ABI1	NM_001012750	ABI1_27150016	chr10	27150016	1	-	chr10	27060767	27061706	-89249	6	4	7	3	3	5	9	5	9	3	5	12	9	5	6	10	8	7	0.00287441	0.0813531	0.0015131	0.269567	0.180677	0.0317392	1.5238e-06	0.0348059	0.00047268	0.198193	0.0295377	3.81824e-08	0.00136074	0.0246347	0.0018491	4.8717e-05	0.000437708	0.00153542	2_3_0_1	3_0_0_1	2_4_0_1
ABI1	NM_001012750	ABI1_27150016	chr10	27150016	1	-	chr10	27062366	27062882	-87650	2	5	4	9	2	4	3	6	9	9	6	7	9	6	0	6	3	3	0.367531	0.0249672	0.103342	0.000377284	0.373533	0.0906258	0.173951	0.00891409	0.000995291	1.67631e-05	0.00807584	0.00334062	0.00137657	0.00729458	1	0.0198351	0.2389	0.221378	1_0_1_0	3_2_0_0	0_1_1_2
ABI1	NM_001012750	ABI1_27150016	chr10	27150016	1	-	chr10	27062882	27063287	-87134	1	5	7	8	4	7	3	9	7	2	1	3	15	2	7	9	7	5	1	0.0249672	0.00229271	0.00183914	0.0655972	0.00147942	0.173951	3.58216e-05	0.0128812	0.392952	1	0.244249	1.65121e-08	0.400042	0.000196992	0.000237633	0.00275753	0.0332404	1_0_0_0	1_1_3_0	1_3_1_2
ABI1	NM_001012750	ABI1_27150016	chr10	27150016	1	-	chr10	27063401	27064115	-86615	6	8	11	14	8	2	4	10	8	5	9	8	9	13	5	13	9	11	0.0031933	0.000148627	2.15751e-07	1.16044e-08	7.13346e-05	0.404744	0.0632287	3.15516e-06	0.00328761	0.0274077	3.67226e-05	0.00076221	0.00167625	9.2949e-11	0.0128538	9.01522e-08	8.48855e-05	1.52255e-07	1_1_3_1	2_3_2_1	5_4_0_2
ABI1	NM_001012750	ABI1_27150016	chr10	27150016	1	-	chr10	27066505	27067282	-83511	5	6	5	7	4	5	2	8	11	4	8	9	9	9	5	10	6	3	0.0155673	0.00677278	0.0358393	0.00773728	0.0681141	0.0347023	0.369641	0.000425046	3.28305e-05	0.0808493	0.000343393	9.68957e-05	0.00160297	2.51538e-05	0.0166785	8.44733e-05	0.0150198	0.223814	3_1_1_0	3_2_1_0	4_0_1_0
ABI1	NM_001012750	ABI1_27150016	chr10	27150016	1	-	chr10	27067304	27067486	-82712	9	5	5	8	4	2	8	8	13	11	7	9	10	5	4	8	4	5	3.33054e-06	0.0282517	0.0373481	0.00260868	0.077988	0.405468	4.66262e-05	0.000650223	1.31999e-06	1.06676e-07	0.00202122	0.000135353	0.000359596	0.030892	0.0609716	0.00286669	0.122327	0.0397861	1_6_0_2	2_2_1_0	0_4_0_1
ABI1	NM_001012750	ABI1_27150016	chr10	27150016	1	-	chr10	27067486	27068832	-82530	3	5	5	9	7	7	8	6	17	11	7	6	12	7	5	8	7	11	0.176591	0.0282517	0.0373481	0.000590575	0.000916043	0.00163675	4.66262e-05	0.0136133	8.64205e-11	1.06676e-07	0.00202122	0.0155908	1.23521e-05	0.00159639	0.0158685	0.00286669	0.00397982	6.24119e-07	1_2_0_0	1_3_0_1	2_2_0_1
ABI1	NM_001012750	ABI1_27150016	chr10	27150016	1	-	chr10	27073126	27074051	-76890	0	4	1	4	7	8	7	7	9	3	2	10	12	5	5	4	5	3	1	0.0915202	1	0.163297	0.000598471	0.000363144	0.000747133	0.00314921	0.00139719	0.226971	0.420697	3.01315e-05	1.87117e-05	0.0331266	0.0174666	0.165893	0.053414	0.238629	0_0_0_0	2_1_0_1	1_0_0_0
ABI1	NM_001012750	ABI1_27150016	chr10	27150016	1	-	chr10	27087784	27089264	-62232	7	4	6	4	1	4	5	5	18	4	10	15	14	5	2	9	5	9	0.000810097	0.102269	0.0139521	0.187017	1	0.116219	0.0234076	0.0500364	3.45777e-11	0.107278	1.03926e-05	1.66446e-09	2.71958e-06	0.0387322	0.387902	0.0017875	0.0669471	0.000206275	3_2_2_0	1_2_1_0	0_3_0_3
ABI1	NM_001012750	ABI1_27150016	chr10	27150016	1	-	chr10	27090426	27091808	-59590	2	5	3	7	5	2	2	11	13	3	6	4	14	7	3	7	7	6	0.389185	0.041221	0.267753	0.0184109	0.030527	0.436878	0.392778	2.2607e-06	4.06824e-06	0.241058	0.0167162	0.156144	1.15166e-05	0.00287382	0.205461	0.02191	0.00996736	0.0203622	0_1_1_0	4_0_1_0	1_0_0_2
ABI1	NM_001012750	ABI1_27150016	chr10	27150016	1	-	chr10	27111122	27113515	-38894	5	6	5	6	5	5	3	3	13	9	8	7	9	5	4	16	8	7	0.0464133	0.023206	0.0951299	0.0875975	0.0464153	0.0912627	0.23511	0.310861	0.000144956	0.00047026	0.00324663	0.0240565	0.0253899	0.0789281	0.108378	1.81769e-06	0.0102786	0.0182278	3_1_1_0	3_2_1_0	2_3_0_0
ABI1	NM_001012750	ABI1_27150016	chr10	27150016	1	-	chr10	27121861	27122617	-28155	7	11	9	6	5	10	4	5	17	13	15	11	26	6	5	11	12	8	0.00731594	8.41528e-05	0.0037732	0.122576	0.0697547	0.00102486	0.146796	0.127051	5.62858e-06	3.75542e-06	1.64437e-07	0.00113113	1.71563e-09	0.0577831	0.0690062	0.00762662	0.000479783	0.01489	2_3_0_2	6_4_1_0	6_1_2_0
ABI1	NM_001012750	ABI1_27150016	chr10	27150016	1	-	chr10	27132992	27133275	-17024	10	5	8	14	6	11	10	12	23	6	7	17	22	13	9	10	10	9	0.000692638	0.146712	0.0430573	0.00132775	0.050379	0.00272635	0.000617881	0.000850192	4.24355e-07	0.092888	0.0648105	1.38562e-05	9.52792e-05	0.000186662	0.0036588	0.064907	0.0213827	0.0280823	6_3_0_1	0_3_2_0	2_4_0_2
ABI1	NM_001012750	ABI1_27150016	chr10	27150016	1	-	chr10	27136503	27138648	-13513	6	10	6	12	6	12	10	14	17	7	16	16	23	8	4	14	17	9	0.073542	0.00436247	0.175562	0.0155545	0.0652508	0.00277094	0.00181469	0.000441862	0.00141097	0.0693655	4.36528e-05	0.00032091	0.000400711	0.0498289	0.2576	0.0198991	0.000280321	0.05159	3_0_2_1	6_0_3_1	4_2_0_0
ABI1	NM_001012750	ABI1_27150016	chr10	27150016	1	-	chr10	27146483	27147318	-3533	16	10	10	15	14	14	10	13	37	11	20	20	30	22	12	26	19	17	7.93849e-05	0.037743	0.104322	0.0170104	0.000168387	0.0103938	0.0283412	0.0243085	4.95182e-07	0.035133	0.000392148	0.00135322	0.00368657	1.03504e-05	0.0126417	0.00566141	0.00430363	0.00762235	6_6_3_1	2_4_2_2	4_2_2_2
ABI1	NM_001012750	ABI1_27150016	chr10	27150016	1	-	chr10	27152617	27153405	2601	15	18	10	17	15	12	8	13	25	15	12	10	29	8	5	13	30	23	0.000242436	7.15032e-05	0.106532	0.00626802	6.23994e-05	0.0318573	0.087251	0.0258689	0.00100379	0.00376427	0.0434706	0.127273	0.00638763	0.143998	0.305754	0.192976	5.48897e-06	0.000307269	6_7_2_0	8_9_0_1	5_3_2_0
ABI1	NM_001012750	ABI1_27150016	chr10	27150016	1	-	chr10	27153539	27153864	3523	9	9	16	16	8	21	12	17	24	15	13	19	35	20	15	29	25	23	0.0361334	0.0634453	0.00725052	0.0104542	0.0426225	6.35563e-05	0.0074541	0.00258411	0.00171521	0.00314811	0.0268327	0.00244817	0.000593646	7.13596e-05	0.00144072	0.00183016	0.000113638	0.000201864	4_2_1_2	2_3_2_2	8_4_2_2
ABI1	NM_001012750	ABI1_27150016	chr10	27150016	1	-	chr10	27154903	27155339	4887	3	6	12	13	2	14	11	16	16	17	16	19	32	6	8	27	12	12	0.452264	0.203948	0.0429401	0.0383767	0.550914	0.00885014	0.0110368	0.0030882	0.0364478	0.000426817	0.00404637	0.0018831	0.00115065	0.251118	0.0930864	0.00244979	0.0780599	0.0587846	3_0_0_0	3_0_1_2	6_3_3_0
ABI1	NM_001012750	ABI1_27150016	chr10	27150016	1	-	chr10	27156687	27157847	6671	20	16	15	26	13	15	11	15	26	17	16	19	36	22	8	28	19	22	5.01042e-08	0.000102612	0.00484575	2.08743e-06	0.000207587	0.00188623	0.00619908	0.00197176	7.034e-05	0.000104071	0.00125462	0.000441123	2.3812e-05	1.00253e-06	0.0638084	0.00028816	0.00140217	4.76733e-05	9_5_4_2	4_5_4_3	4_7_2_2
ABI1	NM_001012750	ABI1_27150016	chr10	27150016	1	-	chr10	27158020	27158724	8004	18	27	19	21	11	22	18	23	21	17	11	24	36	24	17	22	34	24	1.65343e-07	3.52385e-13	8.14486e-05	7.21056e-05	0.00119508	3.88829e-07	4.59369e-07	1.78058e-07	0.000858654	2.95567e-05	0.0215578	1.93059e-06	4.04915e-06	9.59677e-09	2.80726e-06	0.0022945	5.50293e-11	2.1102e-06	14_2_1_1	11_9_6_1	10_4_3_2
ABI1	NM_001012750	ABI1_27150016	chr10	27150016	1	-	chr10	27158724	27159028	8708	15	8	11	19	2	9	15	16	19	7	12	32	25	13	17	14	20	17	1.82622e-05	0.0550521	0.0306238	0.000377637	0.531359	0.057559	3.67504e-05	0.000452286	0.0028178	0.111928	0.0115048	7.77859e-11	0.00197403	0.00347231	2.80726e-06	0.0614897	0.000241839	0.00116022	8_3_2_2	4_1_3_0	4_5_1_1
ABI1	NM_001012750	ABI1_27150016	chr10	27150016	1	-	chr10	27161383	27161930	11367	16	11	7	20	5	12	7	12	21	9	13	17	17	13	12	19	16	10	7.95571e-07	0.00369775	0.142144	7.02004e-05	0.156432	0.00510533	0.0469165	0.00495645	0.000213891	0.0272081	0.00233097	0.000350252	0.0226567	0.00135798	0.00058416	0.00329407	0.00161289	0.0404201	7_7_2_0	6_4_0_1	4_2_0_1
ABI1	NM_001012750	ABI1_27150016	chr10	27150016	1	-	chr10	27164977	27165725	14961	6	7	3	8	2	10	7	9	13	6	7	5	24	11	8	12	6	11	0.0691167	0.0556983	0.463118	0.109696	0.510714	0.0137298	0.0327586	0.0244498	0.0137571	0.118898	0.0909605	0.271276	0.000131839	0.00357323	0.0183642	0.0427278	0.224098	0.0126634	2_3_1_0	3_4_0_0	2_0_1_0
ABI1	NM_001012750	ABI1_27150016	chr10	27150016	1	-	chr10	27165260	27165725	15244	4	9	8	6	7	3	12	3	7	12	6	9	23	15	7	9	11	9	0.215923	0.00919083	0.0505915	0.211745	0.0249394	0.433537	4.5803e-05	0.42398	0.186931	0.000568624	0.137935	0.0396643	0.000131231	3.37255e-05	0.0320323	0.117695	0.0162538	0.0376975	2_1_1_0	3_3_3_0	4_3_1_0
ABI1	NM_001012750	ABI1_27150016	chr10	27150016	1	-	chr10	27167602	27168376	17586	3	6	3	5	6	3	2	8	10	3	8	11	17	11	4	6	7	9	0.341217	0.0782057	0.43451	0.277707	0.050379	0.419619	0.491688	0.0326796	0.042449	0.39109	0.032812	0.00713542	0.0032829	0.00191007	0.223753	0.268249	0.116988	0.0280823	0_3_0_0	2_2_0_2	1_1_0_1
ABLIM1	NM_001322888	ABLIM1_116286685	chr10	116286685	1	-	chr10	116234376	116235538	-52309	4	4	9	5	2	4	1	3	1	2	2	1	12	4	0	10	8	10	0.0847546	0.116018	0.000283914	0.104602	0.411555	0.131905	1	0.279923	1	0.432375	0.439618	1	0.0002491	0.12962	1	0.000732439	0.00376778	5.91417e-05	0_1_3_0	3_0_1_0	4_2_3_0
ABLIM1	NM_001322888	ABLIM1_116286685	chr10	116286685	1	-	chr10	116250530	116252643	-36155	4	3	2	2	2	4	0	4	3	5	4	3	14	11	7	8	7	3	0.12045	0.280538	0.483806	0.528008	0.439563	0.186084	1	0.191885	0.410279	0.0771231	0.187712	0.353712	0.000287235	2.13133e-05	0.00414035	0.0349125	0.0315843	0.337592	0_2_0_2	1_0_0_2	0_1_0_1
ABLIM1	NM_001322888	ABLIM1_116286685	chr10	116286685	1	-	chr10	116257391	116258476	-29294	1	2	9	11	2	2	2	2	8	1	2	2	8	4	0	5	9	3	1	0.476302	0.00324949	0.00191062	0.451194	0.499233	0.447099	0.49736	0.0472734	1	0.49808	0.521452	0.083809	0.193488	1	0.231061	0.0102314	0.361924	0_0_1_0	1_0_1_0	0_2_3_4
ABLIM1	NM_001322888	ABLIM1_116286685	chr10	116286685	1	-	chr10	116385584	116386240	98899	4	0	4	3	4	4	2	4	2	3	2	0	9	7	1	5	5	2	0.0551388	1	0.0838732	0.27249	0.0631149	0.084232	0.360721	0.0897903	0.455357	0.198271	0.390207	1	0.00094598	0.000619075	1	0.053647	0.0449602	0.400927	0_0_3_1	0_0_0_0	1_0_1_2
ABLIM1	NM_001322888	ABLIM1_116286685	chr10	116286685	1	-	chr10	116387941	116389253	101256	5	2	6	5	1	0	0	3	3	0	1	4	9	6	3	4	8	4	0.0128559	0.368243	0.00627808	0.0534503	1	1	1	0.21087	0.272947	1	1	0.100125	0.000605145	0.00457401	0.157077	0.118204	0.000296552	0.0766097	1_1_1_2	1_0_0_1	3_3_0_0
ABLIM1	NM_001322888	ABLIM1_116286685	chr10	116286685	1	-	chr10	116402006	116403149	115321	5	4	8	9	2	2	2	5	1	1	3	7	11	5	6	16	12	5	0.0144722	0.0649857	0.000173551	0.000215608	0.363119	0.389089	0.347724	0.0272316	1	1	0.198102	0.00207393	1.3645e-05	0.0187271	0.00121324	3.45057e-13	1.20819e-08	0.0225873	1_2_0_2	1_0_0_3	0_0_2_6
ABLIM1	NM_001322888	ABLIM1_116286685	chr10	116286685	1	-	chr10	116403990	116404390	117305	1	0	8	8	4	2	3	4	2	3	2	6	4	5	0	5	3	1	1	1	0.000117301	0.000763936	0.055422	0.395052	0.150424	0.0727069	0.442128	0.176975	0.384632	0.00809907	0.142748	0.0180077	1	0.0394194	0.207453	1	0_0_1_0	0_0_0_0	5_2_0_1
ABLIM1	NM_001322888	ABLIM1_116286685	chr10	116286685	1	-	chr10	116406236	116406518	119551	4	0	1	5	2	3	2	4	6	3	1	5	10	3	2	5	11	6	0.0533148	1	1	0.0432639	0.35787	0.184224	0.353378	0.0875461	0.0204136	0.177636	1	0.0340938	3.99109e-05	0.169429	0.34683	0.0382634	9.70799e-08	0.00369031	0_1_3_0	0_0_0_0	1_0_0_0
ABLIM1	NM_001322888	ABLIM1_116286685	chr10	116286685	1	-	chr10	116406995	116407402	120310	0	5	2	6	3	3	2	3	4	2	1	5	9	5	0	8	13	8	1	0.0151317	0.38081	0.0143443	0.161543	0.187544	0.347352	0.19664	0.133799	0.370041	1	0.0316354	0.000314977	0.0157786	1	0.00046198	6.53776e-11	6.03374e-05	0_0_0_0	1_1_2_1	1_0_0_1
ABLIM1	NM_001322888	ABLIM1_116286685	chr10	116286685	1	-	chr10	116409111	116410050	122426	7	10	4	12	5	9	4	2	7	2	2	3	17	7	4	16	13	9	0.000136822	2.28845e-07	0.0706031	5.63263e-08	0.0115642	5.16775e-06	0.0433233	0.381883	0.00483608	0.374613	0.369395	0.210965	2.41807e-13	0.000651529	0.0486876	1.00031e-13	2.08592e-10	5.55327e-06	2_1_1_3	3_0_4_3	2_0_2_0
ABLIM1	NM_001322888	ABLIM1_116286685	chr10	116286685	1	-	chr10	116410050	116410437	123365	3	1	4	5	1	5	3	2	5	4	6	2	15	2	6	8	8	2	0.159864	1	0.0695086	0.0457994	1	0.0192218	0.145499	0.386294	0.056181	0.0666114	0.00392285	0.400363	5.4151e-11	0.375104	0.000983903	0.000591461	0.000127007	0.381268	1_0_0_2	0_1_0_0	2_2_0_0
ABLIM1	NM_001322888	ABLIM1_116286685	chr10	116286685	1	-	chr10	116410437	116411151	123752	4	1	7	10	2	8	2	4	5	1	4	2	13	1	4	9	9	4	0.0531881	1	0.000601884	1.37818e-05	0.352383	6.37108e-05	0.339413	0.0771805	0.056181	1	0.06838	0.400363	2.06979e-08	1	0.0385202	8.79674e-05	1.20821e-05	0.0722422	2_2_0_0	1_0_0_0	5_0_0_2
ABLIM1	NM_001322888	ABLIM1_116286685	chr10	116286685	1	-	chr10	116411151	116413213	124466	4	3	5	10	2	5	2	2	2	7	8	5	11	7	5	10	11	8	0.0551583	0.17113	0.0215023	1.36296e-05	0.35589	0.0202507	0.345428	0.380436	0.437297	0.000810934	5.84345e-05	0.0283286	5.03564e-06	0.000338795	0.00993639	7.58168e-06	8.9842e-08	7.42518e-05	2_0_2_0	2_1_0_0	2_0_2_1
ABLIM1	NM_001322888	ABLIM1_116286685	chr10	116286685	1	-	chr10	116413502	116414308	126817	5	2	6	6	8	4	1	2	3	6	4	5	16	3	5	7	7	8	0.0113125	0.36984	0.0051209	0.0143251	1.95407e-05	0.0735213	1	0.388651	0.262227	0.00399482	0.0730049	0.0312577	1.52025e-11	0.17891	0.00900679	0.00305952	0.001388	9.37014e-05	1_3_0_1	1_1_0_0	2_1_3_0
ABLIM1	NM_001322888	ABLIM1_116286685	chr10	116286685	1	-	chr10	116414308	116414482	127623	1	5	5	2	1	7	0	0	3	3	4	2	5	4	4	9	7	9	1	0.0170018	0.0226543	0.428597	1	0.000730709	1	1	0.261276	0.18303	0.0725073	0.403106	0.0636238	0.064818	0.0427075	8.11146e-05	0.00135573	7.88211e-06	0_0_0_1	1_2_2_0	2_0_2_1
ABLIM1	NM_001322888	ABLIM1_116286685	chr10	116286685	1	-	chr10	116414549	116415191	127864	0	6	5	10	2	7	4	3	9	3	0	2	10	12	6	12	12	13	1	0.00330842	0.0226543	1.28713e-05	0.3532	0.000730709	0.0481906	0.198245	0.000193397	0.18303	1	0.403106	5.67669e-05	1.89592e-10	0.00126873	5.64685e-08	4.69677e-09	1.87247e-11	0_0_0_0	3_1_0_2	1_1_1_2
ABLIM1	NM_001322888	ABLIM1_116286685	chr10	116286685	1	-	chr10	116415191	116415644	128506	2	4	5	6	5	5	2	2	11	5	1	3	15	7	10	14	12	8	0.34725	0.0633502	0.0224505	0.0139337	0.0121879	0.0209994	0.345383	0.387436	2.96631e-06	0.0188743	1	0.215249	2.62818e-10	0.000479134	9.47108e-09	1.13836e-10	4.37167e-09	8.81429e-05	1_0_0_1	0_1_2_1	2_1_0_2
ABLIM1	NM_001322888	ABLIM1_116286685	chr10	116286685	1	-	chr10	116415400	116415644	128715	3	3	8	8	5	2	2	4	3	6	3	6	14	7	5	7	5	7	0.152977	0.175929	9.96342e-05	0.00066835	0.0121879	0.381487	0.345383	0.0785329	0.260483	0.003869	0.188511	0.00791407	4.64603e-09	0.000479134	0.00884759	0.00291849	0.0282933	0.000747047	3_0_0_0	1_1_0_1	1_1_0_6
ABLIM1	NM_001322888	ABLIM1_116286685	chr10	116286685	1	-	chr10	116420322	116420818	133637	4	1	5	6	3	5	1	7	3	4	3	4	16	8	4	9	8	1	0.0477171	1	0.0214319	0.0130498	0.155933	0.020082	1	0.000848893	0.256164	0.0660509	0.185564	0.0888228	6.71752e-12	4.28872e-05	0.0412663	6.56014e-05	0.00016512	1	1_1_0_2	0_0_0_1	3_1_1_0
ABLIM1	NM_001322888	ABLIM1_116286685	chr10	116286685	1	-	chr10	116420960	116422081	134275	6	5	9	11	5	11	3	10	12	6	8	9	23	12	4	21	17	9	0.00164276	0.0159807	7.32457e-06	8.79769e-07	0.0116045	1.43141e-08	0.148673	6.03897e-07	1.83145e-07	0.0035969	6.99954e-05	2.17168e-05	0	1.1981e-10	0.0409659	0	0	5.93959e-06	1_3_1_1	2_2_0_1	3_3_1_2
ABLIM1	NM_001322888	ABLIM1_116286685	chr10	116286685	1	-	chr10	116421844	116422081	135159	8	4	3	7	6	5	4	4	7	4	6	4	10	4	3	10	16	8	1.24695e-05	0.0608973	0.190006	0.00301817	0.00185496	0.0196965	0.0462582	0.0752369	0.00423713	0.0655175	0.00403669	0.0878854	4.00629e-05	0.06162	0.138675	6.48776e-06	4.44089e-16	7.0755e-05	1_3_2_2	1_2_1_0	1_0_1_1
ABLIM1	NM_001322888	ABLIM1_116286685	chr10	116286685	1	-	chr10	116422081	116422688	135396	6	8	5	5	4	5	2	4	8	0	5	3	16	12	6	21	14	6	0.0016213	3.83911e-05	0.0210551	0.0423243	0.0501117	0.0196965	0.34244	0.0752369	0.000887348	1	0.0194266	0.210187	5.30587e-12	1.11137e-10	0.00113532	0	1.92835e-12	0.00413059	1_2_2_1	2_3_2_1	0_2_1_2
ABLIM1	NM_001322888	ABLIM1_116286685	chr10	116286685	1	-	chr10	116422688	116424240	136003	7	5	10	7	8	12	8	3	6	6	5	4	21	9	5	22	16	12	0.000168699	0.0156798	4.18895e-07	0.00296398	1.53413e-05	3.81815e-10	1.11408e-05	0.192312	0.0159512	0.00350591	0.0191856	0.0873267	0	2.67822e-06	0.00818508	0	3.33067e-16	4.08192e-10	3_3_0_1	2_2_1_0	4_0_4_2
ABLIM1	NM_001322888	ABLIM1_116286685	chr10	116286685	1	-	chr10	116424653	116425222	137968	1	6	5	8	1	6	6	2	9	3	5	3	15	5	9	6	8	10	1	0.00289761	0.0206878	0.000537767	1	0.00398354	0.00150364	0.382474	0.000137829	0.177915	0.0190003	0.208734	1.02258e-10	0.01582	2.44675e-07	0.0108553	0.000147747	3.13901e-07	1_0_0_0	5_1_0_0	1_2_2_0
ABLIM1	NM_001322888	ABLIM1_116286685	chr10	116286685	1	-	chr10	116425222	116425425	138537	3	2	5	10	2	10	2	2	6	4	6	1	15	4	5	9	9	8	0.148527	0.364201	0.0204521	8.43031e-06	0.34817	2.85713e-07	0.341109	0.38197	0.015455	0.0645053	0.00386679	1	9.22546e-11	0.0605211	0.00805752	5.55143e-05	1.42862e-05	6.60863e-05	2_1_0_0	0_2_0_0	2_2_0_1
ABLIM1	NM_001322888	ABLIM1_116286685	chr10	116286685	1	-	chr10	116425425	116426652	138740	3	3	4	6	5	9	3	4	4	3	3	6	12	7	6	17	12	7	0.148527	0.170766	0.0715118	0.012236	0.0111304	5.05142e-06	0.14687	0.0739451	0.121906	0.177467	0.182464	0.00682769	3.9828e-07	0.000390804	0.00109329	4.44089e-16	2.30403e-09	0.000601799	2_0_1_0	3_0_0_0	3_0_1_0
ABLIM1	NM_001322888	ABLIM1_116286685	chr10	116286685	1	-	chr10	116426652	116427317	139967	1	5	3	4	4	3	3	2	7	1	4	4	16	7	3	8	8	4	1	0.0153058	0.18761	0.110132	0.0488472	0.183259	0.146359	0.381446	0.00389947	1	0.0675069	0.085753	3.20033e-12	0.000384555	0.137083	0.00040244	0.000140279	0.0683688	0_1_0_0	1_2_1_1	0_1_1_1
ABLIM1	NM_001322888	ABLIM1_116286685	chr10	116286685	1	-	chr10	116426854	116427317	140169	7	6	4	7	1	8	3	4	9	2	1	5	14	3	5	8	7	7	0.000156039	0.00279429	0.0707891	0.00278071	1	6.13802e-05	0.146093	0.0731344	0.000125683	0.36909	1	0.0272824	1.56847e-09	0.170786	0.0079097	0.000391527	0.00104147	0.000578109	2_2_2_1	3_0_2_1	1_1_2_0
ABLIM1	NM_001322888	ABLIM1_116286685	chr10	116286685	1	-	chr10	116427317	116428889	140632	4	9	6	5	5	4	6	3	5	4	10	7	13	4	5	14	11	12	0.0458925	2.24769e-06	0.00423565	0.0406605	0.0109549	0.0678583	0.00144708	0.190004	0.0475448	0.0639023	2.54529e-07	0.00123349	2.62079e-08	0.0599334	0.0079097	3.97373e-11	5.19614e-08	3.20599e-10	3_1_0_0	4_2_3_0	2_3_1_0
ABLIM1	NM_001322888	ABLIM1_116286685	chr10	116286685	1	-	chr10	116428082	116428889	141397	5	4	10	4	0	6	1	1	7	4	5	0	10	5	4	11	8	8	0.00995607	0.0590685	3.44281e-07	0.109159	1	0.00378561	1	1	0.00377643	0.0635992	0.0183668	1	3.03733e-05	0.0152456	0.039373	3.90755e-07	0.000134086	6.06586e-05	1_3_1_0	1_0_2_1	5_1_2_2
ABLIM1	NM_001322888	ABLIM1_116286685	chr10	116286685	1	-	chr10	116430315	116430593	143630	4	3	3	5	0	1	2	5	4	5	2	2	8	6	0	2	1	6	0.0452757	0.168259	0.185523	0.039729	1	1	0.339631	0.0206643	0.118787	0.0167701	0.372045	0.393928	0.00110826	0.00272576	1	0.412726	1	0.00369748	2_1_1_0	2_0_1_0	1_1_1_0
ABLIM1	NM_001322888	ABLIM1_116286685	chr10	116286685	1	-	chr10	116439344	116440379	152659	1	3	0	5	5	1	2	2	4	4	3	2	10	10	1	10	7	3	1	0.164797	1	0.0370572	0.00988788	1	0.336345	0.375354	0.11359	0.0604475	0.17557	0.389263	1.98229e-05	6.93581e-08	1	3.22741e-06	0.000818185	0.175857	0_0_1_0	1_0_2_0	0_0_0_0
ABLIM1	NM_001322888	ABLIM1_116286685	chr10	116286685	1	-	chr10	116441191	116442094	154506	3	4	5	3	7	3	4	5	6	3	4	3	13	6	7	8	12	6	0.142182	0.0556634	0.0180781	0.229272	0.000146365	0.175928	0.042351	0.0188602	0.0128254	0.170628	0.0626876	0.198153	9.99226e-09	0.00239877	7.76932e-05	0.00027482	8.58549e-10	0.00319021	0_0_2_1	2_2_0_0	3_0_2_0
ABLIM1	NM_001322888	ABLIM1_116286685	chr10	116286685	1	-	chr10	116453939	116455595	167254	7	3	2	9	3	8	4	7	2	1	1	0	6	10	4	8	12	6	0.000101996	0.159066	0.369395	3.62272e-05	0.142258	3.50293e-05	0.0400102	0.000467605	0.417625	1	1	1	0.0135493	4.44047e-08	0.0354905	0.000206975	4.23998e-10	0.00275248	1_4_2_0	0_1_0_2	1_0_1_0
ABLIM1	NM_001322888	ABLIM1_116286685	chr10	116286685	1	-	chr10	116461170	116462039	174485	6	5	3	6	6	5	2	2	2	6	1	2	5	7	0	7	9	7	0.00102923	0.0119575	0.173667	0.00839387	0.00117131	0.0146853	0.329508	0.366784	0.41488	0.00233199	1	0.379669	0.0421271	0.000222106	1	0.00128647	4.83607e-06	0.000323054	4_0_1_1	4_0_1_0	0_2_1_0
ABLIM1	NM_001322888	ABLIM1_116286685	chr10	116286685	1	-	chr10	116463870	116464568	177185	2	4	2	5	3	4	2	2	3	3	1	1	7	7	5	5	4	4	0.328876	0.0506081	0.366195	0.03146	0.139046	0.0574882	0.328506	0.3657	0.22879	0.161723	1	1	0.00287876	0.000211226	0.00612574	0.0272379	0.0672085	0.0562775	0_1_0_1	1_0_1_2	0_2_0_0
ABLIM1	NM_001322888	ABLIM1_116286685	chr10	116286685	1	-	chr10	116467956	116469267	181271	3	5	4	6	5	6	5	2	5	3	0	5	11	6	2	6	9	5	0.13334	0.0114406	0.0602247	0.00795962	0.00816458	0.00248651	0.00742896	0.364694	0.0357041	0.160609	1	0.0196159	6.44653e-07	0.00181097	0.318524	0.00638349	4.15951e-06	0.0135714	1_0_0_2	2_0_0_3	2_1_1_0
ABLIM1	NM_001322888	ABLIM1_116286685	chr10	116286685	1	-	chr10	116468555	116469267	181870	4	2	7	3	1	3	2	1	6	2	2	2	2	7	6	9	3	7	0.0379369	0.348785	0.00038236	0.216142	1	0.165686	0.327876	1	0.00990623	0.35449	0.358064	0.377112	0.419107	0.00020049	0.000706601	1.61777e-05	0.180032	0.000292065	3_1_0_0	0_2_0_0	2_1_2_2
ABLIM1	NM_001322888	ABLIM1_116286685	chr10	116286685	1	-	chr10	116470648	116470867	183963	2	4	1	4	0	2	2	2	2	4	3	0	6	5	7	3	6	7	0.327073	0.0495243	1	0.0913928	1	0.359312	0.327174	0.364067	0.41134	0.0531998	0.163742	1	0.0115064	0.0111813	5.30174e-05	0.204092	0.0035517	0.000280593	0_1_1_0	1_3_0_0	1_0_0_0
ABLIM1	NM_001322888	ABLIM1_116286685	chr10	116286685	1	-	chr10	116472062	116472493	185377	1	1	3	0	0	1	0	2	1	1	0	2	4	2	0	3	7	6	1	1	0.170006	1	1	1	1	0.363455	1	1	1	0.375771	0.1066	0.347396	1	0.203406	0.000497486	0.00227653	0_0_0_1	0_0_0_1	0_3_0_0
ABLIM1	NM_001322888	ABLIM1_116286685	chr10	116286685	1	-	chr10	116513848	116514150	227163	2	0	5	4	1	1	0	3	1	2	1	2	8	6	2	5	7	3	0.315989	1	0.012574	0.0784384	1	1	1	0.156703	1	0.342693	1	0.362501	0.000218425	0.00125285	0.309704	0.0203281	0.000316332	0.150865	2_0_0_0	0_0_0_0	2_2_1_0
ABLIM1	NM_001322888	ABLIM1_116286685	chr10	116286685	1	-	chr10	116519721	116520571	233036	2	3	2	6	2	4	1	1	3	2	2	4	7	9	5	7	5	3	0.314443	0.14184	0.352762	0.00521225	0.323588	0.0479935	1	1	0.204959	0.341539	0.343382	0.0576566	0.00137413	2.95562e-07	0.00481778	0.000627457	0.0136467	0.149647	0_1_1_0	0_1_2_0	1_1_0_0
ABLIM1	NM_001322888	ABLIM1_116286685	chr10	116286685	1	-	chr10	116520239	116520571	233554	2	1	4	7	1	3	0	0	3	2	2	5	8	5	3	8	9	6	0.314443	1	0.0518918	0.000874224	1	0.151496	1	1	0.204959	0.341539	0.343382	0.0144691	0.000198523	0.00857133	0.115928	6.98975e-05	1.55122e-06	0.00160239	1_1_0_0	1_0_0_0	0_3_1_0
ABLIM1	NM_001322888	ABLIM1_116286685	chr10	116286685	1	-	chr10	116530724	116530999	244039	5	4	4	8	2	3	4	3	0	4	1	4	4	11	1	5	8	8	0.00510043	0.0412817	0.0506108	9.276e-05	0.321549	0.148911	0.0312959	0.152682	1	0.0441738	1	0.0557611	0.0846445	1.05299e-10	1	0.018405	2.21738e-05	1.01799e-05	2_1_1_1	1_2_0_1	1_2_1_0
ABLIM1	NM_001322888	ABLIM1_116286685	chr10	116286685	1	-	chr10	116532276	116532855	245591	2	3	3	6	1	3	1	3	0	0	0	2	5	5	5	6	3	4	0.311301	0.13922	0.155664	0.00476036	1	0.148634	1	0.152423	1	1	1	0.358144	0.0268028	0.00798802	0.00454676	0.00369987	0.160618	0.0450908	0_1_1_0	1_2_0_0	0_2_1_0
ABLIM1	NM_001322888	ABLIM1_116286685	chr10	116286685	1	-	chr10	116532418	116533059	245733	1	1	1	7	0	6	4	2	3	7	2	2	9	8	3	10	5	4	1	1	1	0.000770402	1	0.00153763	0.0312287	0.347042	0.200767	0.00013591	0.340697	0.358144	1.69237e-05	5.81727e-06	0.113728	2.41517e-07	0.0128638	0.0450908	0_1_0_0	0_0_1_0	0_1_0_0
ABLIM1	NM_001322888	ABLIM1_116286685	chr10	116286685	1	-	chr10	116536614	116537738	249929	0	1	7	4	2	2	1	1	5	1	2	3	8	4	1	3	9	9	1	1	0.000204516	0.0734682	0.320325	0.342405	1	1	0.0243339	1	0.339703	0.163183	0.000151799	0.0394409	1	0.179578	1.14588e-06	4.40393e-07	0_0_0_0	0_0_0_1	4_0_0_3
ABLIM1	NM_001322888	ABLIM1_116286685	chr10	116286685	1	-	chr10	116536908	116537738	250223	3	5	5	5	2	5	1	1	2	1	1	1	7	8	7	6	6	3	0.117159	0.00818818	0.0114034	0.0212794	0.320113	0.00988171	1	1	0.389125	1	1	1	0.00110541	5.38038e-06	2.94121e-05	0.00355811	0.00210433	0.145233	1_0_1_1	1_0_2_2	2_2_0_1
ABLIM1	NM_001322888	ABLIM1_116286685	chr10	116286685	1	-	chr10	116539631	116540620	252946	1	1	1	4	1	5	4	2	2	0	2	1	11	7	3	4	7	4	1	1	1	0.0727798	1	0.00978086	0.030905	0.345346	0.388587	1	0.339177	1	5.64136e-08	8.97417e-05	0.112563	0.0651846	0.000241167	0.0443856	0_0_0_1	1_0_0_0	1_0_0_0
ABLIM1	NM_001322888	ABLIM1_116286685	chr10	116286685	1	-	chr10	116549614	116550731	262929	3	4	3	2	1	5	1	2	1	2	2	2	8	6	3	11	7	3	0.114531	0.0393366	0.151893	0.37928	1	0.00932141	1	0.343006	1	0.335238	0.337284	0.354348	0.000121932	0.000946435	0.11074	5.60957e-09	0.000217611	0.142695	3_0_0_0	2_0_2_0	3_0_0_0
ABLIM1	NM_001322888	ABLIM1_116286685	chr10	116286685	1	-	chr10	116559237	116559949	272552	1	0	6	7	4	3	2	1	2	1	2	0	9	1	1	8	4	3	1	1	0.00159345	0.000603152	0.0330564	0.142505	0.309919	1	0.382492	1	0.334883	1	9.34632e-06	1	1	3.83074e-05	0.0494031	0.140342	0_0_1_0	0_0_0_0	2_0_2_2
ABLIM1	NM_001322888	ABLIM1_116286685	chr10	116286685	1	-	chr10	116568006	116568332	281321	0	0	3	1	1	3	0	0	1	0	2	0	6	6	1	2	6	2	1	1	0.148175	1	1	0.141072	1	1	1	1	0.333054	1	0.00472977	0.000849709	1	0.3631	0.00169599	0.333421	0_0_0_0	0_0_0_0	2_0_0_1
ACSL5	NM_203379	ACSL5_114133915	chr10	114133915	1	+	chr10	114100631	114100984	-33284	8	8	0	7	3	6	3	4	3	6	3	5	8	2	7	5	3	4	0.000806641	0.00295176	1	0.0473419	0.256709	0.0461824	0.259311	0.201018	0.416776	0.0402925	0.329398	0.130604	0.0606621	0.48165	0.00411342	0.19741	0.372069	0.214785	1_0_1_6	0_2_2_4	0_0_0_0
ACSL5	NM_203379	ACSL5_114133915	chr10	114133915	1	+	chr10	114162215	114163108	28300	4	2	6	5	10	10	4	2	9	0	2	2	10	2	3	6	6	0	0.147319	0.484739	0.0644168	0.20022	8.38182e-05	0.00102486	0.146796	0.503451	0.0243731	1	0.498901	0.526528	0.034234	0.499716	0.285211	0.162954	0.103104	1	0_0_2_2	0_1_0_1	0_2_0_4
ACSL5	NM_203379	ACSL5_114133915	chr10	114133915	1	+	chr10	114163547	114164868	29632	1	1	11	7	10	11	0	2	1	2	4	5	11	6	1	9	5	1	1	1	0.000230577	0.059403	5.4935e-05	0.000190791	1	0.49736	1	0.481789	0.213318	0.153451	0.0147888	0.0450174	1	0.0270393	0.172391	1	0_0_1_0	0_0_1_0	2_3_6_0
ACSL5	NM_203379	ACSL5_114133915	chr10	114133915	1	+	chr10	114181156	114181954	47241	8	11	5	6	2	6	6	1	5	7	2	3	3	1	3	4	5	5	0.000197911	2.428e-06	0.0676704	0.0610034	0.417414	0.0275512	0.00817241	1	0.145009	0.00570592	0.456665	0.319767	0.406876	1	0.212427	0.238571	0.0921023	0.0749541	1_2_3_2	0_4_1_6	0_4_1_0
ACSL5	NM_203379	ACSL5_114133915	chr10	114133915	1	+	chr10	114196657	114198689	62742	3	1	8	11	0	2	7	0	2	0	0	2	3	1	0	4	0	0	0.193242	1	0.000662348	6.07309e-05	1	0.428429	0.000898692	1	0.492862	1	1	0.46164	0.360703	1	1	0.196632	1	1	0_2_0_1	1_0_0_0	0_1_2_5
ACSL5	NM_203379	ACSL5_114133915	chr10	114133915	1	+	chr10	114197300	114198897	63385	6	2	11	11	2	3	0	6	0	1	1	4	7	4	1	9	6	0	0.00398574	0.409202	1.40797e-06	3.86106e-05	0.387332	0.240491	1	0.0165415	1	1	1	0.144548	0.0285666	0.0989326	1	0.00138773	0.0209789	1	0_0_0_6	0_0_2_0	0_2_7_2
ACSL5	NM_203379	ACSL5_114133915	chr10	114133915	1	+	chr10	114214637	114215955	80722	0	4	2	1	2	2	1	1	4	2	5	1	2	0	3	0	7	10	1	0.0778948	0.405132	1	0.371806	0.416339	1	1	0.166521	0.403907	0.0315358	1	0.486563	1	0.166348	1	0.0034452	7.61474e-06	0_0_0_0	2_0_0_2	0_0_2_0
ACSM6	NM_207321	ACSM6_96953956	chr10	96953956	1	+	chr10	95649710	95650402	-1304246	0	1	0	1	0	0	0	0	0	0	0	0	1	0	0	0	5	5	1	1	1	1	1	1	1	1	1	1	1	1	1	1	1	1	0.00164783	0.00162989	0_0_0_0	0_0_0_1	0_0_0_0
ACSM6	NM_207321	ACSM6_96953956	chr10	96953956	1	+	chr10	96365140	96366530	-588816	0	0	3	2	6	6	0	1	0	4	0	4	2	1	2	3	1	6	1	1	0.111989	0.327131	0.000196452	0.000362178	1	1	1	0.0254118	1	0.0284144	0.322698	1	0.274886	0.120945	1	0.000295625	0_0_0_0	0_0_0_0	0_2_0_1
ACSM6	NM_207321	ACSM6_96953956	chr10	96953956	1	+	chr10	96372458	96374238	-581498	5	5	0	3	0	2	0	3	0	2	1	1	5	2	2	4	1	0	0.00208186	0.00295287	1	0.133469	1	0.30061	1	0.106637	1	0.299042	1	1	0.00686319	0.289635	0.275037	0.0321333	1	1	1_1_1_2	0_0_2_3	0_0_0_0
ACSM6	NM_207321	ACSM6_96953956	chr10	96953956	1	+	chr10	96382927	96383298	-571029	8	0	6	6	1	1	3	0	1	0	1	1	4	2	0	11	4	1	1.47618e-07	1	0.000448351	0.000994421	1	1	0.0908377	1	1	1	1	1	0.0372142	0.291067	1	2.01557e-11	0.0281724	1	0_1_1_6	0_0_0_0	0_2_0_4
ACSM6	NM_207321	ACSM6_96953956	chr10	96953956	1	+	chr10	96386158	96386510	-567798	1	4	6	6	1	3	1	1	2	0	0	4	7	3	1	5	2	3	1	0.0223721	0.000447553	0.000996931	1	0.108938	1	1	0.330196	1	1	0.0287183	7.94253e-05	0.10061	1	0.00600932	0.305894	0.105251	1_0_0_0	1_0_2_1	3_0_0_3
ACSM6	NM_207321	ACSM6_96953956	chr10	96953956	1	+	chr10	96387625	96388037	-566331	6	1	0	2	2	4	1	5	2	1	1	2	5	2	2	6	6	8	0.000148299	1	1	0.329493	0.28469	0.0260792	1	0.00381226	0.330253	1	1	0.308069	0.00720517	0.291526	0.275862	0.000711713	0.00046216	6.53091e-07	0_1_1_4	0_0_0_1	0_0_0_0
ACSM6	NM_207321	ACSM6_96953956	chr10	96953956	1	+	chr10	96390352	96391363	-563604	2	3	3	7	5	13	1	2	1	1	0	0	2	3	1	3	10	2	0.275942	0.100494	0.112878	8.83288e-05	0.00264873	0	1	0.29939	1	1	1	1	0.326643	0.100575	1	0.125053	4.86999e-10	0.297172	0_1_1_0	0_2_1_0	0_0_0_3
ACSM6	NM_207321	ACSM6_96953956	chr10	96953956	1	+	chr10	96391363	96392734	-562593	1	0	3	3	10	11	0	0	4	2	3	1	4	4	0	5	6	4	1	1	0.113015	0.135096	4.36109e-11	2.37299e-12	1	1	0.0391618	0.299953	0.107521	1	0.037733	0.0224064	1	0.00611679	0.000467901	0.0247222	0_1_0_0	0_0_0_0	2_1_0_0
ACSM6	NM_207321	ACSM6_96953956	chr10	96953956	1	+	chr10	96404194	96405146	-549762	3	0	2	0	0	1	0	0	1	0	0	2	6	5	10	0	2	1	0.0891406	1	0.306769	1	1	1	1	1	1	1	1	0.309657	0.0010104	0.00319574	1.77918e-11	1	0.307792	1	0_0_2_1	0_0_0_0	2_0_0_0
ACSM6	NM_207321	ACSM6_96953956	chr10	96953956	1	+	chr10	96424840	96425606	-529116	5	5	3	2	0	3	1	0	1	0	0	0	5	0	4	1	0	0	0.00217072	0.00331389	0.115222	0.333453	1	0.112863	1	1	1	1	1	1	0.00807272	1	0.0178435	1	1	1	1_1_0_3	0_0_0_5	0_0_3_0
ACSM6	NM_207321	ACSM6_96953956	chr10	96953956	1	+	chr10	96674709	96675029	-279247	6	4	6	6	0	0	0	4	0	0	0	0	2	0	0	0	3	0	0.000432246	0.0379664	0.0015371	0.00381259	1	1	1	0.043793	1	1	1	1	0.382783	1	1	1	0.15207	1	0_0_6_0	1_0_3_0	1_0_1_4
ACSM6	NM_207321	ACSM6_96953956	chr10	96953956	1	+	chr10	96802810	96804356	-151146	7	10	4	8	4	3	0	6	2	1	1	1	6	2	7	3	7	0	0.000128529	7.16595e-08	0.067147	0.000401354	0.0458899	0.177116	1	0.00400969	0.424334	1	1	1	0.0164513	0.359352	8.0427e-05	0.22162	0.000833316	1	1_0_1_5	0_0_3_7	0_2_2_0
ACSM6	NM_207321	ACSM6_96953956	chr10	96953956	1	+	chr10	96814255	96816256	-139701	2	2	4	8	8	8	2	0	2	2	4	4	3	0	1	6	3	5	0.342549	0.363807	0.0711368	0.000515068	1.41954e-05	6.26538e-05	0.340616	1	0.430851	0.369471	0.0675069	0.085753	0.265449	1	1	0.0105698	0.201985	0.0190738	0_2_0_0	0_2_0_0	0_2_2_0
ACSM6	NM_207321	ACSM6_96953956	chr10	96953956	1	+	chr10	96856955	96857396	-97001	7	12	0	3	1	1	0	2	0	2	5	1	1	1	0	2	0	0	0.000439312	3.17552e-10	1	0.263322	1	1	1	0.400405	1	0.387117	0.0263322	1	1	1	1	0.442347	1	1	0_0_6_1	0_0_8_4	0_0_0_0
ACSM6	NM_207321	ACSM6_96953956	chr10	96953956	1	+	chr10	96894013	96895504	-59943	1	7	1	5	5	2	7	8	9	1	3	0	10	3	7	5	5	8	1	0.0028649	1	0.10306	0.030527	0.436878	0.00114592	0.000935117	0.00222441	1	0.255913	1	0.00252742	0.239982	0.00118216	0.112019	0.0762483	0.00134494	0_0_1_0	0_0_4_3	0_0_0_1
ACSM6	NM_207321	ACSM6_96953956	chr10	96953956	1	+	chr10	96928015	96928837	-25941	9	5	11	8	4	9	2	4	12	6	13	3	19	13	3	21	11	8	0.000607888	0.100866	0.000544714	0.0402983	0.168637	0.00436811	0.461881	0.233139	0.00295176	0.0562187	1.43728e-05	0.402054	3.04789e-05	9.39843e-06	0.293355	1.1506e-07	0.00173642	0.0200987	1_0_5_3	0_0_3_2	2_1_3_5
ACSM6	NM_207321	ACSM6_96953956	chr10	96953956	1	+	chr10	96942902	96943873	-11054	13	9	16	24	7	14	10	15	21	13	9	9	18	13	8	20	28	10	8.6463e-05	0.0199053	0.00034232	1.20613e-06	0.0427338	0.000899334	0.0032218	0.000326363	0.000213891	0.000937185	0.0418352	0.0734621	0.0153489	0.00135798	0.0282144	0.00187783	5.57128e-09	0.0404201	3_2_7_1	2_0_5_2	5_0_7_4
ACSM6	NM_207321	ACSM6_96953956	chr10	96953956	1	+	chr10	96943873	96944025	-10083	8	13	14	20	4	11	5	8	9	5	4	2	18	3	10	6	9	15	0.0267185	0.000700998	0.00211042	8.91851e-05	0.267475	0.0125887	0.178789	0.0793923	0.14772	0.239192	0.373226	0.599802	0.019507	0.461511	0.00613549	0.367141	0.10172	0.00222282	1_0_5_2	3_2_7_1	4_3_6_1
ACSM6	NM_207321	ACSM6_96953956	chr10	96953956	1	+	chr10	96944216	96944474	-9740	19	2	12	16	7	7	7	6	19	10	14	20	22	16	8	22	22	4	1.2743e-08	0.561237	0.0139797	0.00241626	0.0469632	0.136794	0.0649507	0.203392	0.0018802	0.0199411	0.00209915	6.85075e-05	0.00545156	0.000131878	0.0385734	0.00160663	3.30438e-05	0.428075	8_1_3_7	0_0_2_0	2_2_7_1
ACSM6	NM_207321	ACSM6_96953956	chr10	96953956	1	+	chr10	96945664	96946833	-8292	12	20	14	14	13	11	4	6	9	9	9	11	30	15	21	20	11	14	0.000811325	1.50804e-07	0.0048864	0.0110594	9.60192e-05	0.0181595	0.306892	0.215744	0.175274	0.0378389	0.0641025	0.0423136	0.000158745	0.000618238	3.52779e-09	0.00601078	0.0564863	0.00866447	3_2_0_7	0_6_6_8	3_5_2_4
ACSM6	NM_207321	ACSM6_96953956	chr10	96953956	1	+	chr10	96946348	96946833	-7608	13	18	25	24	13	8	8	13	10	11	8	13	31	12	23	27	22	29	0.000347411	3.20195e-06	2.21103e-07	7.32359e-06	0.000126576	0.104085	0.0414065	0.0065215	0.139393	0.0115271	0.110119	0.0176032	0.000179477	0.00907975	8.12391e-10	0.000273569	8.12288e-05	1.19689e-08	3_0_10_0	1_2_10_5	2_2_14_7
ACSM6	NM_207321	ACSM6_96953956	chr10	96953956	1	+	chr10	96946906	96947540	-7050	19	14	7	7	7	19	5	15	15	10	6	17	29	16	14	17	16	20	5.48082e-08	0.000416173	0.18946	0.228658	0.0530739	2.93086e-05	0.212445	0.0014566	0.0236336	0.0228497	0.231184	0.00145183	0.000496352	0.000338019	0.000366968	0.0280261	0.00553538	0.000146006	3_2_7_7	3_1_5_5	1_1_0_5
ACSM6	NM_207321	ACSM6_96953956	chr10	96953956	1	+	chr10	96947540	96947859	-6416	23	13	19	30	12	17	7	7	14	27	13	18	30	12	16	18	30	8	2.20999e-10	0.00201049	0.000257147	2.9205e-08	0.000687801	0.000359861	0.0939586	0.169367	0.0427867	1.2795e-10	0.0102364	0.000928816	0.000535594	0.011945	7.22103e-05	0.0252257	1.35428e-07	0.1695	1_8_7_7	1_1_4_7	1_2_11_5
ACSM6	NM_207321	ACSM6_96953956	chr10	96953956	1	+	chr10	96947859	96948404	-6097	18	12	15	18	7	18	14	15	15	4	14	20	39	8	14	27	38	23	1.18916e-06	0.00469048	0.00484575	0.00153698	0.0609189	0.000144683	0.000351401	0.00197176	0.0291654	0.378233	0.00534837	0.000200726	4.0049e-06	0.103603	0.000616259	0.000494073	9.77052e-12	1.95642e-05	2_0_13_3	1_1_6_4	1_3_5_6
ACSM6	NM_207321	ACSM6_96953956	chr10	96953956	1	+	chr10	96948715	96949181	-5241	17	11	16	25	13	9	4	6	10	8	15	15	47	17	10	17	13	12	1.00833e-05	0.0120295	0.00422483	1.26045e-05	0.000325024	0.0905001	0.344483	0.264889	0.174238	0.0980315	0.00529649	0.0123257	1.26548e-07	0.000318829	0.0219214	0.0470951	0.0419299	0.0438551	1_2_8_6	2_2_1_6	2_6_4_4
ACSM6	NM_207321	ACSM6_96953956	chr10	96953956	1	+	chr10	96949181	96950445	-4775	11	12	25	26	2	18	17	15	19	8	10	9	29	15	14	43	27	20	0.00762756	0.00847005	6.3755e-06	9.93248e-06	0.550914	0.000561615	4.06522e-05	0.00582347	0.0118398	0.117803	0.0832481	0.158996	0.00349857	0.00269509	0.0020595	4.77806e-07	2.05898e-05	0.00101182	0_1_4_6	0_2_6_4	9_4_9_3
ACSM6	NM_207321	ACSM6_96953956	chr10	96953956	1	+	chr10	96950756	96951203	-3200	20	10	32	25	6	33	15	22	11	8	25	30	28	21	17	40	47	24	4.59864e-07	0.037743	1.00727e-08	2.93542e-05	0.135747	6.05348e-11	0.000623564	6.48875e-05	0.168775	0.131595	5.96634e-06	6.04923e-07	0.00705328	2.78527e-05	0.000254961	9.53876e-06	1.85407e-14	9.8504e-05	0_2_7_11	0_1_1_8	4_6_10_12
ACSM6	NM_207321	ACSM6_96953956	chr10	96953956	1	+	chr10	96951203	96951490	-2753	15	26	22	17	11	9	18	15	27	27	9	14	42	16	11	30	18	23	0.000242436	2.91586e-09	0.000155099	0.00626802	0.0045096	0.113712	3.46027e-05	0.00929288	0.000347243	3.56746e-08	0.134675	0.0302247	4.51624e-05	0.00214919	0.0224657	0.00183355	0.00932463	0.000307269	3_1_4_7	1_2_13_10	3_3_7_9
ACSM6	NM_207321	ACSM6_96953956	chr10	96953956	1	+	chr10	96959712	96960907	5756	24	7	23	9	17	13	4	13	21	16	14	16	35	22	11	10	25	12	1.24123e-10	0.122245	2.00643e-05	0.147082	1.33927e-06	0.011829	0.344483	0.0137952	0.00295662	0.000448548	0.00972043	0.00725586	0.000126962	1.76902e-06	0.0109479	0.245372	3.11565e-05	0.0438551	6_2_9_7	1_1_5_0	5_3_7_8
ACSM6	NM_207321	ACSM6_96953956	chr10	96953956	1	+	chr10	96960907	96961644	6951	16	22	13	12	10	8	8	8	19	6	11	10	21	13	9	21	24	16	1.97624e-05	3.63291e-08	0.0160417	0.0419436	0.00556365	0.115497	0.0534021	0.115572	0.00481109	0.202417	0.0323159	0.0801625	0.0188852	0.00606574	0.0352892	0.008152	3.6297e-05	0.00415059	0_3_4_9	0_7_13_2	2_4_2_5
ACSM6	NM_207321	ACSM6_96953956	chr10	96953956	1	+	chr10	96963292	96963799	9336	13	19	11	15	9	9	2	5	14	6	16	6	13	15	15	24	29	12	0.000178158	5.19289e-07	0.025393	0.00471863	0.00887701	0.0523542	0.541893	0.284116	0.0258188	0.173587	0.000366337	0.260398	0.111749	0.000370943	3.41425e-05	0.000519997	1.9696e-08	0.0232296	1_1_10_1	3_2_8_6	2_2_0_7
ACSM6	NM_207321	ACSM6_96953956	chr10	96953956	1	+	chr10	96965736	96966294	11780	25	43	22	16	10	18	18	28	11	17	6	23	23	24	12	33	22	17	1.11022e-15	0	3.79538e-07	0.00186872	0.00267083	1.18101e-05	1.68448e-08	1.23745e-12	0.0666719	8.71941e-06	0.182739	6.37675e-07	0.00155253	3.34268e-10	0.00058416	7.55806e-08	7.49429e-06	0.000249063	0_0_5_20	4_5_6_28	3_2_9_8
ACSM6	NM_207321	ACSM6_96953956	chr10	96953956	1	+	chr10	96966294	96966761	12338	10	18	15	19	6	5	11	10	14	1	5	7	24	7	11	11	4	22	0.0019059	1.95751e-07	0.000353291	6.89742e-05	0.0726684	0.244668	0.000646235	0.0149443	0.0110615	1	0.24065	0.150978	0.000346862	0.08826	0.00123299	0.0824193	0.41351	3.02551e-07	0_2_2_6	0_1_1_16	3_1_2_9
ACSM6	NM_207321	ACSM6_96953956	chr10	96953956	1	+	chr10	96968407	96969183	14451	5	8	12	24	2	20	1	10	18	12	13	9	14	23	12	17	9	20	0.134442	0.026872	0.00422331	1.17499e-07	0.510714	1.19116e-07	1	0.0115608	0.000428625	0.00091583	0.000902475	0.0456127	0.033645	5.26762e-11	0.000215002	0.00307426	0.0656355	1.4613e-06	0_0_5_0	2_0_3_3	3_3_3_3
ACSM6	NM_207321	ACSM6_96953956	chr10	96953956	1	+	chr10	96969405	96970374	15449	17	14	18	11	5	12	9	14	8	13	6	10	10	4	7	15	14	15	1.62429e-09	2.11949e-05	1.77675e-06	0.0182005	0.120145	0.00152496	0.00308794	0.000122046	0.131154	0.000166231	0.137935	0.021053	0.119201	0.307383	0.0320323	0.0069336	0.00171813	0.000269323	3_3_9_2	3_0_10_1	6_0_11_1
ACSM6	NM_207321	ACSM6_96953956	chr10	96953956	1	+	chr10	96970800	96971326	16844	5	8	9	14	5	3	7	5	8	2	6	0	3	3	4	14	17	12	0.111164	0.0190703	0.0231237	0.00175843	0.113088	0.42631	0.0256386	0.205556	0.125803	0.535069	0.132522	1	0.554306	0.412609	0.22235	0.00877338	5.49615e-05	0.00301856	1_1_3_0	2_1_4_1	1_1_2_5
ACSM6	NM_207321	ACSM6_96953956	chr10	96953956	1	+	chr10	96971905	96972326	17949	12	10	13	6	3	5	3	8	8	0	7	12	14	5	5	12	7	2	3.24247e-05	0.0019654	0.000542287	0.195435	0.337129	0.198525	0.336497	0.0326796	0.109254	1	0.0648105	0.00306674	0.0174192	0.185179	0.126297	0.0248118	0.116988	0.564235	4_0_4_4	1_0_8_1	5_0_3_5
ACSM6	NM_207321	ACSM6_96953956	chr10	96953956	1	+	chr10	96972780	96973901	18824	7	12	6	14	2	13	11	14	12	3	4	12	15	12	10	22	22	11	0.0164127	0.000119609	0.122074	0.00086313	0.488677	0.000256148	0.00015109	6.2669e-05	0.00944857	0.385036	0.283399	0.00249515	0.00927201	0.000439164	0.000691985	7.81439e-06	3.5094e-08	0.00490731	0_1_2_4	0_4_3_5	0_1_3_2
ACSM6	NM_207321	ACSM6_96953956	chr10	96953956	1	+	chr10	96973901	96974427	19945	5	18	11	9	9	11	17	12	12	15	2	9	16	7	6	18	10	6	0.0879197	3.78373e-10	0.00220207	0.0359992	0.00105117	0.00128769	2.07262e-10	0.000448552	0.00852538	1.39671e-06	0.535081	0.0217235	0.00338217	0.0412028	0.0446631	0.000126029	0.0146503	0.123836	0_1_0_4	1_0_9_8	2_1_5_3
ACSM6	NM_207321	ACSM6_96953956	chr10	96953956	1	+	chr10	96974427	96975349	20471	7	10	12	9	9	12	7	6	9	1	6	5	9	12	5	10	12	4	0.0139684	0.000904656	0.000615867	0.0379661	0.00093899	0.000368362	0.0147096	0.0984188	0.0539115	1	0.096096	0.208822	0.104549	0.000250974	0.0965281	0.0404032	0.00244477	0.302905	0_2_0_5	1_1_5_3	1_3_1_7
ACSM6	NM_207321	ACSM6_96953956	chr10	96953956	1	+	chr10	96976187	96976455	22231	13	16	8	10	17	11	13	8	13	19	10	7	14	9	9	8	8	5	5.67722e-07	8.67077e-09	0.0248123	0.0149346	1.08594e-10	0.00108144	4.71224e-07	0.0181861	0.00275367	6.68907e-11	0.00253803	0.0686229	0.00742356	0.00526108	0.00119402	0.0964388	0.0419594	0.18733	2_1_0_10	1_0_9_6	1_4_1_2
ACSM6	NM_207321	ACSM6_96953956	chr10	96953956	1	+	chr10	96977055	96977684	23099	13	7	17	4	10	5	13	9	12	10	7	7	9	11	4	19	9	2	5.81546e-07	0.0229341	8.09051e-08	0.33409	0.000160375	0.163491	4.98571e-07	0.00530659	0.00444109	0.000803388	0.0386203	0.0671423	0.0805266	0.000381677	0.179246	9.8593e-06	0.0194859	0.535502	2_0_11_0	2_0_3_2	5_0_4_8
ACSM6	NM_207321	ACSM6_96953956	chr10	96953956	1	+	chr10	96978858	96979579	24902	10	4	13	12	8	6	0	5	13	11	1	6	11	8	8	6	7	10	0.000120407	0.206158	5.93919e-05	0.00188794	0.00300066	0.079918	1	0.148116	0.00172506	0.000283848	1	0.111389	0.026407	0.0118827	0.00281533	0.18765	0.0680914	0.00371304	2_0_7_1	1_0_2_1	3_2_7_1
ACSM6	NM_207321	ACSM6_96953956	chr10	96953956	1	+	chr10	96979734	96981119	25778	7	3	11	10	5	6	7	4	15	5	9	14	15	5	1	5	10	12	0.00967948	0.326819	0.000544714	0.00877299	0.0807762	0.0689184	0.00946711	0.233139	0.000141992	0.116448	0.00396021	3.99487e-05	0.00131064	0.123186	1	0.255343	0.00485139	0.000266447	6_0_0_1	0_1_1_1	0_6_0_5
ACSM6	NM_207321	ACSM6_96953956	chr10	96953956	1	+	chr10	96984394	96984974	30438	3	11	5	5	5	13	7	9	9	16	1	8	12	5	5	12	11	5	0.262902	3.27199e-05	0.124617	0.185657	0.0648933	6.75129e-06	0.00436269	0.00278764	0.022488	7.69803e-10	1	0.0155201	0.00648441	0.102411	0.0613186	0.00184309	0.00101306	0.13388	0_1_2_0	2_0_4_5	2_0_0_3
ACSM6	NM_207321	ACSM6_96953956	chr10	96953956	1	+	chr10	96984974	96985742	31018	3	6	3	6	3	7	2	9	10	5	8	8	16	5	4	15	12	10	0.25843	0.0329134	0.350702	0.115163	0.281869	0.0219481	0.440073	0.00257423	0.0101374	0.0954387	0.00694562	0.0194724	0.000145857	0.104835	0.137436	7.1534e-05	0.000243021	0.00181211	0_0_3_0	2_0_4_0	1_0_2_0
ACSM6	NM_207321	ACSM6_96953956	chr10	96953956	1	+	chr10	96986101	96986981	32145	2	5	12	13	1	10	0	6	4	3	1	7	9	0	7	3	1	1	0.437413	0.0803831	4.58873e-05	0.000151274	1	0.00061842	1	0.0521248	0.31197	0.318973	1	0.037586	0.0393781	1	0.00493486	0.428782	1	1	0_0_0_2	1_1_3_0	0_4_6_2
ACSM6	NM_207321	ACSM6_96953956	chr10	96953956	1	+	chr10	96988881	96989346	34925	12	13	5	6	5	3	6	1	3	5	14	0	11	4	6	3	3	10	1.10615e-07	1.41605e-07	0.102107	0.0917798	0.053115	0.321257	0.0178991	1	0.412249	0.0840085	1.48013e-07	1	0.0067349	0.171872	0.0159903	0.415698	0.364233	0.00070431	1_0_11_0	1_0_11_1	0_0_5_0
ACSM6	NM_207321	ACSM6_96953956	chr10	96953956	1	+	chr10	96989690	96990427	35734	2	1	6	4	0	4	2	1	11	8	1	2	6	3	4	4	5	6	0.424434	1	0.0448033	0.263915	1	0.192441	0.428812	1	0.00188221	0.0028184	1	0.508281	0.153415	0.300111	0.121862	0.293272	0.135521	0.0513349	0_1_0_1	1_0_0_0	0_4_0_2
ACSM6	NM_207321	ACSM6_96953956	chr10	96953956	1	+	chr10	96989981	96990427	36025	6	0	11	8	2	4	10	5	11	3	7	3	13	13	0	6	13	4	0.0150546	1	6.72457e-05	0.0202897	0.439563	0.186084	1.38285e-05	0.0994819	0.00206042	0.296528	0.0160109	0.353712	0.000836423	3.10142e-07	1	0.120987	1.89884e-05	0.205454	2_0_1_3	0_0_0_0	0_1_3_7
ACSM6	NM_207321	ACSM6_96953956	chr10	96953956	1	+	chr10	96991870	96992525	37914	11	8	6	3	4	3	3	3	6	3	7	4	7	4	1	5	4	7	1.1174e-06	0.00165465	0.0429717	0.383211	0.121598	0.31266	0.242204	0.318387	0.106458	0.293733	0.0132529	0.226133	0.0873742	0.1624	1	0.183839	0.226274	0.017325	3_0_1_7	0_2_3_3	2_0_4_0
ACSM6	NM_207321	ACSM6_96953956	chr10	96953956	1	+	chr10	96992073	96992609	38117	9	12	4	10	2	10	3	9	5	1	1	4	6	7	3	11	11	4	0.000115522	8.0958e-07	0.187135	0.00278284	0.431274	0.000272638	0.23511	0.00106967	0.17812	1	1	0.214809	0.146747	0.0107255	0.235919	0.00162317	0.000251324	0.195857	2_0_4_3	0_0_11_1	1_1_1_1
ACSM6	NM_207321	ACSM6_96953956	chr10	96953956	1	+	chr10	96992632	96992757	38676	9	8	9	5	2	2	4	0	7	1	0	0	12	2	2	2	13	0	0.000115522	0.00171456	0.00137206	0.158283	0.431274	0.476735	0.107377	1	0.0550266	1	1	1	0.00214385	0.467773	0.419262	0.537711	1.04577e-05	1	1_2_6_0	0_1_0_7	0_4_0_5
ACSM6	NM_207321	ACSM6_96953956	chr10	96953956	1	+	chr10	96993210	96993387	39254	13	0	8	10	2	2	0	2	11	0	1	2	8	8	1	6	0	3	6.3066e-09	1	0.00451462	0.00250346	0.433167	0.47516	1	0.479316	0.00199067	1	1	0.498162	0.045091	0.00274974	1	0.109269	1	0.332473	0_1_3_9	0_0_0_0	0_2_0_6
ACSM6	NM_207321	ACSM6_96953956	chr10	96953956	1	+	chr10	96993387	96993783	39431	7	1	8	10	3	1	4	2	3	2	5	4	7	5	2	7	7	2	0.00360219	1	0.00451462	0.00250346	0.252162	1	0.114497	0.479316	0.407638	0.461358	0.0826952	0.211847	0.0825847	0.0758461	0.420707	0.0591011	0.0271127	0.489098	1_0_6_0	1_0_0_0	3_1_2_2
ACSM6	NM_207321	ACSM6_96953956	chr10	96953956	1	+	chr10	96994410	96994856	40454	4	8	2	10	9	4	1	5	6	2	6	5	9	8	2	3	12	9	0.103906	0.00157284	0.479424	0.00217289	0.000103525	0.167421	1	0.0853047	0.0931957	0.453006	0.0292234	0.110385	0.0202916	0.00234343	0.420206	0.395673	3.17406e-05	0.00119871	0_0_4_0	1_0_7_0	0_1_1_0
ACSM6	NM_207321	ACSM6_96953956	chr10	96953956	1	+	chr10	96994856	96995103	40900	5	9	10	9	3	8	0	2	11	0	5	2	14	3	8	13	9	5	0.0372778	0.000308323	0.00027111	0.00638994	0.246924	0.00311021	1	0.470913	0.00110341	1	0.0744615	0.493312	0.000156177	0.289679	0.000514546	0.000113315	0.00254075	0.0914912	1_1_2_1	0_1_2_6	1_2_5_2
ACSM6	NM_207321	ACSM6_96953956	chr10	96953956	1	+	chr10	96995103	96996515	41147	10	13	1	10	6	2	1	1	5	2	1	0	6	12	1	4	6	4	5.60181e-06	2.72435e-08	1	0.00148556	0.0135151	0.467394	1	1	0.165576	0.446285	1	1	0.122369	9.20495e-07	1	0.26314	0.047249	0.178932	0_1_0_9	0_1_0_12	0_0_0_1
ACSM6	NM_207321	ACSM6_96953956	chr10	96953956	1	+	chr10	96995555	96996515	41599	14	7	8	13	5	4	2	8	10	3	14	13	15	6	4	11	6	16	4.55812e-11	0.00540478	0.0036401	2.07793e-05	0.0440863	0.166736	0.414667	0.00396739	0.00330659	0.270828	1.53101e-08	3.64022e-06	2.51998e-05	0.0241146	0.103457	0.000995314	0.047249	6.08267e-10	3_1_6_4	2_1_4_0	1_2_5_0
ACSM6	NM_207321	ACSM6_96953956	chr10	96953956	1	+	chr10	97000784	97002219	46828	9	7	4	3	3	2	0	5	4	1	0	3	8	12	6	13	3	7	1.35053e-05	0.00333338	0.160894	0.352868	0.233466	0.460807	1	0.0683698	0.242969	1	1	0.323329	0.0271894	2.65728e-07	0.00711563	2.66054e-05	0.314088	0.0105578	0_1_0_8	0_2_0_5	1_1_0_2
ACSM6	NM_207321	ACSM6_96953956	chr10	96953956	1	+	chr10	97002509	97003303	48553	3	3	6	13	3	2	1	5	8	2	4	3	14	8	2	11	16	2	0.212873	0.261427	0.0290403	8.54997e-06	0.237349	0.457547	1	0.0688781	0.0127553	0.44642	0.148295	0.323572	2.84788e-05	0.0012745	0.40304	0.000404089	1.2451e-09	0.460495	0_1_1_1	1_1_1_0	0_0_2_4
ACSM6	NM_207321	ACSM6_96953956	chr10	96953956	1	+	chr10	97006021	97007231	52065	5	3	2	10	3	15	2	4	14	2	4	5	26	7	10	29	10	4	0.0270442	0.245085	0.447062	0.000471519	0.225478	5.55154e-11	0.394217	0.148167	1.1724e-06	0.432375	0.130231	0.079995	0	0.00482481	7.81626e-07	0	0.000200374	0.146273	0_2_0_3	2_1_0_0	0_1_1_0
ACSM6	NM_207321	ACSM6_96953956	chr10	96953956	1	+	chr10	97006139	97007231	52183	8	9	12	6	3	18	2	10	0	4	11	5	18	6	4	15	11	6	0.000169728	9.93753e-05	5.67725e-07	0.0478564	0.225478	1.33227e-15	0.394217	6.89646e-05	1	0.124565	2.92059e-06	0.079995	1.00524e-08	0.017799	0.0791124	1.17136e-07	3.5444e-05	0.0235766	3_2_0_3	1_1_1_6	2_0_4_6
ACSM6	NM_207321	ACSM6_96953956	chr10	96953956	1	+	chr10	97007231	97008242	53275	10	8	6	3	0	4	0	4	3	1	4	12	5	2	0	11	3	19	1.65882e-06	0.000483036	0.0209848	0.33339	1	0.126363	1	0.136183	0.350843	1	0.129378	4.56316e-06	0.150941	0.432062	1	0.000175671	0.293254	1.11022e-16	0_0_0_10	0_0_7_1	0_4_0_2
ACSM6	NM_207321	ACSM6_96953956	chr10	96953956	1	+	chr10	97009058	97009947	55102	3	17	12	7	3	4	0	2	15	10	7	15	14	11	19	16	5	9	0.200042	8.88178e-16	2.14133e-07	0.0168671	0.21139	0.133049	1	0.439222	1.4308e-07	1.06731e-05	0.0045471	2.10615e-09	5.72105e-06	1.1899e-06	0	5.34816e-09	0.0743895	0.000331882	1_0_2_0	0_0_16_1	3_0_8_1
ACSM6	NM_207321	ACSM6_96953956	chr10	96953956	1	+	chr10	97009947	97010246	55991	3	1	4	4	1	7	0	7	10	2	6	2	11	8	3	0	16	0	0.200042	1	0.128495	0.1912	1	0.00521824	1	0.00483518	0.000789233	0.426145	0.0170692	0.464475	0.000518725	0.000672772	0.190871	1	8.77058e-11	1	1_1_1_0	0_0_1_0	0_1_2_1
ACSM6	NM_207321	ACSM6_96953956	chr10	96953956	1	+	chr10	97010246	97010728	56290	15	7	7	4	4	3	4	11	10	4	2	11	9	6	4	10	4	5	3.48832e-13	0.00299013	0.00575369	0.201105	0.0966484	0.264915	0.0803703	3.68531e-06	0.000785859	0.114576	0.442626	2.20753e-05	0.00696859	0.0155318	0.07421	0.000638058	0.166063	0.0630495	0_2_9_4	2_2_2_1	1_2_1_3
ACSM6	NM_207321	ACSM6_96953956	chr10	96953956	1	+	chr10	97010728	97012213	56772	6	2	6	2	11	11	2	8	1	3	5	1	10	9	6	5	6	4	0.00881639	0.421983	0.0202086	0.490632	2.28943e-07	3.65597e-06	0.389798	0.00120073	1	0.243278	0.0562282	1	0.00241834	0.000132855	0.00474286	0.112346	0.0316606	0.144192	2_1_0_3	0_0_1_1	1_1_3_1
ACSM6	NM_207321	ACSM6_96953956	chr10	96953956	1	+	chr10	97025731	97026751	71775	1	0	6	3	1	4	0	0	12	11	1	4	9	1	1	6	3	3	1	1	0.0142995	0.292674	1	0.108658	1	1	6.88842e-06	3.59656e-07	1	0.136962	0.00247072	1	1	0.0396052	0.269766	0.24869	0_0_1_0	0_0_0_0	1_0_2_3
ACSM6	NM_207321	ACSM6_96953956	chr10	96953956	1	+	chr10	97042651	97043166	88695	7	4	6	6	2	0	2	1	8	14	1	5	5	4	4	4	0	2	0.000387253	0.0810519	0.00788558	0.0229296	0.369853	1	0.373918	1	0.00296157	1.80966e-12	1	0.0452114	0.0928579	0.0821693	0.0532398	0.141599	1	0.403306	0_0_7_0	1_0_2_1	0_1_1_4
ACSM6	NM_207321	ACSM6_96953956	chr10	96953956	1	+	chr10	97092904	97093208	138948	0	0	8	7	1	2	0	3	2	1	3	1	2	0	0	2	8	6	1	1	7.7125e-05	0.00286413	1	0.376283	1	0.19115	0.431406	1	0.182464	1	0.442539	1	1	0.415814	0.000144018	0.003981	0_0_0_0	0_0_0_0	0_0_4_4
ACSM6	NM_207321	ACSM6_96953956	chr10	96953956	1	+	chr10	97093303	97093722	139347	7	10	5	3	5	3	1	4	4	1	9	7	5	4	1	2	5	9	0.00015909	1.07972e-07	0.0202792	0.238313	0.0110512	0.183259	1	0.073505	0.121245	1	4.76494e-06	0.00125127	0.0562313	0.0602285	1	0.415187	0.0253637	5.07106e-06	0_0_7_0	0_0_8_2	0_1_3_1
ACSM6	NM_207321	ACSM6_96953956	chr10	96953956	1	+	chr10	97096789	97096949	142833	0	2	2	3	1	5	1	3	9	8	2	0	2	3	4	1	6	1	1	0.362419	0.378416	0.236485	1	0.0184528	1	0.188709	0.00011803	4.62597e-05	0.372477	1	0.439803	0.169558	0.0392079	1	0.00573623	1	0_0_0_0	1_0_1_0	1_0_1_0
ACSM6	NM_207321	ACSM6_96953956	chr10	96953956	1	+	chr10	97098678	97098976	144722	0	1	4	11	2	0	1	1	7	9	5	1	4	1	1	6	2	0	1	1	0.0693159	5.7517e-07	0.345628	1	1	1	0.00358717	3.16877e-06	0.0179157	1	0.130164	1	1	0.00980801	0.388948	1	0_0_0_0	0_0_0_1	0_1_3_0
ACSM6	NM_207321	ACSM6_96953956	chr10	96953956	1	+	chr10	97104675	97105243	150719	0	3	1	7	0	4	0	1	8	0	6	8	7	3	7	3	2	1	1	0.165511	1	0.00237329	1	0.0643224	1	1	0.000620525	1	0.00335062	0.000133549	0.00440553	0.165782	8.15741e-05	0.222347	0.385482	1	0_0_0_0	0_0_3_0	0_0_0_1
ACSM6	NM_207321	ACSM6_96953956	chr10	96953956	1	+	chr10	97109647	97110093	155691	2	1	0	1	1	4	2	6	4	3	1	5	11	8	4	7	5	1	0.33637	1	1	1	1	0.0629808	0.335479	0.00379897	0.112103	0.170089	1	0.0238088	1.78832e-06	2.52296e-05	0.0371324	0.00172226	0.0218379	1	0_0_1_1	0_1_0_0	0_0_0_0
ACSM6	NM_207321	ACSM6_96953956	chr10	96953956	1	+	chr10	97113500	97114544	159544	4	6	7	6	4	8	9	3	14	10	2	6	7	1	1	10	7	3	0.0418375	0.00227552	0.000495241	0.00967824	0.0441115	4.07508e-05	2.89673e-07	0.179525	1.07169e-10	9.53305e-08	0.36521	0.00518972	0.003739	1	1	2.44564e-06	0.000727218	0.172272	0_0_1_3	1_1_1_3	0_1_4_2
ACSM6	NM_207321	ACSM6_96953956	chr10	96953956	1	+	chr10	97114544	97116343	160588	5	4	13	8	0	5	1	3	3	1	0	6	6	11	3	6	8	8	0.00857663	0.0542395	3.44547e-12	0.000334028	1	0.0160901	1	0.179061	0.237558	1	1	0.00513744	0.0146323	1.52073e-09	0.130239	0.00798347	8.2733e-05	3.78547e-05	0_0_3_2	0_0_0_4	1_0_6_6
ACSM6	NM_207321	ACSM6_96953956	chr10	96953956	1	+	chr10	97116856	97117501	162900	8	7	7	7	6	3	3	5	6	3	4	7	8	4	9	5	1	4	6.92089e-06	0.000263609	0.000478201	0.00198765	0.00132426	0.172763	0.138786	0.0176112	0.0118569	0.16747	0.0603579	0.000835615	0.000707584	0.0538133	1.29973e-07	0.0304278	1	0.0601806	0_1_3_4	0_0_5_2	1_1_4_1
ACSM6	NM_207321	ACSM6_96953956	chr10	96953956	1	+	chr10	97117501	97117897	163545	6	9	3	9	4	4	0	2	1	4	4	4	12	2	5	11	3	18	0.00117001	1.23826e-06	0.17748	3.92706e-05	0.0433677	0.060878	1	0.370585	1	0.0577818	0.0600437	0.0754618	9.56205e-08	0.355146	0.00672223	1.39205e-07	0.187785	0	0_0_6_0	0_0_6_3	0_2_0_1
ACSM6	NM_207321	ACSM6_96953956	chr10	96953956	1	+	chr10	97118968	97119815	165012	6	4	10	12	2	3	2	4	6	3	6	4	16	4	6	8	3	3	0.00114162	0.0530245	1.68265e-07	1.38483e-08	0.337975	0.171512	0.332102	0.0642453	0.0115176	0.166483	0.00283583	0.0746633	2.19935e-13	0.0532519	0.000824508	0.000216557	0.186852	0.170053	1_1_3_1	2_0_2_0	1_2_6_1
ACSM6	NM_207321	ACSM6_96953956	chr10	96953956	1	+	chr10	97120111	97120784	166155	8	0	1	2	0	8	0	1	7	7	3	2	0	0	0	4	2	2	6.30974e-06	1	1	0.409168	1	3.56124e-05	1	1	0.00260428	0.000323093	0.169562	0.382813	1	1	1	0.0896071	0.378119	0.363061	0_2_0_6	0_0_0_0	0_0_0_1
ACSM6	NM_207321	ACSM6_96953956	chr10	96953956	1	+	chr10	97121544	97122039	167588	14	4	7	5	4	6	3	1	5	4	2	1	14	7	3	9	3	7	0	0.0525968	0.000448818	0.0334489	0.0426738	0.00283553	0.137132	1	0.0390359	0.0566664	0.36243	1	1.99781e-10	0.000247614	0.128632	2.27828e-05	0.185605	0.000359838	2_2_7_3	0_0_3_1	0_1_4_2
ACSM6	NM_207321	ACSM6_96953956	chr10	96953956	1	+	chr10	97122515	97123158	168559	5	12	6	14	8	4	8	6	9	12	7	23	10	4	5	11	13	2	0.00811137	2.03244e-11	0.00319537	1.4942e-11	7.62037e-06	0.0595358	5.84267e-06	0.00329211	6.17208e-05	4.66481e-11	0.000358035	0	1.12386e-05	0.0525615	0.00657252	1.14028e-07	8.81861e-12	0.362122	2_1_2_0	0_0_10_2	0_0_5_1
ACSM6	NM_207321	ACSM6_96953956	chr10	96953956	1	+	chr10	97124446	97125040	170490	6	6	14	8	2	3	1	2	7	3	3	7	9	1	3	12	3	0	0.00107858	0.00204183	2.60902e-14	0.000281014	0.336218	0.169461	1	0.368214	0.00247404	0.164258	0.168086	0.000727526	9.03922e-05	1	0.127764	4.89436e-09	0.184357	1	0_2_2_2	0_1_5_0	0_0_12_2
ACSM6	NM_207321	ACSM6_96953956	chr10	96953956	1	+	chr10	97125040	97125651	171084	7	6	9	6	4	2	1	2	5	4	11	5	13	2	2	8	8	6	9.59162e-05	0.00203202	2.88466e-06	0.00861679	0.0418625	0.363002	1	0.367854	0.0380592	0.0556616	2.82038e-09	0.0209698	3.62996e-09	0.352508	0.321491	0.000193927	6.55193e-05	0.00262868	1_1_5_0	1_0_4_1	1_0_4_4
ACSM6	NM_207321	ACSM6_96953956	chr10	96953956	1	+	chr10	97127037	97128059	173081	4	5	1	12	3	1	4	2	10	1	1	9	7	4	8	14	0	1	0.0393445	0.0120342	1	9.84485e-09	0.140233	1	0.0390917	0.367163	5.69906e-06	1	1	6.75229e-06	0.00304475	0.0513866	3.05025e-06	3.4166e-12	1	1	0_2_1_1	0_0_4_1	1_0_0_0
ACSM6	NM_207321	ACSM6_96953956	chr10	96953956	1	+	chr10	97127255	97128059	173299	5	14	5	10	2	4	3	12	16	8	12	7	14	11	18	13	8	7	0.0078022	1.66533e-15	0.0162137	2.82432e-06	0.33522	0.0584122	0.135435	1.27547e-10	2.73115e-14	2.49878e-05	5.88669e-11	0.00069757	1.39202e-10	9.37989e-10	0	1.38597e-10	6.31824e-05	0.000326783	3_0_1_1	1_1_6_6	1_1_2_1
ACSM6	NM_207321	ACSM6_96953956	chr10	96953956	1	+	chr10	97128059	97128897	174103	7	7	13	13	4	5	7	13	6	13	0	1	12	4	1	6	2	3	9.12581e-05	0.000224804	1.86295e-12	3.63531e-10	0.0414015	0.0146853	9.04973e-05	2.09721e-12	0.0105741	4.76952e-13	1	1	5.84829e-08	0.0510973	1	0.00687056	0.374968	0.166214	1_0_2_4	0_2_5_0	2_0_7_4
ACSM6	NM_207321	ACSM6_96953956	chr10	96953956	1	+	chr10	97128897	97129277	174941	7	5	6	12	6	1	2	5	4	4	4	4	8	2	0	4	4	9	9.12581e-05	0.0119575	0.0030533	9.45492e-09	0.00117131	1	0.329508	0.0162713	0.103804	0.0549528	0.0575451	0.0716455	0.00056253	0.351121	1	0.0865007	0.06788	1.80546e-06	3_1_0_3	1_0_3_1	1_1_0_4
ACSM6	NM_207321	ACSM6_96953956	chr10	96953956	1	+	chr10	97129277	97129747	175321	8	1	0	8	6	4	7	4	5	1	0	1	9	2	8	7	5	0	5.21625e-06	1	1	0.000257416	0.00116005	0.0579828	8.91351e-05	0.0616874	0.0370174	1	1	1	8.06715e-05	0.350732	2.94621e-06	0.00126688	0.018734	1	1_1_5_1	0_1_0_0	0_0_0_0
ACSM6	NM_207321	ACSM6_96953956	chr10	96953956	1	+	chr10	97130237	97130669	176281	5	11	8	16	0	3	0	2	2	2	2	3	8	9	8	6	1	9	0.00760897	8.54752e-10	3.86942e-05	3.33067e-15	1	0.167438	1	0.365975	0.413959	0.355775	0.359696	0.187156	0.000540674	8.95924e-07	2.86068e-06	0.00668994	1	1.70458e-06	1_0_4_0	2_0_1_8	0_1_6_1
ACSM6	NM_207321	ACSM6_96953956	chr10	96953956	1	+	chr10	97130669	97132627	176713	2	4	1	14	2	4	0	7	3	11	2	5	10	3	0	6	6	6	0.329191	0.0507574	1	9.59632e-12	0.334327	0.0577281	1	0.000411283	0.229181	1.61228e-09	0.359696	0.0202594	8.85973e-06	0.155841	1	0.00668994	0.0037838	0.00248731	1_0_0_1	2_0_1_1	0_0_0_1
ACSM6	NM_207321	ACSM6_96953956	chr10	96953956	1	+	chr10	97131165	97132627	177209	0	8	4	12	3	7	0	2	6	4	2	5	12	7	3	3	9	7	1	1.68717e-05	0.0609304	8.56806e-09	0.139046	0.000327932	1	0.3657	0.0102551	0.0543112	0.359399	0.0201007	5.10031e-08	0.000211226	0.125536	0.206836	4.57486e-06	0.00030824	0_0_0_0	1_0_7_0	1_0_2_1
ACSM6	NM_207321	ACSM6_96953956	chr10	96953956	1	+	chr10	97137896	97138912	183940	10	6	2	6	3	2	6	2	9	0	2	8	11	3	4	6	8	6	3.9294e-09	0.00181309	0.364619	0.00778856	0.1378	0.359312	0.000947846	0.364067	4.37018e-05	1	0.357418	6.65127e-05	5.97268e-07	0.153417	0.033305	0.00627342	5.33985e-05	0.00230306	2_1_2_5	0_0_5_1	0_0_1_1
ACSM6	NM_207321	ACSM6_96953956	chr10	96953956	1	+	chr10	97140705	97143123	186749	1	7	1	7	1	5	11	0	5	9	1	11	8	6	2	2	1	0	1	0.000193855	1	0.00146986	1	0.0136422	5.79745e-11	1	0.0344746	1.14661e-06	1	1.13544e-08	0.000445392	0.00172156	0.317451	0.392407	1	1	0_0_0_1	0_2_0_5	0_0_1_0
ACSM6	NM_207321	ACSM6_96953956	chr10	96953956	1	+	chr10	97144150	97145616	190194	3	5	3	3	7	6	1	2	0	1	0	5	3	0	0	1	5	0	0.131241	0.0108639	0.168514	0.21214	9.43593e-05	0.00231126	1	0.361948	1	1	1	0.018466	0.230856	1	1	1	0.017178	1	0_0_0_3	0_0_5_0	2_0_0_1
ACSM6	NM_207321	ACSM6_96953956	chr10	96953956	1	+	chr10	97150641	97151815	196685	2	3	4	3	1	3	2	1	5	0	11	7	4	7	2	3	4	8	0.323547	0.150204	0.0573214	0.209599	1	0.161267	0.324063	1	0.0323074	1	1.2376e-09	0.000512015	0.101721	0.000165007	0.31518	0.19895	0.0627928	1.9579e-05	0_2_0_0	0_0_3_0	0_0_1_3
ACSM6	NM_207321	ACSM6_96953956	chr10	96953956	1	+	chr10	97153981	97155486	200025	5	7	3	8	12	6	2	1	6	1	0	3	5	2	2	3	7	11	0.00652877	0.000164111	0.165856	0.000173685	7.78044e-13	0.00212774	0.322807	1	0.00823118	1	1	0.177928	0.0350097	0.342742	0.31422	0.197141	0.000419223	9.91061e-10	1_0_3_1	0_0_7_0	2_1_0_0
ACSM6	NM_207321	ACSM6_96953956	chr10	96953956	1	+	chr10	97168032	97169268	214076	2	3	9	7	5	1	1	0	0	2	0	3	3	4	0	1	8	2	0.318563	0.146237	1.40678e-06	0.00107468	0.00714326	1	1	1	1	0.345603	1	0.173108	0.21821	0.0441011	1	1	3.37537e-05	0.348135	0_1_1_0	1_0_1_1	3_0_2_4
ACSM6	NM_207321	ACSM6_96953956	chr10	96953956	1	+	chr10	97191732	97192324	237776	1	4	8	10	4	2	1	3	2	1	1	10	3	1	9	1	4	1	1	0.0421131	1.76704e-05	6.1411e-07	0.0353447	0.345338	1	0.154476	0.393038	1	1	7.57871e-08	0.208722	1	3.48393e-08	1	0.0549142	1	0_0_1_0	0_0_0_4	2_0_1_5
ACSM6	NM_207321	ACSM6_96953956	chr10	96953956	1	+	chr10	97341793	97342262	387837	0	2	6	6	1	1	1	0	3	0	1	1	0	2	2	0	0	1	1	0.311259	0.000908047	0.00223609	1	1	1	1	0.163625	1	1	1	1	0.308382	0.289997	1	1	1	0_0_0_0	1_1_0_0	0_0_6_0
ACSM6	NM_207321	ACSM6_96953956	chr10	96953956	1	+	chr10	97359698	97360323	405742	1	2	11	7	1	3	2	2	1	2	0	2	3	3	1	6	5	1	1	0.308458	3.73601e-11	0.000236529	1	0.123785	0.294437	0.320359	1	0.315078	1	0.329896	0.158301	0.113299	1	0.00133281	0.00679359	1	0_0_0_1	0_0_1_1	1_0_4_6
ACSM6	NM_207321	ACSM6_96953956	chr10	96953956	1	+	chr10	97360341	97360946	406385	2	1	6	6	9	1	10	1	2	0	2	0	2	2	0	4	1	3	0.289593	1	0.000818306	0.00203387	1.84335e-08	1	1.34907e-10	1	0.354335	1	0.314873	1	0.352248	0.306196	1	0.0435506	1	0.120202	0_1_0_1	0_1_0_0	1_1_0_4
ACSM6	NM_207321	ACSM6_96953956	chr10	96953956	1	+	chr10	97362904	97363209	408948	2	5	4	0	7	5	6	5	2	0	6	6	3	0	1	5	3	3	0.289439	0.0047272	0.0354792	1	2.20899e-05	0.00574706	0.00030219	0.00618263	0.353962	1	0.000613512	0.00102175	0.15767	1	1	0.00914146	0.129584	0.119733	0_0_1_1	0_2_1_2	0_0_2_2
ACSM6	NM_207321	ACSM6_96953956	chr10	96953956	1	+	chr10	97364721	97367961	410765	5	2	1	7	6	6	2	1	4	1	0	2	4	2	0	2	7	0	0.0029972	0.307937	1	0.000229122	0.000373829	0.000654061	0.293696	1	0.0526276	1	1	0.329339	0.0515542	0.305884	1	0.33779	6.80023e-05	1	0_1_1_3	0_2_0_0	0_0_0_1
ACSM6	NM_207321	ACSM6_96953956	chr10	96953956	1	+	chr10	97388488	97389330	434532	5	5	9	1	0	4	0	2	1	1	10	1	3	0	3	1	0	3	0.00275066	0.00445958	9.2152e-08	1	1	0.0312785	1	0.316439	1	1	8.12118e-10	1	0.151893	1	0.0983724	1	1	0.116487	0_0_4_1	1_0_4_0	0_0_8_1
ACTA2	NM_001613	ACTA2_90712580	chr10	90712580	1	-	chr10	90742054	90743045	29474	6	5	3	5	4	1	0	4	2	1	1	2	4	4	7	4	10	10	0.0186866	0.0892277	0.352401	0.185813	0.144821	1	1	0.214918	0.558993	1	1	0.521452	0.374929	0.193488	0.006372	0.330822	0.00389547	0.00132018	0_6_0_0	0_5_0_0	0_3_0_0
ACTA2	NM_001613	ACTA2_90712580	chr10	90712580	1	-	chr10	90742155	90743691	29575	10	12	16	10	10	8	5	5	6	3	5	13	9	5	8	11	9	14	2.96846e-05	6.91945e-06	2.45474e-08	0.00524316	5.4935e-05	0.00891866	0.0603579	0.118821	0.143411	0.321859	0.117016	5.01532e-05	0.0499678	0.100244	0.001521	0.00584061	0.0102314	3.04799e-06	5_5_0_0	7_5_0_0	7_9_0_0
ACTA2	NM_001613	ACTA2_90712580	chr10	90712580	1	-	chr10	90743045	90744082	30465	9	9	3	10	3	8	5	4	4	3	2	4	5	7	4	7	7	12	0.000196094	0.000902398	0.35336	0.00515795	0.280547	0.00879774	0.050824	0.212301	0.318734	0.31347	0.493667	0.245225	0.27418	0.0181923	0.141375	0.084236	0.0461811	8.83124e-05	2_7_0_0	6_3_0_0	2_1_0_0
ACTA2	NM_001613	ACTA2_90712580	chr10	90712580	1	-	chr10	90753170	90755353	40590	7	3	11	8	5	5	2	2	7	7	5	4	12	13	3	11	9	10	0.00232483	0.274967	5.11849e-05	0.0166776	0.0452387	0.0796709	0.421722	0.470913	0.0475348	0.0078161	0.0744615	0.205564	0.00143184	1.6868e-07	0.237341	0.00133769	0.00254075	0.000267999	3_4_0_0	3_0_0_0	9_2_0_0
ACTA2	NM_001613	ACTA2_90712580	chr10	90712580	1	-	chr10	90755533	90756002	42953	5	6	3	4	4	8	2	3	2	2	4	3	10	4	6	9	12	10	0.0460363	0.0209555	0.307676	0.239593	0.118957	0.00336962	0.417391	0.29953	0.529889	0.45236	0.168394	0.337928	0.00744003	0.152105	0.00985318	0.00837468	2.35147e-05	0.00022256	4_1_0_0	4_2_0_0	0_3_0_0
ACTA2	NM_001613	ACTA2_90712580	chr10	90712580	1	-	chr10	90756117	90756972	43537	4	7	7	6	4	6	3	4	2	5	4	3	7	3	7	11	6	5	0.105	0.00492475	0.0117831	0.0707846	0.122192	0.0300229	0.242471	0.163325	0.528775	0.0632324	0.160411	0.332844	0.067858	0.292167	0.00169726	0.000749693	0.0531348	0.0830753	2_2_0_0	0_7_0_0	3_4_0_0
ACTA2	NM_001613	ACTA2_90712580	chr10	90712580	1	-	chr10	90756272	90756972	43692	6	7	7	5	4	7	3	0	3	4	1	8	8	11	6	9	18	11	0.0108283	0.00492475	0.0117831	0.136879	0.122192	0.00992961	0.242471	1	0.391339	0.14437	1	0.00715354	0.034767	1.59841e-05	0.00840964	0.00703045	6.3505e-11	3.05072e-05	1_5_0_0	2_5_0_0	4_3_0_0
ACTA2	NM_001613	ACTA2_90712580	chr10	90712580	1	-	chr10	90758860	90759502	46280	5	15	11	14	7	7	4	4	1	4	7	7	10	13	7	16	13	6	0.0254185	6.70086e-12	1.58561e-05	1.62572e-06	0.0025092	0.00913304	0.0938305	0.151934	1	0.136834	0.00777091	0.0168163	0.00469727	1.89007e-08	0.00134779	1.26887e-07	9.32457e-07	0.0313346	4_1_0_0	11_4_0_0	6_5_0_0
ACTA2	NM_001613	ACTA2_90712580	chr10	90712580	1	-	chr10	90759502	90760753	46922	7	9	9	6	2	2	0	4	7	2	5	6	14	6	11	17	7	8	0.00105223	9.73316e-05	0.000566783	0.0612997	0.417658	0.460807	1	0.151934	0.0353795	0.444245	0.0669942	0.0438238	3.99926e-05	0.0179882	1.01325e-07	1.63645e-08	0.0139891	0.00297711	2_5_0_0	3_6_0_0	5_4_0_0
ACTA2	NM_001613	ACTA2_90712580	chr10	90712580	1	-	chr10	90760753	90761158	48173	5	8	7	7	7	8	3	2	8	2	3	8	7	8	4	17	8	12	0.0297425	0.00112549	0.00950559	0.0255943	0.00273603	0.00227844	0.218733	0.455428	0.0127553	0.44642	0.281021	0.00581882	0.0521602	0.0012745	0.0923063	1.06365e-08	0.00491764	1.87277e-06	2_3_0_0	4_4_0_0	7_0_0_0
ACTA2	NM_001613	ACTA2_90712580	chr10	90712580	1	-	chr10	90761321	90762600	48741	9	5	8	10	7	4	2	2	3	6	4	0	11	8	3	11	5	6	2.44533e-05	0.0542082	0.0025907	0.000889579	0.00273603	0.154654	0.405729	0.455428	0.364233	0.0217401	0.148295	1	0.00136705	0.0012745	0.215909	0.000404089	0.0944451	0.0280974	6_3_0_0	2_3_0_0	2_6_0_0
ACTA2	NM_001613	ACTA2_90712580	chr10	90712580	1	-	chr10	90762600	90763274	50020	9	5	7	10	6	9	3	6	7	9	4	6	16	9	10	9	15	8	2.25582e-05	0.0479753	0.00670838	0.000696727	0.0104778	0.00039171	0.217044	0.0261235	0.0325351	0.000163449	0.136626	0.039031	1.77253e-06	0.000219556	3.80039e-06	0.00410196	5.7885e-09	0.00258983	7_2_0_0	5_0_0_0	2_5_0_0
ACTA2	NM_001613	ACTA2_90712580	chr10	90712580	1	-	chr10	90774087	90774708	61507	13	6	7	5	7	6	1	5	8	9	3	5	12	4	9	9	11	3	1.64567e-11	0.0109508	0.00471855	0.101353	0.00113648	0.0163679	1	0.053521	0.00814117	7.76634e-05	0.248488	0.0772621	0.000115447	0.112663	8.47243e-06	0.00170341	1.66718e-05	0.269961	6_7_0_0	2_4_0_0	4_3_0_0
ACTA2	NM_001613	ACTA2_90712580	chr10	90712580	1	-	chr10	90774708	90775639	62128	4	5	3	4	3	2	1	0	3	3	0	2	9	7	4	8	9	5	0.0752782	0.0363201	0.248026	0.187017	0.205985	0.428429	1	1	0.335626	0.234831	1	0.46164	0.00411707	0.00251466	0.0791486	0.00618387	0.000401164	0.0550103	1_3_0_0	3_2_0_0	2_1_0_0
ACTA2	NM_001613	ACTA2_90712580	chr10	90712580	1	-	chr10	90784006	90786431	71426	7	7	3	5	3	4	2	2	7	2	0	0	6	5	8	5	7	7	0.000632134	0.00126535	0.246172	0.0736348	0.196694	0.108658	0.367965	0.425818	0.0138595	0.411494	1	1	0.0535481	0.0393023	4.08396e-05	0.0918315	0.00597843	0.0036444	5_2_0_0	2_5_0_0	1_2_0_0
ACTA2	NM_001613	ACTA2_90712580	chr10	90712580	1	-	chr10	90788936	90790103	76356	2	3	3	10	0	1	0	3	3	1	1	4	17	10	4	7	6	7	0.37214	0.214595	0.238344	0.000126359	1	1	1	0.240866	0.320048	1	1	0.13226	3.41014e-10	3.19417e-06	0.0646096	0.0106898	0.0179108	0.00291932	1_1_0_0	1_2_0_0	0_3_0_0
ACTA2	NM_001613	ACTA2_90712580	chr10	90712580	1	-	chr10	90973724	90974107	261144	2	5	2	1	1	3	7	2	2	2	1	3	6	5	4	1	6	8	0.307667	0.00781767	0.347102	1	1	0.144751	3.80073e-05	0.343353	0.385938	0.335494	1	0.160373	0.00557425	0.00734312	0.0269694	1	0.00192788	8.41531e-06	1_1_0_0	2_3_0_0	1_1_0_0
ACTA2	NM_001613	ACTA2_90712580	chr10	90712580	1	-	chr10	90976030	90977845	263450	9	9	3	3	7	3	1	3	2	1	2	2	6	4	5	6	6	3	3.242e-08	2.09589e-07	0.15167	0.186894	5.20489e-05	0.144268	1	0.147958	0.385304	1	0.336815	0.35405	0.00548018	0.0377191	0.00419625	0.00317601	0.00190519	0.142424	7_2_0_0	6_3_0_0	2_1_0_0
ACTA2	NM_001613	ACTA2_90712580	chr10	90712580	1	-	chr10	90977845	90978979	265265	3	5	2	2	5	4	2	2	1	2	0	2	4	4	6	6	2	7	0.11399	0.00772942	0.346127	0.378621	0.00591805	0.0436343	0.310465	0.342218	1	0.334676	1	0.35386	0.0781075	0.037508	0.000408711	0.00313099	0.349462	0.000121285	1_2_0_0	3_2_0_0	2_0_0_0
ADD3	NM_001320591	ADD3_111756107	chr10	111756107	1	+	chr10	111749870	111750661	-6237	14	7	16	18	5	13	6	11	15	10	8	10	20	10	7	22	12	9	0.000230728	0.114191	0.00249031	0.00153698	0.187793	0.00794964	0.153673	0.0274506	0.0291654	0.0301358	0.12649	0.0801625	0.0259059	0.0391962	0.107681	0.00537567	0.0528839	0.121692	5_5_3_1	2_4_0_1	6_7_2_1
ADD3	NM_001320591	ADD3_111756107	chr10	111756107	1	+	chr10	111758522	111759740	2415	13	10	12	5	13	20	4	14	16	9	7	12	30	11	8	24	12	18	0.00173034	0.0371869	0.0506318	0.412208	0.000632256	0.000171862	0.378497	0.0157965	0.042063	0.0942718	0.242038	0.0657212	0.00466653	0.0413835	0.104448	0.0144078	0.0917221	0.00578447	10_1_1_1	7_2_1_0	7_4_1_0
AKR1C3	NM_001253908	AKR1C3_5090957	chr10	5090957	1	+	chr10	4891441	4891949	-199516	2	1	2	0	3	0	1	3	10	7	2	2	4	1	1	4	7	6	0.322475	1	0.360296	1	0.135041	1	1	0.164689	2.67314e-06	0.000209457	0.352259	0.370942	0.100237	1	1	0.0784314	0.000423763	0.00201804	2_0_0_0	0_1_0_0	0_0_1_1
AKR1C3	NM_001253908	AKR1C3_5090957	chr10	5090957	1	+	chr10	5087696	5088215	-3261	9	13	8	11	13	9	26	16	23	26	14	25	29	25	12	32	15	37	0.0361334	0.005694	0.194472	0.0868238	0.00052918	0.110102	4.21662e-10	0.00479528	0.00276049	6.94295e-08	0.0164363	4.30713e-05	0.00512882	3.94895e-07	0.0126417	0.000519939	0.0273623	4.38693e-10	1_1_7_0	0_0_13_0	2_2_3_1
ANK3	NM_001149	ANK3_61900774	chr10	61900774	1	-	chr10	61617595	61619090	-283179	2	0	0	0	0	2	1	1	1	2	6	6	1	0	0	1	3	0	0.303748	1	1	1	1	0.335308	1	1	1	0.331569	0.00111587	0.00190888	1	1	1	1	0.150868	1	1_0_1_0	0_0_0_0	0_0_0_0
ANK3	NM_001149	ANK3_61900774	chr10	61900774	1	-	chr10	61789236	61789580	-111538	0	2	2	1	1	1	2	2	4	0	6	7	4	2	2	4	1	1	1	0.375351	0.392392	1	1	1	0.354003	0.394221	0.13392	1	0.00427741	0.00177118	0.15276	0.384498	0.33156	0.119665	1	1	0_0_0_0	1_0_1_0	0_0_0_2
ANK3	NM_001149	ANK3_61900774	chr10	61900774	1	-	chr10	61809138	61810340	-91636	0	2	4	2	1	2	3	2	8	7	5	2	6	3	2	1	3	1	1	0.398025	0.0964075	0.449444	1	0.40779	0.162612	0.410585	0.00274765	0.00103701	0.028979	0.426725	0.0399799	0.204143	0.351165	1	0.253621	1	0_0_0_0	0_0_1_1	0_1_3_0
ANK3	NM_001149	ANK3_61900774	chr10	61900774	1	-	chr10	61811894	61813523	-88880	3	3	0	3	0	4	2	3	11	3	8	7	9	4	0	7	3	4	0.171019	0.200806	1	0.276265	1	0.0929143	0.373918	0.226989	2.24291e-05	0.202067	0.000261621	0.00350327	0.00127355	0.0821693	1	0.00642002	0.236575	0.093994	0_0_2_1	1_0_2_0	0_0_0_0
ANK3	NM_001149	ANK3_61900774	chr10	61900774	1	-	chr10	61834106	61834720	-66668	1	4	3	4	2	1	3	6	9	7	7	3	6	3	2	1	0	2	1	0.101245	0.24679	0.181898	0.392708	1	0.196908	0.0189446	0.00168884	0.00267806	0.00269417	0.281608	0.0688579	0.24008	0.383882	1	1	0.437674	0_0_1_0	0_1_1_2	1_0_2_0
ANK3	NM_001149	ANK3_61900774	chr10	61900774	1	-	chr10	61858596	61859492	-42178	0	1	2	3	5	4	5	4	12	3	10	12	5	1	3	3	9	4	1	1	0.472658	0.368331	0.0464366	0.170072	0.0397005	0.166269	0.000405615	0.279269	0.000168042	3.00772e-05	0.201626	1	0.226828	0.387996	0.00215694	0.177388	0_0_0_0	0_0_0_1	0_0_2_0
ANK3	NM_001149	ANK3_61900774	chr10	61900774	1	-	chr10	61861094	61862293	-39680	4	4	3	8	6	6	5	6	18	10	8	14	12	8	2	10	9	12	0.117958	0.144398	0.316802	0.0183071	0.0151612	0.0376977	0.0435734	0.0401089	1.02418e-07	0.000105984	0.00346452	8.89078e-07	0.0017467	0.00274974	0.420707	0.00526106	0.00347736	2.20397e-05	1_2_1_0	1_0_3_0	0_1_2_0
ANK3	NM_001149	ANK3_61900774	chr10	61900774	1	-	chr10	61863861	61864817	-36913	0	5	3	3	5	5	3	8	11	4	9	11	10	9	3	11	5	7	1	0.0655705	0.322642	0.388685	0.0544557	0.0944263	0.246907	0.00578283	0.00206042	0.163654	0.0014288	0.000266328	0.0124995	0.000685399	0.253023	0.00273882	0.134756	0.0210739	0_0_0_0	0_0_4_1	0_0_2_1
ANK3	NM_001149	ANK3_61900774	chr10	61900774	1	-	chr10	61867495	61870044	-33279	3	2	5	2	6	4	3	5	21	8	7	10	5	7	5	13	6	6	0.251444	0.46444	0.106532	0.530847	0.0163702	0.196178	0.259311	0.106843	6.98821e-10	0.00481517	0.0186215	0.00125683	0.246141	0.0160591	0.0491245	0.000289839	0.0759723	0.0573538	0_0_0_3	0_0_1_1	1_0_2_2
ANK3	NM_001149	ANK3_61900774	chr10	61900774	1	-	chr10	61870074	61871335	-30700	2	5	3	2	4	4	3	9	12	3	16	11	10	2	2	12	7	4	0.440666	0.0842178	0.35336	0.543245	0.147301	0.214238	0.257458	0.00278764	0.00172194	0.31347	9.72373e-09	0.000563418	0.025814	0.487666	0.446348	0.00184309	0.0461811	0.232451	0_0_0_2	0_0_3_2	0_1_1_1
ANK3	NM_001149	ANK3_61900774	chr10	61900774	1	-	chr10	61871416	61872655	-29358	5	4	4	5	4	7	4	11	23	6	11	5	18	9	4	15	7	12	0.0549934	0.179616	0.220862	0.185813	0.144821	0.0241642	0.140328	0.000208197	2.44428e-10	0.0433528	0.000185087	0.153451	2.75841e-05	0.00163913	0.141637	0.000102619	0.0514183	8.33068e-05	2_1_0_2	0_1_2_1	0_0_2_2
ANK3	NM_001149	ANK3_61900774	chr10	61900774	1	-	chr10	61872655	61875680	-28119	1	9	3	1	6	2	7	12	19	9	10	17	10	7	3	16	5	8	1	0.00166883	0.357288	1	0.0265092	0.504693	0.00730147	6.62772e-05	2.9164e-07	0.00210553	0.000835343	1.42241e-07	0.034234	0.0245976	0.285211	5.43662e-05	0.177644	0.01489	0_0_0_1	2_0_2_5	1_1_1_0
ANK3	NM_001149	ANK3_61900774	chr10	61900774	1	-	chr10	61882035	61882321	-18739	0	11	9	8	4	4	4	13	18	10	10	10	18	3	3	16	7	6	1	0.00047914	0.0165329	0.0713299	0.196049	0.294322	0.206867	0.000226263	4.93135e-05	0.00277164	0.00493224	0.0133739	0.00148914	0.399941	0.340969	0.00163094	0.114903	0.143048	0_0_0_0	2_1_5_3	0_1_5_3
ANK3	NM_001149	ANK3_61900774	chr10	61900774	1	-	chr10	61884447	61886106	-16327	5	3	4	6	5	4	7	9	22	11	9	16	17	13	4	16	7	5	0.111164	0.384669	0.323024	0.20457	0.113088	0.307345	0.0256386	0.0190441	4.72776e-06	0.00184245	0.0202793	8.91643e-05	0.0047244	0.000232017	0.22235	0.00240685	0.125725	0.240735	1_1_1_2	1_1_0_1	0_0_4_0
ANK3	NM_001149	ANK3_61900774	chr10	61900774	1	-	chr10	61885567	61886219	-15207	2	4	4	5	5	4	10	12	21	4	16	22	15	7	4	12	10	12	0.501426	0.267094	0.329811	0.293918	0.120145	0.316338	0.000875618	0.00119766	1.7907e-05	0.281381	1.54782e-05	4.00354e-08	0.0166149	0.0731301	0.235335	0.0341034	0.0303575	0.00440412	0_1_1_0	1_0_1_2	2_0_1_1
ANK3	NM_001149	ANK3_61900774	chr10	61900774	1	-	chr10	61889598	61890145	-11176	2	3	4	12	7	8	10	21	27	16	25	32	29	8	11	28	21	13	0.528615	0.425688	0.383706	0.0232095	0.0427338	0.0717852	0.0032218	2.00584e-07	1.09479e-06	3.18184e-05	4.4296e-10	1.0717e-12	4.56631e-05	0.0599827	0.00179673	6.92957e-06	2.08122e-05	0.00639071	0_0_2_0	0_0_1_2	0_0_4_0
ANK3	NM_001149	ANK3_61900774	chr10	61900774	1	-	chr10	61890936	61891066	-9838	4	9	3	5	2	5	3	14	21	14	12	11	13	7	5	10	15	5	0.283884	0.0273984	0.501312	0.354267	0.525568	0.285279	0.413428	0.00186081	0.000522411	0.000762587	0.00942014	0.0379693	0.111749	0.120125	0.206584	0.171289	0.0064532	0.341814	0_0_2_2	0_2_2_5	0_0_0_3
ANK3	NM_001149	ANK3_61900774	chr10	61900774	1	-	chr10	61891066	61891660	-9708	5	9	6	6	6	4	6	9	19	12	15	14	19	11	4	10	11	7	0.182844	0.0273984	0.232565	0.27558	0.0922204	0.380783	0.116915	0.0541045	0.0018802	0.00449533	0.000904385	0.00705728	0.017735	0.0114834	0.307853	0.171289	0.051854	0.194895	0_0_1_4	1_0_3_5	0_0_1_5
ANK3	NM_001149	ANK3_61900774	chr10	61900774	1	-	chr10	61892611	61894464	-8163	7	6	8	20	9	16	18	17	44	23	14	31	31	12	9	31	19	21	0.0637432	0.156182	0.123097	0.000168695	0.00952487	0.000352432	4.59369e-07	0.000177242	9.53682e-14	6.12132e-09	0.00276311	3.26299e-10	9.04643e-05	0.00746511	0.0205741	9.00484e-06	0.000522714	4.1763e-05	2_2_3_0	1_0_4_1	0_0_4_4
ANK3	NM_001149	ANK3_61900774	chr10	61900774	1	-	chr10	61895358	61896496	-5416	4	8	10	10	11	11	5	27	30	16	23	31	22	18	10	31	19	9	0.334333	0.0753699	0.085215	0.10624	0.00282256	0.0359177	0.246322	4.3374e-08	1.12983e-05	0.000448548	8.27885e-06	3.202e-08	0.0208559	0.000126393	0.0219214	0.000134823	0.00207653	0.136041	0_0_3_1	1_1_5_1	0_0_6_4
ANK3	NM_001149	ANK3_61900774	chr10	61900774	1	-	chr10	61897672	61897947	-3102	2	6	8	5	5	4	5	19	27	9	28	29	30	8	5	24	10	14	0.572235	0.219638	0.194472	0.412272	0.215077	0.444269	0.279736	0.000666987	0.000362082	0.0886174	3.00126e-07	1.51673e-06	0.00368657	0.139918	0.307403	0.0111976	0.149568	0.0306759	0_0_1_1	1_1_1_3	1_0_2_5
ANK3	NM_001149	ANK3_61900774	chr10	61900774	1	-	chr10	61903271	61903625	2497	7	3	5	10	9	10	5	11	18	11	26	24	29	10	6	25	20	15	0.109863	0.492808	0.396951	0.121059	0.0228184	0.0774059	0.283816	0.0621612	0.0211848	0.0385775	2.74227e-06	9.85053e-05	0.00638763	0.0654269	0.22438	0.0105578	0.00353831	0.0235737	1_1_3_2	0_1_1_1	1_1_2_1
ANK3	NM_001149	ANK3_61900774	chr10	61900774	1	-	chr10	61904628	61905110	3854	7	2	6	11	3	5	5	17	27	16	12	18	17	5	7	27	21	14	0.109	0.591212	0.320691	0.0868238	0.433477	0.360426	0.279736	0.00258411	0.000362082	0.00152636	0.0422259	0.00429066	0.111758	0.344575	0.158994	0.00394122	0.00143946	0.0306759	2_1_3_1	1_0_1_0	0_1_4_1
ANK3	NM_001149	ANK3_61900774	chr10	61900774	1	-	chr10	61907341	61908094	6567	8	13	10	18	6	9	5	15	32	17	14	24	21	17	10	23	11	15	0.0466709	0.00201049	0.069643	0.00153698	0.111882	0.0748652	0.234273	0.00197176	6.14693e-07	0.000104071	0.00534837	5.58508e-06	0.0188852	0.000227529	0.0181838	0.00347408	0.077561	0.00756735	2_0_4_2	2_3_6_2	0_0_7_3
ANK3	NM_001149	ANK3_61900774	chr10	61900774	1	-	chr10	61908094	61908382	7320	3	9	7	9	9	8	16	9	28	16	19	14	25	3	4	20	11	18	0.422978	0.0301685	0.18946	0.121867	0.0108136	0.104085	1.15677e-05	0.0675518	7.58867e-06	0.000134006	4.31691e-05	0.0100649	0.00306593	0.488183	0.334798	0.00878862	0.0649077	0.000718649	0_0_2_1	2_1_1_5	1_0_3_3
ANK3	NM_001149	ANK3_61900774	chr10	61900774	1	-	chr10	61910347	61911019	9573	2	3	1	11	0	6	9	9	20	14	12	15	18	11	2	20	8	10	0.537896	0.443436	1	0.0439104	1	0.202977	0.0152949	0.0541045	0.00100795	0.000762587	0.00942014	0.00367165	0.0252715	0.0114834	0.552043	0.00447902	0.162869	0.0619367	0_0_2_0	0_1_1_1	0_0_1_0
ANK3	NM_001149	ANK3_61900774	chr10	61900774	1	-	chr10	61911073	61912992	10299	3	8	6	13	9	11	13	17	24	9	12	11	31	8	3	17	31	10	0.402583	0.0464659	0.211259	0.014585	0.00993719	0.0125887	0.000159284	6.97241e-05	3.44206e-05	0.0310675	0.00726206	0.0322623	2.39245e-05	0.0658719	0.412921	0.0112095	3.08661e-10	0.0489492	0_0_1_2	0_1_2_5	0_2_2_2
ANK3	NM_001149	ANK3_61900774	chr10	61900774	1	-	chr10	61919262	61919866	18488	1	3	2	5	4	3	1	7	18	2	11	12	15	6	4	8	5	5	1	0.369116	0.549392	0.263663	0.196049	0.414937	1	0.0618938	4.93135e-05	0.524798	0.00177746	0.00249515	0.00927201	0.100633	0.209509	0.134588	0.260367	0.222549	0_0_1_0	2_0_0_1	0_1_0_1
ANK3	NM_001149	ANK3_61900774	chr10	61900774	1	-	chr10	61922751	61924517	21977	6	3	5	9	8	5	5	13	28	10	12	11	19	7	14	13	9	13	0.033592	0.349032	0.17992	0.0341674	0.00422481	0.169998	0.0867787	8.79622e-05	5.76073e-12	0.00156253	0.000319653	0.00294257	0.000197002	0.038021	1.52881e-07	0.00558198	0.0234908	0.0003711	1_3_0_2	0_0_0_3	1_1_1_2
ANK3	NM_001149	ANK3_61900774	chr10	61900774	1	-	chr10	61928212	61929178	27438	6	5	3	5	1	4	7	10	17	11	12	19	8	7	5	12	6	8	0.0240688	0.101488	0.367498	0.212237	1	0.230347	0.00863349	0.00125899	8.90966e-06	8.88073e-05	5.0638e-05	4.64818e-09	0.097963	0.02568	0.0629744	0.0031822	0.10769	0.0182071	2_0_2_2	1_0_2_2	0_0_1_2
ANK3	NM_001149	ANK3_61900774	chr10	61900774	1	-	chr10	61929264	61931501	28490	1	2	2	4	2	8	11	11	21	6	18	13	10	8	5	14	3	6	1	0.484739	0.507426	0.301718	0.457724	0.0104646	8.62425e-06	0.000292331	1.0604e-08	0.0495405	1.65202e-10	8.95584e-05	0.034234	0.00913419	0.0690062	0.000496218	0.403218	0.0756774	1_0_0_0	0_0_1_1	0_0_1_1
ANK3	NM_001149	ANK3_61900774	chr10	61900774	1	-	chr10	61931598	61933693	30824	2	4	9	6	1	4	10	11	9	4	7	12	12	2	7	14	12	5	0.440666	0.173248	0.00342435	0.109682	1	0.214238	2.05504e-05	0.000184659	0.022488	0.180548	0.0218884	0.00014531	0.00648441	0.487666	0.00651282	0.000220272	0.000293876	0.13388	0_1_1_0	1_0_2_1	0_2_2_5
ANK3	NM_001149	ANK3_61900774	chr10	61900774	1	-	chr10	61934715	61935803	33941	4	2	7	4	5	7	6	9	22	9	9	12	10	9	2	6	5	5	0.121674	0.46444	0.0196028	0.266959	0.0503631	0.0180011	0.017496	0.00208161	8.82516e-11	0.001308	0.00184305	7.81148e-05	0.0168235	0.00143324	0.43267	0.120065	0.143682	0.118275	1_1_2_0	0_0_2_0	2_0_4_1
ANK3	NM_001149	ANK3_61900774	chr10	61900774	1	-	chr10	61936467	61936976	35693	1	4	1	7	2	3	8	13	11	7	7	11	15	3	2	14	4	6	1	0.152027	1	0.0454616	0.437309	0.325024	0.000689301	2.27799e-06	0.00188221	0.0101212	0.0146788	0.000336296	0.00010541	0.300111	0.432745	6.75992e-05	0.235064	0.0513349	0_1_0_0	2_0_2_0	0_0_1_0
ANK3	NM_001149	ANK3_61900774	chr10	61900774	1	-	chr10	61937919	61938494	37145	1	5	2	8	2	3	4	5	13	5	11	11	19	2	4	10	4	11	1	0.0630332	0.484438	0.0182787	0.432803	0.31266	0.113462	0.0945819	0.000166906	0.0744051	3.99075e-05	0.000297672	3.12535e-07	0.465687	0.113179	0.00503718	0.226274	8.06938e-05	0_1_0_0	0_1_1_3	0_0_1_1
ANK3	NM_001149	ANK3_61900774	chr10	61900774	1	-	chr10	61943814	61944281	43040	4	1	4	3	4	3	1	10	13	3	3	6	9	4	2	4	10	8	0.105	1	0.171596	0.36565	0.122192	0.296381	1	0.000130895	8.63045e-05	0.276395	0.293524	0.0502427	0.0162612	0.159006	0.407116	0.255283	0.000640142	0.00350082	0_1_1_2	0_0_0_1	0_0_3_1
ANK3	NM_001149	ANK3_61900774	chr10	61900774	1	-	chr10	61944804	61946389	44030	2	2	4	2	2	1	4	9	20	2	6	10	15	9	7	13	7	3	0.4105	0.438806	0.165124	0.506934	0.422099	1	0.108421	0.000781301	1.27009e-10	0.446768	0.0266895	0.00055137	1.8074e-05	0.000338337	0.00162926	4.5952e-05	0.0201701	0.305932	1_1_0_0	0_1_1_0	0_0_4_0
ANK3	NM_001149	ANK3_61900774	chr10	61900774	1	-	chr10	61947150	61948267	46376	7	2	8	4	3	2	6	12	23	6	9	14	14	5	5	11	14	6	0.00105223	0.428162	0.00253753	0.221726	0.233466	0.460807	0.00822926	1.25622e-06	5.44009e-15	0.0202264	0.000418222	2.32741e-07	3.99926e-05	0.0535942	0.028568	0.000486017	1.01887e-07	0.0313346	2_1_3_1	0_0_0_2	2_0_5_1
ANK3	NM_001149	ANK3_61900774	chr10	61900774	1	-	chr10	61953829	61954643	53055	0	4	4	3	6	3	5	8	13	4	9	5	11	7	4	7	10	4	1	0.108657	0.138908	0.33339	0.00854741	0.257252	0.0276849	0.00130028	9.5275e-06	0.120635	0.000183462	0.0829808	0.000684179	0.00403332	0.0845521	0.0233221	0.000106823	0.139791	0_0_0_0	2_1_1_0	2_1_1_0
ANK3	NM_001149	ANK3_61900774	chr10	61900774	1	-	chr10	61955462	61957985	54688	1	3	5	5	3	2	3	10	14	8	13	11	11	6	1	2	6	7	1	0.226724	0.0566545	0.0998537	0.211286	0.44392	0.212129	5.31139e-05	2.12539e-06	0.000807767	2.61549e-08	3.28512e-05	0.000790935	0.0144581	1	0.498047	0.0301181	0.00567823	0_0_0_1	0_0_2_1	0_1_3_1
ANK3	NM_001149	ANK3_61900774	chr10	61900774	1	-	chr10	61958972	61961278	58198	3	3	3	3	2	6	5	9	10	3	8	11	6	10	6	13	5	6	0.209963	0.231589	0.250182	0.3269	0.408623	0.019017	0.0266057	0.000282684	0.000659757	0.249146	0.000912502	2.72821e-05	0.0790339	1.28519e-05	0.00480014	4.52498e-06	0.074591	0.0212154	0_0_2_1	2_0_0_1	1_0_1_1
ANK3	NM_001149	ANK3_61900774	chr10	61900774	1	-	chr10	61963267	61964424	62493	0	2	1	5	0	3	1	10	11	7	5	7	4	3	3	9	2	2	1	0.414486	1	0.0949336	1	0.245966	1	1.97554e-05	0.000118125	0.00259135	0.0432307	0.00979605	0.230398	0.233909	0.198273	0.0017875	0.456554	0.441277	0_0_0_0	0_1_0_1	0_0_0_1
ANK3	NM_001149	ANK3_61900774	chr10	61900774	1	-	chr10	61964901	61965895	64127	5	3	4	2	3	3	5	14	17	15	12	24	14	9	7	12	5	13	0.0177157	0.228477	0.118518	0.472887	0.201114	0.242304	0.0195056	1.72384e-09	3.65194e-10	2.41562e-12	9.52279e-08	0	2.38583e-06	6.69426e-05	0.000575457	1.12458e-05	0.061714	8.70375e-09	0_0_3_2	1_0_0_2	0_0_0_4
ANK3	NM_001149	ANK3_61900774	chr10	61900774	1	-	chr10	61967011	61967454	66237	2	3	1	2	2	4	2	7	10	7	4	6	6	5	4	4	5	6	0.383409	0.227154	1	0.478383	0.392708	0.114235	0.38597	0.00528047	0.000411613	0.00267806	0.108649	0.024708	0.0688579	0.0418424	0.0760959	0.185114	0.063764	0.0173399	1_0_0_1	1_1_0_1	0_0_0_1
ANK3	NM_001149	ANK3_61900774	chr10	61900774	1	-	chr10	61968351	61969048	67577	0	1	3	2	1	1	6	11	10	3	4	11	11	8	2	8	6	5	1	1	0.242278	0.473551	1	1	0.00440821	2.95824e-06	0.000380375	0.233922	0.111699	1.07752e-05	0.000228008	0.000477809	0.381002	0.00463114	0.0204365	0.05128	0_0_0_0	0_0_1_0	1_1_1_0
ANK3	NM_001149	ANK3_61900774	chr10	61900774	1	-	chr10	61984086	61984498	83312	2	1	1	2	1	1	2	8	9	4	7	7	5	4	1	2	1	5	0.363598	1	1	0.457396	1	1	0.369641	0.000425046	0.000902994	0.0808493	0.00207737	0.00330705	0.0994427	0.0908267	1	0.457834	1	0.0342598	0_0_1_1	0_0_1_0	0_0_0_1
ANK3	NM_001149	ANK3_61900774	chr10	61900774	1	-	chr10	61988069	61988720	87295	4	4	1	1	1	2	2	5	9	5	5	4	9	7	4	3	2	2	0.0618654	0.080746	1	1	1	0.402507	0.366226	0.0332304	0.000995291	0.0266199	0.0310846	0.115535	0.00137657	0.00139619	0.04954	0.267625	0.423292	0.407594	1_3_0_0	0_0_3_1	0_1_0_0
ANK3	NM_001149	ANK3_61900774	chr10	61900774	1	-	chr10	61988720	61990424	87946	0	2	1	1	3	6	7	10	13	3	9	9	10	8	4	5	2	2	1	0.39006	1	1	0.179844	0.007613	0.000440712	3.32449e-06	7.34694e-07	0.204569	2.82923e-05	9.87693e-05	0.00031798	0.000202341	0.04954	0.0572696	0.423292	0.407594	0_0_0_0	0_1_1_0	0_0_1_0
ANK3	NM_001149	ANK3_61900774	chr10	61900774	1	-	chr10	61995597	61997703	94823	0	1	0	4	0	3	1	6	8	5	6	6	10	4	1	8	9	8	1	1	1	0.139869	1	0.214937	1	0.00896887	0.00237859	0.0273207	0.0074817	0.0152705	0.000213896	0.0790186	1	0.00136668	8.589e-05	0.000258508	0_0_0_0	0_1_0_0	0_0_0_0
ANK3	NM_001149	ANK3_61900774	chr10	61900774	1	-	chr10	61996963	61997703	96189	4	2	1	2	1	3	3	12	14	10	7	7	3	5	1	5	7	5	0.0600014	0.382048	1	0.443388	1	0.212986	0.173668	1.0194e-08	2.35196e-08	7.63331e-07	0.000816626	0.00290922	0.308563	0.0257855	1	0.0529775	0.00240704	0.026626	1_0_1_2	0_0_1_1	0_0_1_0
ANK3	NM_001149	ANK3_61900774	chr10	61900774	1	-	chr10	61997703	61998807	96929	2	1	0	2	1	2	3	10	16	9	7	11	13	2	1	8	9	4	0.364679	1	1	0.443388	1	0.400708	0.173668	2.88142e-06	1.02785e-10	1.1065e-05	0.000816626	7.87382e-07	7.02484e-07	0.392692	1	0.00104216	5.62076e-05	0.0841634	0_0_0_2	0_0_0_1	0_0_0_0
ANK3	NM_001149	ANK3_61900774	chr10	61900774	1	-	chr10	62000587	62000980	99813	1	0	0	5	4	4	0	4	7	4	10	11	5	3	2	4	3	2	1	1	1	0.0587196	0.0598753	0.0865319	1	0.102793	0.00838483	0.0823654	1.18952e-06	5.0764e-07	0.0849661	0.199619	0.356172	0.133072	0.237716	0.399499	1_0_0_0	0_0_0_0	0_0_0_0
ANK3	NM_001149	ANK3_61900774	chr10	61900774	1	-	chr10	62012055	62013171	111281	1	5	2	1	2	6	2	7	5	7	11	7	5	4	2	8	1	3	1	0.0193008	0.392392	1	0.353898	0.00543529	0.354003	0.0012839	0.0561853	0.000417408	1.51651e-08	0.00177118	0.0693199	0.0756028	0.33156	0.000729539	1	0.197088	1_0_0_0	0_2_3_0	1_1_0_0
ANK3	NM_001149	ANK3_61900774	chr10	61900774	1	-	chr10	62013171	62013883	112397	0	1	0	4	5	1	1	7	7	0	6	9	11	7	0	4	0	2	1	1	1	0.128915	0.0136889	1	1	0.00104172	0.00665346	1	0.00591275	6.48646e-05	1.36933e-05	0.000524647	1	0.121497	1	0.376969	0_0_0_0	0_1_0_0	0_0_0_0
ANK3	NM_001149	ANK3_61900774	chr10	61900774	1	-	chr10	62017593	62018080	116819	0	1	0	2	3	0	1	4	8	4	7	8	7	5	2	3	2	2	1	1	1	0.431715	0.176196	1	1	0.0787932	0.00118535	0.0746457	0.00100381	0.000383077	0.00676471	0.0174295	0.329099	0.236739	0.407045	0.390366	0_0_0_0	0_0_1_0	0_0_0_0
ANK3	NM_001149	ANK3_61900774	chr10	61900774	1	-	chr10	62028601	62028906	127827	4	1	4	2	0	1	2	6	8	3	7	9	2	1	1	4	2	3	0.0491429	1	0.0761945	0.428597	1	1	0.345729	0.00556589	0.00109194	0.18303	0.000720223	2.79148e-05	0.450554	1	1	0.111889	0.398959	0.191175	2_1_0_1	0_1_0_0	1_0_2_1
ANK3	NM_001149	ANK3_61900774	chr10	61900774	1	-	chr10	62034000	62035836	133226	0	3	4	4	5	0	1	2	9	6	4	4	5	2	1	2	4	1	1	0.173348	0.0736159	0.113735	0.0116999	1	1	0.384624	0.000158486	0.00362531	0.0700011	0.0888228	0.0599011	0.368014	1	0.418931	0.0847475	1	0_0_0_0	0_1_1_1	1_1_0_2
ANK3	NM_001149	ANK3_61900774	chr10	61900774	1	-	chr10	62044801	62046357	144027	2	3	1	3	3	4	3	7	5	6	7	9	3	4	3	7	3	3	0.340554	0.167845	1	0.235253	0.150751	0.0663811	0.145036	0.000688221	0.0459307	0.00321621	0.000519573	1.56817e-05	0.261036	0.0584482	0.135156	0.00210883	0.19874	0.180261	1_0_0_1	1_0_0_2	0_0_1_0
ANK3	NM_001149	ANK3_61900774	chr10	61900774	1	-	chr10	62053755	62054910	152981	2	3	2	5	1	5	3	10	14	6	5	7	10	3	4	2	5	1	0.337322	0.164797	0.374261	0.0370572	1	0.0170546	0.14202	2.9877e-07	1.62512e-10	0.00293368	0.016827	0.000985177	1.98229e-05	0.164908	0.0374917	0.407567	0.0223748	1	0_1_1_0	0_1_1_1	1_1_0_0
ANK3	NM_001149	ANK3_61900774	chr10	61900774	1	-	chr10	62063788	62063996	163014	0	0	0	1	0	1	2	6	6	1	6	6	5	1	0	4	3	1	1	1	1	1	1	1	0.332705	0.00345961	0.0117359	1	0.00288296	0.00496681	0.0454801	1	1	0.0909566	0.187785	1	0_0_0_0	0_0_0_0	0_0_0_0
ANK3	NM_001149	ANK3_61900774	chr10	61900774	1	-	chr10	62063996	62064763	163222	1	1	2	2	2	2	5	9	10	6	4	3	5	1	1	2	0	3	1	1	0.370765	0.410308	0.33847	0.365969	0.00825549	3.75831e-06	7.54279e-06	0.00263206	0.0600437	0.193424	0.0454801	1	1	0.401903	1	0.170773	1_0_0_0	0_0_0_1	2_0_0_0
ANK3	NM_001149	ANK3_61900774	chr10	61900774	1	-	chr10	62072189	62073248	171415	1	2	0	3	2	3	4	5	14	8	7	8	4	1	1	9	5	4	1	0.352256	1	0.220163	0.335787	0.169077	0.0393027	0.0166135	5.27861e-11	2.59894e-05	0.000342762	8.33829e-05	0.113229	1	1	2.09566e-05	0.0192203	0.0578258	0_0_1_0	0_1_0_1	0_0_0_0
ANK3	NM_001149	ANK3_61900774	chr10	61900774	1	-	chr10	62073248	62074521	172474	1	1	2	3	0	0	2	4	10	3	7	6	5	3	3	1	2	3	1	1	0.367796	0.219729	1	1	0.329752	0.0624421	5.88125e-06	0.163393	0.000339343	0.00447412	0.0426736	0.157651	0.127139	1	0.375768	0.166955	0_0_1_0	1_0_0_0	1_0_1_0
ANK3	NM_001149	ANK3_61900774	chr10	61900774	1	-	chr10	62074663	62075142	173889	3	1	0	2	0	3	5	4	8	6	5	6	2	3	0	1	7	4	0.13596	1	1	0.406393	1	0.168515	0.00772635	0.0622356	0.00041132	0.00235545	0.0145431	0.00442753	0.42279	0.157131	1	1	0.000582147	0.0572757	1_0_1_1	0_1_0_0	0_0_0_0
ANK3	NM_001149	ANK3_61900774	chr10	61900774	1	-	chr10	62083499	62084099	182725	3	0	2	1	4	2	3	6	9	6	2	5	2	0	0	6	6	5	0.133107	1	0.364913	1	0.0404162	0.359584	0.133325	0.00289226	4.48226e-05	0.00218208	0.357763	0.0194793	0.418694	1	1	0.00631843	0.00359155	0.0134604	0_1_0_2	0_0_0_0	0_0_1_1
ANK3	NM_001149	ANK3_61900774	chr10	61900774	1	-	chr10	62091101	62092642	190327	1	2	3	4	0	1	2	5	9	6	10	7	2	3	2	4	1	4	1	0.34629	0.168514	0.0891506	1	1	0.32558	0.0147845	3.76898e-05	0.00203771	5.68063e-08	0.00055098	0.415051	0.151225	0.316801	0.0813299	1	0.0535193	0_1_0_0	0_0_0_2	0_2_0_1
ANK3	NM_001149	ANK3_61900774	chr10	61900774	1	-	chr10	62091278	62092642	190504	1	0	2	3	2	1	0	13	15	10	8	7	7	1	3	5	4	6	1	1	0.362576	0.21214	0.331571	1	1	9.89431e-13	4.21441e-13	4.0578e-08	2.34913e-05	0.00055098	0.00238714	1	0.123106	0.0252334	0.064094	0.00218457	1_0_0_0	0_0_0_0	1_0_0_1
ANK3	NM_001149	ANK3_61900774	chr10	61900774	1	-	chr10	62096321	62096971	195547	0	1	2	2	0	3	1	9	13	9	5	4	6	2	0	3	2	4	1	1	0.361278	0.398841	1	0.161623	1	1.81033e-06	4.26066e-10	9.39386e-07	0.0126969	0.0658611	0.0101831	0.344277	1	0.199315	0.368322	0.0525796	0_0_0_0	0_0_0_1	0_0_0_2
ANK3	NM_001149	ANK3_61900774	chr10	61900774	1	-	chr10	62103413	62104086	202639	1	0	2	1	0	1	6	7	9	5	3	8	2	2	1	4	4	1	1	1	0.359545	1	1	1	0.000808793	0.000292992	2.82345e-05	0.0114298	0.157405	4.81456e-05	0.409787	0.34228	1	0.0776784	0.06126	1	0_1_0_0	0_0_0_0	0_0_1_1
ANK3	NM_001149	ANK3_61900774	chr10	61900774	1	-	chr10	62104586	62106629	203812	0	1	1	2	3	3	6	4	8	7	4	5	5	3	3	6	6	3	1	1	1	0.395987	0.134406	0.158958	0.000804895	0.0553492	0.000241065	0.0002038	0.0515205	0.0170983	0.0344148	0.14724	0.120375	0.00527683	0.00300518	0.156887	0_0_0_0	0_1_0_0	0_0_1_0
ANK3	NM_001149	ANK3_61900774	chr10	61900774	1	-	chr10	62106629	62107894	205855	1	2	2	4	2	5	5	8	15	4	6	7	5	5	2	2	2	4	1	0.342527	0.358942	0.084417	0.328751	0.0123456	0.00649217	2.42658e-05	1.50768e-13	0.0494222	0.00197454	0.000455968	0.0338402	0.00980078	0.313487	0.385784	0.365098	0.0510759	0_0_1_0	1_0_0_1	1_0_1_0
ANK3	NM_001149	ANK3_61900774	chr10	61900774	1	-	chr10	62109021	62110406	208247	1	2	3	7	1	2	6	7	12	2	3	6	10	4	3	7	5	2	1	0.341945	0.164034	0.00113854	1	0.352375	0.000770945	0.000272915	6.44118e-09	0.347316	0.155873	0.00320228	3.27494e-06	0.0449419	0.11945	0.000842588	0.0156079	0.349985	0_0_1_0	0_1_0_1	1_0_1_1
ANK3	NM_001149	ANK3_61900774	chr10	61900774	1	-	chr10	62110994	62111519	210220	2	1	1	1	0	5	1	5	11	8	5	2	7	2	4	8	3	4	0.319335	1	1	1	1	0.0120562	1	0.0129884	1.27294e-07	1.42836e-05	0.0116509	0.367689	0.00178445	0.340401	0.0308179	0.000100102	0.170672	0.0502308	1_0_0_1	0_0_0_1	0_1_0_0
ANK3	NM_001149	ANK3_61900774	chr10	61900774	1	-	chr10	62112004	62112299	211230	2	2	2	0	2	2	1	6	4	3	7	9	3	4	1	3	4	2	0.319279	0.341212	0.357963	1	0.327533	0.35174	1	0.00219661	0.0898222	0.152127	0.000211476	2.93451e-06	0.219538	0.0446282	1	0.193051	0.0597869	0.34915	1_1_0_0	0_0_1_1	0_0_1_1
ANK3	NM_001149	ANK3_61900774	chr10	61900774	1	-	chr10	62115179	62116424	214405	3	2	3	4	2	3	2	2	13	6	6	7	9	2	1	4	6	1	0.124666	0.340704	0.162961	0.0821271	0.327033	0.156649	0.319832	0.354361	1.80604e-10	0.00168708	0.00183505	0.000413071	3.11687e-05	0.339354	1	0.0744558	0.00277188	1	0_2_0_1	1_0_1_0	0_1_0_2
ANK3	NM_001149	ANK3_61900774	chr10	61900774	1	-	chr10	62117178	62118253	216404	1	0	2	2	1	1	7	12	13	5	4	8	7	4	3	7	3	6	1	1	0.356917	0.392131	1	1	5.59256e-05	2.24111e-11	1.66538e-10	0.0106799	0.0493121	3.88954e-05	0.00167065	0.0439455	0.118291	0.000765123	0.168929	0.00179126	1_0_0_0	0_0_0_0	0_0_2_0
ANK3	NM_001149	ANK3_61900774	chr10	61900774	1	-	chr10	62119142	62119355	218368	1	1	4	2	1	1	0	3	7	6	3	5	5	1	0	3	1	3	1	1	0.0541144	0.391414	1	1	1	0.159089	0.00135128	0.00163972	0.152951	0.0157394	0.031326	1	1	0.190654	1	0.153107	1_0_0_0	1_0_0_0	3_0_1_0
ANK3	NM_001149	ANK3_61900774	chr10	61900774	1	-	chr10	62119831	62120012	219057	4	3	1	1	2	3	6	7	6	4	7	3	6	0	1	1	2	4	0.0328796	0.145052	1	1	0.326311	0.155398	0.000703805	0.000241576	0.0070677	0.0472966	0.000191998	0.171404	0.00810527	1	1	1	0.361427	0.048828	1_1_0_2	1_1_0_1	0_1_0_0
ANK3	NM_001149	ANK3_61900774	chr10	61900774	1	-	chr10	62120012	62120644	219238	2	1	2	3	1	1	6	5	10	8	8	8	5	3	2	4	2	2	0.317342	1	0.355892	0.200735	1	1	0.000703805	0.0123924	1.65528e-06	1.25399e-05	1.44272e-05	3.68818e-05	0.0311442	0.143725	0.310884	0.0731877	0.361427	0.347082	0_0_1_1	0_0_0_1	1_0_0_1
ANK3	NM_001149	ANK3_61900774	chr10	61900774	1	-	chr10	62120881	62121276	220107	0	0	4	1	4	2	3	4	10	6	3	5	6	3	2	6	7	4	1	1	0.0537701	1	0.036838	0.34977	0.124347	0.0522466	1.62001e-06	0.00160125	0.152396	0.0154816	0.00801655	0.143453	0.310607	0.00456313	0.000338956	0.0486646	0_0_0_0	0_0_0_0	1_2_0_1
ANK3	NM_001149	ANK3_61900774	chr10	61900774	1	-	chr10	62121276	62122328	220502	1	0	1	2	2	1	3	11	13	9	15	10	11	6	5	4	4	5	1	1	1	0.39057	0.326045	1	0.124347	1.08759e-09	1.45099e-10	5.95647e-07	0	1.13477e-07	1.59972e-07	0.00131794	0.00501379	0.0728	0.0578891	0.0110123	0_0_0_1	0_0_0_0	1_0_0_0
ANK3	NM_001149	ANK3_61900774	chr10	61900774	1	-	chr10	62122328	62122481	221554	4	2	5	3	1	0	2	7	9	6	6	4	1	3	0	4	2	1	0.0326405	0.338951	0.0128376	0.199825	1	1	0.317879	0.000236501	1.98592e-05	0.00159017	0.00172846	0.0598218	1	0.143024	1	0.0725584	0.360764	1	0_0_2_2	1_1_0_0	0_3_1_1
ANK3	NM_001149	ANK3_61900774	chr10	61900774	1	-	chr10	62128268	62128642	227494	1	2	5	3	1	3	1	3	8	4	8	6	4	0	1	2	3	6	1	0.337501	0.012574	0.197795	1	0.153557	1	0.156703	0.000169999	0.0462149	1.27412e-05	0.0027219	0.090115	1	1	0.378727	0.165584	0.00166025	0_1_0_0	1_1_0_0	3_0_2_0
ANK3	NM_001149	ANK3_61900774	chr10	61900774	1	-	chr10	62128891	62129801	228117	1	1	3	3	5	1	3	6	9	4	9	9	8	3	0	3	4	1	1	1	0.159481	0.197491	0.00677505	1	0.123072	0.00194153	1.74053e-05	0.046087	6.18371e-07	2.07482e-06	0.000215314	0.141667	1	0.186976	0.0564998	1	0_1_0_0	0_0_0_1	1_0_1_1
ANK3	NM_001149	ANK3_61900774	chr10	61900774	1	-	chr10	62130974	62132075	230200	1	2	2	5	1	1	5	4	10	8	5	8	11	3	1	8	0	4	1	0.33701	0.35353	0.0234433	1	1	0.00572914	0.0507637	1.28148e-06	1.08846e-05	0.0103841	3.10023e-05	1.19845e-07	0.141085	1	7.40261e-05	1	0.0473072	0_1_0_0	2_0_0_0	1_0_1_0
ANK3	NM_001149	ANK3_61900774	chr10	61900774	1	-	chr10	62132075	62132735	231301	1	2	1	2	2	1	2	4	16	3	6	13	6	1	2	12	5	6	1	0.336851	1	0.387409	0.32395	1	0.316347	0.0506372	4.44089e-16	0.147471	0.00158441	8.74634e-13	0.00734208	1	0.30911	4.52805e-10	0.0137887	0.00161053	1_0_0_0	2_0_0_0	0_0_0_1
ANK3	NM_001149	ANK3_61900774	chr10	61900774	1	-	chr10	62136731	62139428	235957	2	5	3	3	4	1	2	8	7	7	8	4	4	2	1	4	3	3	0.314019	0.00877216	0.157488	0.195423	0.0355138	1	0.315654	1.59801e-05	0.00112795	0.000147251	1.15013e-05	0.0573637	0.0874891	0.334635	1	0.069038	0.16318	0.149111	1_1_0_0	3_2_0_0	1_1_1_0
ANK3	NM_001149	ANK3_61900774	chr10	61900774	1	-	chr10	62139683	62140330	238909	0	3	1	4	1	1	3	8	16	8	3	4	7	6	1	9	10	1	1	0.140765	1	0.0759895	1	1	0.121645	1.54218e-05	2.22045e-16	9.83689e-06	0.148231	0.0567406	0.00129412	0.00114954	1	5.08879e-06	5.88719e-08	1	0_0_0_0	1_1_0_1	1_0_0_0
ANK3	NM_001149	ANK3_61900774	chr10	61900774	1	-	chr10	62140330	62140683	239556	2	1	0	2	3	0	2	4	6	1	7	7	1	1	1	3	6	5	0.313239	1	1	0.385202	0.128286	1	0.315025	0.0495529	0.00607388	1	0.000156342	0.000312461	1	1	1	0.182836	0.00229427	0.0100502	1_1_0_0	1_0_0_0	0_0_0_0
ANK3	NM_001149	ANK3_61900774	chr10	61900774	1	-	chr10	62140683	62142151	239909	2	1	1	3	1	0	1	9	7	6	2	5	10	2	4	5	5	2	0.313239	1	1	0.194026	1	1	1	7.95123e-07	0.00108259	0.00142099	0.342176	0.0140391	1.51965e-06	0.333617	0.0286461	0.0189497	0.0132752	0.34226	0_2_0_0	0_0_1_0	0_1_0_0
ANK3	NM_001149	ANK3_61900774	chr10	61900774	1	-	chr10	62141551	62142151	240777	2	0	3	5	2	8	8	12	11	6	7	14	9	6	4	4	3	6	0.31284	1	0.156635	0.0222878	0.32242	1.20859e-05	2.10539e-06	1.06846e-11	5.57138e-08	0.00141332	0.000154493	6.21725e-15	1.87506e-05	0.00112292	0.028626	0.0678211	0.162072	0.00150211	0_0_2_0	0_0_0_0	0_2_1_0
ANK3	NM_001149	ANK3_61900774	chr10	61900774	1	-	chr10	62142267	62143489	241493	4	3	5	2	0	0	5	7	8	3	9	6	5	6	1	8	6	5	0.0307668	0.140091	0.0118071	0.384486	1	1	0.00547926	0.000194045	0.00013903	0.145307	5.02869e-07	0.0024507	0.0274108	0.00111311	1	6.14538e-05	0.00226463	0.00991768	1_1_1_1	0_1_0_2	3_2_0_0
ANK3	NM_001149	ANK3_61900774	chr10	61900774	1	-	chr10	62143500	62144599	242726	2	3	2	1	2	4	2	10	11	6	8	8	11	3	3	7	6	9	0.312299	0.139888	0.350873	1	0.32193	0.0466845	0.314192	2.56091e-08	5.17737e-08	0.00139838	1.05379e-05	2.65096e-05	8.12114e-08	0.137939	0.114425	0.000558643	0.00224177	4.89819e-07	1_1_0_0	0_1_1_1	1_0_1_0
ANK3	NM_001149	ANK3_61900774	chr10	61900774	1	-	chr10	62144909	62145286	244135	2	0	3	3	3	2	5	5	6	1	8	10	8	3	1	1	4	3	0.311554	1	0.155954	0.192319	0.12715	0.343727	0.00538024	0.0110195	0.00584029	1	1.02404e-05	6.5686e-08	0.000166118	0.13752	1	1	0.0537953	0.146402	2_0_0_0	0_0_0_0	2_1_0_0
ANK3	NM_001149	ANK3_61900774	chr10	61900774	1	-	chr10	62145286	62145482	244512	1	6	2	4	2	1	6	7	16	4	8	6	7	2	2	4	3	5	1	0.00117085	0.350678	0.0744963	0.321549	1	0.000600409	0.000189429	2.22045e-16	0.0441738	1.02404e-05	0.00240193	0.00120187	0.332219	0.3067	0.0668588	0.160964	0.00975719	1_0_0_0	1_3_0_2	0_0_1_1
ANK3	NM_001149	ANK3_61900774	chr10	61900774	1	-	chr10	62145482	62145919	244708	3	2	1	1	6	0	2	2	10	0	6	10	7	6	1	7	4	4	0.118217	0.333989	1	1	0.000762845	1	0.31367	0.347288	9.36746e-07	1	0.00145845	6.5686e-08	0.00120187	0.00108932	1	0.000548493	0.0537953	0.0451543	0_2_0_1	0_0_1_1	1_0_0_0
ANK3	NM_001149	ANK3_61900774	chr10	61900774	1	-	chr10	62145919	62146693	245145	0	2	0	2	0	6	2	3	7	3	6	8	7	3	0	4	3	2	1	0.333678	1	0.383505	1	0.00153763	0.313516	0.152423	0.0010163	0.144472	0.00144815	2.55578e-05	0.00119094	0.137222	1	0.0666803	0.160618	0.340679	0_0_0_0	1_0_1_0	0_0_0_0
ANK3	NM_001149	ANK3_61900774	chr10	61900774	1	-	chr10	62147063	62147598	246289	0	2	2	5	2	4	6	5	7	6	4	12	3	4	3	7	3	7	1	0.333529	0.350245	0.0216688	0.320995	0.0462295	0.000596647	0.0109481	0.00100459	0.00135502	0.0449677	3.67437e-11	0.205055	0.0397923	0.113722	0.000539622	0.1602	0.000146715	0_0_0_0	0_1_1_0	1_0_0_1
ANK3	NM_001149	ANK3_61900774	chr10	61900774	1	-	chr10	62147343	62147598	246569	4	1	2	5	2	1	4	6	4	5	6	7	7	4	3	4	5	2	0.0301132	1	0.350245	0.0216688	0.320995	1	0.0312127	0.0017221	0.0803988	0.00930633	0.00143928	0.000292206	0.00117463	0.0397923	0.113722	0.0665352	0.0127625	0.340588	0_2_1_1	1_0_0_0	0_1_1_0
ANK3	NM_001149	ANK3_61900774	chr10	61900774	1	-	chr10	62152637	62153889	251863	3	2	2	3	0	2	3	8	13	7	5	7	11	0	2	7	6	4	0.117	0.33249	0.349243	0.190216	1	0.341958	0.119662	1.2958e-05	4.11035e-11	0.00012678	0.00946187	0.000279515	5.8286e-08	1	0.305295	0.000508672	0.00208675	0.0443813	1_2_0_0	0_1_0_1	0_1_1_0
ANK3	NM_001149	ANK3_61900774	chr10	61900774	1	-	chr10	62152849	62153889	252075	0	2	1	5	2	1	0	11	4	2	8	8	4	7	4	7	8	4	1	0.332308	1	0.0210537	0.319883	1	1	4.74163e-10	0.0787224	0.337064	9.23308e-06	2.34735e-05	0.0818089	8.97417e-05	0.0276867	0.000503722	1.95411e-05	0.0443856	0_0_0_0	0_2_0_0	1_0_0_0
ANK3	NM_001149	ANK3_61900774	chr10	61900774	1	-	chr10	62153896	62154394	253122	2	1	3	4	3	2	3	5	12	5	4	8	12	6	1	8	4	6	0.309742	1	0.154127	0.0726054	0.125443	0.341384	0.119075	0.0105491	1.39373e-09	0.00899097	0.0440762	2.3285e-05	2.19852e-09	0.00101556	1	5.12088e-05	0.0521802	0.00138785	0_2_0_0	0_1_0_0	0_2_0_1
ANK3	NM_001149	ANK3_61900774	chr10	61900774	1	-	chr10	62155229	62155863	254455	2	2	4	5	2	6	3	13	15	3	11	4	11	4	3	12	6	7	0.309525	0.331939	0.0494164	0.0208855	0.31961	0.00142946	0.118916	6.90559e-14	1.02141e-14	0.142263	2.42389e-10	0.0544263	5.3538e-08	0.0388809	0.112211	1.90095e-10	0.00204346	0.000137242	0_1_1_0	1_1_0_0	2_1_1_0
ANK3	NM_001149	ANK3_61900774	chr10	61900774	1	-	chr10	62155698	62156893	254924	4	7	2	8	1	2	6	14	13	6	9	8	15	5	3	7	3	5	0.0294199	9.9839e-05	0.348716	8.19025e-05	1	0.341134	0.000570826	4.44089e-16	3.61822e-11	0.00127851	4.04331e-07	2.31781e-05	2.13163e-14	0.00764139	0.112211	0.000489848	0.158121	0.00941124	2_1_1_0	0_2_3_2	1_0_0_1
ANK3	NM_001149	ANK3_61900774	chr10	61900774	1	-	chr10	62155863	62156893	255089	8	3	2	5	2	2	6	5	8	12	14	9	16	2	3	14	12	3	1.45486e-06	0.137344	0.348501	0.0207764	0.319401	0.340952	0.000569119	0.0104616	0.000113387	2.48224e-12	2.22045e-16	1.33895e-06	2.22045e-16	0.329557	0.112111	4.56302e-14	1.89031e-11	0.144299	3_5_0_0	1_1_1_0	0_1_1_0
ANK3	NM_001149	ANK3_61900774	chr10	61900774	1	-	chr10	62156893	62157509	256119	3	3	5	2	1	2	7	4	16	5	10	11	19	1	3	11	11	6	0.115859	0.137209	0.0111637	0.38063	1	0.340722	3.96379e-05	0.0470761	1.11022e-16	0.00893503	1.16115e-08	1.48416e-09	0	1	0.112018	6.9583e-09	1.01284e-09	0.00136275	0_0_2_1	2_1_0_0	2_2_0_1
ANK3	NM_001149	ANK3_61900774	chr10	61900774	1	-	chr10	62157509	62160062	256735	2	5	9	3	1	3	5	9	9	4	10	8	10	3	2	8	5	4	0.308953	0.00802036	7.49813e-07	0.188778	1	0.145833	0.00517293	5.91919e-07	1.02752e-05	0.0427672	1.16115e-08	2.26394e-05	9.48965e-07	0.134648	0.304359	4.94131e-05	0.0121528	0.0439482	0_2_0_0	3_1_1_0	4_0_2_3
ANK3	NM_001149	ANK3_61900774	chr10	61900774	1	-	chr10	62158319	62160062	257545	1	2	1	1	4	3	3	3	13	11	6	9	10	6	1	11	3	8	1	0.331316	1	1	0.0335891	0.145496	0.118588	0.149528	3.17222e-11	1.86205e-10	0.0013364	1.30215e-06	9.2273e-07	0.000983267	1	6.76728e-09	0.157286	8.9797e-06	0_0_0_1	0_1_1_0	0_1_0_0
ANK3	NM_001149	ANK3_61900774	chr10	61900774	1	-	chr10	62160062	62160310	259288	1	0	0	3	2	1	5	2	12	8	7	5	12	6	3	7	7	4	1	1	1	0.187954	0.319136	1	0.00511492	0.343786	1.15107e-09	7.67797e-06	0.000129393	0.0128692	1.74353e-09	0.000972322	0.111444	0.000467428	0.000225364	0.0435823	0_0_1_0	0_0_0_0	0_0_0_0
ANK3	NM_001149	ANK3_61900774	chr10	61900774	1	-	chr10	62161133	62161948	260359	3	2	3	8	5	1	5	7	10	6	4	9	5	2	2	6	4	5	0.114846	0.33065	0.152469	7.65241e-05	0.00597131	1	0.00509077	0.000162456	6.46231e-07	0.00123955	0.0432654	1.23494e-06	0.0243161	0.328401	0.303499	0.00328561	0.0510086	0.00916944	1_0_1_1	1_0_1_0	2_1_0_0
ANK3	NM_001149	ANK3_61900774	chr10	61900774	1	-	chr10	62161968	62163173	261194	1	2	3	2	2	1	5	8	19	8	5	7	7	3	0	4	6	6	1	0.330407	0.152222	0.37958	0.3188	1	0.00506926	1.13937e-05	0	7.5106e-06	0.00909005	0.000256531	0.000962028	0.133456	1	0.0631248	0.00192788	0.00131189	0_0_0_1	0_1_0_1	1_1_1_0
ANK3	NM_001149	ANK3_61900774	chr10	61900774	1	-	chr10	62162258	62163173	261484	0	3	4	3	0	2	6	2	10	3	9	7	12	2	1	9	8	6	1	0.136037	0.0483829	0.187563	1	0.339638	0.000549548	0.343353	6.2831e-07	0.1411	3.66988e-07	0.000256531	1.60757e-09	0.328054	1	3.20845e-06	1.71833e-05	0.00131189	0_0_0_0	0_2_1_0	1_1_0_2
ANK3	NM_001149	ANK3_61900774	chr10	61900774	1	-	chr10	62169669	62170331	268895	0	1	3	2	6	2	2	9	12	8	13	4	11	3	2	6	3	7	1	1	0.150474	0.377618	0.000682109	0.33795	0.310295	4.72405e-07	8.39865e-10	6.88012e-06	1.70974e-14	0.0525932	3.42864e-08	0.131786	0.301936	0.00306398	0.154498	0.000117211	0_0_0_0	0_0_1_0	0_1_2_0
ANK3	NM_001149	ANK3_61900774	chr10	61900774	1	-	chr10	62170331	62170797	269557	0	2	3	2	4	6	4	3	11	4	4	5	8	7	1	4	6	4	1	0.32924	0.150337	0.37743	0.0329923	0.00128957	0.0297442	0.146535	2.40431e-08	0.0413204	0.0421159	0.0124202	0.000108875	7.51694e-05	1	0.0614295	0.00182871	0.0420224	0_0_0_0	1_0_1_0	0_1_2_0
ANK3	NM_001149	ANK3_61900774	chr10	61900774	1	-	chr10	62172157	62172744	271383	1	2	7	2	4	5	3	9	15	8	12	5	14	4	6	5	3	7	1	0.328748	0.000168427	0.376959	0.033019	0.00897373	0.116842	4.4679e-07	3.9968e-15	6.77736e-06	1.93068e-12	0.0122956	5.36904e-13	0.0368505	0.000392176	0.0158734	0.153847	0.000114261	1_0_0_0	1_0_1_0	4_2_0_1
ANK3	NM_001149	ANK3_61900774	chr10	61900774	1	-	chr10	62172744	62173528	271970	1	1	2	3	1	1	2	7	10	2	7	6	4	1	1	4	3	2	1	1	0.34495	0.184596	1	1	0.30988	0.0001433	4.94666e-07	0.333804	0.000114772	0.00204559	0.0763989	1	1	0.0610355	0.153847	0.334872	1_0_0_0	0_0_1_0	0_1_1_0
ANK3	NM_001149	ANK3_61900774	chr10	61900774	1	-	chr10	62174182	62174311	273408	0	1	1	2	1	0	4	6	8	8	4	5	6	3	1	4	1	1	1	1	1	0.376583	1	1	0.0295871	0.00140486	8.82377e-05	6.65393e-06	0.0416718	0.0121785	0.00501614	0.13117	1	0.0606822	1	1	0_0_0_0	0_1_0_0	0_1_0_0
ANK3	NM_001149	ANK3_61900774	chr10	61900774	1	-	chr10	62175364	62176934	274590	3	4	3	5	2	1	3	7	5	4	11	7	17	2	1	5	5	0	0.112724	0.0383209	0.149524	0.0191786	0.317947	1	0.116427	0.000139343	0.021369	0.0409479	1.44494e-10	0.000230588	0	0.325469	1	0.0156397	0.0111815	1	0_2_0_1	2_0_2_0	3_0_0_0
ANK3	NM_001149	ANK3_61900774	chr10	61900774	1	-	chr10	62177815	62178657	277041	1	0	2	4	2	4	7	9	15	6	2	7	9	2	1	6	1	1	1	1	0.343956	0.0680654	0.31743	0.0423823	3.46683e-05	4.08462e-07	3.10862e-15	0.00114139	0.333944	0.000224796	8.46547e-06	0.325042	1	0.00285466	1	1	1_0_0_0	0_0_0_0	1_1_0_0
ANK3	NM_001149	ANK3_61900774	chr10	61900774	1	-	chr10	62179088	62179782	278314	1	1	0	2	1	3	2	4	9	4	6	10	2	0	2	5	1	1	1	1	1	0.375324	1	0.141548	0.309099	0.0439717	7.05448e-06	0.04069	0.00116059	3.5338e-08	0.383065	1	0.301052	0.015298	1	1	0_0_0_1	0_0_1_0	0_0_0_0
ANK3	NM_001149	ANK3_61900774	chr10	61900774	1	-	chr10	62180514	62181431	279740	1	4	2	4	2	2	1	3	7	3	9	6	4	1	0	6	3	2	1	0.0379664	0.343669	0.0676677	0.317098	0.336242	1	0.144135	0.000708233	0.138314	2.72125e-07	0.00193872	0.0742929	1	1	0.00280624	0.15207	0.333873	0_1_0_0	1_2_1_0	0_1_1_0
ANK3	NM_001149	ANK3_61900774	chr10	61900774	1	-	chr10	62182808	62183564	282034	1	5	1	7	3	3	3	8	8	4	9	9	7	3	2	6	5	3	1	0.00726998	1	0.000547051	0.122601	0.140842	0.115377	8.35809e-06	7.91244e-05	0.0401951	2.5813e-07	9.12631e-07	0.000759201	0.129911	0.300848	0.00275406	0.0107754	0.13875	1_0_0_0	0_1_2_2	0_1_0_0
ANK3	NM_001149	ANK3_61900774	chr10	61900774	1	-	chr10	62183564	62185441	282790	3	4	4	7	4	6	4	7	10	7	5	12	6	6	2	10	5	7	0.111397	0.0376675	0.0458718	0.000547051	0.0323757	0.0012112	0.0289824	0.000127605	4.0051e-07	0.000100029	0.00823282	1.44407e-11	0.00470287	0.000843981	0.300848	9.92951e-08	0.0107754	0.000106058	2_0_0_1	0_1_0_3	1_1_0_2
ANK3	NM_001149	ANK3_61900774	chr10	61900774	1	-	chr10	62185936	62187718	285162	2	2	5	2	1	5	3	15	10	3	6	12	9	4	0	8	10	6	0.303268	0.326361	0.00985117	0.373358	1	0.0085132	0.115387	0	3.79805e-07	0.137032	0.00110081	1.34601e-11	7.35519e-06	0.0357757	1	3.23615e-05	2.12097e-08	0.00113162	0_1_0_1	1_1_0_0	4_1_0_0
ANK3	NM_001149	ANK3_61900774	chr10	61900774	1	-	chr10	62186604	62187718	285830	1	3	0	7	2	2	2	5	12	6	8	8	5	7	2	9	3	5	1	0.132124	1	0.000530971	0.316078	0.334924	0.308219	0.00898978	5.13995e-10	0.00108264	6.06265e-06	1.64857e-05	0.0211859	6.70594e-05	0.300539	2.09227e-06	0.150482	0.00823992	0_1_0_0	0_2_0_1	0_0_0_0
ANK3	NM_001149	ANK3_61900774	chr10	61900774	1	-	chr10	62187718	62188957	286944	5	3	5	3	2	2	1	11	12	5	6	11	14	3	2	5	10	4	0.00417964	0.131898	0.00980892	0.1804	0.3159	0.334881	1	1.89081e-10	5.01171e-10	0.00796403	0.00109555	7.83413e-10	2.65343e-13	0.12915	0.300672	0.0148095	2.13479e-08	0.040536	3_1_1_0	1_0_0_2	0_0_2_3
ANK3	NM_001149	ANK3_61900774	chr10	61900774	1	-	chr10	62188957	62189665	288183	2	0	1	5	0	4	2	6	7	6	5	9	6	2	2	8	5	3	0.302811	1	1	0.0179453	1	0.0413507	0.307972	0.00127463	0.000654184	0.00106476	0.00802004	8.64328e-07	0.00449958	0.323432	0.300445	3.12138e-05	0.010507	0.137671	1_0_0_1	0_0_0_0	1_0_0_0
ANK3	NM_001149	ANK3_61900774	chr10	61900774	1	-	chr10	62189665	62189865	288891	1	2	1	3	1	5	4	10	11	0	9	7	8	3	2	6	3	1	1	0.325932	1	0.179896	1	0.00844351	0.0289154	9.86748e-09	1.5298e-08	1	2.35009e-07	0.000210287	8.29766e-05	0.129074	0.300445	0.00266026	0.150082	1	0_0_1_0	0_2_0_0	0_1_0_0
ANK3	NM_001149	ANK3_61900774	chr10	61900774	1	-	chr10	62192533	62192775	291759	3	4	4	6	6	0	3	2	11	6	3	2	4	2	1	4	5	4	0.109921	0.0369749	0.0447346	0.00351444	0.000607325	1	0.114753	0.336551	1.38862e-08	0.00104776	0.136527	0.348902	0.07182	0.322816	1	0.0575346	0.0103361	0.039931	1_0_1_1	1_1_2_0	0_1_2_1
ANK3	NM_001149	ANK3_61900774	chr10	61900774	1	-	chr10	62194472	62194856	293698	3	0	3	2	1	0	3	0	6	3	10	3	8	7	2	0	3	4	0.109419	1	0.145369	0.371415	1	1	0.114641	1	0.0040586	0.135994	5.46004e-09	0.153869	7.8183e-05	6.27949e-05	0.299828	1	0.148814	0.0395097	1_1_1_0	0_0_0_0	1_0_1_1
ANK3	NM_001149	ANK3_61900774	chr10	61900774	1	-	chr10	62195796	62196482	295022	4	1	1	7	0	2	0	10	11	7	9	9	9	4	1	6	4	3	0.0261313	1	1	0.000483199	1	0.333474	1	8.49985e-09	1.26376e-08	9.25891e-05	2.08558e-07	7.79103e-07	6.32644e-06	0.0349557	1	0.00251813	0.0463406	0.135982	3_0_1_0	0_0_1_0	0_0_1_0
ANK3	NM_001149	ANK3_61900774	chr10	61900774	1	-	chr10	62199191	62199578	298417	1	0	1	2	0	1	4	2	13	6	7	3	3	5	1	2	4	2	1	1	1	0.370699	1	1	0.0282644	0.334702	7.22289e-12	0.00102615	8.8359e-05	0.153013	0.186112	0.00637433	1	0.358933	0.0460143	0.329833	1_0_0_0	0_0_0_0	0_0_1_0
ANK3	NM_001149	ANK3_61900774	chr10	61900774	1	-	chr10	62200450	62200756	299676	1	0	2	2	2	2	2	5	6	1	6	6	5	1	1	6	0	4	1	1	0.339661	0.37053	0.313423	0.333084	0.306348	0.00849042	0.00391114	1	0.00100127	0.00175064	0.019879	1	1	0.0024424	1	0.0389951	0_1_0_0	0_0_0_0	1_0_1_0
ANK3	NM_001149	ANK3_61900774	chr10	61900774	1	-	chr10	62200756	62201425	299982	4	2	2	3	3	2	5	6	12	10	14	9	6	4	3	3	4	5	0.0258947	0.324396	0.339661	0.177409	0.119663	0.333084	0.00455821	0.00118127	3.34185e-10	5.09744e-09	0	7.34624e-07	0.0041738	0.0347102	0.107564	0.164758	0.0459936	0.00769393	1_0_2_1	1_1_0_0	0_0_2_0
ANK3	NM_001149	ANK3_61900774	chr10	61900774	1	-	chr10	62203608	62204444	302834	5	6	2	4	1	2	3	6	9	2	5	3	11	6	0	7	8	4	0.00392931	0.000853075	0.339309	0.0637652	1	0.332648	0.11323	0.0011529	4.77698e-06	0.328845	0.00752057	0.151969	1.34651e-08	0.000755546	1	0.000294732	1.06237e-05	0.0385753	1_0_2_2	1_3_2_0	0_1_1_0
ANK3	NM_001149	ANK3_61900774	chr10	61900774	1	-	chr10	62209962	62210463	309188	3	1	1	3	2	2	2	6	10	1	8	7	5	0	1	6	3	2	0.107508	1	1	0.175061	0.312128	0.331719	0.304933	0.00109657	2.38777e-07	1	4.58826e-06	0.000174288	0.0188549	1	1	0.00225038	0.145394	0.327267	1_0_2_0	1_0_0_0	0_0_1_0
ANK3	NM_001149	ANK3_61900774	chr10	61900774	1	-	chr10	62213322	62214672	312548	3	0	2	3	4	2	4	2	4	10	5	7	8	2	1	4	6	6	0.107234	1	0.337505	0.17424	0.0299568	0.330942	0.0274172	0.331864	0.0661254	4.1414e-09	0.0072381	0.000169231	5.92871e-05	0.319096	1	0.0537934	0.001377	0.000922336	0_1_2_0	0_0_0_0	0_0_2_0
ANK3	NM_001149	ANK3_61900774	chr10	61900774	1	-	chr10	62216392	62217109	315618	2	2	3	3	0	2	4	5	5	4	8	9	6	2	1	1	10	4	0.298721	0.32131	0.141787	0.173536	1	0.330286	0.027429	0.00790015	0.0178369	0.037494	4.29163e-06	5.72321e-07	0.00367824	0.318503	1	1	1.16817e-08	0.0371433	1_1_0_0	0_2_0_0	0_0_3_0
ANK3	NM_001149	ANK3_61900774	chr10	61900774	1	-	chr10	62274870	62275829	374096	0	2	3	6	3	3	0	5	3	4	6	9	1	1	0	0	6	0	1	0.313031	0.133434	0.00234771	0.110444	0.128425	1	0.00660208	0.166327	0.0343442	0.000705886	2.85662e-07	1	1	1	1	0.00095914	1	0_0_0_0	0_1_0_1	0_2_1_0
ANK3	NM_001149	ANK3_61900774	chr10	61900774	1	-	chr10	62308245	62309528	407471	0	1	4	1	0	1	3	4	5	3	4	5	7	7	1	3	1	2	1	1	0.0355671	1	1	1	0.103271	0.0341954	0.0126636	0.121463	0.0316886	0.007697	0.000233936	2.8837e-05	1	0.143483	1	0.313265	0_0_0_0	1_0_0_0	2_1_0_1
ANK3	NM_001149	ANK3_61900774	chr10	61900774	1	-	chr10	62313154	62314897	412380	2	0	3	0	2	5	2	5	4	2	5	2	7	5	2	2	5	2	0.289347	1	0.128226	1	0.300561	0.00567192	0.293615	0.00609381	0.0525144	0.313919	0.00539577	0.329179	0.000225344	0.00440271	0.288793	0.337362	0.00665943	0.312468	0_1_1_0	0_0_0_0	1_1_1_0
ANK3	NM_001149	ANK3_61900774	chr10	61900774	1	-	chr10	62333865	62334944	433091	1	1	0	3	3	4	1	3	7	4	4	7	9	5	5	5	4	6	1	1	1	0.154083	0.106497	0.0312839	1	0.122899	0.000201267	0.0302666	0.0303661	7.6219e-05	7.10143e-07	0.00429124	0.00293474	0.00823956	0.034623	0.000522545	0_0_1_0	1_0_0_0	0_0_0_0
ANK3	NM_001149	ANK3_61900774	chr10	61900774	1	-	chr10	62348178	62349139	447404	0	4	2	5	2	1	2	4	8	4	5	6	8	4	2	3	4	7	1	0.0270452	0.318883	0.0108036	0.296497	1	0.289716	0.0318779	1.29413e-05	0.0289774	0.00493786	0.000821467	1.19839e-05	0.0264612	0.285907	0.136666	0.0337941	3.31548e-05	0_0_0_0	3_0_1_0	0_1_0_1
ANK3	NM_001149	ANK3_61900774	chr10	61900774	1	-	chr10	62361395	62361784	460621	0	0	3	1	0	2	0	1	6	1	5	7	2	2	0	0	3	0	1	1	0.123281	1	1	0.312065	1	1	0.00156693	1	0.00479046	6.18851e-05	0.341951	0.301875	1	1	0.124576	1	0_0_0_0	0_0_0_0	2_0_1_0
ANK3	NM_001149	ANK3_61900774	chr10	61900774	1	-	chr10	62379107	62379919	478333	2	0	4	4	3	2	3	3	5	6	7	7	2	0	4	7	6	6	0.280452	1	0.0311885	0.0450217	0.102196	0.310106	0.0973149	0.115942	0.00965912	0.000433174	3.08471e-05	5.36635e-05	0.338691	1	0.0196603	8.52899e-05	0.0006482	0.000441356	1_1_0_0	0_0_0_0	1_2_0_1
ANK3	NM_001149	ANK3_61900774	chr10	61900774	1	-	chr10	62384410	62384560	483636	0	0	1	1	0	1	6	7	1	1	1	2	3	0	3	4	3	1	1	1	1	1	1	1	0.000223549	3.24324e-05	1	1	1	0.318058	0.143741	1	0.0933624	0.0381027	0.121598	1	0_0_0_0	0_0_0_0	0_0_1_0
ANK3	NM_001149	ANK3_61900774	chr10	61900774	1	-	chr10	62388525	62389193	487751	0	3	2	4	1	0	3	2	9	7	2	4	6	0	3	4	3	4	1	0.107571	0.312942	0.0443159	1	1	0.0965617	0.307426	4.01633e-07	2.66989e-05	0.305834	0.0329635	0.00132608	1	0.092837	0.0378783	0.121331	0.0273127	0_0_0_0	0_3_0_0	0_0_1_1
ANK3	NM_001149	ANK3_61900774	chr10	61900774	1	-	chr10	62391499	62394319	490725	1	1	0	0	1	1	3	7	5	4	4	2	7	8	1	5	6	2	1	1	1	1	1	1	0.0966589	3.05934e-05	0.00927338	0.0270921	0.0278801	0.317032	0.000126866	7.52248e-07	1	0.00729591	0.000614663	0.303542	0_1_0_0	1_0_0_0	0_0_0_0
ANK3	NM_001149	ANK3_61900774	chr10	61900774	1	-	chr10	62396031	62396964	495257	0	3	3	4	1	2	0	4	6	2	3	7	3	0	5	7	4	1	1	0.106832	0.118597	0.0439045	1	0.308734	1	0.0281132	0.00131771	0.303272	0.112834	4.91123e-05	0.142051	1	0.00241108	7.75273e-05	0.0311747	1	0_0_0_0	1_1_0_1	0_2_0_1
ANK3	NM_001149	ANK3_61900774	chr10	61900774	1	-	chr10	62406328	62407025	505554	0	2	0	2	0	0	1	3	6	5	5	6	5	1	3	5	2	5	1	0.297049	1	0.337531	1	1	1	0.112276	0.00127308	0.00406631	0.00435208	0.000622335	0.00867351	1	0.091278	0.0069158	0.311975	0.00409	0_0_0_0	0_0_0_2	0_0_0_0
ANK3	NM_001149	ANK3_61900774	chr10	61900774	1	-	chr10	62408304	62409694	507530	0	1	0	2	0	1	4	9	16	5	4	15	1	7	2	6	3	8	1	1	1	0.337009	1	1	0.020094	2.55487e-08	0	0.00406873	0.0272746	0	1	1.90263e-05	0.279013	0.000863454	0.118264	9.03638e-07	0_0_0_0	0_0_1_0	0_0_0_0
ANK3	NM_001149	ANK3_61900774	chr10	61900774	1	-	chr10	62414306	62415132	513532	2	5	0	4	1	2	0	5	9	6	7	0	2	2	3	5	0	0	0.278434	0.00347707	1	0.0422481	1	0.307279	1	0.00427525	3.09996e-07	0.00038951	2.67122e-05	1	0.334065	0.296752	0.0904836	0.00680853	1	1	0_1_0_1	0_3_1_1	0_0_0_0
ANK3	NM_001149	ANK3_61900774	chr10	61900774	1	-	chr10	62502205	62502633	601431	0	3	1	3	2	1	1	2	4	2	6	5	4	0	0	2	1	1	1	0.0979895	1	0.130591	0.282616	1	1	0.297409	0.0373576	0.299108	0.000330598	0.00441658	0.0345028	1	1	0.312557	1	1	0_0_0_0	2_1_0_0	0_0_1_0
ANK3	NM_001149	ANK3_61900774	chr10	61900774	1	-	chr10	62506673	62507169	605899	0	0	0	2	2	1	3	1	4	3	2	2	5	3	1	2	7	6	1	1	1	0.324253	0.282264	1	0.0884711	1	0.0370505	0.10732	0.295885	0.305479	0.00622641	0.0963648	1	0.31207	2.39392e-05	0.000277693	0_0_0_0	0_0_0_0	0_0_0_0
ANKRD1	NM_014391	ANKRD1_92681032	chr10	92681032	1	-	chr10	92686317	92686931	5285	3	5	10	15	6	10	6	12	13	7	4	9	30	17	7	26	14	11	0.447107	0.268399	0.085215	0.0126926	0.122529	0.0583332	0.165535	0.0239585	0.075993	0.149324	0.4411	0.144185	0.0012048	0.000318829	0.117841	0.00164331	0.0275356	0.0662269	3_0_0_0	1_3_1_0	2_1_4_3
ANKRD1	NM_014391	ANKRD1_92681032	chr10	92681032	1	-	chr10	92732562	92733787	51530	2	2	2	2	1	3	1	1	5	3	0	2	10	7	2	4	0	9	0.396137	0.429852	0.455795	0.496625	1	0.273793	1	1	0.129447	0.263548	1	0.473117	0.00380485	0.00485181	0.396453	0.226153	1	0.000400025	0_1_0_1	1_0_1_0	0_0_1_1
ANKRD1	NM_014391	ANKRD1_92681032	chr10	92681032	1	-	chr10	93017195	93018284	336163	0	1	1	4	1	3	0	1	1	2	0	1	2	0	1	1	6	7	1	1	1	0.0593335	1	0.13303	1	1	1	0.323833	1	1	0.367259	1	1	1	0.00116855	6.29922e-05	0_0_0_0	0_0_0_1	0_0_0_1
ANTXRL	NM_001278688	ANTXRL_47658232	chr10	47658232	1	+	chr10	47660763	47660875	2531	17	32	8	16	21	12	48	11	24	42	16	40	16	16	10	12	26	31	2.51309e-05	1.10467e-13	0.197215	0.0105242	6.96412e-09	0.0318573	0	0.0621612	0.00165281	0	0.0058452	1.2334e-11	0.143498	0.00214919	0.039567	0.22751	0.000101417	5.7154e-07	1_16_0_0	1_31_0_0	1_7_0_0
ANTXRL	NM_001278688	ANTXRL_47658232	chr10	47658232	1	+	chr10	48358996	48359308	700764	0	0	0	0	0	0	5	4	7	1	5	7	2	0	1	1	1	1	1	1	1	1	1	1	0.00180873	0.0216677	4.39227e-05	1	0.00280527	2.04587e-05	0.305173	1	1	1	1	1	0_0_0_0	0_0_0_0	0_0_0_0
ANXA7	NM_001156	ANXA7_75173843	chr10	75173843	1	-	chr10	75262308	75263059	88465	3	1	3	3	3	2	3	4	9	7	3	4	8	1	3	3	2	2	0.171019	1	0.215486	0.276265	0.17743	0.402344	0.182778	0.101516	0.000699211	0.00111173	0.217154	0.11673	0.00474184	1	0.159646	0.273755	0.420736	0.403306	0_1_1_1	1_0_0_0	1_0_1_1
ARHGAP19	NM_001256423	ARHGAP19_99030447	chr10	99030447	1	-	chr10	99056557	99056682	26110	5	6	10	12	6	4	6	8	16	3	6	13	12	7	11	13	11	8	0.0693213	0.0445021	0.00150591	0.00134312	0.0335715	0.233386	0.0249602	0.0129792	4.41054e-05	0.329038	0.0641125	0.000115481	0.0108127	0.0236361	1.15958e-05	0.00141564	0.00213052	0.0172953	2_3_0_0	3_3_0_0	8_2_0_0
ARHGAP19	NM_001256423	ARHGAP19_99030447	chr10	99030447	1	-	chr10	99063695	99064132	33248	6	2	4	7	4	1	3	4	2	2	2	7	14	14	4	7	5	5	0.0153833	0.46444	0.201362	0.0473419	0.125601	1	0.259311	0.201018	0.545622	0.474386	0.487555	0.0298636	0.000529521	1.90084e-07	0.12327	0.0670124	0.143682	0.118275	3_3_0_0	1_1_0_0	1_3_0_0
ARHGAP19	NM_001256423	ARHGAP19_99030447	chr10	99030447	1	-	chr10	99065629	99065995	35182	3	6	4	5	3	7	3	4	3	0	7	1	8	4	1	5	10	9	0.241449	0.0257746	0.193079	0.16246	0.258468	0.0172293	0.247404	0.194313	0.408557	1	0.0146788	1	0.0527995	0.166354	1	0.191838	0.00138281	0.00223467	1_2_0_0	1_5_0_0	1_3_0_0
ARHGAP19	NM_001256423	ARHGAP19_99030447	chr10	99030447	1	-	chr10	99071206	99071497	40759	6	4	11	3	7	8	2	4	9	3	4	3	13	6	2	10	7	5	0.0105338	0.142555	5.11849e-05	0.375444	0.00345065	0.00311021	0.421722	0.174168	0.00901348	0.281654	0.160024	0.337484	0.000494885	0.0275295	0.420206	0.00390134	0.0225682	0.0914912	3_3_0_0	1_3_0_0	5_6_0_0
ARHGAP19	NM_001256423	ARHGAP19_99030447	chr10	99030447	1	-	chr10	99071497	99072074	41050	7	9	11	12	7	11	4	8	6	4	7	4	18	4	3	9	4	8	0.00235486	0.000223044	3.2842e-05	9.85662e-05	0.00329336	2.39376e-05	0.104595	0.00396739	0.0933206	0.138835	0.00893518	0.202115	2.62042e-07	0.148302	0.229657	0.00843887	0.198498	0.00415783	3_4_0_0	3_6_0_0	4_7_0_0
ARHGAP22	NM_001256026	ARHGAP22_49701692	chr10	49701692	1	-	chr10	49559490	49560886	-142202	4	3	6	7	5	3	2	3	3	2	10	7	3	1	2	8	5	5	0.0455203	0.168804	0.00413206	0.00269578	0.0107334	0.181638	0.339771	0.188709	0.248843	0.368307	2.35879e-07	0.00118219	0.262722	1	0.330263	0.00037173	0.0246637	0.0185217	1_2_0_1	3_0_0_0	1_2_0_3
ARHGAP22	NM_001256026	ARHGAP22_49701692	chr10	49701692	1	-	chr10	49560949	49561624	-140743	3	3	1	3	3	1	1	4	4	4	12	9	3	3	3	5	4	4	0.147691	0.169807	1	0.237747	0.152549	1	1	0.0731344	0.120757	0.0639023	2.86172e-10	1.79499e-05	0.264546	0.170786	0.136659	0.0369462	0.0812133	0.0679581	1_1_1_0	0_3_0_0	0_1_0_0
ARHGAP22	NM_001256026	ARHGAP22_49701692	chr10	49701692	1	-	chr10	49563898	49564660	-137794	0	4	2	3	3	0	0	4	8	1	6	7	3	1	0	4	5	2	1	0.0602487	0.38086	0.239599	0.153895	1	1	0.0743552	0.000839002	1	0.00390618	0.00130153	0.267372	1	1	0.10504	0.0258529	0.376444	0_0_0_0	2_2_0_0	0_2_0_0
ARHGAP22	NM_001256026	ARHGAP22_49701692	chr10	49701692	1	-	chr10	49569265	49570159	-132427	2	4	5	7	4	2	4	6	12	7	6	14	6	3	4	9	1	4	0.345686	0.0620374	0.0216567	0.00320027	0.0509591	0.379466	0.0470215	0.00518761	2.1075e-07	0.000539352	0.004236	5.25557e-12	0.0215206	0.175369	0.0414987	6.8269e-05	1	0.0712313	0_2_0_0	2_1_0_1	1_4_0_0
ARHGAP22	NM_001256026	ARHGAP22_49701692	chr10	49701692	1	-	chr10	49571019	49571784	-130673	4	3	3	6	5	7	4	5	10	7	9	13	11	4	3	5	7	5	0.0485353	0.174911	0.192943	0.0135781	0.0120187	0.000690618	0.0474828	0.0234668	2.44603e-05	0.000560215	6.51993e-06	2.4069e-10	6.41443e-06	0.0636654	0.140869	0.040849	0.00127158	0.0209483	2_1_1_0	1_2_0_0	1_2_0_0
ARHGAP22	NM_001256026	ARHGAP22_49701692	chr10	49701692	1	-	chr10	49571784	49572686	-129908	5	5	6	9	2	5	0	5	11	5	6	3	4	3	4	6	4	4	0.011055	0.0166933	0.0049216	9.9734e-05	0.352376	0.0208378	1	0.023651	2.84181e-06	0.0187528	0.00441379	0.214641	0.143132	0.177003	0.0422771	0.0122262	0.0868109	0.0729896	2_3_0_0	4_0_1_0	2_4_0_0
ARHGAP22	NM_001256026	ARHGAP22_49701692	chr10	49701692	1	-	chr10	49613492	49614911	-88200	2	3	2	7	0	3	6	7	6	1	5	5	1	0	1	2	2	3	0.364203	0.200806	0.403107	0.00686487	1	0.216182	0.00396744	0.00221751	0.0310162	1	0.031689	0.0452114	1	1	1	0.448353	0.420736	0.217496	0_1_0_1	0_2_0_1	0_2_0_0
ARHGAP22	NM_001256026	ARHGAP22_49701692	chr10	49701692	1	-	chr10	49614911	49616684	-86781	2	5	3	2	5	4	1	7	8	5	10	7	3	1	2	6	3	4	0.367901	0.0258519	0.220873	0.459024	0.0199159	0.0930196	1	0.00180555	0.00328761	0.0274077	3.4292e-06	0.00378083	0.32551	1	0.354443	0.0242273	0.240774	0.0918451	2_0_0_0	3_0_2_0	3_0_0_0
ARHGAP22	NM_001256026	ARHGAP22_49701692	chr10	49701692	1	-	chr10	49616855	49618130	-84837	3	6	3	3	5	1	4	6	3	6	10	8	2	4	2	1	5	3	0.17783	0.00586698	0.234135	0.279091	0.0172588	1	0.0625959	0.00912081	0.311015	0.00606357	3.57171e-06	0.000607619	0.483493	0.0898298	0.359359	1	0.044346	0.226804	0_2_1_0	5_1_0_0	1_2_0_0
ARHGAP22	NM_001256026	ARHGAP22_49701692	chr10	49701692	1	-	chr10	49629623	49629909	-72069	1	1	2	2	1	0	3	4	1	2	7	10	5	1	1	4	0	2	1	1	0.424014	0.463937	1	1	0.191062	0.119953	1	0.406777	0.00295966	4.94793e-05	0.116087	1	1	0.169211	1	0.423002	1_0_0_0	1_0_0_0	2_0_0_0
ARHGAP22	NM_001256026	ARHGAP22_49701692	chr10	49701692	1	-	chr10	49632624	49633754	-69068	2	1	3	1	1	0	4	2	5	4	7	8	5	5	0	6	4	0	0.386148	1	0.241612	1	1	1	0.0711977	0.431781	0.102193	0.106346	0.00325698	0.00135154	0.123769	0.0320327	1	0.0407752	0.144199	1	1_1_0_0	0_1_0_0	1_1_1_0
ARHGAP22	NM_001256026	ARHGAP22_49701692	chr10	49701692	1	-	chr10	49638374	49639626	-63318	5	9	4	6	3	3	10	10	11	10	14	9	8	7	3	8	1	5	0.0192905	3.63515e-05	0.119768	0.0366948	0.196161	0.240491	3.20857e-07	2.07463e-05	0.000115026	4.44273e-06	1.26727e-10	0.000339727	0.011104	0.00199784	0.18778	0.00507728	1	0.0497466	2_2_0_1	4_3_0_2	0_2_2_0
ARHGAP22	NM_001256026	ARHGAP22_49701692	chr10	49701692	1	-	chr10	49643000	49645661	-58692	1	4	4	9	2	8	3	6	8	8	12	11	5	3	2	4	4	2	1	0.104304	0.119691	0.00159311	0.408623	0.00119302	0.204659	0.0212685	0.00796597	0.000735624	1.86813e-07	2.72821e-05	0.147547	0.248175	0.383195	0.206143	0.160674	0.446902	0_1_0_0	0_1_3_0	1_2_1_0
ARHGAP22	NM_001256026	ARHGAP22_49701692	chr10	49701692	1	-	chr10	49646343	49647264	-55349	3	3	0	6	5	4	7	7	10	5	2	6	8	3	2	4	4	0	0.200042	0.234723	1	0.0439436	0.0291763	0.133049	0.000998163	0.00483518	0.000789233	0.0436103	0.437153	0.0307685	0.0149135	0.246373	0.381679	0.202623	0.159872	1	0_1_1_1	0_1_2_0	0_0_0_0
ARHGAP22	NM_001256026	ARHGAP22_49701692	chr10	49701692	1	-	chr10	49648213	49649460	-53479	0	5	6	8	3	3	8	6	11	7	3	6	11	1	5	5	3	8	1	0.0400305	0.0209848	0.00676377	0.220025	0.257252	0.000176391	0.0199632	0.000235122	0.00388153	0.260228	0.0342851	0.000684179	1	0.0267805	0.115616	0.293254	0.00144962	0_0_0_0	1_4_0_0	0_5_0_1
ARHGAP22	NM_001256026	ARHGAP22_49701692	chr10	49701692	1	-	chr10	49649985	49652519	-51707	6	5	5	10	9	4	8	4	10	8	6	18	20	4	3	16	6	9	0.00684018	0.0471162	0.0668091	0.000624657	5.57272e-05	0.141224	0.000184012	0.146696	0.0011807	0.00119297	0.0167558	1.30818e-12	5.23443e-10	0.129692	0.206414	4.66199e-08	0.0385205	0.000400025	4_2_0_0	1_4_0_0	3_2_0_0
ARHGAP22	NM_001256026	ARHGAP22_49701692	chr10	49701692	1	-	chr10	49652519	49654253	-49173	2	4	0	6	7	2	5	13	15	4	8	7	12	5	7	9	8	9	0.407292	0.123094	1	0.0570478	0.00229771	0.457993	0.0320173	1.06839e-07	4.31359e-07	0.12093	0.00172827	0.0155185	0.000422453	0.0558784	0.00165903	0.00434788	0.00448015	0.000681966	1_1_0_0	0_3_0_1	0_0_0_0
ARHGAP22	NM_001256026	ARHGAP22_49701692	chr10	49701692	1	-	chr10	49656983	49657850	-44709	4	2	2	6	5	5	4	3	12	10	7	7	8	4	9	6	4	5	0.0988264	0.438806	0.466314	0.0648323	0.0407571	0.0749702	0.108421	0.299919	0.000243373	4.74412e-05	0.00846875	0.0201473	0.0322864	0.144656	2.89871e-05	0.0825316	0.203196	0.0842475	2_1_1_0	0_1_1_0	1_1_0_0
ARHGAP22	NM_001256026	ARHGAP22_49701692	chr10	49701692	1	-	chr10	49664284	49666594	-37408	4	3	2	3	2	1	1	2	12	9	5	5	4	4	2	5	3	3	0.116398	0.277136	0.484438	0.383211	0.432803	1	1	0.479346	0.000571015	0.000584748	0.0876129	0.12823	0.326156	0.1624	0.423758	0.183839	0.357061	0.325637	0_2_0_2	2_1_0_0	0_2_0_0
ARHGAP22	NM_001256026	ARHGAP22_49701692	chr10	49701692	1	-	chr10	49668509	49669539	-33183	0	5	8	8	6	2	3	14	13	10	10	12	9	7	3	14	5	10	1	0.0776332	0.00674734	0.0216446	0.0163702	0.488969	0.259311	4.96411e-07	0.000272399	0.000301398	0.000459488	7.81148e-05	0.0331228	0.0160591	0.253285	8.33733e-05	0.143682	0.00080997	0_0_0_0	4_1_0_0	4_2_1_1
ARHGAP22	NM_001256026	ARHGAP22_49701692	chr10	49701692	1	-	chr10	49669689	49671733	-32003	9	3	7	7	10	6	4	8	7	3	13	10	8	3	6	6	4	3	0.000178939	0.301322	0.0251114	0.0561623	3.60381e-05	0.0523282	0.134447	0.00763331	0.0773586	0.318973	4.17797e-06	0.00205737	0.06949	0.319408	0.0181042	0.131383	0.250899	0.358474	2_4_0_3	1_0_1_1	2_4_0_1
ARHGAP22	NM_001256026	ARHGAP22_49701692	chr10	49701692	1	-	chr10	49671733	49672833	-29959	6	3	4	10	7	7	11	13	19	10	16	10	11	3	5	4	7	1	0.0186866	0.312728	0.220862	0.00524316	0.00688323	0.0241642	5.68484e-06	8.07734e-06	2.73417e-07	0.000361885	1.54857e-08	0.00244411	0.0147888	0.326332	0.0610993	0.330822	0.0514183	1	0_4_1_1	1_2_0_0	2_1_1_0
ARHGAP22	NM_001256026	ARHGAP22_49701692	chr10	49701692	1	-	chr10	49678626	49679772	-23066	8	5	10	10	6	9	4	10	17	10	12	16	13	6	6	9	10	4	0.00360409	0.114909	0.00288165	0.0136001	0.0331884	0.00861464	0.170594	0.0017212	2.8994e-05	0.000803388	0.000169319	5.57262e-06	0.00930062	0.0698465	0.0384149	0.0514808	0.00868538	0.275058	5_2_1_0	4_0_1_0	2_4_2_2
ARHGAP22	NM_001256026	ARHGAP22_49701692	chr10	49701692	1	-	chr10	49683825	49684503	-17867	4	5	10	5	7	7	10	8	14	11	5	6	13	8	3	9	12	10	0.209687	0.146712	0.00972474	0.277707	0.0202727	0.0679896	0.000617881	0.0326796	0.00338622	0.00107865	0.193567	0.158791	0.0282209	0.0290977	0.353798	0.0984115	0.00489434	0.0137032	4_0_0_0	0_2_1_2	4_5_1_0
ARHGAP22	NM_001256026	ARHGAP22_49701692	chr10	49701692	1	-	chr10	49686711	49687662	-14981	5	6	5	8	8	3	6	13	23	11	12	15	10	10	1	5	7	7	0.134442	0.104739	0.255504	0.109696	0.0134501	0.447627	0.0711085	0.000743314	4.03933e-06	0.00260602	0.00237912	0.000468172	0.13519	0.00875435	1	0.385128	0.15657	0.124655	3_1_1_0	3_2_0_1	1_2_1_1
ARHGAP22	NM_001256026	ARHGAP22_49701692	chr10	49701692	1	-	chr10	49691751	49692936	-9941	6	4	13	13	10	4	4	15	26	8	19	15	11	2	9	8	9	4	0.107892	0.330463	0.00729446	0.0157223	0.00327851	0.380783	0.293677	0.000789523	1.17044e-05	0.0671282	1.67452e-05	0.00367165	0.17825	0.579327	0.0185859	0.268891	0.115549	0.428075	1_3_0_2	2_1_1_0	4_4_2_3
ARHGAP22	NM_001256026	ARHGAP22_49701692	chr10	49701692	1	-	chr10	49693214	49694251	-8478	9	7	11	14	4	5	7	27	34	12	19	23	13	10	6	10	14	15	0.0148085	0.096117	0.0306238	0.0110594	0.269717	0.294555	0.0737653	5.17777e-10	1.69144e-08	0.00444403	2.81184e-05	5.51111e-06	0.123364	0.0285056	0.134549	0.185045	0.0132141	0.00463801	3_3_2_1	2_3_2_0	2_5_2_2
ARHGAP22	NM_001256026	ARHGAP22_49701692	chr10	49701692	1	-	chr10	49704675	49705171	2983	12	5	9	11	6	6	10	13	18	10	18	18	19	7	7	13	19	4	0.00413512	0.300599	0.147228	0.0870295	0.140104	0.287783	0.029911	0.0258689	0.0211848	0.0616379	0.00171591	0.00445317	0.0817138	0.200898	0.156956	0.192976	0.00582052	0.498094	4_7_1_0	1_4_0_0	0_6_1_2
ARHGAP22	NM_001256026	ARHGAP22_49701692	chr10	49701692	1	-	chr10	49705298	49706208	3606	4	6	14	17	11	8	18	18	22	9	15	21	23	12	11	22	13	11	0.350673	0.219638	0.020239	0.00621935	0.00398741	0.15653	2.89572e-05	0.00133902	0.00434999	0.0886174	0.00970032	0.000724449	0.0292371	0.0233914	0.0233309	0.0209446	0.0584464	0.0941893	0_3_1_0	1_4_1_0	6_4_2_2
ARHGAP22	NM_001256026	ARHGAP22_49701692	chr10	49701692	1	-	chr10	49710302	49710970	8610	1	6	8	11	10	10	5	11	18	14	23	15	13	5	5	12	12	15	1	0.156182	0.123097	0.0504918	0.00356475	0.0332922	0.20633	0.0200536	0.00487193	0.000745764	2.44207e-07	0.00446148	0.123364	0.282267	0.213934	0.111356	0.0361994	0.00463801	0_1_0_0	1_3_0_2	4_3_1_0
ARHGAP22	NM_001256026	ARHGAP22_49701692	chr10	49701692	1	-	chr10	49710970	49712232	9278	7	6	9	8	12	6	6	12	14	7	21	20	15	4	2	7	5	6	0.0580846	0.151183	0.0715778	0.149073	0.000319834	0.202977	0.116915	0.00858557	0.0258188	0.111459	1.5618e-06	6.85075e-05	0.0652028	0.363304	0.552043	0.326458	0.367557	0.26312	7_0_0_0	4_0_1_1	5_3_1_0
ARHGAP22	NM_001256026	ARHGAP22_49701692	chr10	49701692	1	-	chr10	49713717	49714501	12025	16	8	12	15	10	13	13	12	29	11	21	31	24	12	8	10	18	16	1.7257e-07	0.0332873	0.0052467	0.00216616	0.00161283	0.00127159	4.00196e-05	0.00293526	1.69504e-08	0.00335618	4.29341e-08	7.58948e-13	0.000346862	0.00214906	0.0231192	0.115715	0.00015423	0.000307124	8_3_1_4	5_2_1_0	10_2_0_0
ARHGAP22	NM_001256026	ARHGAP22_49701692	chr10	49701692	1	-	chr10	49757683	49758410	55991	10	6	10	6	4	4	3	1	5	3	3	1	8	4	7	12	1	2	9.2758e-07	0.0115177	2.29734e-05	0.0439436	0.0889381	0.133049	0.200293	1	0.11754	0.243774	0.258411	1	0.0149135	0.117028	0.000764424	2.15411e-05	1	0.447736	4_6_0_0	3_2_0_1	7_1_2_0
ARHGAP22	NM_001256026	ARHGAP22_49701692	chr10	49701692	1	-	chr10	49759257	49760065	57565	7	2	1	6	4	3	7	9	4	4	4	6	5	8	1	5	7	4	0.00107446	0.423091	1	0.0479329	0.0998205	0.259276	0.00119461	0.000222325	0.212488	0.124073	0.132133	0.0314589	0.153908	0.000769846	1	0.110504	0.0104969	0.138679	3_4_0_0	1_1_0_0	0_1_0_0
ARHGAP22	NM_001256026	ARHGAP22_49701692	chr10	49701692	1	-	chr10	49820103	49821482	118411	4	4	1	4	2	4	1	2	5	6	7	7	5	1	2	4	4	3	0.0563895	0.0659479	1	0.12386	0.356233	0.0780387	1	0.383044	0.0571852	0.0047315	0.000626707	0.00199957	0.0624935	1	0.351086	0.106774	0.0908129	0.19891	1_2_0_1	1_3_0_0	1_0_0_0
ARHGAP22	NM_001256026	ARHGAP22_49701692	chr10	49701692	1	-	chr10	49839076	49839810	137384	0	5	5	6	1	2	6	7	3	2	2	3	6	5	3	3	6	1	1	0.015545	0.0206878	0.0123832	1	0.376781	0.00150364	0.000784072	0.252653	0.370307	0.374797	0.208734	0.0199365	0.01582	0.137869	0.231985	0.00614934	1	0_0_0_0	3_1_1_0	2_2_0_1
ARHGAP22	NM_001256026	ARHGAP22_49701692	chr10	49701692	1	-	chr10	49848744	49849361	147052	4	1	3	4	2	4	2	3	4	4	8	7	9	8	4	7	7	4	0.0442083	1	0.183518	0.105973	0.34439	0.0652767	0.338234	0.185952	0.116209	0.0618689	5.13155e-05	0.00107266	0.000173281	2.98309e-05	0.0383319	0.00199503	0.000907492	0.0652435	1_3_0_0	0_1_0_0	2_0_0_1
ARHGAP22	NM_001256026	ARHGAP22_49701692	chr10	49701692	1	-	chr10	49856053	49856585	154361	2	4	3	6	2	2	8	4	6	5	3	16	6	2	9	9	6	7	0.33666	0.0556634	0.180502	0.010254	0.341709	0.36921	7.67507e-06	0.0678544	0.0128254	0.0154719	0.174773	1.11022e-16	0.0158124	0.358304	1.56612e-07	3.27928e-05	0.00484733	0.000441956	0_1_1_0	4_0_0_0	3_0_0_0
ARHGAP22	NM_001256026	ARHGAP22_49701692	chr10	49701692	1	-	chr10	49866885	49867899	165193	2	1	2	1	4	3	9	6	3	1	5	5	6	4	2	7	2	0	0.333162	1	0.370103	1	0.043093	0.171512	2.49944e-07	0.00338608	0.234946	1	0.0153075	0.0219824	0.0138374	0.0532519	0.323119	0.00146808	0.378686	1	1_1_0_0	1_0_0_0	1_0_1_0
ARID5B	NM_032199	ARID5B_63661012	chr10	63661012	1	+	chr10	62710258	62710893	-950754	3	1	0	1	0	0	1	3	2	0	5	5	1	0	1	1	2	0	0.0756204	1	1	1	1	1	1	0.0883645	0.295079	1	0.0021196	0.00256539	1	1	1	1	0.279189	1	0_0_1_2	0_0_1_0	0_0_0_0
ARID5B	NM_032199	ARID5B_63661012	chr10	63661012	1	+	chr10	63380143	63381231	-280869	2	1	1	4	1	0	6	7	5	7	3	1	1	1	2	1	4	3	0.304176	1	1	0.0674484	1	1	0.000503519	0.000131266	0.0207641	0.000102778	0.13885	1	1	1	0.301037	1	0.0483089	0.139222	0_0_1_1	1_0_0_0	1_0_0_0
ARID5B	NM_032199	ARID5B_63661012	chr10	63661012	1	+	chr10	63431034	63433506	-229978	0	0	0	1	2	1	2	6	5	3	6	6	6	0	0	5	2	0	1	1	1	1	0.32446	1	0.316546	0.00193075	0.0269639	0.147874	0.00160694	0.00268073	0.00746377	1	1	0.020192	0.358646	1	0_0_0_0	0_0_0_0	0_0_0_0
ARID5B	NM_032199	ARID5B_63661012	chr10	63661012	1	+	chr10	63466115	63467887	-194897	1	1	0	3	1	1	4	1	2	3	7	8	1	2	1	2	1	1	1	1	1	0.210702	1	1	0.0364144	1	0.407113	0.156416	0.000259312	5.48647e-05	1	0.344699	1	0.389584	1	1	0_0_0_1	0_0_0_1	0_0_0_0
ARID5B	NM_032199	ARID5B_63661012	chr10	63661012	1	+	chr10	63499650	63500086	-161362	0	0	3	6	2	3	3	2	9	8	4	4	1	1	1	5	4	5	1	1	0.178114	0.00949411	0.339028	0.173102	0.139133	0.371206	7.21548e-05	3.1433e-05	0.0604688	0.0762319	1	1	1	0.0306383	0.0720713	0.0156148	0_0_0_0	0_0_0_0	0_0_0_3
ARID5B	NM_032199	ARID5B_63661012	chr10	63661012	1	+	chr10	63505412	63506845	-155600	8	0	3	4	1	3	5	2	5	8	7	8	7	4	1	5	6	2	7.84106e-06	1	0.180135	0.102235	1	0.175519	0.0087616	0.373845	0.0422248	3.54644e-05	0.000434194	0.000118322	0.0040108	0.0554912	1	0.0321378	0.004791	0.367265	0_2_3_3	0_0_0_0	0_0_2_1
ARID5B	NM_032199	ARID5B_63661012	chr10	63661012	1	+	chr10	63511419	63513500	-149593	1	2	7	2	3	7	7	2	17	7	6	6	7	3	1	7	0	6	1	0.35979	0.000565866	0.416725	0.148708	0.000485209	0.000127842	0.376725	3.77476e-15	0.000413701	0.00340004	0.00588832	0.00448261	0.166269	1	0.00191976	1	0.00340411	0_0_1_0	0_0_0_2	0_1_6_0
ARID5B	NM_032199	ARID5B_63661012	chr10	63661012	1	+	chr10	63515686	63516502	-145326	3	0	1	1	4	3	2	2	10	3	11	6	4	2	2	2	11	6	0.145583	1	1	1	0.0473397	0.180017	0.338921	0.378497	1.32743e-05	0.17449	8.05724e-09	0.00620571	0.129462	0.3619	0.329167	0.411351	4.00098e-08	0.00358832	0_0_2_1	0_0_0_0	0_0_1_0
ARID5B	NM_032199	ARID5B_63661012	chr10	63661012	1	+	chr10	63516595	63519308	-144417	4	1	1	3	2	4	3	4	8	3	6	9	8	5	2	7	4	1	0.0449675	1	1	0.235253	0.345628	0.0663811	0.145036	0.0715022	0.000711038	0.174904	0.00358041	1.56817e-05	0.00107936	0.0147887	0.32962	0.00210883	0.07924	1	0_1_2_1	0_1_0_0	0_0_0_1
ARID5B	NM_032199	ARID5B_63661012	chr10	63661012	1	+	chr10	63521155	63521861	-139857	3	5	4	0	2	3	3	8	9	7	2	10	7	3	7	6	3	3	0.148146	0.0153058	0.0711368	1	0.347824	0.183259	0.146359	8.94264e-05	0.000128476	0.000480418	0.373939	1.44359e-06	0.00542013	0.171246	9.73025e-05	0.0105698	0.201985	0.183306	1_0_1_1	0_1_3_1	0_0_1_3
ARID5B	NM_032199	ARID5B_63661012	chr10	63661012	1	+	chr10	63521861	63523732	-139151	2	3	6	5	5	7	3	10	14	3	14	7	10	10	1	9	13	7	0.342549	0.170321	0.00428614	0.0409375	0.0110512	0.000579047	0.146359	4.89924e-07	4.08278e-10	0.176975	9.15934e-14	0.00125127	3.32205e-05	1.14261e-07	1	5.3548e-05	6.35139e-11	0.000589955	0_0_0_2	0_0_1_2	0_1_3_2
ARID5B	NM_032199	ARID5B_63661012	chr10	63661012	1	+	chr10	63525276	63526860	-135736	3	5	4	5	3	2	2	3	5	4	6	11	6	6	4	9	9	4	0.150019	0.0158164	0.0728137	0.0423243	0.155114	0.377905	0.34244	0.192962	0.0498215	0.0655175	0.00403669	1.04738e-07	0.0206053	0.00305087	0.0407856	6.11535e-05	1.57895e-05	0.0698519	0_0_1_2	0_0_5_0	1_0_1_2
ARID5B	NM_032199	ARID5B_63661012	chr10	63661012	1	+	chr10	63532519	63532962	-128493	1	0	1	2	0	1	1	3	5	0	7	7	4	1	0	2	8	2	1	1	1	0.427994	1	1	1	0.197521	0.0533086	1	0.000705739	0.0015666	0.144043	1	1	0.422162	0.000188851	0.381679	0_0_1_0	0_0_0_0	0_0_1_0
ARID5B	NM_032199	ARID5B_63661012	chr10	63661012	1	+	chr10	63547498	63549112	-113514	4	3	2	2	0	1	3	9	11	6	10	14	9	4	6	5	3	3	0.0528541	0.176756	0.388367	0.43166	1	1	0.150186	1.50272e-05	4.3843e-06	0.00457094	7.70055e-07	2.72329e-11	0.00037859	0.0697945	0.0011292	0.0455152	0.212421	0.192074	0_1_3_0	1_1_1_0	0_0_1_1
ARID5B	NM_032199	ARID5B_63661012	chr10	63661012	1	+	chr10	63554412	63554597	-106600	1	2	1	2	3	3	2	4	5	3	7	7	6	2	3	2	5	0	1	0.381625	1	0.445509	0.169687	0.210417	0.356014	0.083647	0.0550531	0.200001	0.00103468	0.00188809	0.0301912	0.376824	0.157928	0.438381	0.0332025	1	0_0_1_0	0_0_0_2	0_0_0_1
ARID5B	NM_032199	ARID5B_63661012	chr10	63661012	1	+	chr10	63574365	63575204	-86647	0	0	1	1	3	4	4	5	7	2	7	7	8	6	4	5	5	2	1	1	1	1	0.186692	0.0930196	0.0632287	0.0328855	0.0113403	0.395717	0.00187507	0.00378083	0.00586928	0.00647167	0.0535334	0.0655527	0.0424793	0.402729	0_0_0_0	0_0_0_0	0_0_0_1
ARID5B	NM_032199	ARID5B_63661012	chr10	63661012	1	+	chr10	63583616	63584285	-77396	1	2	1	6	4	3	2	3	10	3	9	15	9	4	3	10	5	4	1	0.396936	1	0.0261958	0.0723342	0.228809	0.365957	0.2397	0.000169954	0.215403	6.24644e-05	2.13811e-11	0.00177025	0.0900445	0.163838	8.80345e-05	0.0513499	0.103559	0_0_1_0	0_0_2_0	0_0_0_1
ARID5B	NM_032199	ARID5B_63661012	chr10	63661012	1	+	chr10	63589875	63590815	-71137	1	1	0	4	4	1	6	8	5	3	5	5	5	2	2	5	6	0	1	1	1	0.159281	0.0775528	1	0.00305866	0.000642852	0.0896716	0.226771	0.0399181	0.0580525	0.112839	0.415485	0.367748	0.0918315	0.0207529	1	0_0_0_1	0_0_0_1	0_0_0_0
ARID5B	NM_032199	ARID5B_63661012	chr10	63661012	1	+	chr10	63593631	63594644	-67381	1	5	2	4	1	5	8	11	7	6	1	8	5	4	1	0	3	3	1	0.0323069	0.425448	0.173582	1	0.0451599	7.95969e-05	2.95824e-06	0.0171102	0.0115607	1	0.00205304	0.121888	0.108133	1	1	0.269813	0.257246	0_0_1_0	0_1_0_4	0_0_1_1
ARID5B	NM_032199	ARID5B_63661012	chr10	63661012	1	+	chr10	63596402	63596691	-64610	3	5	6	4	5	4	6	10	8	2	6	8	5	5	4	8	7	6	0.179546	0.0362106	0.014392	0.172452	0.0247343	0.112959	0.00405053	3.32627e-05	0.00653928	0.418877	0.0140259	0.00186912	0.128791	0.0397529	0.0680592	0.00524397	0.0065214	0.0156131	0_0_3_0	0_2_0_3	0_0_1_5
ARID5B	NM_032199	ARID5B_63661012	chr10	63661012	1	+	chr10	63596691	63598390	-64321	3	2	2	4	2	0	2	1	5	8	10	14	10	3	3	7	6	3	0.179546	0.413879	0.429195	0.172452	0.391962	1	0.37722	1	0.104611	0.00048395	1.30849e-05	6.65875e-09	0.00116494	0.235534	0.1831	0.016198	0.0221326	0.253991	0_0_1_2	0_0_1_1	0_0_0_2
ARID5B	NM_032199	ARID5B_63661012	chr10	63661012	1	+	chr10	63597600	63598390	-63412	0	1	1	1	4	3	6	7	5	8	8	5	8	5	2	6	2	2	1	1	1	1	0.0771441	0.240491	0.00409555	0.00435722	0.107184	0.000354225	0.000560629	0.063302	0.011104	0.0345367	0.379022	0.0419565	0.447904	0.43404	0_0_0_0	1_0_0_0	0_0_1_0
ARID5B	NM_032199	ARID5B_63661012	chr10	63661012	1	+	chr10	63599161	63600893	-61851	2	3	1	5	3	2	6	5	12	9	10	3	4	3	2	8	6	11	0.38179	0.23183	1	0.101353	0.205878	0.436036	0.00697791	0.053521	3.18869e-05	7.76634e-05	1.44179e-05	0.296282	0.240263	0.240931	0.385015	0.005948	0.0290781	5.46072e-06	0_0_1_1	0_0_2_1	0_0_0_1
ARID5B	NM_032199	ARID5B_63661012	chr10	63661012	1	+	chr10	63600212	63600893	-60800	2	3	5	6	1	1	4	5	15	8	12	4	5	2	8	3	3	4	0.390127	0.233134	0.053658	0.0421677	1	1	0.0781626	0.0551386	9.36265e-08	0.000796137	8.31373e-08	0.163779	0.143023	0.422261	8.35927e-05	0.335486	0.283214	0.13947	0_0_1_1	0_0_3_0	1_0_3_1
ARID5B	NM_032199	ARID5B_63661012	chr10	63661012	1	+	chr10	63604725	63605594	-56287	1	2	2	4	5	1	5	7	9	10	8	5	2	6	2	2	5	4	1	0.421983	0.444453	0.201105	0.0332159	1	0.0247677	0.00533863	0.0028344	1.10265e-05	0.00122203	0.0778449	0.521123	0.0155318	0.383525	0.49607	0.0787714	0.144192	0_0_1_0	0_0_1_1	0_0_2_0
ARID5B	NM_032199	ARID5B_63661012	chr10	63661012	1	+	chr10	63612078	63612837	-48934	1	6	4	2	4	4	10	9	13	8	5	15	9	2	3	5	6	5	1	0.0183741	0.159954	0.503315	0.109236	0.154654	2.78587e-06	0.000460102	1.89439e-05	0.00153198	0.0658104	3.07742e-08	0.0104384	0.4446	0.215909	0.135962	0.0412435	0.0725667	0_0_1_0	0_0_4_2	0_0_3_1
ARID5B	NM_032199	ARID5B_63661012	chr10	63661012	1	+	chr10	63617505	63619509	-43507	6	3	3	4	2	4	4	3	13	3	8	6	5	3	7	11	6	6	0.0108283	0.260961	0.305332	0.236095	0.432915	0.162711	0.113976	0.295994	8.63045e-05	0.276395	0.00262423	0.0502427	0.198793	0.292167	0.00169726	0.000749693	0.0531348	0.0342243	1_2_2_1	0_0_2_1	0_1_1_1
ARID5B	NM_032199	ARID5B_63661012	chr10	63661012	1	+	chr10	63618172	63620747	-42840	0	4	1	4	3	2	5	7	11	8	9	14	8	5	2	9	5	4	1	0.139093	1	0.239593	0.248253	0.469674	0.0397005	0.0107582	0.00132119	0.00179802	0.00082131	7.51305e-07	0.0362869	0.0686572	0.412229	0.00837468	0.108722	0.177388	0_0_0_0	0_1_2_1	0_0_0_1
ARID5B	NM_032199	ARID5B_63661012	chr10	63661012	1	+	chr10	63622329	63623021	-38683	2	0	2	3	2	5	7	8	13	5	8	10	2	4	0	3	5	1	0.428823	1	0.481699	0.384674	0.431274	0.0912627	0.00258673	0.00413658	0.000144956	0.0697401	0.00324663	0.000781053	0.560922	0.166397	1	0.404043	0.124517	1	0_0_2_0	0_0_0_0	0_0_2_0
ARID5B	NM_032199	ARID5B_63661012	chr10	63661012	1	+	chr10	63623021	63624436	-37991	0	5	5	1	3	3	8	11	14	9	8	10	12	5	2	5	3	3	1	0.0630332	0.0972036	1	0.252022	0.31266	0.000587911	6.26336e-05	4.38892e-05	0.000584748	0.00402127	0.00114203	0.00206524	0.0757995	0.423758	0.183839	0.357061	0.325637	0_0_0_0	0_0_2_3	0_2_2_1
ARID5B	NM_032199	ARID5B_63661012	chr10	63661012	1	+	chr10	63629426	63630416	-31586	4	4	2	7	3	4	9	10	8	5	6	18	9	2	5	3	10	7	0.127237	0.169033	0.501871	0.0633528	0.281869	0.208426	0.000187707	0.00069773	0.0439427	0.0954387	0.0497321	1.06135e-08	0.0436853	0.489307	0.0585308	0.439713	0.0027362	0.0355821	0_0_3_1	0_0_3_1	0_0_1_1
ARID5B	NM_032199	ARID5B_63661012	chr10	63661012	1	+	chr10	63633591	63634574	-27421	1	5	2	3	1	4	1	2	15	2	11	12	8	3	2	6	3	8	1	0.101488	0.513462	0.431181	1	0.230347	1	0.507006	0.000108627	0.484273	0.000234317	0.000409796	0.097963	0.34912	0.450996	0.161916	0.408217	0.0182071	0_0_1_0	0_0_2_3	0_0_1_1
ARID5B	NM_032199	ARID5B_63661012	chr10	63661012	1	+	chr10	63635012	63636137	-26000	0	4	4	4	3	4	9	6	12	7	14	12	5	5	8	3	8	10	1	0.191822	0.237096	0.312084	0.302631	0.233386	0.000408226	0.0699958	0.002954	0.0180552	2.16713e-06	0.000418002	0.301729	0.117208	0.00214366	0.45708	0.0308152	0.00227822	0_0_0_0	0_0_4_0	1_0_3_0
ARID5B	NM_032199	ARID5B_63661012	chr10	63661012	1	+	chr10	63636716	63638526	-24296	4	4	4	5	10	6	2	5	10	2	15	11	8	8	2	10	11	9	0.161884	0.206158	0.258938	0.222346	0.00013795	0.079918	0.470651	0.148116	0.018923	0.503887	8.40109e-07	0.00204322	0.113445	0.0118827	0.465263	0.0242371	0.00270745	0.00983012	0_0_0_4	1_0_1_2	0_0_3_1
ARID5B	NM_032199	ARID5B_63661012	chr10	63661012	1	+	chr10	63645873	63646293	-15139	2	1	3	7	2	8	11	12	11	7	4	13	3	4	1	5	1	2	0.501426	1	0.444031	0.144848	0.502332	0.0426879	0.000215253	0.00119766	0.0346829	0.0568217	0.31764	0.00207785	0.560184	0.307383	1	0.367985	1	0.573427	0_0_1_1	0_0_1_0	0_0_3_0
ARID5B	NM_032199	ARID5B_63661012	chr10	63661012	1	+	chr10	63647233	63648764	-13779	3	8	5	5	7	6	7	13	18	8	13	15	13	10	8	5	12	6	0.367802	0.0259404	0.257524	0.32058	0.0290831	0.157052	0.035652	0.00120251	0.000675613	0.0359807	0.00115393	0.000803987	0.056545	0.0123011	0.0188937	0.394827	0.013319	0.200893	0_0_3_0	3_0_2_3	2_0_2_1
ARID5B	NM_032199	ARID5B_63661012	chr10	63661012	1	+	chr10	63649979	63650773	-11033	2	5	7	12	3	5	18	7	22	12	11	13	26	13	6	15	17	15	0.528615	0.208928	0.142144	0.0232095	0.382603	0.263324	1.68448e-08	0.115893	9.78702e-05	0.00245436	0.0113144	0.00776171	0.000296445	0.00135798	0.1078	0.0231346	0.000746751	0.00141427	1_0_1_0	0_0_2_3	0_0_6_1
ARID5B	NM_032199	ARID5B_63661012	chr10	63661012	1	+	chr10	63655522	63656162	-5490	3	6	4	3	6	8	9	9	22	4	18	17	13	2	7	17	10	8	0.447107	0.186532	0.456961	0.554653	0.122529	0.134268	0.0336614	0.0962492	0.00176394	0.390201	0.000657967	0.0041226	0.180479	0.598781	0.117841	0.0470951	0.123039	0.185347	0_0_1_2	0_0_3_3	1_0_2_1
ARID5B	NM_032199	ARID5B_63661012	chr10	63661012	1	+	chr10	63656689	63657359	-4323	8	4	9	13	7	14	12	17	35	16	22	27	17	17	13	22	26	16	0.0592153	0.379243	0.134203	0.0383767	0.0728515	0.00885014	0.00516866	0.00156909	9.55721e-07	0.000980615	4.56156e-05	5.0291e-06	0.0982399	0.000572934	0.00451281	0.0153332	4.39222e-05	0.010012	0_0_1_7	0_0_0_4	0_0_5_4
ARID5B	NM_032199	ARID5B_63661012	chr10	63661012	1	+	chr10	63656924	63657359	-4088	4	6	12	19	6	20	13	11	24	18	23	25	10	14	4	14	20	15	0.341551	0.203948	0.0429401	0.00173839	0.127496	0.000107536	0.00225869	0.0484313	0.00116873	0.000176093	1.8652e-05	2.71601e-05	0.318511	0.00541556	0.385637	0.131811	0.00219341	0.0163524	0_0_1_3	0_0_3_3	2_0_3_7
ARID5B	NM_032199	ARID5B_63661012	chr10	63661012	1	+	chr10	63657397	63657812	-3615	6	6	10	15	3	7	6	8	22	17	7	21	20	13	5	14	19	6	0.171291	0.219638	0.104322	0.0170104	0.433477	0.214281	0.198205	0.173248	0.00434999	0.000704463	0.240441	0.000724449	0.0600113	0.0133747	0.307403	0.149471	0.00430363	0.34847	2_0_1_3	1_0_5_0	0_0_6_4
ARID5B	NM_032199	ARID5B_63661012	chr10	63661012	1	+	chr10	63669514	63670617	8502	4	5	10	4	8	3	3	10	24	22	10	13	20	7	1	13	11	7	0.292031	0.236827	0.0510927	0.449235	0.0228378	0.491069	0.424602	0.0359743	0.000114068	3.04201e-08	0.0382053	0.0150141	0.0152333	0.134155	1	0.0836599	0.0564863	0.204613	0_0_2_2	1_1_0_3	1_0_5_4
ARID5B	NM_032199	ARID5B_63661012	chr10	63661012	1	+	chr10	63695182	63695783	34170	3	1	5	6	4	4	7	10	7	6	8	17	8	3	4	6	17	4	0.250249	1	0.102107	0.0917798	0.129777	0.18749	0.004876	0.000392335	0.0622308	0.035014	0.00481379	6.63398e-09	0.0559453	0.305886	0.123985	0.116408	8.6106e-09	0.210162	0_1_1_1	0_0_0_1	1_1_1_2
ARID5B	NM_032199	ARID5B_63661012	chr10	63661012	1	+	chr10	63698318	63698621	37306	1	2	3	0	3	5	4	8	10	9	10	5	5	0	2	3	2	3	1	0.451388	0.323274	1	0.252022	0.0890526	0.113462	0.00502187	0.00488526	0.000584748	0.000221208	0.12823	0.225804	1	0.423758	0.408325	0.507389	0.325637	0_0_1_0	0_1_0_1	0_0_1_2
ARID5B	NM_032199	ARID5B_63661012	chr10	63661012	1	+	chr10	63699198	63699881	38186	3	2	4	6	2	6	7	14	4	5	6	10	6	3	6	2	6	3	0.248314	0.451415	0.187135	0.0875975	0.431274	0.0393815	0.00258673	9.06893e-08	0.279322	0.0697401	0.0328808	0.000781053	0.146747	0.299901	0.0117066	0.537711	0.0617226	0.328251	0_0_3_0	0_0_2_0	0_1_2_1
ARID5B	NM_032199	ARID5B_63661012	chr10	63661012	1	+	chr10	63703755	63704876	42743	1	7	2	7	2	4	3	7	13	8	4	4	8	4	2	6	4	5	1	0.00604679	0.472658	0.0342568	0.428663	0.170072	0.234603	0.0107582	0.000111543	0.00179802	0.168394	0.206831	0.0362869	0.152105	0.412229	0.0903903	0.203798	0.0874803	0_0_1_0	0_0_5_2	0_0_1_1
ARID5B	NM_032199	ARID5B_63661012	chr10	63661012	1	+	chr10	63710002	63711245	48990	2	5	2	8	2	3	8	7	9	0	13	13	13	6	3	6	8	7	0.400349	0.0542082	0.462475	0.00960231	0.421089	0.287179	0.000263982	0.00821939	0.00451568	1	8.97202e-08	2.23587e-06	0.000115661	0.0197912	0.215909	0.0702592	0.00491764	0.00908573	0_0_0_2	0_0_4_1	0_0_0_2
ARID5B	NM_032199	ARID5B_63661012	chr10	63661012	1	+	chr10	63718222	63719282	57210	4	9	5	7	2	4	6	12	12	9	6	13	7	5	1	9	5	4	0.0821675	7.60695e-05	0.0555484	0.0189634	0.410156	0.128133	0.00649298	3.62679e-07	3.37682e-05	0.000153097	0.0186842	3.52078e-07	0.0411024	0.0475769	1	0.00226417	0.0782089	0.138679	1_0_3_0	1_2_4_2	1_0_3_1
ARID5B	NM_032199	ARID5B_63661012	chr10	63661012	1	+	chr10	63730310	63730565	69298	1	2	1	1	2	0	0	2	11	7	1	4	7	2	1	4	1	0	1	0.408353	1	1	0.389874	1	1	0.431781	9.09421e-05	0.00259983	1	0.137331	0.0266868	0.405767	1	0.184704	1	1	0_0_0_1	0_0_0_2	0_0_0_1
ARID5B	NM_032199	ARID5B_63661012	chr10	63661012	1	+	chr10	63733496	63734030	72484	0	3	5	3	1	4	2	6	6	8	9	9	10	3	2	7	5	5	1	0.218976	0.0422887	0.294862	1	0.102648	0.381738	0.0148632	0.046315	0.000285547	8.08905e-05	0.000310667	0.000747217	0.224838	0.36099	0.0113499	0.0581619	0.041658	0_0_0_0	0_0_2_1	0_1_2_2
ARID5B	NM_032199	ARID5B_63661012	chr10	63661012	1	+	chr10	63734482	63735126	73470	2	2	1	1	1	2	5	4	8	7	7	7	3	5	2	2	3	5	0.380999	0.395965	1	1	1	0.420291	0.0247854	0.117272	0.00486722	0.00157783	0.00244219	0.00558555	0.340879	0.0301053	0.36395	0.470737	0.268212	0.0413471	1_0_1_0	0_0_2_0	0_0_0_1
ARID5B	NM_032199	ARID5B_63661012	chr10	63661012	1	+	chr10	63742761	63743440	81749	2	4	1	3	0	2	4	3	10	7	6	7	8	1	1	7	4	2	0.368665	0.0869909	1	0.28272	1	0.406552	0.0582325	0.234119	0.000207702	0.00152968	0.0086032	0.00471402	0.00624904	1	1	0.00952887	0.119904	0.419037	0_1_1_0	0_0_4_0	0_0_1_0
ARID5B	NM_032199	ARID5B_63661012	chr10	63661012	1	+	chr10	63745530	63746253	84518	0	4	0	1	2	3	7	5	6	5	7	8	3	7	4	6	4	3	1	0.0814522	1	1	0.371546	0.22256	0.000442695	0.0337626	0.0374374	0.0256591	0.00190793	0.000607619	0.322825	0.00146439	0.0566373	0.0268632	0.115862	0.226804	0_0_0_0	2_0_2_0	0_0_0_0
ARID5B	NM_032199	ARID5B_63661012	chr10	63661012	1	+	chr10	63751741	63752410	90729	1	2	1	7	1	2	5	1	14	3	7	8	6	4	0	9	7	6	1	0.38869	1	0.00657908	1	0.404811	0.0171313	1	3.51686e-08	0.20043	0.00125329	0.000781836	0.0423399	0.0823319	1	0.000429209	0.00256684	0.0105804	0_0_1_0	0_0_1_1	0_0_0_1
ARID5B	NM_032199	ARID5B_63661012	chr10	63661012	1	+	chr10	63752410	63754803	91398	4	3	1	4	3	0	3	6	7	2	10	7	6	0	1	5	2	4	0.0576447	0.210477	1	0.143391	0.184674	1	0.162612	0.00960622	0.00991512	0.3912	1.84356e-06	0.00364132	0.0399799	1	1	0.067079	0.432176	0.0927174	0_0_0_4	0_0_0_3	0_0_1_0
ARID5B	NM_032199	ARID5B_63661012	chr10	63661012	1	+	chr10	63758678	63760009	97666	1	1	3	5	1	2	8	8	10	9	6	5	3	5	1	5	3	3	1	1	0.211839	0.0537536	1	0.396658	2.49191e-05	0.000226955	0.000110637	1.01384e-05	0.00631485	0.0400292	0.307273	0.0259279	1	0.0561017	0.23921	0.219048	0_0_0_1	0_0_0_1	1_1_1_0
ARID5B	NM_032199	ARID5B_63661012	chr10	63661012	1	+	chr10	63759422	63760009	98410	1	3	2	4	0	1	4	2	8	1	7	7	3	3	3	8	6	5	1	0.190253	0.394963	0.139896	1	1	0.0592214	0.399673	0.00204207	1	0.00106278	0.00220377	0.307896	0.184793	0.156405	0.00108491	0.0139339	0.0303925	1_0_0_0	0_1_0_2	0_0_0_2
ARID5B	NM_032199	ARID5B_63661012	chr10	63661012	1	+	chr10	63760009	63760916	98997	0	2	0	5	0	1	6	5	9	7	5	9	7	3	1	4	4	4	1	0.382357	1	0.059821	1	1	0.00283609	0.0296491	0.000431901	0.000917032	0.0253049	4.84166e-05	0.0125975	0.184793	1	0.130227	0.116534	0.0911532	0_0_0_0	1_0_1_0	0_0_0_0
ARID5B	NM_032199	ARID5B_63661012	chr10	63661012	1	+	chr10	63778590	63780156	117578	3	9	2	1	3	0	11	8	15	5	3	11	8	7	5	10	6	3	0.151257	4.16582e-06	0.388883	1	0.163679	1	5.13667e-10	8.37852e-05	8.08749e-11	0.0171465	0.192974	1.62789e-07	0.00160365	0.00052077	0.00908494	6.71435e-06	0.00667894	0.198873	0_2_1_0	0_1_2_6	1_0_0_1
ARID5B	NM_032199	ARID5B_63661012	chr10	63661012	1	+	chr10	63779267	63780156	118255	2	1	6	4	2	3	9	4	4	7	11	6	14	2	7	8	5	3	0.358311	1	0.00466641	0.12386	0.356233	0.197123	1.44715e-06	0.0750294	0.135413	0.000768744	1.37982e-08	0.00940684	4.5046e-09	0.370938	0.000235555	0.000452081	0.0300091	0.19891	0_0_1_1	0_0_1_0	1_0_3_2
ARID5B	NM_032199	ARID5B_63661012	chr10	63661012	1	+	chr10	63783643	63784274	122631	3	2	3	3	4	3	1	6	10	2	8	7	4	1	1	4	5	3	0.145483	0.374049	0.186998	0.242258	0.0502442	0.186073	1	0.00473963	2.60778e-05	0.374613	4.72892e-05	0.00134891	0.139689	1	1	0.111792	0.0298049	0.185206	0_0_3_0	0_0_0_2	2_0_1_0
ARID5B	NM_032199	ARID5B_63661012	chr10	63661012	1	+	chr10	63785432	63786027	124420	2	1	5	2	7	6	3	1	4	2	1	7	5	6	1	5	5	4	0.357035	1	0.0215023	0.428762	0.000261518	0.00426667	0.151166	1	0.129984	0.381745	1	0.00132542	0.0591473	0.00264242	1	0.0400477	0.0277727	0.070681	0_0_1_1	0_0_0_1	1_0_1_3
ARID5B	NM_032199	ARID5B_63661012	chr10	63661012	1	+	chr10	63786027	63786441	125015	1	0	0	2	1	5	4	1	10	7	4	8	2	5	2	3	7	4	1	1	1	0.429831	1	0.0216524	0.0488443	1	3.0008e-05	0.000617201	0.0735089	0.000256468	0.452068	0.0178758	0.337766	0.242226	0.00142172	0.0749109	0_0_1_0	0_0_0_0	0_0_0_0
ARID5B	NM_032199	ARID5B_63661012	chr10	63661012	1	+	chr10	63788813	63789253	127801	0	2	5	6	7	2	1	6	9	3	2	14	7	4	7	7	2	2	1	0.369375	0.0226543	0.0141153	0.000237253	0.382041	1	0.00556589	0.000193397	0.18303	0.38031	8.31202e-12	0.00696815	0.064818	0.000122127	0.00298383	0.398959	0.38226	0_0_0_0	0_0_0_2	1_0_3_1
ARID5B	NM_032199	ARID5B_63661012	chr10	63661012	1	+	chr10	63794514	63795135	133502	0	2	1	4	1	3	4	5	1	2	6	9	6	3	2	4	2	4	1	0.366574	1	0.113735	1	0.186866	0.0467233	0.0227241	1	0.371977	0.00416214	2.24545e-05	0.0212249	0.174754	0.334136	0.107712	0.395285	0.0707195	0_0_0_0	0_0_1_1	0_0_1_0
ARID5B	NM_032199	ARID5B_63661012	chr10	63661012	1	+	chr10	63796740	63798741	135728	3	0	3	2	2	3	4	4	6	6	6	7	8	5	0	10	8	4	0.150019	1	0.190006	0.423824	0.349854	0.185658	0.0462582	0.0752369	0.0161945	0.00355669	0.00403669	0.00135768	0.00138254	0.0161052	1	6.48776e-06	0.000155682	0.0698519	1_1_1_0	0_0_0_0	1_1_0_1
ARID5B	NM_032199	ARID5B_63661012	chr10	63661012	1	+	chr10	63796924	63798812	135912	3	7	7	5	4	4	12	12	13	9	9	15	16	4	1	10	7	3	0.150019	0.000400438	0.00071882	0.0423243	0.0501117	0.0698333	5.6809e-12	9.5979e-10	1.13206e-08	4.02833e-06	5.44446e-06	7.72715e-14	5.30587e-12	0.06162	1	6.48776e-06	0.00114594	0.185463	1_0_1_1	1_1_2_3	1_0_5_1
ARID5B	NM_032199	ARID5B_63661012	chr10	63661012	1	+	chr10	63798812	63800794	137800	1	3	2	1	4	6	2	9	10	4	4	6	10	13	5	6	8	4	1	0.171194	0.38086	1	0.0493801	0.00398354	0.341563	8.27871e-06	1.79553e-05	0.064805	0.0681615	0.00692699	3.63244e-05	1.64413e-12	0.00812076	0.0108553	0.000147747	0.0692047	0_0_0_1	0_1_0_2	1_0_1_0
ARID5B	NM_032199	ARID5B_63661012	chr10	63661012	1	+	chr10	63800532	63801286	139520	1	4	6	4	0	1	2	2	6	2	4	5	8	7	4	9	4	6	1	0.0596769	0.00428614	0.110132	1	1	0.340616	0.381446	0.0152566	0.369471	0.0675069	0.0274754	0.00123049	0.000384555	0.0399196	5.3548e-05	0.081634	0.00392472	0_0_0_1	3_0_0_1	0_0_2_4
ARID5B	NM_032199	ARID5B_63661012	chr10	63661012	1	+	chr10	63801286	63801848	140274	2	3	4	4	1	3	5	9	13	8	5	12	18	11	3	9	6	5	0.342107	0.169807	0.0707891	0.109663	1	0.182791	0.00972079	7.53622e-06	7.9025e-09	4.8112e-05	0.0185177	3.52033e-09	2.10942e-15	3.62077e-09	0.136659	5.16879e-05	0.00590539	0.0188883	1_1_0_0	0_0_2_1	1_0_0_3
ARID5B	NM_032199	ARID5B_63661012	chr10	63661012	1	+	chr10	63801848	63802058	140836	2	5	2	3	5	1	5	2	3	3	12	10	10	4	1	6	3	2	0.342107	0.0151695	0.379348	0.237747	0.0109549	1	0.00972079	0.380975	0.250385	0.176564	2.86172e-10	1.40038e-06	3.18244e-05	0.0599334	1	0.0104139	0.20142	0.374872	0_0_1_1	0_2_0_3	0_0_1_1
ARID5B	NM_032199	ARID5B_63661012	chr10	63661012	1	+	chr10	63802737	63803204	141725	4	5	3	5	2	5	9	7	15	3	9	8	18	11	5	8	9	7	0.0457201	0.015055	0.186631	0.0403644	0.346955	0.0186399	4.55833e-07	0.000726105	1.34464e-11	0.176105	4.46444e-06	0.000166733	1.77636e-15	3.42697e-09	0.00780561	0.000381687	1.30316e-05	0.000564355	0_2_2_0	0_2_3_0	1_0_1_1
ARID5B	NM_032199	ARID5B_63661012	chr10	63661012	1	+	chr10	63803204	63803475	142192	4	1	3	4	1	3	2	2	5	4	3	4	5	3	5	8	9	6	0.0455203	1	0.186061	0.108619	1	0.181638	0.339771	0.37987	0.0466996	0.0633351	0.180274	0.0842816	0.0545789	0.169558	0.00775307	0.00037173	1.25099e-05	0.00375728	0_0_3_1	0_0_1_0	1_1_1_0
ARID5B	NM_032199	ARID5B_63661012	chr10	63661012	1	+	chr10	63803526	63804569	142514	3	3	3	3	2	8	2	4	12	7	9	11	14	6	5	9	7	9	0.147043	0.168804	0.186061	0.236485	0.34638	5.82675e-05	0.339771	0.072213	1.13151e-07	0.000460016	4.32487e-06	7.28262e-08	1.3119e-09	0.00276659	0.00775307	4.83532e-05	0.00100016	4.56762e-06	2_1_0_0	2_0_1_0	0_0_3_0
ARID5B	NM_032199	ARID5B_63661012	chr10	63661012	1	+	chr10	63804569	63804712	143557	2	2	2	6	1	6	6	11	7	7	6	6	7	4	4	4	4	6	0.341054	0.361922	0.377942	0.0115764	1	0.00367203	0.00141517	1.83124e-08	0.00364782	0.00045377	0.00362297	0.00639327	0.00500995	0.0587784	0.0390732	0.101357	0.079709	0.00369748	0_0_2_0	0_1_1_0	0_2_0_0
ARID5B	NM_032199	ARID5B_63661012	chr10	63661012	1	+	chr10	63804712	63804989	143700	0	0	6	6	1	3	4	4	16	4	4	6	10	5	6	9	4	6	1	1	0.00407986	0.0115764	1	0.181011	0.0446097	0.0717994	3.26406e-13	0.0630738	0.0660486	0.00639327	2.80745e-05	0.0149245	0.00102411	4.66946e-05	0.079709	0.00369748	0_0_0_0	0_0_0_0	0_2_3_1
ARID5B	NM_032199	ARID5B_63661012	chr10	63661012	1	+	chr10	63805445	63805617	144433	4	1	2	4	3	2	1	2	11	1	6	8	10	6	0	9	5	6	0.0449675	1	0.377481	0.10759	0.150751	0.373465	1	0.378993	1.33561e-06	1	0.00358041	0.00015474	2.69075e-05	0.00268902	1	4.48302e-05	0.0241754	0.00364145	0_1_1_2	0_1_0_0	1_0_1_0
ARID5B	NM_032199	ARID5B_63661012	chr10	63661012	1	+	chr10	63805617	63806464	144605	2	3	4	7	3	14	3	6	14	9	9	9	8	6	7	13	13	9	0.340554	0.167845	0.0693159	0.00261246	0.150751	6.4837e-14	0.145036	0.00438024	2.83975e-10	3.16877e-06	4.0869e-06	1.56817e-05	0.00107936	0.00268902	8.9168e-05	8.29153e-10	4.38287e-11	4.23636e-06	1_0_1_0	1_0_2_0	1_0_3_0
ARID5B	NM_032199	ARID5B_63661012	chr10	63661012	1	+	chr10	63806464	63806948	145452	2	5	6	4	3	5	3	12	10	12	7	8	14	4	5	11	7	7	0.340055	0.0145446	0.00398065	0.107051	0.150427	0.0179669	0.144637	5.29567e-10	1.32743e-05	1.37632e-10	0.000510669	0.000150592	1.03263e-09	0.0582015	0.00757949	3.13136e-07	0.000942842	0.000520596	0_0_2_0	2_1_2_0	1_1_3_1
ARID5B	NM_032199	ARID5B_63661012	chr10	63661012	1	+	chr10	63810561	63811612	149549	0	0	5	3	0	0	4	8	7	6	13	5	9	5	4	8	4	4	1	1	0.018749	0.232095	1	1	0.0432101	7.05845e-05	0.00329564	0.00303945	3.42482e-12	0.0250894	0.000163019	0.0142176	0.0379986	0.000309337	0.0767795	0.0644255	0_0_0_0	0_0_0_0	0_1_0_4
ARID5B	NM_032199	ARID5B_63661012	chr10	63661012	1	+	chr10	63811315	63811892	150303	3	4	4	5	7	5	2	7	8	3	7	9	11	5	4	14	7	2	0.1436	0.0566081	0.0674405	0.0376307	0.000156365	0.0172506	0.336786	0.000619528	0.000620525	0.172219	0.000473754	1.29748e-05	2.28764e-06	0.0140936	0.0378595	1.70026e-11	0.000845838	0.369716	0_0_0_3	0_1_3_0	1_0_1_2
ARID5B	NM_032199	ARID5B_63661012	chr10	63661012	1	+	chr10	63811612	63812131	150600	4	1	5	8	3	2	9	4	8	10	10	9	6	5	5	12	11	10	0.0435543	1	0.0186071	0.000409656	0.148285	0.370673	3.55831e-07	0.0692798	0.000620525	1.30033e-07	1.80307e-07	1.29748e-05	0.0166569	0.0140936	0.00732792	1.33391e-08	3.00634e-08	1.79972e-07	1_0_2_1	0_1_0_0	1_0_2_2
ARID5B	NM_032199	ARID5B_63661012	chr10	63661012	1	+	chr10	63811892	63812131	150880	1	4	2	4	3	1	4	2	9	2	7	6	8	6	1	6	6	3	1	0.0566081	0.375025	0.10448	0.148285	1	0.0429431	0.376202	9.35291e-05	0.365146	0.000473754	0.00581642	0.000934429	0.00250396	1	0.00905137	0.00508613	0.176923	0_1_0_0	1_0_1_2	1_0_0_1
ARID5B	NM_032199	ARID5B_63661012	chr10	63661012	1	+	chr10	63812353	63812742	151341	4	3	5	5	3	2	4	7	14	8	2	17	17	7	6	8	13	5	0.0433268	0.165096	0.0184757	0.0373484	0.147937	0.370281	0.0428188	0.000608423	1.71199e-10	3.83865e-05	0.368669	0	2.27596e-14	0.000310042	0.000940336	0.000294286	2.58141e-11	0.0169717	1_0_2_1	0_1_0_2	3_1_1_0
ARID5B	NM_032199	ARID5B_63661012	chr10	63661012	1	+	chr10	63812581	63812742	151569	1	2	1	4	2	3	1	3	8	7	6	7	6	3	5	5	5	5	1	0.35895	1	0.103989	0.342899	0.177116	1	0.183979	0.000609205	0.000399917	0.00330204	0.00100239	0.0164513	0.165354	0.00727825	0.0332698	0.0225746	0.0169717	0_0_0_1	1_0_1_0	0_0_1_0
ARID5B	NM_032199	ARID5B_63661012	chr10	63661012	1	+	chr10	63812742	63813278	151730	1	6	4	3	1	5	3	5	8	8	6	10	18	7	5	8	5	9	1	0.00246858	0.067147	0.230876	1	0.0171291	0.142226	0.0193386	0.000609205	3.83865e-05	0.00330204	8.9744e-07	4.44089e-16	0.000310042	0.00727825	0.000294286	0.0225746	3.35176e-06	1_0_0_0	1_3_2_0	1_0_2_1
ARID5B	NM_032199	ARID5B_63661012	chr10	63661012	1	+	chr10	63813369	63813823	152357	2	5	5	10	4	4	8	9	13	9	7	9	11	11	8	6	9	5	0.337322	0.013877	0.0183343	5.27284e-06	0.045609	0.0638652	7.96417e-06	5.22316e-06	3.76898e-09	2.5429e-06	0.000456572	1.22132e-05	2.08895e-06	2.04949e-09	4.40886e-06	0.00883739	8.86599e-06	0.0168536	0_2_0_0	3_0_2_0	1_1_1_2
ARID5B	NM_032199	ARID5B_63661012	chr10	63661012	1	+	chr10	63813823	63814550	152811	1	2	7	6	1	2	3	5	8	8	7	8	8	10	7	8	7	1	1	0.358667	0.000540278	0.010448	1	0.370026	0.14202	0.0191995	0.000599468	3.76039e-05	0.000456572	0.000127418	0.000892223	6.93581e-08	7.89294e-05	0.000289101	0.000818185	1	0_0_0_1	1_1_0_0	0_1_5_1
ARID5B	NM_032199	ARID5B_63661012	chr10	63661012	1	+	chr10	63813938	63814550	152926	6	6	4	8	5	4	9	6	15	6	7	15	17	7	6	14	12	8	0.00130101	0.00244911	0.0668305	0.000392877	0.00988788	0.0638652	3.44794e-07	0.00396708	5.4452e-12	0.00293368	0.000456572	1.53211e-14	2.03171e-14	0.00030479	0.000927756	1.47073e-11	9.55461e-10	4.57696e-05	1_0_1_4	1_1_0_4	0_1_0_3
ARID5B	NM_032199	ARID5B_63661012	chr10	63661012	1	+	chr10	63814550	63815306	153538	0	5	2	5	7	4	8	10	11	3	10	16	13	11	6	5	12	10	1	0.0137683	0.373841	0.0368574	0.000148096	0.0635762	7.85232e-06	2.86309e-07	9.18587e-07	0.171004	1.62282e-07	2.22045e-16	1.06739e-08	1.97182e-09	0.000924692	0.0327374	8.98804e-10	1.60107e-07	0_0_0_0	2_0_1_2	0_0_2_0
ARID5B	NM_032199	ARID5B_63661012	chr10	63661012	1	+	chr10	63815067	63815306	154055	6	1	3	4	4	6	2	9	8	4	5	6	10	6	4	4	5	7	0.00127441	1	0.180502	0.102672	0.0451952	0.00324297	0.335693	4.89975e-06	0.000576899	0.0600039	0.0165972	0.00552335	1.82977e-05	0.00239877	0.0373109	0.0951703	0.0220117	0.000441956	2_1_2_1	0_0_0_1	0_1_1_1
ARID5B	NM_032199	ARID5B_63661012	chr10	63661012	1	+	chr10	63815306	63816137	154294	4	3	2	3	1	6	9	5	12	9	9	11	11	4	5	8	9	8	0.0427579	0.164026	0.373501	0.229272	1	0.00324297	3.28781e-07	0.0188602	6.20769e-08	2.43843e-06	3.11789e-06	4.09583e-08	1.89386e-06	0.0557306	0.00715696	0.00027482	8.36692e-06	4.37974e-05	1_1_1_1	0_1_2_0	0_0_1_1
ARID5B	NM_032199	ARID5B_63661012	chr10	63661012	1	+	chr10	63816137	63817698	155125	2	1	5	5	4	5	6	8	14	9	6	14	8	11	3	12	8	8	0.33637	1	0.0179691	0.0363411	0.0449551	0.0166739	0.00123997	6.06938e-05	1.34607e-10	2.35829e-06	0.00314775	7.89591e-13	0.000824734	1.83674e-09	0.131811	1.00085e-08	9.30035e-05	4.23742e-05	0_1_1_0	0_0_1_0	2_1_1_1
ARID5B	NM_032199	ARID5B_63661012	chr10	63661012	1	+	chr10	63817698	63819820	156686	2	2	2	2	2	5	1	6	15	5	9	8	19	9	5	16	13	12	0.33606	0.357271	0.372786	0.413681	0.34082	0.0165712	1	0.00374816	4.10394e-12	0.015197	2.9136e-06	0.000115113	0	1.48449e-06	0.00704061	3.77476e-15	1.84204e-11	1.19512e-10	0_0_2_0	0_0_2_0	1_0_0_1
ARID5B	NM_032199	ARID5B_63661012	chr10	63661012	1	+	chr10	63819820	63820326	158808	4	4	2	2	3	3	7	18	14	4	12	5	13	3	5	13	9	8	0.0420684	0.0547285	0.372201	0.412613	0.145055	0.174206	0.000113198	0	1.14073e-10	0.05878	1.1037e-10	0.023247	7.60193e-09	0.162606	0.00694078	3.1303e-10	7.4111e-06	3.95107e-05	0_0_0_4	1_1_1_1	0_0_1_1
ARID5B	NM_032199	ARID5B_63661012	chr10	63661012	1	+	chr10	63820326	63820944	159314	5	3	3	5	2	3	5	3	13	5	6	7	13	1	3	6	4	7	0.00862074	0.162102	0.178806	0.035186	0.339769	0.173839	0.00849215	0.179525	2.6399e-09	0.0148335	0.00299364	0.000870653	7.08571e-09	1	0.130428	0.00805078	0.0728922	0.000402252	1_0_2_2	1_1_0_1	0_1_2_0
ARID5B	NM_032199	ARID5B_63661012	chr10	63661012	1	+	chr10	63820944	63821607	159932	4	4	2	3	4	1	4	8	6	4	6	5	12	6	3	6	11	2	0.0418375	0.0544703	0.371985	0.226224	0.0441115	1	0.0414311	5.47382e-05	0.0122262	0.0584679	0.00299364	0.0230371	1.15874e-07	0.00227183	0.130428	0.00805078	2.02094e-08	0.365527	0_0_3_1	3_0_1_0	0_0_2_0
ARID5B	NM_032199	ARID5B_63661012	chr10	63661012	1	+	chr10	63821639	63822054	160627	0	4	2	7	0	6	7	5	12	7	6	7	11	7	1	5	13	3	1	0.0542395	0.371651	0.00203588	1	0.00304472	0.00010926	0.017825	4.78271e-08	0.000348354	0.00295938	0.000858526	1.4276e-06	0.00027212	1	0.0308491	1.43821e-11	0.171843	0_0_0_0	1_1_2_0	0_0_0_2
ARID5B	NM_032199	ARID5B_63661012	chr10	63661012	1	+	chr10	63822071	63822821	161059	2	2	5	9	3	4	4	4	16	4	6	7	10	6	3	6	6	1	0.334433	0.355453	0.0173764	4.12943e-05	0.144055	0.0613834	0.0411108	0.065333	6.83897e-14	0.0580802	0.00293188	0.000847416	1.40983e-05	0.00223141	0.130063	0.00790366	0.00444061	1	1_0_0_1	1_0_0_1	2_0_1_2
ARID5B	NM_032199	ARID5B_63661012	chr10	63661012	1	+	chr10	63822645	63822821	161633	0	3	3	5	1	6	3	2	7	8	9	11	10	9	5	5	3	4	1	0.161349	0.178114	0.034729	1	0.00301785	0.139133	0.371206	0.00278203	3.1433e-05	2.53362e-06	3.03613e-08	1.40983e-05	1.30884e-06	0.00682227	0.0306383	0.188751	0.0604077	0_0_0_0	0_0_1_2	0_1_1_1
ARID5B	NM_032199	ARID5B_63661012	chr10	63661012	1	+	chr10	63822821	63824595	161809	4	4	2	6	3	2	4	10	11	6	10	12	14	7	4	12	8	7	0.0415514	0.0540029	0.371361	0.00949411	0.144055	0.366668	0.0411108	2.09696e-07	6.86438e-07	0.00266452	1.20727e-07	1.07495e-09	2.98559e-10	0.000268208	0.0362242	7.37829e-09	8.07619e-05	0.000390156	2_0_0_2	1_0_0_3	0_0_1_1
ARID5B	NM_032199	ARID5B_63661012	chr10	63661012	1	+	chr10	63825754	63826907	164742	1	7	3	6	5	5	5	6	13	7	7	5	12	6	3	8	7	8	1	0.000256012	0.177231	0.0091978	0.00905892	0.0156483	0.00820542	0.0034202	2.02221e-09	0.000333845	0.000379265	0.0221628	9.10577e-08	0.00216556	0.129261	0.000221098	0.000668433	3.55487e-05	0_0_0_1	3_0_1_3	1_0_1_1
ARID5B	NM_032199	ARID5B_63661012	chr10	63661012	1	+	chr10	63827079	63827478	166067	3	1	5	6	7	4	9	1	7	4	2	9	12	6	4	9	6	5	0.13826	1	0.0168589	0.0090596	0.000122675	0.060035	2.42448e-07	1	0.00260428	0.0569908	0.362814	8.09798e-06	8.1852e-08	0.00213036	0.0355594	2.34373e-05	0.00418808	0.0151498	1_1_0_1	0_0_0_1	0_1_1_3
ARID5B	NM_032199	ARID5B_63661012	chr10	63661012	1	+	chr10	63831030	63832453	170018	0	2	5	3	4	3	3	5	6	8	8	5	6	3	3	3	8	8	1	0.352477	0.016432	0.220745	0.0421018	0.169461	0.136174	0.0167268	0.010996	2.65143e-05	3.19588e-05	0.0211221	0.0131497	0.15843	0.127764	0.21067	6.67884e-05	3.11303e-05	0_0_0_0	1_0_1_0	0_0_3_2
ARID5B	NM_032199	ARID5B_63661012	chr10	63661012	1	+	chr10	63836389	63837855	175377	2	1	2	4	2	3	3	12	2	6	6	8	12	7	3	11	6	5	0.329516	1	0.36695	0.0939484	0.334623	0.167832	0.134937	1.16009e-10	0.414408	0.00230324	0.00258192	7.74631e-05	5.61792e-08	0.000218579	0.126244	8.71919e-08	0.00381916	0.01415	1_1_0_0	1_0_0_0	0_0_1_1
ARID5B	NM_032199	ARID5B_63661012	chr10	63661012	1	+	chr10	63838278	63838672	177266	3	3	2	5	2	3	5	6	9	8	4	10	4	4	3	8	5	2	0.13452	0.15575	0.366195	0.03146	0.334005	0.167067	0.00752405	0.00300531	4.99317e-05	2.32586e-05	0.0569067	3.61121e-07	0.110442	0.050341	0.125536	0.000170871	0.0185439	0.358732	1_0_2_0	1_0_2_0	0_0_1_1
ARID5B	NM_032199	ARID5B_63661012	chr10	63661012	1	+	chr10	63839618	63840052	178606	3	3	2	3	4	2	4	4	11	3	4	0	8	7	4	3	9	3	0.134283	0.155329	0.365838	0.217311	0.0407684	0.360732	0.0384233	0.060994	3.76933e-07	0.16136	0.0566602	1	0.000520767	0.000207216	0.0338353	0.206443	4.46844e-06	0.164492	0_1_1_1	0_0_2_1	0_1_0_1
ARID5B	NM_032199	ARID5B_63661012	chr10	63661012	1	+	chr10	63841584	63841988	180572	1	4	2	1	4	1	4	3	9	9	2	9	3	4	0	4	9	6	1	0.0500002	0.365367	1	0.0405883	1	0.0382928	0.171652	4.6936e-05	1.27889e-06	0.35836	5.69551e-06	0.23648	0.049709	1	0.0842223	4.27269e-06	0.00238905	1_0_0_0	0_0_4_0	0_0_2_0
ARID5B	NM_032199	ARID5B_63661012	chr10	63661012	1	+	chr10	63842098	63842531	181086	2	2	0	0	4	2	8	7	8	2	4	9	9	8	4	7	9	4	0.327678	0.348785	1	1	0.0405239	0.359843	4.80292e-06	0.00039105	0.000357325	0.35449	0.0560042	5.58181e-06	6.92301e-05	1.5261e-05	0.0334843	0.0011613	4.15951e-06	0.0553843	0_0_1_1	0_0_0_2	0_0_0_0
ARID5B	NM_032199	ARID5B_63661012	chr10	63661012	1	+	chr10	63844210	63845434	183198	0	4	0	4	2	3	4	1	8	6	3	8	3	4	4	1	1	5	1	0.0495243	1	0.0913928	0.332718	0.165113	0.0377909	1	0.000343516	0.00215682	0.163742	6.65127e-05	0.234769	0.0491634	0.033305	1	1	0.0133111	0_0_0_0	1_0_2_1	0_0_0_0
ARID5B	NM_032199	ARID5B_63661012	chr10	63661012	1	+	chr10	63847863	63848677	186851	2	3	2	3	3	1	10	4	9	3	7	9	11	4	3	1	9	8	0.326404	0.153057	0.363465	0.213657	0.137294	1	3.76912e-09	0.0593483	4.06321e-05	0.159071	0.000287391	4.97331e-06	5.32288e-07	0.0485198	0.123706	1	3.72601e-06	2.29984e-05	1_0_1_0	0_1_1_1	0_1_0_1
ARID5B	NM_032199	ARID5B_63661012	chr10	63661012	1	+	chr10	63857308	63858137	196296	1	1	7	5	0	1	2	5	5	5	9	6	3	3	3	4	3	1	1	1	0.000324298	0.0281757	1	1	0.324063	0.0141491	0.0323074	0.0117492	1.16988e-06	0.00354695	0.227713	0.149302	0.121563	0.0794756	0.175058	1	0_1_0_0	0_0_0_1	2_1_2_2
ARID5B	NM_032199	ARID5B_63661012	chr10	63661012	1	+	chr10	63858389	63860275	197377	0	3	0	1	2	2	2	6	6	5	4	2	3	1	2	8	9	6	1	0.149899	1	1	0.330082	0.355252	0.323776	0.00249592	0.00846976	0.0116697	0.0526341	0.371606	0.227138	1	0.314914	0.000122908	3.04047e-06	0.00204748	0_0_0_0	0_2_0_1	0_0_0_0
ARID5B	NM_032199	ARID5B_63661012	chr10	63661012	1	+	chr10	63858666	63860275	197654	2	2	2	2	2	2	6	9	6	5	4	8	2	4	4	7	5	2	0.323309	0.344392	0.360644	0.397922	0.330082	0.355252	0.000842481	1.71464e-06	0.00846976	0.0116697	0.0526341	5.23105e-05	0.41209	0.0466028	0.0318106	0.000958828	0.0165131	0.352429	0_1_1_0	0_1_0_1	0_0_1_1
ARID5B	NM_032199	ARID5B_63661012	chr10	63661012	1	+	chr10	63860275	63863078	199263	0	3	4	0	2	3	2	15	8	5	9	7	4	1	3	5	3	4	1	0.149267	0.0568466	1	0.329833	0.16022	0.323037	0	0.000257197	0.0115485	1.08937e-06	0.000492833	0.100237	1	0.120923	0.0238036	0.173742	0.0517922	0_0_0_0	0_0_0_3	2_0_0_2
ARID5B	NM_032199	ARID5B_63661012	chr10	63661012	1	+	chr10	63883680	63884329	222668	0	3	2	2	1	2	0	5	4	2	0	5	4	7	0	6	12	6	1	0.144108	0.355369	0.389876	1	0.349325	1	0.0122025	0.0867774	0.343596	1	0.0152555	0.0915593	0.000125145	1	0.00448792	5.49776e-11	0.00171577	0_0_0_0	1_1_0_1	0_0_0_2
ARID5B	NM_032199	ARID5B_63661012	chr10	63661012	1	+	chr10	63961253	63962014	300241	3	2	2	3	2	0	1	3	3	4	2	2	5	1	5	7	5	2	0.108752	0.324373	0.339424	0.177094	0.313434	1	1	0.139686	0.183186	0.0389354	0.328956	0.347009	0.0197928	1	0.00385634	0.000302762	0.0100187	0.329307	1_0_2_0	1_0_0_1	0_0_2_0
ARID5B	NM_032199	ARID5B_63661012	chr10	63661012	1	+	chr10	63988174	63989090	327162	2	1	0	2	1	2	2	4	12	9	2	6	6	2	2	6	4	2	0.297196	1	1	0.364956	1	0.32848	0.302946	0.0384545	1.60935e-10	1.41222e-07	0.325086	0.00148351	0.00335716	0.316723	0.29503	0.00202556	0.0422745	0.323209	0_1_0_1	0_1_0_0	0_0_0_0
ARID5B	NM_032199	ARID5B_63661012	chr10	63661012	1	+	chr10	63999520	64000482	338508	2	2	2	3	1	0	3	1	4	4	2	5	9	6	0	3	5	5	0.296032	0.317699	0.333117	0.169513	1	1	0.110081	1	0.0621036	0.0361866	0.323172	0.00957683	2.87548e-06	0.000616084	1	0.155744	0.00834873	0.00646103	1_0_1_0	0_0_2_0	0_0_0_2
ARID5B	NM_032199	ARID5B_63661012	chr10	63661012	1	+	chr10	64000482	64001679	339470	1	3	2	2	1	3	1	0	2	4	4	1	8	8	2	6	5	3	1	0.124067	0.333004	0.363241	1	0.132657	1	1	0.367069	0.0361289	0.0356075	1	4.10472e-05	2.03649e-06	0.293925	0.00188774	0.00828866	0.12759	0_0_0_1	0_1_1_1	1_0_0_1
ARID5B	NM_032199	ARID5B_63661012	chr10	63661012	1	+	chr10	64002627	64003267	341615	1	3	1	2	1	3	6	7	8	6	3	6	11	6	5	10	7	7	1	0.123604	1	0.363007	1	0.132393	0.000398578	7.62331e-05	4.10592e-05	0.00084528	0.12871	0.00139586	4.57838e-09	0.000612279	0.00338253	3.12733e-08	0.000104641	6.17493e-05	0_0_0_1	1_1_0_1	0_0_0_1
ARID5B	NM_032199	ARID5B_63661012	chr10	63661012	1	+	chr10	64006152	64007714	345140	3	1	4	8	1	4	5	4	3	5	3	4	9	4	5	10	5	6	0.104627	1	0.0398829	3.17835e-05	1	0.0372182	0.00406046	0.0368822	0.172992	0.00675087	0.128374	0.0441572	2.61314e-06	0.0314646	0.00336483	2.89725e-08	0.00814938	0.00077069	1_0_0_2	0_1_0_0	0_1_2_1
ARID5B	NM_032199	ARID5B_63661012	chr10	63661012	1	+	chr10	64011726	64012408	350714	4	1	2	2	0	6	2	1	5	3	3	0	5	2	4	4	9	6	0.0239037	1	0.331527	0.361694	1	0.000894127	0.300522	1	0.0157185	0.128945	0.127642	1	0.015595	0.31354	0.0231761	0.0488248	2.32605e-07	0.000744316	0_0_4_0	0_0_0_1	0_0_1_1
ARID5B	NM_032199	ARID5B_63661012	chr10	63661012	1	+	chr10	64014638	64015174	353626	0	2	3	3	2	3	0	8	3	0	1	2	8	3	2	7	8	6	1	0.315202	0.136115	0.167247	0.30714	0.131279	1	3.78718e-06	0.170997	1	1	0.337831	3.57861e-05	0.119357	0.29259	0.000185415	5.71285e-06	0.000726545	0_0_0_0	2_0_0_0	0_0_1_2
ARID5B	NM_032199	ARID5B_63661012	chr10	63661012	1	+	chr10	64016328	64017404	355316	1	2	1	1	2	0	1	2	11	3	2	5	8	9	1	4	2	5	1	0.314771	1	1	0.306813	1	1	0.324466	3.64426e-09	0.128388	0.32087	0.00908457	3.44833e-05	4.90732e-08	1	0.0482409	0.330887	0.00607419	0_0_1_0	0_1_0_1	0_0_0_1
ARID5B	NM_032199	ARID5B_63661012	chr10	63661012	1	+	chr10	64021360	64022492	360348	1	3	2	3	2	3	0	4	6	6	4	5	3	3	2	4	3	6	1	0.120663	0.329831	0.16588	0.306175	0.130273	1	0.0360948	0.0027655	0.000784948	0.0343813	0.00892218	0.168478	0.118213	0.292128	0.0475142	0.135391	0.000705565	0_0_0_1	0_0_0_3	0_0_1_1
ASAH2	NM_001143974	ASAH2_52008370	chr10	52008370	1	-	chr10	52001389	52002188	-6981	9	7	9	8	8	5	10	24	31	15	32	38	34	11	11	23	12	19	0.0237366	0.114191	0.10441	0.182086	0.030216	0.319267	0.0137395	2.21641e-07	1.45648e-06	0.000721196	5.99254e-12	7.77156e-14	7.18522e-05	0.0222425	0.00871743	0.00347408	0.0528839	0.000536118	6_2_1_0	5_2_0_0	1_3_1_4
ASAH2	NM_001143974	ASAH2_52008370	chr10	52008370	1	-	chr10	52002188	52003351	-6182	5	8	11	13	4	12	13	25	41	10	25	30	25	23	0	27	4	15	0.221854	0.0690105	0.0445567	0.0265662	0.289264	0.015059	0.000992312	6.1121e-08	6.9653e-11	0.0301358	1.40181e-07	6.9639e-09	0.00455482	2.83227e-07	1	0.000494073	0.479753	0.00756735	0_4_1_0	4_2_0_2	0_9_0_2
ASAH2	NM_001143974	ASAH2_52008370	chr10	52008370	1	-	chr10	52003440	52004068	-4930	11	8	7	14	15	18	15	34	29	24	27	25	34	17	7	25	9	8	0.00762756	0.0888715	0.242106	0.0248879	3.33955e-05	0.000561615	0.000349402	1.807e-11	6.53959e-05	2.77807e-07	3.40584e-07	2.71601e-05	0.00051439	0.000572934	0.143626	0.00534477	0.188959	0.210636	5_2_4_0	7_0_1_0	2_0_5_0
ASAH2	NM_001143974	ASAH2_52008370	chr10	52008370	1	-	chr10	52004068	52005661	-4302	2	5	12	20	2	9	18	14	22	15	28	25	17	8	5	16	7	10	0.566844	0.285175	0.0429401	0.000922396	0.550914	0.103025	1.2447e-05	0.0105257	0.00315627	0.00213636	1.12483e-07	2.71601e-05	0.0982399	0.12709	0.291664	0.0839861	0.300114	0.11808	0_0_0_2	0_4_0_1	3_0_6_3
ASAH2	NM_001143974	ASAH2_52008370	chr10	52008370	1	-	chr10	52004209	52005661	-4161	14	7	7	11	9	10	37	50	28	24	36	30	30	18	13	26	19	17	0.000498919	0.13837	0.242106	0.0829107	0.0183981	0.0686438	0	0	0.000121896	2.77807e-07	3.35743e-12	3.09053e-07	0.00244577	0.000244543	0.00451281	0.00364688	0.00379161	0.00593291	9_0_3_2	2_3_2_0	5_1_0_1
ASAH2	NM_001143974	ASAH2_52008370	chr10	52008370	1	-	chr10	52010634	52011082	2264	5	4	2	9	1	13	12	11	34	9	23	19	31	4	4	15	13	11	0.25404	0.393444	0.628965	0.163508	1	0.0192314	0.00805689	0.0621612	4.2739e-06	0.0942718	4.10565e-05	0.00255386	0.00337187	0.434041	0.398065	0.134189	0.0667296	0.102953	2_2_0_1	1_3_0_0	2_0_0_0
ASAH2	NM_001143974	ASAH2_52008370	chr10	52008370	1	-	chr10	52011082	52011839	2712	5	12	11	13	0	6	19	25	34	22	26	26	35	9	7	34	21	10	0.25404	0.0110409	0.0746553	0.0410691	1	0.287783	1.11207e-05	5.51634e-06	4.2739e-06	1.03874e-05	2.74227e-06	2.13942e-05	0.000822589	0.0991107	0.156956	0.000355754	0.00209434	0.138986	2_2_1_0	4_4_2_2	5_2_4_0
ASAH2	NM_001143974	ASAH2_52008370	chr10	52008370	1	-	chr10	52012487	52013868	4117	6	2	12	36	14	15	22	32	37	16	14	26	36	19	4	17	12	20	0.162358	0.584206	0.0429401	3.06922e-10	0.000120865	0.00475307	5.28308e-08	3.04867e-10	1.93642e-07	0.000980615	0.0129859	1.18906e-05	0.000218426	9.90983e-05	0.385637	0.0656256	0.0780599	0.00101182	2_2_0_2	1_0_0_1	1_7_2_2
ASAH2	NM_001143974	ASAH2_52008370	chr10	52008370	1	-	chr10	52013884	52014673	5514	5	8	3	7	2	3	15	16	24	14	14	9	5	10	6	23	11	3	0.234845	0.0753699	0.540765	0.256702	0.548467	0.519841	0.000196593	0.0020014	0.000582007	0.002447	0.00972043	0.144185	0.533688	0.0441333	0.181604	0.00590761	0.0885844	0.547902	4_0_1_0	6_0_0_2	3_0_0_0
ASAH2	NM_001143974	ASAH2_52008370	chr10	52008370	1	-	chr10	52015753	52016173	7383	10	5	6	14	4	4	19	5	21	14	9	23	16	7	7	14	8	6	0.00749927	0.239617	0.258419	0.0131491	0.276222	0.399328	1.17746e-07	0.306443	0.00108866	0.000981889	0.0705956	9.1194e-06	0.0669653	0.143123	0.0948167	0.0739691	0.184205	0.28242	6_2_2_0	3_2_0_0	4_2_0_0
ASAH2	NM_001143974	ASAH2_52008370	chr10	52008370	1	-	chr10	52016923	52017803	8553	2	1	9	10	4	5	16	12	10	7	30	25	24	9	9	6	8	8	0.541267	1	0.0812074	0.0772188	0.269717	0.294555	9.37819e-06	0.0105597	0.131997	0.111928	5.78004e-12	6.44785e-07	0.00308488	0.0507312	0.0205741	0.401207	0.171035	0.147478	1_1_0_0	1_0_0_0	3_3_3_0
ASAH2	NM_001143974	ASAH2_52008370	chr10	52008370	1	-	chr10	52017803	52018176	9433	8	9	2	9	0	3	7	11	24	8	14	25	20	8	5	17	9	8	0.0284358	0.0273984	0.597879	0.103364	1	0.484197	0.0649507	0.0168303	5.92909e-05	0.0671282	0.00209915	3.78517e-07	0.0122066	0.0736315	0.206584	0.0172456	0.115549	0.138687	6_0_2_0	3_2_4_0	2_0_0_0
ASAH2	NM_001143974	ASAH2_52008370	chr10	52008370	1	-	chr10	52018544	52018847	10174	5	1	7	12	2	3	11	15	27	13	14	15	9	4	3	18	2	5	0.178643	1	0.144698	0.0251518	0.525049	0.473007	0.001696	0.000526783	2.47313e-06	0.00125656	0.00146872	0.00269725	0.248841	0.352435	0.412921	0.00694885	0.61477	0.320758	3_0_2_0	0_0_1_0	5_0_2_0
ASAH2	NM_001143974	ASAH2_52008370	chr10	52008370	1	-	chr10	52018868	52020157	10498	3	6	1	13	4	4	11	6	20	17	14	13	20	5	6	22	4	10	0.402583	0.141302	1	0.014585	0.267475	0.367274	0.001696	0.190558	0.000692263	1.46922e-05	0.00146872	0.0102925	0.00884564	0.254344	0.115267	0.000770852	0.438424	0.0489492	3_0_0_0	3_3_0_0	1_0_0_0
ASAH2	NM_001143974	ASAH2_52008370	chr10	52008370	1	-	chr10	52021135	52022423	12765	5	7	7	4	6	4	15	12	28	22	13	12	23	7	10	16	12	9	0.145263	0.0654345	0.119133	0.414553	0.0726684	0.344388	1.49928e-06	0.00293526	5.64768e-08	3.20075e-10	0.0012257	0.0109903	0.000638823	0.08826	0.00365123	0.00937511	0.0155645	0.054779	3_2_0_0	2_3_1_1	2_2_2_1
ASAH2	NM_001143974	ASAH2_52008370	chr10	52008370	1	-	chr10	52031354	52032039	22984	8	6	1	10	0	4	9	13	17	7	4	18	11	1	7	10	6	3	0.00360916	0.0528489	1	0.0149346	1	0.266873	0.000823474	5.21553e-05	5.66044e-05	0.0305074	0.255934	2.6609e-07	0.0392638	1	0.0144284	0.034915	0.134689	0.410427	6_2_0_0	1_4_1_0	0_1_0_0
ASAH2	NM_001143974	ASAH2_52008370	chr10	52008370	1	-	chr10	52032926	52033721	24556	2	0	0	0	6	2	6	7	9	5	10	14	10	9	3	7	2	5	0.463463	1	1	1	0.0315502	0.521403	0.0348672	0.0388012	0.0364178	0.12665	0.0016766	5.6058e-05	0.0451553	0.00412663	0.296644	0.123383	0.54923	0.169683	2_0_0_0	0_0_0_0	0_0_0_0
ASAH2	NM_001143974	ASAH2_52008370	chr10	52008370	1	-	chr10	52035966	52036507	27596	0	5	6	0	4	0	6	11	6	4	11	13	14	6	5	7	4	5	1	0.101488	0.0728064	1	0.164888	1	0.0269719	0.000335683	0.151122	0.193861	0.000234317	0.000112781	0.00245938	0.0595848	0.0629744	0.100817	0.285111	0.153866	0_0_0_0	3_1_1_0	3_3_0_0
ASAH2	NM_001143974	ASAH2_52008370	chr10	52008370	1	-	chr10	52036965	52037742	28595	9	0	7	7	3	6	8	21	19	13	7	11	9	4	5	2	4	3	0.00037547	1	0.0285169	0.0689609	0.286609	0.0623201	0.00183032	1.81188e-13	2.9164e-07	3.75542e-06	0.0246736	0.00113113	0.0586229	0.215587	0.0690062	0.568575	0.279373	0.371683	5_0_2_2	0_0_0_0	2_4_0_1
ASAH2	NM_001143974	ASAH2_52008370	chr10	52008370	1	-	chr10	52037742	52037996	29372	2	1	2	1	2	0	6	4	2	0	11	10	7	3	0	2	3	2	0.441163	1	0.504625	1	0.451194	1	0.021449	0.214918	0.558993	1	0.000185087	0.00244411	0.132504	0.326332	1	0.562686	0.398102	0.51027	0_2_0_0	0_1_0_0	0_2_0_0
ASAH2	NM_001143974	ASAH2_52008370	chr10	52008370	1	-	chr10	52037996	52038446	29626	1	9	3	7	5	7	6	4	17	13	11	14	10	6	0	4	12	1	1	0.00110553	0.352401	0.059403	0.0633758	0.0241642	0.021449	0.214918	5.3545e-06	1.82002e-06	0.000185087	1.07669e-05	0.0280387	0.0450174	1	0.330822	0.000407729	1	0_0_1_0	1_8_0_0	0_0_3_0
ASAH2	NM_001143974	ASAH2_52008370	chr10	52008370	1	-	chr10	52038581	52040108	30211	2	4	4	1	2	4	11	8	24	8	10	15	17	4	6	9	3	6	0.440666	0.173248	0.222362	1	0.454478	0.214238	2.17351e-06	0.00872452	1.97697e-11	0.00436771	0.000648981	1.15771e-06	6.39082e-05	0.196111	0.0220346	0.0234162	0.389832	0.0686827	0_0_0_2	0_1_0_3	3_0_0_1
ASAH2	NM_001143974	ASAH2_52008370	chr10	52008370	1	-	chr10	52039258	52040108	30888	4	6	5	8	5	6	9	7	14	23	10	14	6	5	0	9	3	4	0.131449	0.0349092	0.124617	0.0289378	0.0648933	0.0567207	0.000154078	0.0237147	0.000201191	0	0.000648981	6.59276e-06	0.192309	0.102411	1	0.0234162	0.389832	0.232451	4_0_0_0	3_3_0_0	3_0_2_0
ASAH2	NM_001143974	ASAH2_52008370	chr10	52008370	1	-	chr10	52040108	52040700	31738	0	2	6	4	0	3	1	6	12	9	7	12	4	4	3	9	0	6	1	0.469557	0.0608375	0.293182	1	0.340598	1	0.0543992	0.00166352	0.00139411	0.0199994	0.000251139	0.365828	0.198985	0.268752	0.0240067	1	0.075474	0_0_0_0	2_0_0_0	5_1_0_0
ASAH2	NM_001143974	ASAH2_52008370	chr10	52008370	1	-	chr10	52043987	52045234	35617	3	4	3	5	2	4	9	10	9	11	9	23	17	4	0	15	6	4	0.241449	0.152027	0.325934	0.16246	0.437309	0.192441	0.000106795	0.000413578	0.0128486	2.00149e-05	0.0012252	8.88178e-16	8.46002e-06	0.166354	1	1.70586e-05	0.0695615	0.204755	1_2_0_0	2_2_0_0	1_0_1_1
ASAH2	NM_001143974	ASAH2_52008370	chr10	52008370	1	-	chr10	52048765	52050193	40395	4	2	3	5	2	4	4	9	8	1	11	10	4	0	0	2	10	4	0.103906	0.449548	0.316495	0.1488	0.428632	0.167421	0.111455	0.000967782	0.0218398	1	1.75738e-05	0.000603231	0.311821	1	1	0.530972	0.000684659	0.182591	2_2_0_0	0_2_0_0	0_3_0_0
ASAH2	NM_001143974	ASAH2_52008370	chr10	52008370	1	-	chr10	52053377	52055837	45007	2	2	4	6	1	0	2	13	9	3	9	10	5	7	1	3	0	5	0.408793	0.438535	0.15737	0.0615566	1	1	0.40973	3.26898e-07	0.00666171	0.271849	0.000492651	0.000408893	0.183999	0.00593605	1	0.381408	1	0.0786867	0_2_0_0	0_2_0_0	0_2_2_0
ASAH2	NM_001143974	ASAH2_52008370	chr10	52008370	1	-	chr10	52075350	52076529	66980	3	7	6	2	3	0	2	6	10	8	7	3	9	0	0	0	5	0	0.192387	0.00216406	0.0138993	0.478383	0.203315	1	0.38597	0.0189446	0.000411613	0.000484753	0.00269417	0.281608	0.00446283	1	1	1	0.063764	1	0_0_3_0	4_1_2_0	6_0_0_0
ASAH2	NM_001143974	ASAH2_52008370	chr10	52008370	1	-	chr10	52085186	52086038	76816	0	2	0	6	0	0	0	4	5	4	8	10	0	3	0	0	1	1	1	0.401406	1	0.030477	1	1	1	0.113025	0.0954012	0.101629	0.000535271	3.01315e-05	1	0.221795	1	1	1	1	0_0_0_0	0_2_0_0	0_0_0_0
ASAH2	NM_001143974	ASAH2_52008370	chr10	52008370	1	-	chr10	52116629	52117988	108259	2	1	0	0	2	0	9	5	9	7	4	4	1	0	2	4	0	0	0.354037	1	1	1	0.360314	1	1.76776e-06	0.0293745	0.000249201	0.001113	0.0799577	0.103511	1	1	0.353192	0.122916	1	1	2_0_0_0	0_0_1_0	0_0_0_0
ASAH2	NM_001143974	ASAH2_52008370	chr10	52008370	1	-	chr10	52400933	52401632	392563	3	0	0	0	2	0	0	3	0	2	6	6	1	0	2	0	2	0	0.100641	1	1	1	0.302391	1	1	0.127025	1	0.31699	0.000654298	0.00106601	1	1	0.289649	1	0.325674	1	1_0_2_0	0_0_0_0	0_0_0_0
ASB13	NM_024701	ASB13_5708558	chr10	5708558	1	-	chr10	4849909	4850741	-858649	0	3	2	2	0	0	2	1	5	3	3	6	5	5	1	1	1	5	1	0.084928	0.288027	0.301892	1	1	0.265889	1	0.00403426	0.0933887	0.0923967	0.000254769	0.00334067	0.00192206	1	1	1	0.0022919	0_0_0_0	0_1_0_2	0_2_0_0
ASB13	NM_024701	ASB13_5708558	chr10	5708558	1	-	chr10	4851945	4852921	-856613	3	3	0	2	4	2	0	2	3	1	5	5	3	1	0	3	2	2	0.077284	0.0851366	1	0.302019	0.0159117	0.281308	1	0.28293	0.109675	1	0.00244335	0.00301121	0.10298	1	1	0.103258	0.282409	0.279235	0_2_0_1	1_1_1_0	0_0_0_0
ASB13	NM_024701	ASB13_5708558	chr10	5708558	1	-	chr10	4852921	4854746	-855637	2	4	0	5	1	1	4	4	5	1	7	6	1	5	1	2	2	1	0.261255	0.0164004	1	0.0040427	1	1	0.0147814	0.019541	0.00407761	1	8.40013e-06	0.000252407	1	0.00191983	1	0.294315	0.282535	1	0_1_1_0	0_4_0_0	0_0_0_0
ASB13	NM_024701	ASB13_5708558	chr10	5708558	1	-	chr10	4860335	4862737	-848223	2	2	3	5	4	5	5	6	6	3	6	9	4	2	5	2	1	4	0.261135	0.272537	0.0972108	0.00411777	0.016031	0.00239883	0.00164583	0.000189969	0.000408656	0.0943305	0.000192915	7.06352e-09	0.0234921	0.273432	0.00170789	0.294196	1	0.0188175	1_1_0_0	0_1_1_0	1_0_0_2
ASB13	NM_024701	ASB13_5708558	chr10	5708558	1	-	chr10	4862737	4863119	-845821	5	0	1	2	4	1	3	7	0	1	3	2	6	5	1	0	2	0	0.00142428	1	1	0.303181	0.0160104	1	0.0813077	8.73371e-06	1	1	0.093603	0.28995	0.000301251	0.0019652	1	1	0.282647	1	0_3_0_2	0_0_0_0	1_0_0_0
ASB13	NM_024701	ASB13_5708558	chr10	5708558	1	-	chr10	4871167	4872054	-837391	3	1	4	2	0	5	0	6	5	0	7	4	7	7	2	2	4	1	0.0780862	1	0.0211838	0.303083	1	0.00246872	1	0.00019265	0.00424825	1	8.70606e-06	0.0223981	1.71371e-05	5.17835e-06	0.267412	0.29445	0.0197722	1	2_0_0_1	0_0_0_1	0_2_0_2
ASB13	NM_024701	ASB13_5708558	chr10	5708558	1	-	chr10	4874323	4875330	-834235	0	2	2	1	0	2	1	2	4	0	6	6	2	0	0	3	2	1	1	0.272636	0.288354	1	1	0.282683	1	0.283549	0.0272949	1	0.000192293	0.000269523	0.295732	1	1	0.103614	0.283518	1	0_0_0_0	0_0_0_2	0_1_1_0
ASB13	NM_024701	ASB13_5708558	chr10	5708558	1	-	chr10	4882706	4883870	-825852	1	5	1	6	3	2	2	3	3	4	5	5	2	4	1	1	2	3	1	0.00196852	1	0.000426807	0.0843867	0.283534	0.267944	0.0944211	0.111832	0.0202763	0.00255558	0.00316286	0.297208	0.0169912	1	1	0.284859	0.0920669	0_0_0_1	0_2_3_0	0_0_0_1
ASB13	NM_024701	ASB13_5708558	chr10	5708558	1	-	chr10	4891441	4892886	-817117	3	2	7	5	1	3	1	3	6	4	4	7	4	7	0	8	3	1	0.0784281	0.275197	1.20437e-05	0.00435149	1	0.0943693	1	0.0948349	0.000434585	0.0204631	0.0199337	1.40357e-05	0.0247103	5.48478e-06	1	6.23396e-07	0.0957399	1	1_0_0_2	0_1_1_0	3_1_1_2
ASB13	NM_024701	ASB13_5708558	chr10	5708558	1	-	chr10	4893368	4894558	-815190	3	5	2	5	7	0	1	4	3	1	2	7	6	5	0	5	2	5	0.0785421	0.00205718	0.289722	0.00431918	4.5166e-06	1	1	0.0200548	0.11217	1	0.283604	1.42828e-05	0.000339609	0.00197943	1	0.00353907	0.285565	0.00238837	0_0_2_1	0_1_4_0	0_1_1_0
ASB13	NM_024701	ASB13_5708558	chr10	5708558	1	-	chr10	4907428	4908342	-801130	2	0	1	6	4	1	0	2	2	5	4	1	3	0	6	6	2	1	0.263498	1	1	0.000445723	0.0158903	1	1	0.284874	0.306621	0.00266795	0.0202917	1	0.10694	1	0.000110208	0.00031514	0.28668	1	0_1_1_0	0_0_0_0	0_0_1_0
ASB13	NM_024701	ASB13_5708558	chr10	5708558	1	-	chr10	5433802	5434301	-274756	2	3	6	5	0	2	1	5	9	6	5	6	1	3	4	4	4	13	0.305405	0.134029	0.0015745	0.0191786	1	0.336848	1	0.0094996	7.5282e-06	0.0011495	0.0084946	0.00200166	1	0.130992	0.0261707	0.0604839	0.0491276	1.42109e-14	1_0_1_0	2_0_1_0	3_0_1_2
ASB13	NM_024701	ASB13_5708558	chr10	5708558	1	-	chr10	5438416	5438948	-270142	1	2	2	5	3	4	2	4	2	3	4	2	7	7	0	4	5	5	1	0.329002	0.345125	0.0194321	0.123832	0.0429674	0.309912	0.0449778	0.383015	0.139515	0.0419499	0.35296	0.000864113	7.45925e-05	1	0.0611771	0.0113411	0.00863119	1_0_0_0	1_1_0_0	1_1_0_0
ASB13	NM_024701	ASB13_5708558	chr10	5708558	1	-	chr10	5439458	5440710	-269100	1	1	4	2	2	1	2	2	2	3	6	7	1	0	2	3	4	2	1	1	0.047285	0.37743	0.318021	1	0.310071	0.341244	0.383377	0.139568	0.00122889	0.000242647	1	1	0.301729	0.173005	0.0497122	0.335237	0_0_1_0	0_0_1_0	1_3_0_0
ASB13	NM_024701	ASB13_5708558	chr10	5708558	1	-	chr10	5456727	5457010	-251831	5	3	4	2	4	7	3	4	7	6	3	3	6	2	1	6	3	0	0.00494312	0.138061	0.0497245	0.3819	0.0338909	0.000149316	0.119662	0.0477701	0.000945072	0.00130246	0.144922	0.162608	0.00607896	0.330385	1	0.00352831	0.158892	1	1_2_2_0	1_1_1_0	0_1_2_1
ASB13	NM_024701	ASB13_5708558	chr10	5708558	1	-	chr10	5466958	5467380	-241600	1	3	4	7	6	7	2	4	5	0	6	10	7	5	2	3	2	2	1	0.140091	0.0508845	0.000799608	0.000779921	0.000165817	0.314444	0.0490785	0.0253019	1	0.00149205	6.97978e-08	0.00124695	0.00815949	0.307324	0.182167	0.355777	0.341624	1_0_0_0	1_1_0_1	0_2_0_2
ASB13	NM_024701	ASB13_5708558	chr10	5708558	1	-	chr10	5468760	5469247	-239798	4	2	7	8	2	3	1	2	6	0	6	3	6	5	4	4	3	2	0.0310425	0.335147	0.000221733	9.97324e-05	0.322747	0.150237	1	0.348614	0.00607388	1	0.00151365	0.165569	0.00684274	0.00829547	0.0286461	0.0680758	0.162304	0.34226	1_1_2_0	2_0_0_0	5_0_2_0
ASB13	NM_024701	ASB13_5708558	chr10	5708558	1	-	chr10	5473345	5475757	-235213	2	3	0	4	3	7	3	7	14	0	9	7	9	2	1	3	9	1	0.314019	0.141407	1	0.0767235	0.128857	0.000175898	0.122032	0.000207533	1.7929e-12	1	5.52972e-07	0.000327017	2.07082e-05	0.334635	1	0.184223	1.48838e-06	1	0_0_1_1	1_2_0_0	0_0_0_0
ASB13	NM_024701	ASB13_5708558	chr10	5708558	1	-	chr10	5475293	5475757	-233265	2	3	5	5	3	8	4	12	10	3	7	13	5	7	0	10	12	1	0.314443	0.14184	0.0121853	0.0231359	0.129083	1.31707e-05	0.0323992	1.34945e-11	1.20868e-06	0.147085	0.000164333	8.27005e-13	0.0287394	0.000112629	1	3.28943e-07	3.84904e-11	1	0_0_2_0	0_0_2_1	0_2_3_0
ASB13	NM_024701	ASB13_5708558	chr10	5708558	1	-	chr10	5477077	5477625	-231481	0	3	5	5	1	6	1	4	8	7	5	6	11	2	0	2	2	5	1	0.142295	0.0123113	0.0233385	1	0.00171029	1	0.0506372	0.000160888	0.000154312	0.0103411	0.00263157	1.16361e-07	0.335487	1	0.37747	0.358139	0.0104552	0_0_0_0	1_0_2_0	1_1_3_0
ASB13	NM_024701	ASB13_5708558	chr10	5708558	1	-	chr10	5477706	5478088	-230852	3	2	3	5	6	9	1	5	2	10	4	10	5	4	1	4	2	2	0.121412	0.33701	0.158909	0.0234433	0.000833128	7.124e-07	1	0.011776	0.395127	1.64132e-08	0.0469312	8.84717e-08	0.0292826	0.0420926	1	0.0705023	0.358443	0.344528	2_0_1_0	2_0_0_0	0_0_1_2
ASB13	NM_024701	ASB13_5708558	chr10	5708558	1	-	chr10	5478711	5481545	-229847	4	4	9	4	8	5	3	5	6	3	12	12	10	5	4	9	4	3	0.0320142	0.0428983	1.09879e-06	0.0780256	3.64819e-06	0.0110787	0.122834	0.0118257	0.00654113	0.147874	6.67921e-12	6.31377e-11	1.9671e-06	0.00877055	0.0294138	6.22319e-06	0.0562518	0.150457	1_2_0_1	2_0_2_0	2_1_4_2
ASB13	NM_024701	ASB13_5708558	chr10	5708558	1	-	chr10	5481997	5482478	-226561	0	1	0	1	0	2	0	6	5	1	3	1	9	6	4	2	3	0	1	1	1	1	1	0.348397	1	0.00195881	0.02731	1	0.150735	1	2.48097e-05	0.00126258	0.0296591	0.378987	0.165786	1	0_0_0_0	0_0_0_1	0_0_0_0
ASB13	NM_024701	ASB13_5708558	chr10	5708558	1	-	chr10	5484633	5485472	-223925	2	0	6	6	2	6	4	3	7	5	4	8	7	9	2	7	9	6	0.316477	1	0.00216042	0.00556473	0.325507	0.00182541	0.0330096	0.157624	0.00127952	0.0103272	0.0482607	3.43922e-05	0.00153506	3.50713e-07	0.31041	0.00070176	1.83617e-06	0.00170645	1_0_1_0	0_0_0_0	1_0_5_0
ASB13	NM_024701	ASB13_5708558	chr10	5708558	1	-	chr10	5485472	5486029	-223086	1	5	4	10	6	6	5	4	10	7	8	12	8	7	0	6	0	3	1	0.00922445	0.053418	8.0687e-07	0.000869114	0.00182541	0.00586551	0.0516845	1.50704e-06	0.000166213	1.36954e-05	7.69964e-11	0.00022999	0.000124421	1	0.00444423	1	0.151797	1_0_0_0	1_0_2_2	0_0_2_2
ASB13	NM_024701	ASB13_5708558	chr10	5708558	1	-	chr10	5490411	5492183	-218147	2	1	5	9	4	8	2	6	4	2	6	9	9	4	2	6	5	4	0.317712	1	0.0130396	1.30532e-05	0.0370279	1.65601e-05	0.31866	0.00208907	0.0879272	0.344676	0.00176712	2.56021e-06	2.9226e-05	0.0437265	0.311112	0.00467555	0.0148068	0.0490504	0_0_2_0	0_0_1_0	1_0_4_0
ASB13	NM_024701	ASB13_5708558	chr10	5708558	1	-	chr10	5492943	5493407	-215615	3	3	3	7	7	7	3	10	14	7	9	2	10	8	1	7	10	3	0.124493	0.145928	0.162703	0.00106439	7.68816e-05	0.00021918	0.12566	4.61961e-08	4.47176e-12	0.000179774	8.04211e-07	0.366049	2.74509e-06	8.98957e-06	1	0.000775607	1.0051e-07	0.153759	0_2_1_0	0_2_0_1	0_1_1_1
ASB13	NM_024701	ASB13_5708558	chr10	5708558	1	-	chr10	5496755	5497935	-211803	5	7	3	6	6	7	3	10	10	3	9	10	9	2	2	9	4	4	0.00609358	0.000149619	0.163549	0.00614742	0.00092844	0.000225481	0.126604	5.0358e-08	1.97187e-06	0.152127	8.74404e-07	1.44917e-07	3.32149e-05	0.340255	0.312541	8.77382e-06	0.0597869	0.0501124	2_0_3_0	2_2_0_3	1_0_1_1
ASB13	NM_024701	ASB13_5708558	chr10	5708558	1	-	chr10	5497935	5500227	-210623	5	2	6	7	6	6	2	8	6	7	7	4	8	5	3	4	3	6	0.00610382	0.341437	0.00234514	0.00111116	0.00093374	0.00198542	0.320616	2.22703e-05	0.00755315	0.000190521	0.000213475	0.0624347	0.00028102	0.00959163	0.119254	0.0754996	0.170672	0.00187682	1_0_1_3	1_0_1_0	2_0_3_1
ASB13	NM_024701	ASB13_5708558	chr10	5708558	1	-	chr10	5500864	5501260	-207694	2	3	4	3	2	4	2	1	5	1	6	10	2	3	2	6	2	3	0.320215	0.147667	0.0557094	0.205093	0.32845	0.051875	0.32141	1	0.0302201	1	0.00194298	1.59294e-07	0.407482	0.146218	0.313004	0.00510027	0.364682	0.155928	2_0_0_0	0_0_1_2	0_0_1_3
ASB13	NM_024701	ASB13_5708558	chr10	5708558	1	-	chr10	5502596	5503369	-205962	1	5	8	9	3	6	3	6	7	6	13	10	9	4	6	9	5	8	1	0.010076	2.58861e-05	1.64873e-05	0.134016	0.00205657	0.127927	0.0023238	0.00155537	0.00180667	1.99951e-13	1.65068e-07	3.83463e-05	0.0453191	0.000596958	9.93846e-06	0.0157524	1.76161e-05	0_0_1_0	1_2_2_0	1_0_6_1
ASB13	NM_024701	ASB13_5708558	chr10	5708558	1	-	chr10	5503958	5504710	-204600	4	1	6	7	4	3	4	4	5	4	3	6	7	6	2	5	4	3	0.0346062	1	0.00242636	0.00119137	0.0382628	0.158802	0.0352124	0.0551569	0.0307675	0.049585	0.156985	0.00330219	0.00195349	0.0014753	0.313703	0.0232018	0.0609432	0.156645	2_0_2_0	0_0_1_0	1_1_3_1
ASB13	NM_024701	ASB13_5708558	chr10	5708558	1	-	chr10	5504812	5505479	-203746	2	3	2	2	4	4	1	3	9	5	6	7	5	3	1	7	6	2	0.321345	0.148525	0.35935	0.395987	0.0384174	0.0524511	1	0.163561	2.77046e-05	0.0113962	0.00199708	0.00047017	0.0344148	0.14724	1	0.000891367	0.00300518	0.351095	2_0_0_0	0_1_2_0	0_1_1_0
ASB13	NM_024701	ASB13_5708558	chr10	5708558	1	-	chr10	5519426	5519890	-189132	4	5	4	7	2	2	0	4	8	0	6	6	9	0	0	2	3	1	0.03699	0.010924	0.0584978	0.00142482	0.331753	0.357604	1	0.0585737	0.00031049	1	0.00229554	0.00376934	5.73055e-05	1	1	0.391452	0.177282	1	0_2_1_1	2_0_0_3	0_1_2_1
ASB13	NM_024701	ASB13_5708558	chr10	5708558	1	-	chr10	5524330	5525092	-184228	1	2	0	6	2	3	1	2	1	3	6	6	2	4	2	3	1	5	1	0.348059	1	0.0077227	0.332548	0.164865	1	0.363785	1	0.15965	0.00237915	0.00396178	0.417739	0.0490258	0.317842	0.203734	1	0.0132545	0_1_0_0	1_0_0_1	0_0_0_0
ASB13	NM_024701	ASB13_5708558	chr10	5708558	1	-	chr10	5525092	5527552	-183466	6	4	3	11	9	7	5	6	11	8	7	4	8	4	7	6	6	8	0.000936279	0.0495243	0.170745	1.41225e-07	2.36084e-07	0.000305016	0.00731296	0.00286385	3.17914e-07	2.1205e-05	0.000296819	0.0689467	0.000472262	0.0491634	5.30174e-05	0.00627342	0.0035517	2.39072e-05	2_0_0_4	1_1_2_0	1_0_1_1
ASB13	NM_024701	ASB13_5708558	chr10	5708558	1	-	chr10	5526071	5527552	-182487	2	4	2	6	2	0	4	6	8	3	8	6	3	3	2	4	4	1	0.327439	0.0496537	0.364913	0.0078838	0.333059	1	0.0379634	0.00289226	0.000350336	0.160338	2.62913e-05	0.00404657	0.235432	0.153837	0.318342	0.0835065	0.0659111	1	1_1_0_0	1_2_1_0	1_0_1_0
ASB13	NM_024701	ASB13_5708558	chr10	5708558	1	-	chr10	5528763	5529271	-179795	2	1	1	7	2	3	1	6	4	4	6	7	1	4	1	4	3	0	0.328429	1	1	0.00160835	0.333584	0.166286	1	0.0029572	0.101685	0.0538916	0.00248543	0.00063931	1	0.0498495	1	0.0846104	0.180837	1	1_1_0_0	0_1_0_0	0_1_0_0
ASB13	NM_024701	ASB13_5708558	chr10	5708558	1	-	chr10	5532023	5532650	-176535	2	4	2	6	4	7	1	5	11	7	2	5	6	3	0	4	2	4	0.329191	0.0507574	0.366571	0.00826566	0.0410762	0.000332608	1	0.0160138	4.00887e-07	0.000277104	0.359696	0.0202594	0.0123817	0.155841	1	0.0855421	0.374299	0.0565066	1_0_0_1	0_1_1_2	0_1_1_0
ASB13	NM_024701	ASB13_5708558	chr10	5708558	1	-	chr10	5532650	5533659	-175908	4	0	2	3	2	1	1	2	4	2	9	8	7	2	0	6	3	2	0.0389079	1	0.36695	0.218342	0.334623	1	1	0.366428	0.103294	0.356094	1.86958e-06	7.74631e-05	0.00296881	0.350732	1	0.00679519	0.182315	0.359553	0_3_0_1	0_0_0_0	0_1_1_0
ASB13	NM_024701	ASB13_5708558	chr10	5708558	1	-	chr10	5535152	5535943	-173406	1	0	6	7	3	2	2	1	3	2	7	3	2	1	1	4	1	3	1	1	0.00307758	0.00171802	0.140233	0.362474	0.329681	1	0.230946	0.356804	0.000337628	0.188501	0.42279	1	1	0.0868594	1	0.166531	1_0_0_0	0_0_0_0	1_0_3_2
ASB13	NM_024701	ASB13_5708558	chr10	5708558	1	-	chr10	5554857	5555484	-153701	6	2	6	7	6	2	2	5	5	5	5	2	7	2	0	6	3	2	0.00128638	0.358307	0.00364933	0.00227454	0.0014588	0.369647	0.336085	0.0190188	0.0428164	0.0155741	0.0167304	0.3887	0.00417187	0.358612	1	0.00871338	0.193014	0.368307	2_1_2_1	0_1_1_0	1_1_4_0
ASB13	NM_024701	ASB13_5708558	chr10	5708558	1	-	chr10	5577093	5577354	-131465	3	1	2	1	6	2	1	2	5	0	6	7	7	3	3	3	3	1	0.151844	1	0.383948	1	0.00195564	0.379956	1	0.385901	0.0519179	1	0.00429788	0.00147286	0.00641074	0.175998	0.140358	0.23702	0.207631	1	1_0_2_0	0_1_0_0	0_0_2_0
ASB13	NM_024701	ASB13_5708558	chr10	5708558	1	-	chr10	5585231	5585923	-123327	2	1	6	11	2	1	1	5	12	2	7	0	6	4	2	1	3	1	0.353705	1	0.00400307	1.34054e-06	0.352383	1	1	0.0231884	3.6267e-07	0.3717	0.000589369	1	0.0183328	0.0684336	0.329535	1	0.201369	1	0_0_1_1	0_0_1_0	4_0_2_0
ASB13	NM_024701	ASB13_5708558	chr10	5708558	1	-	chr10	5586512	5587321	-122046	8	3	5	3	3	1	3	4	10	8	3	12	10	1	2	3	6	1	9.14463e-06	0.181039	0.0200065	0.242258	0.155369	1	0.143158	0.0738921	2.60778e-05	5.93204e-05	0.176558	4.55133e-09	4.44003e-05	1	0.346476	0.24007	0.00756728	1	5_0_2_1	2_0_1_0	0_1_2_2
ASB13	NM_024701	ASB13_5708558	chr10	5708558	1	-	chr10	5588486	5589646	-120072	4	3	9	5	4	5	6	7	7	4	6	9	6	2	3	9	3	10	0.0530188	0.170414	6.62438e-06	0.0459512	0.0541403	0.0201446	0.00174695	0.000911298	0.00542584	0.0636363	0.00532548	3.03338e-05	0.0222405	0.365095	0.144713	6.37812e-05	0.202986	2.58184e-07	1_1_2_0	0_0_3_0	3_1_3_2
ASB13	NM_024701	ASB13_5708558	chr10	5708558	1	-	chr10	5590652	5591408	-117906	6	3	7	12	3	8	4	3	5	10	6	8	2	1	3	11	3	1	0.00165487	0.178744	0.000927667	1.19282e-07	0.163679	0.000170717	0.0476156	0.189691	0.0562011	1.78332e-07	0.00482748	0.000245284	0.448872	1	0.143428	5.52071e-07	0.207453	1	2_2_2_0	0_0_0_3	1_3_3_0
ASB13	NM_024701	ASB13_5708558	chr10	5708558	1	-	chr10	5615241	5616552	-93317	1	1	5	2	4	1	2	2	8	3	7	11	7	1	2	1	3	1	1	1	0.0323542	0.445292	0.0630704	1	0.356456	0.398451	0.00192207	0.202907	0.00119634	1.05424e-06	0.0125039	1	0.352326	1	0.236158	1	0_1_0_0	0_0_0_1	0_2_1_2
ASB13	NM_024701	ASB13_5708558	chr10	5708558	1	-	chr10	5615443	5616552	-93115	4	6	3	13	4	0	6	7	9	8	6	7	3	4	2	4	3	3	0.0700715	0.00493954	0.219212	3.21359e-08	0.0630704	1	0.0024176	0.00129463	0.000398761	0.000147238	0.00652213	0.00330444	0.308506	0.0794706	0.352326	0.150206	0.236158	0.221646	2_0_0_2	0_1_4_1	0_1_1_1
ASB13	NM_024701	ASB13_5708558	chr10	5708558	1	-	chr10	5623053	5623736	-85505	5	2	10	4	6	4	4	12	11	4	11	8	9	3	3	4	10	3	0.0166879	0.392371	4.02574e-06	0.150748	0.00492473	0.102079	0.0605513	1.68017e-08	3.75364e-05	0.0945923	3.18769e-07	0.000887133	0.00177015	0.215642	0.174173	0.144243	8.30984e-06	0.214785	2_0_1_2	1_0_1_0	1_2_4_3
ASB13	NM_024701	ASB13_5708558	chr10	5708558	1	-	chr10	5641219	5641648	-67339	10	2	3	4	4	7	2	7	10	4	8	10	9	3	2	5	7	5	4.57722e-07	0.406766	0.242278	0.173582	0.0795951	0.00346804	0.380285	0.00484838	0.000380375	0.107278	0.000556631	7.57009e-05	0.00321088	0.235815	0.381002	0.09259	0.00583513	0.05128	1_1_4_4	0_0_1_1	0_0_1_2
ASB13	NM_024701	ASB13_5708558	chr10	5708558	1	-	chr10	5643282	5643930	-65276	6	4	7	6	4	6	0	7	7	8	8	8	7	5	2	5	7	4	0.0043884	0.105776	0.0034133	0.037527	0.0850332	0.0144394	1	0.00346891	0.0189763	0.000569508	0.00057221	0.00197208	0.0310175	0.0397175	0.379943	0.102357	0.00583859	0.125315	2_1_2_1	0_1_2_1	0_3_1_3
ASB13	NM_024701	ASB13_5708558	chr10	5708558	1	-	chr10	5645367	5646401	-63191	7	9	2	6	7	10	8	6	6	4	10	7	5	6	5	4	3	1	0.000602018	3.63515e-05	0.430948	0.0366948	0.000868257	8.58704e-06	6.91595e-05	0.0165415	0.0496127	0.101412	9.32729e-06	0.00689504	0.128546	0.00943166	0.0205647	0.187723	0.272024	1	0_0_3_4	0_3_3_3	0_0_2_0
ASB13	NM_024701	ASB13_5708558	chr10	5708558	1	-	chr10	5649426	5650158	-59132	6	5	5	10	7	4	5	8	6	8	8	9	7	4	2	13	6	2	0.00613523	0.041221	0.0577387	0.000445476	0.0015494	0.125787	0.0262772	0.000935117	0.0513801	0.00057344	0.000943637	0.000517516	0.0417069	0.111189	0.394428	5.03551e-06	0.0301106	0.445622	2_3_0_1	3_1_1_0	1_0_3_1
ASB13	NM_024701	ASB13_5708558	chr10	5708558	1	-	chr10	5656623	5658863	-51935	6	10	5	11	11	5	7	8	12	3	6	10	11	9	4	6	9	7	0.00684018	1.53618e-05	0.0668091	0.000141853	4.6486e-07	0.0607762	0.00129847	0.00178217	7.08511e-05	0.263548	0.0167558	0.000206072	0.00129667	0.000186517	0.0845167	0.064732	0.0011429	0.00760401	1_0_3_2	1_2_5_2	2_0_2_1
ASB13	NM_024701	ASB13_5708558	chr10	5708558	1	-	chr10	5660060	5660562	-48498	9	3	3	8	7	6	5	5	6	3	10	7	10	8	3	8	9	8	2.44533e-05	0.261427	0.293075	0.00960231	0.00273603	0.0270063	0.0319878	0.0688781	0.0695679	0.272324	6.47076e-05	0.0174334	0.00398687	0.0012745	0.215909	0.0130638	0.00133169	0.00244122	2_0_5_2	0_0_3_0	1_0_0_2
ASB13	NM_024701	ASB13_5708558	chr10	5708558	1	-	chr10	5660709	5661285	-47849	7	4	6	10	8	4	2	6	9	8	5	7	14	9	2	6	9	7	0.00136915	0.126338	0.0252454	0.000957466	0.000425022	0.156517	0.405134	0.025432	0.00575441	0.00131394	0.0689845	0.0157825	4.68503e-05	0.000199902	0.400847	0.0729834	0.00121594	0.00970088	3_1_1_2	1_0_2_1	2_1_2_1
ASB13	NM_024701	ASB13_5708558	chr10	5708558	1	-	chr10	5664677	5665263	-43881	7	7	6	17	8	12	5	11	16	9	15	17	18	11	6	9	19	8	0.00241828	0.00492475	0.0339719	1.06711e-08	0.000804208	2.41896e-06	0.043363	2.1075e-05	7.92817e-07	0.000340137	1.43439e-09	5.98089e-10	2.26866e-07	1.59841e-05	0.00840964	0.00703045	4.18687e-12	0.00350082	1_1_3_2	3_1_1_2	2_1_1_2
ASB13	NM_024701	ASB13_5708558	chr10	5708558	1	-	chr10	5665263	5665699	-43295	2	4	3	8	4	9	5	5	18	8	5	9	7	2	2	5	5	3	0.416523	0.130177	0.305332	0.0131747	0.122192	0.000627498	0.043363	0.0769617	1.94059e-08	0.00169424	0.0745918	0.00216586	0.067858	0.461929	0.407116	0.154456	0.112394	0.305041	1_0_0_1	1_0_0_3	0_2_0_1
ASB13	NM_024701	ASB13_5708558	chr10	5708558	1	-	chr10	5666568	5666747	-41990	4	6	5	4	8	8	1	7	7	4	4	3	6	4	5	5	10	5	0.103843	0.0193391	0.0843964	0.23735	0.000634251	0.00309274	1	0.0130521	0.0475225	0.138835	0.156269	0.334181	0.122369	0.148302	0.0371947	0.162354	0.00044623	0.0886163	1_1_2_0	0_3_2_1	1_1_2_1
ASB13	NM_024701	ASB13_5708558	chr10	5708558	1	-	chr10	5667892	5668106	-40666	5	3	4	6	9	6	7	7	18	13	4	8	8	3	5	10	5	4	0.0372778	0.274967	0.183145	0.0802106	0.000103525	0.0321446	0.00297225	0.0127055	1.93958e-08	1.12997e-07	0.160024	0.00750366	0.041251	0.289679	0.0407622	0.00390134	0.114113	0.182591	0_2_1_2	1_1_0_1	0_1_1_2
ASB13	NM_024701	ASB13_5708558	chr10	5708558	1	-	chr10	5669568	5669951	-38990	5	5	3	7	5	3	2	9	9	4	8	10	9	4	4	13	2	11	0.0464133	0.0637241	0.320179	0.0436462	0.0464153	0.314463	0.419315	0.00106967	0.0115025	0.15381	0.00324663	0.000781053	0.0253899	0.166397	0.108378	0.000148146	0.504237	9.24256e-05	1_3_0_1	1_2_1_1	0_1_0_2
ASB13	NM_024701	ASB13_5708558	chr10	5708558	1	-	chr10	5670291	5670368	-38267	4	1	1	7	2	6	3	9	5	2	2	7	10	8	1	7	9	11	0.118953	1	1	0.0436462	0.431274	0.0393815	0.23511	0.00106967	0.17812	0.4581	0.469476	0.0240565	0.0120891	0.00303693	1	0.0555638	0.00342764	9.24256e-05	0_1_1_2	0_0_0_1	0_1_0_0
ASB13	NM_024701	ASB13_5708558	chr10	5708558	1	-	chr10	5670368	5670722	-38190	8	10	4	11	6	6	4	13	9	5	7	10	14	5	8	12	18	5	0.000731381	5.64233e-05	0.187135	0.000884545	0.0145121	0.0393815	0.107377	8.42196e-07	0.0115025	0.0697401	0.0112769	0.000781053	0.00027202	0.0789281	0.000486803	0.000517276	2.93735e-10	0.102349	1_0_3_4	1_3_1_5	0_0_2_2
ASB13	NM_024701	ASB13_5708558	chr10	5708558	1	-	chr10	5670722	5671435	-37836	7	3	1	10	6	5	2	10	15	2	5	9	14	13	9	13	9	12	0.00337057	0.277136	1	0.00249159	0.0152003	0.0890526	0.4246	0.000318721	1.03747e-05	0.463391	0.0876129	0.00382185	0.000257925	2.47793e-07	8.71704e-05	0.000173961	0.00373193	1.40732e-05	2_1_1_3	1_0_0_2	0_0_1_0
ASB13	NM_024701	ASB13_5708558	chr10	5708558	1	-	chr10	5671435	5672466	-37123	5	5	8	6	3	8	6	9	15	3	5	6	12	12	6	10	15	4	0.044699	0.0630332	0.00528983	0.0848408	0.252022	0.00421875	0.0129903	0.00137339	1.03747e-05	0.293733	0.0876129	0.0645133	0.00206524	2.33881e-06	0.0129636	0.00503718	3.10629e-07	0.192943	1_2_1_1	0_1_2_2	3_1_1_3
ASB13	NM_024701	ASB13_5708558	chr10	5708558	1	-	chr10	5672466	5672759	-36092	4	2	0	9	3	7	4	9	9	5	9	8	22	8	5	11	9	9	0.12045	0.453407	1	0.00817937	0.262469	0.0154989	0.117939	0.00164814	0.0136125	0.0771231	0.0014288	0.0105665	2.49754e-09	0.00293717	0.0491954	0.00273882	0.00450307	0.00226585	0_0_1_3	0_1_0_1	0_0_0_0
ASB13	NM_024701	ASB13_5708558	chr10	5708558	1	-	chr10	5673657	5673989	-34901	5	15	11	10	15	8	2	21	20	7	12	12	22	10	9	16	13	11	0.0469447	7.31204e-10	8.84604e-05	0.00308229	4.16096e-11	0.00495198	0.437205	1.11022e-15	3.14987e-09	0.0123887	9.33284e-06	7.85307e-05	5.89598e-09	0.000170306	0.00014243	4.08769e-06	1.84397e-05	0.000164885	0_1_2_2	2_2_5_6	1_2_3_5
ASB13	NM_024701	ASB13_5708558	chr10	5708558	1	-	chr10	5673989	5674699	-34569	9	6	6	13	9	10	13	16	19	5	10	17	12	9	6	11	14	7	0.00011741	0.0265129	0.0461866	7.36247e-05	0.000180484	0.000307223	1.93996e-08	2.46101e-09	2.12708e-08	0.0840085	0.00029671	6.63398e-09	0.00284716	0.000836043	0.0159903	0.00235052	3.33256e-06	0.0227843	0_2_2_5	1_1_0_4	0_0_2_4
ASB13	NM_024701	ASB13_5708558	chr10	5708558	1	-	chr10	5674488	5674935	-34070	5	6	3	4	6	2	5	4	12	4	3	6	15	9	0	7	7	5	0.0469447	0.0265129	0.328923	0.265866	0.0177197	0.483572	0.0532719	0.193106	0.000737646	0.172208	0.317489	0.0673146	0.000133058	0.000836043	1	0.0642713	0.031529	0.114354	0_0_2_3	3_3_0_0	0_0_1_2
ASB13	NM_024701	ASB13_5708558	chr10	5708558	1	-	chr10	5674699	5674935	-33859	7	5	5	10	8	5	5	5	12	9	6	11	17	13	3	11	7	10	0.00394447	0.0776332	0.106532	0.00326069	0.000894877	0.102184	0.0525312	0.106843	0.000865298	0.001308	0.047192	0.000335304	1.76007e-05	1.58686e-06	0.253285	0.00260755	0.0358145	0.00080997	0_3_1_3	3_1_1_0	0_2_0_3
ASB13	NM_024701	ASB13_5708558	chr10	5708558	1	-	chr10	5674935	5675373	-33623	14	8	10	8	6	8	8	16	25	10	16	18	22	10	5	14	19	10	4.29171e-10	0.00295176	0.000505807	0.0216446	0.0163702	0.00602371	0.00102198	5.84904e-09	9.57012e-14	0.000301398	3.81367e-09	6.85995e-10	1.24118e-08	0.000335588	0.0491245	8.33733e-05	2.38122e-10	0.00080997	4_2_5_3	2_2_4_0	2_3_4_1
ASB13	NM_024701	ASB13_5708558	chr10	5708558	1	-	chr10	5675373	5675971	-33185	15	14	10	11	6	8	6	10	13	7	7	23	23	14	2	14	12	8	1.67328e-11	3.03155e-08	0.000505807	0.00107007	0.0163702	0.00602371	0.017496	0.000535784	0.000272399	0.0150769	0.0186215	8.88178e-16	2.2863e-09	1.90084e-07	0.43267	8.33733e-05	0.000133524	0.00901899	5_1_5_4	5_3_3_3	2_2_2_4
ASB13	NM_024701	ASB13_5708558	chr10	5708558	1	-	chr10	5676459	5676997	-32099	9	5	11	12	6	18	7	15	8	10	9	7	17	6	4	13	16	10	0.000178939	0.0803831	0.000215199	0.000527258	0.0199874	5.76621e-11	0.00558141	8.4347e-08	0.0414594	0.000316687	0.0022362	0.037586	3.37765e-05	0.0415	0.130715	0.000459629	2.48799e-07	0.00122879	1_2_5_1	3_1_1_0	4_2_2_3
ASB13	NM_024701	ASB13_5708558	chr10	5708558	1	-	chr10	5676997	5677295	-31561	9	1	5	12	7	10	3	12	18	4	9	10	10	10	4	10	13	5	0.000161364	1	0.123093	0.000773443	0.00781187	0.000644838	0.261947	3.28181e-05	8.78772e-07	0.187421	0.00207607	0.00278434	0.0236984	0.00048241	0.137436	0.0112592	6.06245e-05	0.142771	0_2_5_2	0_0_1_0	1_2_1_1
ASB13	NM_024701	ASB13_5708558	chr10	5708558	1	-	chr10	5677295	5677795	-31263	6	7	5	10	1	8	5	11	11	4	10	12	11	11	2	12	18	2	0.0169077	0.0112918	0.123093	0.00603086	1	0.00784295	0.0536444	0.000163082	0.00428807	0.187421	0.000532685	0.000251139	0.0120341	0.000103707	0.443827	0.00192605	9.55587e-09	0.514662	2_1_3_0	3_1_3_0	2_0_2_1
ASB13	NM_024701	ASB13_5708558	chr10	5708558	1	-	chr10	5677807	5678765	-30751	10	6	6	14	2	11	7	20	15	14	23	17	13	15	7	21	13	7	2.78376e-05	0.0349092	0.0617572	4.77221e-05	0.454478	0.000184942	0.00436269	5.67546e-13	6.02162e-05	1.07614e-07	0	2.41815e-08	0.00294516	3.49759e-08	0.00651282	7.93347e-09	7.59226e-05	0.0312233	2_0_7_1	2_1_2_1	2_0_3_1
ASB13	NM_024701	ASB13_5708558	chr10	5708558	1	-	chr10	5678786	5679226	-29772	16	5	8	12	6	4	3	10	19	6	9	16	19	4	3	15	8	9	2.32669e-12	0.0892277	0.00987555	0.000628237	0.0230122	0.214489	0.272283	0.000850406	2.73417e-07	0.0433528	0.00279994	3.42817e-07	8.62328e-06	0.193488	0.274128	0.000102619	0.0241623	0.0042981	4_2_7_3	0_2_2_1	3_2_3_0
ASB13	NM_024701	ASB13_5708558	chr10	5708558	1	-	chr10	5680317	5680480	-28241	14	6	8	6	7	9	3	12	28	9	7	14	28	6	5	20	15	11	6.25807e-09	0.0451873	0.0110867	0.122576	0.0083802	0.00350787	0.278825	6.62772e-05	5.77316e-15	0.00210553	0.0246736	2.12502e-05	6.79318e-11	0.0577831	0.0690062	2.51235e-07	7.76081e-06	0.000518362	5_1_4_4	0_2_0_4	1_1_3_3
ASB13	NM_024701	ASB13_5708558	chr10	5708558	1	-	chr10	5680480	5681008	-28078	8	5	9	10	10	19	3	16	15	6	9	11	11	9	4	9	10	7	0.00183147	0.100337	0.0037732	0.00718887	8.38182e-05	2.61097e-11	0.278825	4.30655e-08	7.64456e-05	0.0495405	0.00297331	0.00113113	0.0188829	0.00294926	0.152603	0.0322476	0.00436094	0.0356248	1_0_4_3	2_0_1_2	1_0_5_3
ASB13	NM_024701	ASB13_5708558	chr10	5708558	1	-	chr10	5681034	5682507	-27524	8	9	8	14	10	10	4	15	20	7	10	12	15	8	7	19	12	5	0.00184528	0.00174285	0.0139148	0.000151569	0.000137077	0.00130021	0.153884	4.31883e-07	1.11297e-07	0.0178536	0.000939785	0.000409796	0.00108659	0.0096768	0.00678665	9.65731e-07	0.000572055	0.153866	2_3_1_2	2_0_7_0	1_1_3_3
ASB13	NM_024701	ASB13_5708558	chr10	5708558	1	-	chr10	5683302	5684672	-25256	6	6	5	9	3	8	5	7	12	8	12	12	8	13	2	5	5	4	0.0293628	0.0454572	0.145329	0.0196444	0.301788	0.0124558	0.0740364	0.0321031	0.00295176	0.00874756	7.19844e-05	0.000532844	0.104049	9.39843e-06	0.462941	0.255343	0.18268	0.261159	3_0_3_0	2_1_2_1	1_2_2_0
ASB13	NM_024701	ASB13_5708558	chr10	5708558	1	-	chr10	5684672	5685371	-23886	10	0	4	14	5	4	3	12	24	5	10	17	18	5	11	13	11	9	0.000187577	1	0.261976	0.000342783	0.0814546	0.264407	0.303626	0.000123564	1.06962e-09	0.118742	0.00213801	1.20572e-06	0.000197585	0.135847	4.86483e-05	0.00361978	0.00354013	0.0103251	1_2_3_4	0_0_0_0	2_1_1_0
ASB13	NM_024701	ASB13_5708558	chr10	5708558	1	-	chr10	5684952	5685371	-23606	10	13	8	20	6	16	17	15	22	7	19	17	26	22	14	28	22	17	0.000187577	5.82791e-06	0.0200336	1.1379e-07	0.0331884	6.67324e-07	1.53179e-11	8.97413e-07	2.89533e-08	0.0243821	4.46598e-10	1.20572e-06	2.56035e-08	2.70894e-14	1.14599e-07	1.55036e-11	3.87098e-10	2.0843e-07	2_1_5_2	5_1_6_1	3_3_1_1
ASB13	NM_024701	ASB13_5708558	chr10	5708558	1	-	chr10	5685841	5686143	-22717	9	13	8	12	7	10	4	8	14	9	9	17	12	10	5	10	17	9	0.000896314	4.69011e-06	0.0248123	0.00290375	0.0158667	0.00328711	0.170377	0.0181861	0.00115602	0.00424888	0.00725344	1.34228e-06	0.0235783	0.0016985	0.0911516	0.034915	2.86782e-06	0.0135371	2_1_3_3	3_0_8_2	5_0_2_1
ASB13	NM_024701	ASB13_5708558	chr10	5708558	1	-	chr10	5686731	5687381	-21827	5	9	8	9	8	11	7	21	23	10	8	20	30	13	4	11	7	11	0.0820746	0.00304728	0.0269568	0.0341674	0.00422481	0.0012297	0.012999	3.35942e-11	2.65435e-08	0.00156253	0.0216877	8.98978e-09	8.94439e-10	3.72997e-05	0.184403	0.0210236	0.0844691	0.00308486	3_1_1_0	4_1_2_2	2_2_2_2
ASB13	NM_024701	ASB13_5708558	chr10	5708558	1	-	chr10	5687794	5688725	-20764	8	6	6	8	14	11	8	9	13	8	11	12	18	15	13	14	17	3	0.00431247	0.0598142	0.109199	0.0676051	6.23045e-08	0.00122473	0.00461762	0.0103658	0.00395333	0.0163603	0.00122059	0.00133347	0.000586399	2.76387e-06	1.5868e-06	0.00304461	8.31079e-06	0.42263	0_3_1_4	0_3_1_2	2_1_0_3
ASB13	NM_024701	ASB13_5708558	chr10	5708558	1	-	chr10	5687916	5688725	-20642	21	13	14	23	11	10	12	28	33	13	16	13	32	25	10	18	22	11	1.11022e-16	8.83281e-06	4.84343e-05	5.72434e-09	3.44621e-05	0.00364283	8.35631e-06	0	1.44329e-15	3.87385e-05	9.8267e-07	0.000454878	1.14894e-10	2.22045e-16	0.00033677	9.20653e-05	3.35906e-09	0.00286967	6_5_4_6	4_2_4_3	3_3_5_3
ASB13	NM_024701	ASB13_5708558	chr10	5708558	1	-	chr10	5688836	5689067	-19722	7	9	12	15	13	10	7	12	27	7	18	10	28	14	14	20	25	19	0.013314	0.00366104	0.000746513	0.000229343	7.8944e-07	0.00379399	0.0174312	0.000448552	1.48899e-10	0.0378586	3.71032e-08	0.00997626	6.30314e-08	1.05104e-05	2.36801e-07	1.66581e-05	2.17344e-11	5.11736e-08	2_0_2_3	0_3_3_3	1_4_5_2
ASB13	NM_024701	ASB13_5708558	chr10	5708558	1	-	chr10	5689067	5689590	-19491	7	3	4	10	9	10	1	11	20	1	12	15	21	15	6	11	20	4	0.013314	0.356728	0.29148	0.0186147	0.00105117	0.00379399	1	0.00143577	3.85211e-06	1	0.000434379	5.52046e-05	7.7891e-05	1.98148e-06	0.0446631	0.0257448	1.51985e-07	0.303269	0_2_4_1	0_2_0_1	2_0_1_1
ASB13	NM_024701	ASB13_5708558	chr10	5708558	1	-	chr10	5691726	5693875	-16832	11	14	6	9	14	11	6	21	31	18	16	32	23	14	12	15	17	11	0.000139945	1.27991e-05	0.141679	0.0536629	7.37564e-07	0.00319867	0.0594685	2.77459e-09	3.08333e-11	8.42826e-08	1.18884e-05	1.11022e-16	8.28761e-05	6.44141e-05	5.69351e-05	0.00470012	5.49615e-05	0.00706248	4_3_3_1	2_6_3_3	1_2_2_1
ASB13	NM_024701	ASB13_5708558	chr10	5708558	1	-	chr10	5693915	5694939	-14643	9	16	8	12	4	7	6	18	16	7	12	8	15	3	6	16	8	12	0.00449152	1.87779e-06	0.0662519	0.013434	0.23584	0.0940233	0.0711085	1.38586e-06	0.00197688	0.0664021	0.00237912	0.0779544	0.0221301	0.429679	0.0849259	0.0056099	0.104037	0.00607992	2_0_5_2	1_9_4_2	2_0_1_5
ASB13	NM_024701	ASB13_5708558	chr10	5708558	1	-	chr10	5695149	5695707	-13409	11	10	15	18	8	20	7	21	17	16	10	12	31	12	7	18	20	10	0.00047722	0.00436247	0.000264968	0.000156739	0.0114003	1.45007e-07	0.035652	4.25733e-08	0.00141097	6.80695e-06	0.0149463	0.00870495	9.36894e-07	0.00219514	0.0426657	0.00217921	1.39546e-05	0.029155	3_2_4_2	3_0_7_0	3_2_7_3
ASB13	NM_024701	ASB13_5708558	chr10	5708558	1	-	chr10	5695882	5696141	-12676	20	8	24	13	12	21	27	14	31	16	30	25	31	21	19	26	23	16	2.58324e-11	0.0332873	2.1704e-09	0.00881187	0.000112145	4.52221e-08	0	0.00042148	1.33339e-09	9.0226e-06	7.77156e-16	1.32826e-08	2.21938e-06	1.33072e-08	3.61375e-09	9.62489e-06	7.2267e-07	0.000307124	2_6_6_6	0_4_2_2	4_4_5_11
ASB13	NM_024701	ASB13_5708558	chr10	5708558	1	-	chr10	5696141	5696659	-12417	28	13	18	28	11	15	11	30	28	20	22	27	39	23	22	37	35	22	0	0.000276385	1.24949e-05	1.19064e-09	0.000453865	0.000159199	0.000646235	6.66134e-16	5.64768e-08	1.43319e-08	8.26025e-09	6.55397e-10	1.27318e-09	3.54852e-10	4.55747e-12	8.36649e-11	5.66214e-15	3.02551e-07	9_4_4_11	3_3_3_4	5_3_7_3
ASB13	NM_024701	ASB13_5708558	chr10	5708558	1	-	chr10	5697150	5697556	-11408	9	11	8	11	8	14	6	27	18	10	14	23	26	9	4	20	20	14	0.00904372	0.00369775	0.0919141	0.0388174	0.0189888	0.000899334	0.0924334	8.59446e-12	0.00177309	0.0132096	0.000953185	6.37675e-07	0.000296445	0.0326228	0.284707	0.00187783	5.49354e-05	0.00309266	0_3_1_5	3_3_3_2	2_1_3_2
ASB13	NM_024701	ASB13_5708558	chr10	5708558	1	-	chr10	5697556	5697986	-11002	8	8	18	11	10	10	14	21	26	10	24	21	27	15	8	20	24	10	0.0219063	0.0405519	4.57094e-05	0.0388174	0.00267083	0.02192	1.87227e-05	2.00584e-07	2.9081e-06	0.0132096	2.40261e-09	6.53792e-06	0.000162769	0.000174788	0.0282144	0.00187783	8.33818e-07	0.0404201	1_3_2_2	1_1_3_3	7_4_3_4
ASB13	NM_024701	ASB13_5708558	chr10	5708558	1	-	chr10	5697986	5698278	-10572	12	12	12	8	4	10	12	10	15	9	7	21	17	10	8	10	16	6	0.000520621	0.00191754	0.00947809	0.144085	0.267475	0.0245744	0.000547807	0.0260384	0.0132141	0.0310675	0.131658	1.43593e-05	0.0280633	0.0191554	0.0320402	0.147722	0.00228841	0.240875	2_1_5_4	5_2_4_1	4_1_4_3
ASB13	NM_024701	ASB13_5708558	chr10	5708558	1	-	chr10	5698452	5698726	-10106	10	5	11	11	10	9	20	10	18	9	14	22	21	7	11	31	23	18	0.00459028	0.220156	0.0183537	0.0414976	0.0037885	0.0449496	1.38673e-09	0.0260384	0.00250291	0.0310675	0.00146872	5.00675e-06	0.00576838	0.110262	0.00232325	9.8215e-07	5.43787e-06	0.000186556	5_0_5_0	0_1_1_3	2_1_4_4
ASB13	NM_024701	ASB13_5708558	chr10	5708558	1	-	chr10	5698726	5699608	-9832	14	3	10	8	8	11	7	5	21	14	17	18	26	9	3	16	5	10	4.73615e-05	0.443436	0.0437522	0.149073	0.0215431	0.0157756	0.0649507	0.284116	0.000522411	0.000762587	0.000139452	0.000389089	0.000855653	0.0423382	0.426395	0.025718	0.367557	0.0619367	0_1_2_11	0_0_1_2	0_2_0_8
ASB13	NM_024701	ASB13_5708558	chr10	5708558	1	-	chr10	5698803	5699608	-9755	18	12	18	27	8	24	19	33	32	20	26	27	41	14	9	36	26	13	8.17455e-08	0.0024802	0.000123532	7.11874e-08	0.0215431	1.20609e-08	3.29953e-08	2.66454e-15	3.90733e-08	6.42128e-07	1.35727e-09	3.34724e-08	4.38754e-08	0.000971838	0.0185859	6.5673e-08	6.19949e-07	0.0132966	0_2_7_9	5_3_4_0	4_4_7_3
ASB13	NM_024701	ASB13_5708558	chr10	5708558	1	-	chr10	5700071	5700589	-8487	15	7	11	16	12	15	12	19	15	14	19	17	36	17	13	21	18	16	1.82622e-05	0.096117	0.0306238	0.00325948	0.000358378	0.000877573	0.00125959	2.26892e-05	0.0209573	0.000745764	2.81184e-05	0.00110571	4.04915e-06	8.45597e-05	0.000498766	0.00375846	0.00108335	0.00237314	1_11_0_3	0_4_0_3	2_1_6_2
ASB13	NM_024701	ASB13_5708558	chr10	5708558	1	-	chr10	5700589	5701663	-7969	23	21	24	26	27	29	14	42	39	28	36	20	33	22	17	47	37	23	2.21476e-11	3.50945e-08	7.24422e-07	9.85583e-07	0	3.35223e-11	0.000154376	0	1.41368e-10	2.00406e-12	2.22045e-16	0.000140839	6.03927e-05	3.63017e-07	1.01511e-05	2.90801e-11	3.74212e-12	9.55118e-06	4_8_5_6	6_5_4_6	5_7_6_6
ASB13	NM_024701	ASB13_5708558	chr10	5708558	1	-	chr10	5701663	5702628	-6895	16	7	19	37	27	26	15	29	31	27	34	34	42	31	10	48	37	24	1.97624e-05	0.114191	0.000257147	3.42948e-12	2.22045e-16	1.30247e-08	0.000114602	2.01195e-10	1.45648e-06	1.2795e-10	2.08056e-13	3.32528e-11	5.7853e-07	1.30251e-12	0.0181838	7.02611e-11	3.66928e-11	7.69626e-06	4_4_5_3	3_2_1_1	4_7_4_4
ASB13	NM_024701	ASB13_5708558	chr10	5708558	1	-	chr10	5702628	5703383	-5930	23	16	22	32	15	23	17	22	58	23	35	44	49	33	17	37	43	24	8.04389e-10	0.000146382	4.88401e-05	1.0897e-08	2.53979e-05	2.38071e-06	1.92487e-05	1.18046e-05	0	1.73865e-07	2.05391e-12	7.77156e-16	3.24194e-08	1.19682e-13	3.88069e-05	3.61574e-06	6.00631e-14	1.69989e-05	4_5_8_6	5_2_7_2	5_1_8_8
ASB13	NM_024701	ASB13_5708558	chr10	5708558	1	-	chr10	5703699	5704257	-4859	18	19	20	16	10	15	20	30	30	17	29	33	23	9	16	26	22	11	4.40901e-06	1.28551e-05	0.000409433	0.00948877	0.00809537	0.00475307	9.38509e-07	4.28896e-09	3.42797e-05	0.000426817	3.55835e-08	1.38785e-08	0.0230589	0.0845816	0.000356488	0.00364688	0.000671598	0.0845892	3_5_6_4	1_4_4_10	4_5_4_7
ASB13	NM_024701	ASB13_5708558	chr10	5708558	1	-	chr10	5704605	5704910	-3953	22	9	19	19	7	21	18	22	38	20	18	22	34	21	9	33	30	21	2.20428e-08	0.0634453	0.00118975	0.00199424	0.079221	6.35563e-05	2.89572e-05	6.48875e-05	2.26913e-07	5.13489e-05	0.00158854	0.000375561	0.000875719	2.78527e-05	0.0675905	0.000332035	2.44608e-06	0.00076941	6_5_4_7	2_2_2_3	5_2_7_5
ASB13	NM_024701	ASB13_5708558	chr10	5708558	1	-	chr10	5704758	5704910	-3800	18	20	13	32	16	22	21	33	34	25	29	31	73	13	30	40	39	31	7.04329e-06	9.0264e-06	0.0320881	4.48045e-08	1.29599e-05	2.57016e-05	7.38118e-07	5.50461e-10	4.50716e-06	2.37291e-07	1.02226e-07	2.33381e-07	2.81997e-14	0.0133747	1.0751e-11	9.53876e-06	3.67553e-10	2.59527e-07	3_5_3_7	2_6_3_9	2_3_1_7
ASB13	NM_024701	ASB13_5708558	chr10	5708558	1	-	chr10	5704910	5705508	-3648	17	16	21	22	15	34	20	33	47	22	31	45	56	18	10	44	38	31	2.45657e-05	0.000512409	0.000297344	0.000281847	4.891e-05	1.41503e-11	2.68228e-06	5.50461e-10	7.42915e-11	6.9637e-06	1.05059e-08	1.12133e-14	1.04702e-08	0.000404611	0.0407832	9.05803e-07	1.1035e-09	2.59527e-07	0_6_5_6	3_5_4_4	5_4_5_7
ASB13	NM_024701	ASB13_5708558	chr10	5708558	1	-	chr10	5705508	5705903	-3050	28	20	20	22	19	28	24	24	62	22	39	32	73	35	17	48	47	31	3.73923e-13	9.0264e-06	0.000605787	0.000281847	1.38294e-07	4.3457e-08	1.02516e-08	1.12211e-05	0	6.9637e-06	2.30482e-13	8.7091e-08	2.81997e-14	2.86438e-13	0.000254961	6.77174e-08	1.85407e-14	2.59527e-07	7_6_8_7	6_4_8_2	5_2_9_4
ASB13	NM_024701	ASB13_5708558	chr10	5708558	1	-	chr10	5705903	5706706	-2655	16	14	7	14	9	13	14	21	31	17	19	17	27	16	12	20	12	22	8.10722e-05	0.00260618	0.256291	0.0269288	0.0228184	0.0192314	0.0016918	0.000172442	3.20718e-05	0.000888871	0.000878351	0.00752659	0.0115824	0.00214919	0.0120711	0.0439708	0.0917221	0.000587051	0_9_1_6	0_4_0_10	0_2_0_5
ASB13	NM_024701	ASB13_5708558	chr10	5708558	1	-	chr10	5710018	5711650	1460	33	35	25	34	19	45	31	47	61	31	39	55	87	32	32	58	37	29	1.39888e-14	1.74305e-13	0.000160099	7.82703e-07	3.81488e-06	6.66134e-16	2.57987e-11	1.77636e-15	7.31637e-14	1.56207e-08	1.31362e-10	0	4.28546e-14	9.25316e-09	5.15767e-11	7.59374e-08	6.86088e-07	5.09061e-05	9_6_6_12	14_7_7_7	4_8_9_4
ASB13	NM_024701	ASB13_5708558	chr10	5708558	1	-	chr10	5710846	5712088	2288	38	29	31	30	16	26	27	53	66	32	44	50	64	33	21	61	38	44	0	2.37625e-11	3.77184e-08	3.50532e-07	1.71548e-05	5.46257e-07	1.16375e-10	0	0	3.53688e-11	1.11022e-16	0	1.24862e-10	1.32125e-11	3.38299e-06	1.76357e-11	4.207e-09	2.89102e-13	10_12_6_10	6_13_3_7	10_10_6_5
ASB13	NM_024701	ASB13_5708558	chr10	5708558	1	-	chr10	5711650	5712088	3092	28	16	27	16	10	25	23	46	31	19	30	20	34	30	11	43	21	23	3.73923e-13	0.000512409	1.90646e-06	0.0104542	0.00957924	1.29665e-06	4.56408e-08	0	3.36584e-05	0.000129249	3.34413e-08	0.00135322	0.000875719	6.30299e-10	0.0233309	1.66863e-06	0.00143946	0.000201864	9_10_2_7	3_3_4_6	10_6_5_6
ASB13	NM_024701	ASB13_5708558	chr10	5708558	1	-	chr10	5712100	5712286	3542	22	14	21	26	16	18	16	30	46	16	15	31	38	20	15	30	25	15	2.20428e-08	0.00270473	0.000297344	1.2896e-05	1.29599e-05	0.000735139	0.000239439	2.17857e-08	1.98128e-10	0.00152636	0.00970032	2.33381e-07	0.000172216	7.13596e-05	0.00144072	0.00122062	0.000113638	0.0198846	4_4_11_3	4_5_4_1	7_6_4_4
ASB13	NM_024701	ASB13_5708558	chr10	5708558	1	-	chr10	5712329	5712800	3771	12	12	13	14	4	22	17	22	28	13	24	21	41	19	9	28	15	13	0.004075	0.0113175	0.0320881	0.0268027	0.316244	2.57016e-05	8.60753e-05	6.48875e-05	0.000206533	0.0115715	1.49185e-05	0.000724449	4.48641e-05	0.000174103	0.0675905	0.00270497	0.0273623	0.0459206	6_1_0_5	2_7_3_0	3_2_1_7
ASB13	NM_024701	ASB13_5708558	chr10	5708558	1	-	chr10	5712800	5713533	4242	16	13	24	24	16	23	12	32	38	12	18	25	55	18	12	29	29	19	5.49298e-05	0.00404761	1.58612e-05	5.1733e-05	8.38684e-06	6.35567e-06	0.00516866	3.04867e-10	8.41285e-08	0.0161353	0.0010713	2.71601e-05	4.68183e-09	0.000244543	0.00930473	0.0010545	4.12815e-06	0.00188657	6_4_5_1	4_3_3_3	9_3_4_8
ASB13	NM_024701	ASB13_5708558	chr10	5708558	1	-	chr10	5713706	5714132	5148	15	18	24	18	19	24	14	28	41	25	31	40	61	28	14	39	33	22	0.000119846	1.53781e-05	7.9013e-06	0.00233673	4.74684e-08	7.68847e-07	0.00055949	1.22029e-08	7.12812e-10	1.05594e-08	6.89533e-10	3.36509e-13	2.56306e-12	5.20709e-10	0.000898405	9.30017e-07	1.68875e-08	9.24965e-05	7_0_5_3	5_1_11_1	11_5_6_2
ASB13	NM_024701	ASB13_5708558	chr10	5708558	1	-	chr10	5714302	5714700	5744	17	17	18	20	10	16	12	25	39	19	16	22	32	17	13	34	30	24	1.00833e-05	4.91587e-05	0.00112732	0.000631614	0.0072094	0.00155648	0.00360415	4.72933e-07	5.24657e-09	2.23733e-05	0.00276242	0.000142008	0.000511746	0.000318829	0.00221826	2.40369e-05	3.6754e-07	1.69989e-05	7_4_3_3	7_3_5_2	3_5_7_3
ASB13	NM_024701	ASB13_5708558	chr10	5708558	1	-	chr10	5714712	5715183	6154	15	16	13	17	1	15	9	23	26	12	22	17	38	17	7	29	29	12	7.05554e-05	0.000102612	0.0160417	0.00293494	1	0.00188623	0.0281514	7.59888e-07	7.034e-05	0.0081597	4.67821e-06	0.00187427	7.37871e-06	0.000227529	0.107681	0.000164604	3.77156e-07	0.0361	7_0_4_4	5_2_5_4	5_3_3_2
ASB13	NM_024701	ASB13_5708558	chr10	5708558	1	-	chr10	5715175	5715183	6617	7	6	9	2	5	9	5	8	26	13	16	10	19	8	4	8	10	10	0.0847207	0.177255	0.10441	0.62712	0.187793	0.0748652	0.234273	0.115572	7.034e-05	0.00387077	0.00125462	0.0801625	0.0349892	0.103603	0.350076	0.319279	0.110132	0.0842564	0_3_0_4	0_3_0_3	0_5_1_3
ASB13	NM_024701	ASB13_5708558	chr10	5708558	1	-	chr10	5715183	5715746	6625	12	14	15	14	13	23	11	12	24	7	24	17	31	21	9	26	21	12	0.00190103	0.000802012	0.00484575	0.0162128	0.000207587	6.55576e-07	0.00619908	0.0153707	0.00027108	0.136876	4.76006e-07	0.00187427	0.00033231	3.34197e-06	0.0352892	0.000829754	0.000362307	0.0361	5_1_4_2	5_3_4_2	1_7_4_3
ASB13	NM_024701	ASB13_5708558	chr10	5708558	1	-	chr10	5716228	5716484	7670	22	18	19	16	5	21	13	17	33	18	25	25	40	13	7	19	18	17	1.81437e-10	3.20195e-06	0.000126182	0.0040941	0.174984	3.09093e-06	0.000490997	0.000259348	8.61668e-08	1.37552e-05	3.35215e-08	1.17161e-06	7.53059e-07	0.00437665	0.0948167	0.0132157	0.00158523	0.00149172	10_2_6_4	6_3_5_4	9_3_5_2
ASB13	NM_024701	ASB13_5708558	chr10	5708558	1	-	chr10	5716730	5717022	8172	20	13	12	23	11	17	14	28	33	8	25	30	36	27	10	19	28	22	4.30273e-09	0.00108343	0.0174698	1.15309e-05	0.00119508	0.000132893	0.000131061	1.02845e-10	4.72757e-08	0.067283	1.58138e-08	1.30405e-09	4.04915e-06	7.0236e-11	0.00927804	0.00938695	1.09366e-07	1.61857e-05	2_9_1_8	1_4_2_6	3_6_2_1
ASB13	NM_024701	ASB13_5708558	chr10	5708558	1	-	chr10	5718003	5718123	9445	12	10	11	10	8	11	8	15	20	9	17	16	26	17	11	24	22	11	0.000603439	0.0133165	0.025393	0.0687971	0.0215431	0.0157756	0.0329996	0.000789523	0.00100795	0.0378461	0.000139452	0.0018223	0.000855653	4.36493e-05	0.00329739	0.000519997	3.30438e-05	0.0387855	0_8_1_3	1_3_0_6	0_4_0_7
ASB13	NM_024701	ASB13_5708558	chr10	5708558	1	-	chr10	5718589	5718969	10031	20	11	13	20	9	11	14	28	23	8	30	25	30	8	11	17	21	15	1.15277e-09	0.0048184	0.0046101	8.91851e-05	0.00993719	0.0125887	4.16539e-05	7.7871e-12	7.69606e-05	0.057487	2.68452e-13	1.54938e-07	4.57858e-05	0.0658719	0.00232325	0.0112095	3.87102e-05	0.00222282	3_7_4_6	3_3_2_3	4_3_5_1
ASB13	NM_024701	ASB13_5708558	chr10	5708558	1	-	chr10	5718969	5719199	10411	12	3	17	16	16	14	14	14	25	15	13	25	23	21	17	24	16	25	0.000520621	0.434069	0.000139892	0.00216814	1.17776e-06	0.00113367	4.16539e-05	0.00130988	1.48434e-05	0.000159126	0.00337308	1.54938e-07	0.00229859	1.14013e-07	8.40279e-07	0.00021567	0.00228841	8.76562e-08	4_1_4_3	1_0_2_0	4_4_4_5
ASB13	NM_024701	ASB13_5708558	chr10	5708558	1	-	chr10	5719199	5719873	10641	21	16	9	30	13	22	11	24	38	14	20	29	37	21	17	28	24	22	1.38071e-10	2.04174e-05	0.0577176	1.07596e-09	0.000109811	8.76756e-08	0.001696	6.90246e-09	9.17089e-12	0.00046504	2.50052e-06	7.18486e-10	3.02172e-07	1.14013e-07	8.40279e-07	1.18441e-05	1.89703e-06	3.24069e-06	6_6_4_5	2_7_2_5	3_3_1_2
ASB13	NM_024701	ASB13_5708558	chr10	5708558	1	-	chr10	5719343	5719873	10785	16	17	13	16	12	20	21	35	38	30	36	34	40	21	14	29	28	17	1.85585e-06	5.27636e-06	0.0046101	0.00216814	0.000398755	1.42743e-06	1.69898e-10	0	9.17089e-12	1.11022e-15	0	2.62457e-13	2.49327e-08	1.14013e-07	6.96179e-05	5.32217e-06	1.73564e-08	0.000449287	4_7_2_3	3_6_3_5	4_5_2_2
ASB13	NM_024701	ASB13_5708558	chr10	5708558	1	-	chr10	5719873	5720173	11315	15	8	9	26	11	18	17	28	25	10	25	27	35	15	12	29	25	17	4.26382e-06	0.0405519	0.0562128	1.17434e-07	0.000841969	1.18101e-05	1.16114e-07	1.23745e-12	7.42725e-06	0.0132096	4.4296e-10	3.06802e-09	5.63779e-07	0.000174788	0.00058416	2.99004e-06	2.57546e-07	0.000249063	5_3_3_4	2_2_1_3	3_2_2_2
ASB13	NM_024701	ASB13_5708558	chr10	5708558	1	-	chr10	5720173	5721838	11615	19	13	22	28	12	16	16	28	29	17	38	31	48	26	20	44	32	18	2.55933e-09	0.000481239	3.79538e-07	9.36403e-09	0.000235922	0.00011911	7.10993e-07	1.23745e-12	1.37848e-07	8.71941e-06	0	5.9075e-12	1.98819e-12	7.35845e-12	1.57014e-09	2.20601e-13	1.62601e-11	9.58343e-05	5_5_4_5	2_2_6_3	4_10_7_1
ASB13	NM_024701	ASB13_5708558	chr10	5708558	1	-	chr10	5721838	5722016	13280	6	5	4	3	6	5	5	12	18	15	7	6	15	10	8	6	8	3	0.073542	0.177137	0.355847	0.506648	0.0652508	0.23819	0.14304	0.00302611	0.000675613	2.77502e-05	0.0975631	0.204716	0.0263101	0.0123011	0.0188937	0.32077	0.109306	0.481159	4_1_0_1	1_0_2_2	1_1_0_2
ASB13	NM_024701	ASB13_5708558	chr10	5708558	1	-	chr10	5722016	5722533	13458	15	8	18	23	8	18	18	21	23	12	17	12	30	22	10	38	33	30	8.48175e-07	0.0259404	8.18507e-06	7.51807e-07	0.0114003	2.80208e-06	2.37368e-09	4.25733e-08	8.66606e-06	0.00105364	1.24674e-05	0.00870495	2.2184e-06	2.3988e-09	0.00263254	4.34408e-12	7.00551e-14	3.80584e-13	7_2_5_1	2_1_4_1	9_1_5_3
ASB13	NM_024701	ASB13_5708558	chr10	5708558	1	-	chr10	5722533	5723360	13975	7	7	10	11	5	14	12	12	20	5	20	27	17	10	5	17	14	10	0.0343299	0.0542625	0.0197915	0.0277907	0.129278	0.000385853	0.000133451	0.00302611	0.000135462	0.199649	1.77774e-07	1.91821e-10	0.0109645	0.0123011	0.156881	0.0039985	0.00336357	0.029155	1_3_2_1	4_2_0_1	2_1_6_1
ASB13	NM_024701	ASB13_5708558	chr10	5708558	1	-	chr10	5723360	5723793	14802	17	17	20	24	9	17	8	13	26	14	18	29	35	14	13	27	31	17	9.1778e-09	3.49905e-07	4.98006e-07	1.17499e-07	0.00485109	9.42124e-06	0.0133512	0.000743314	1.36806e-07	8.44495e-05	2.02618e-06	6.75238e-13	8.0531e-09	0.000140496	5.24445e-05	8.78587e-07	1.15707e-12	5.60203e-05	10_1_3_3	8_2_7_0	11_1_5_3
ASB13	NM_024701	ASB13_5708558	chr10	5708558	1	-	chr10	5723903	5724323	15345	19	14	13	19	12	13	17	23	39	14	21	11	38	27	9	19	34	20	9.85678e-12	2.11949e-05	0.00085188	1.59348e-05	4.28542e-05	0.000531595	2.20973e-09	3.68525e-11	0	4.37221e-05	5.82912e-09	0.0104345	3.99749e-11	3.55271e-15	0.00458982	0.000466345	2.22045e-16	5.78037e-07	5_3_6_5	2_4_7_1	4_3_3_3
ASB13	NM_024701	ASB13_5708558	chr10	5708558	1	-	chr10	5730250	5731003	21692	11	14	6	28	9	18	14	24	28	18	19	24	21	35	15	24	24	11	2.83194e-05	1.26988e-06	0.105111	1.84519e-13	0.0010946	2.54552e-08	7.39817e-08	1.89848e-14	5.76073e-12	1.43098e-09	2.39409e-09	2.44482e-12	3.25537e-05	0	1.4954e-08	5.41807e-08	2.55356e-11	0.00308486	2_1_4_4	4_6_2_2	2_1_1_2
ASB13	NM_024701	ASB13_5708558	chr10	5708558	1	-	chr10	5731513	5732931	22955	15	7	9	11	9	12	5	12	12	4	18	9	16	12	8	13	17	11	4.77382e-09	0.0217064	0.0105764	0.00684801	0.00140434	0.000317583	0.0820168	0.00021349	0.00612949	0.230855	7.40229e-09	0.0166844	0.00194293	0.000120513	0.00450982	0.0049492	2.86782e-06	0.00204085	1_2_6_6	1_1_1_4	2_1_1_5
ASB13	NM_024701	ASB13_5708558	chr10	5708558	1	-	chr10	5733178	5733609	24620	4	7	14	15	5	7	7	9	18	11	10	15	11	9	5	6	7	10	0.161884	0.0213807	1.30888e-05	6.94777e-05	0.0787	0.0383263	0.012268	0.00647766	7.19593e-06	0.000283848	0.0016766	1.37523e-05	0.026407	0.00412663	0.0766653	0.18765	0.0680914	0.00371304	1_2_1_0	4_0_2_1	5_2_5_2
ASB13	NM_024701	ASB13_5708558	chr10	5708558	1	-	chr10	5734640	5735652	26082	7	5	12	16	15	13	7	20	24	9	20	25	24	14	16	20	17	14	0.00837462	0.0992324	0.000100876	1.03445e-05	3.90932e-09	1.78043e-05	0.00770038	8.3159e-12	1.9613e-10	0.00173763	2.60325e-12	3.55271e-15	4.54735e-08	9.41311e-07	3.41766e-11	2.86843e-07	6.60425e-07	9.16816e-06	3_1_3_0	1_1_1_2	3_2_0_7
ASB13	NM_024701	ASB13_5708558	chr10	5708558	1	-	chr10	5736295	5736890	27737	5	2	7	15	8	5	4	10	20	6	14	7	14	10	3	13	11	5	0.0652041	0.48525	0.0338166	4.33177e-05	0.00297459	0.132071	0.153884	0.00125899	1.11297e-07	0.0456977	1.53262e-06	0.0511347	0.00245938	0.000907238	0.276862	0.00126936	0.00176783	0.153866	4_0_1_0	0_1_0_1	2_1_4_0
ASB13	NM_024701	ASB13_5708558	chr10	5708558	1	-	chr10	5737653	5738247	29095	6	5	7	10	5	14	6	15	20	10	10	13	17	13	5	19	9	5	0.0186866	0.0892277	0.0261532	0.00524316	0.0633758	1.08971e-06	0.021449	1.74204e-07	5.40687e-08	0.000361885	0.000774326	5.01532e-05	8.25079e-05	2.10672e-06	0.0610993	4.71125e-07	0.0102314	0.133188	2_1_1_2	1_1_2_1	2_1_4_0
ASB13	NM_024701	ASB13_5708558	chr10	5708558	1	-	chr10	5738554	5739078	29996	5	5	9	13	4	6	10	6	13	7	10	12	18	11	8	7	10	5	0.0549934	0.0892277	0.00324949	0.000186186	0.144821	0.0570581	4.49387e-05	0.0579371	0.000714313	0.0165907	0.000774326	0.000206733	2.75841e-05	8.14716e-05	0.001521	0.0916306	0.00389547	0.133188	1_0_2_2	0_2_0_3	0_2_3_4
ASB13	NM_024701	ASB13_5708558	chr10	5708558	1	-	chr10	5739078	5739504	30520	7	4	7	8	7	9	8	12	14	3	5	8	17	4	3	7	9	7	0.00501203	0.173248	0.0269174	0.0289378	0.00716924	0.00280645	0.000918203	3.81472e-05	0.000201191	0.31347	0.111977	0.0155201	6.39082e-05	0.196111	0.272746	0.084236	0.00854601	0.0312233	0_2_4_1	0_1_0_3	2_2_1_2
ASB13	NM_024701	ASB13_5708558	chr10	5708558	1	-	chr10	5739504	5739970	30946	2	4	7	13	3	5	5	12	11	8	13	11	20	7	8	13	13	9	0.440666	0.173248	0.0269174	0.000180076	0.280547	0.117543	0.050824	3.81472e-05	0.00441802	0.00436771	5.0124e-06	0.000563418	1.75702e-06	0.0181923	0.00157503	0.000665569	7.59226e-05	0.00442253	0_0_0_2	0_0_3_1	2_4_0_1
ASB13	NM_024701	ASB13_5708558	chr10	5708558	1	-	chr10	5739970	5741622	31412	7	4	7	15	6	4	8	4	16	10	12	18	19	20	1	12	9	5	0.00447938	0.169033	0.0264401	1.67074e-05	0.0251434	0.208426	0.00106952	0.209651	1.55737e-05	0.000323962	2.20122e-05	1.06135e-08	4.44692e-06	7.19425e-14	1	0.00192605	0.00770553	0.142771	6_0_0_1	2_0_2_0	4_0_3_0
ASB13	NM_024701	ASB13_5708558	chr10	5708558	1	-	chr10	5746871	5747817	38313	4	4	6	7	5	7	4	17	20	12	16	9	13	7	4	13	7	4	0.118953	0.145288	0.0417154	0.0436462	0.0464153	0.0145253	0.107377	3.86262e-11	1.06188e-09	1.43264e-06	2.06953e-10	0.00282541	0.000796649	0.0107255	0.108378	0.000148146	0.0269122	0.195857	2_1_1_0	1_2_1_0	3_1_2_0
ASB13	NM_024701	ASB13_5708558	chr10	5708558	1	-	chr10	5748741	5749351	40183	4	2	3	7	4	6	6	12	17	8	6	10	6	4	2	8	5	5	0.103906	0.449548	0.316495	0.0387215	0.11731	0.0321446	0.0125403	5.48235e-06	1.3139e-07	0.00200575	0.0292234	0.000603231	0.132742	0.156483	0.420206	0.0240808	0.114113	0.0914912	1_2_1_0	0_0_1_1	2_0_1_0
ASB13	NM_024701	ASB13_5708558	chr10	5708558	1	-	chr10	5751194	5751597	42636	10	3	8	8	1	12	8	10	9	6	8	13	15	10	3	11	9	6	1.44997e-05	0.271128	0.00377298	0.0141556	1	4.00262e-06	0.000483817	0.000142491	0.010123	0.0237982	0.00335716	5.13175e-06	2.73309e-05	7.90579e-05	0.226828	0.000985049	0.00215694	0.036928	2_1_1_6	0_1_1_1	3_1_3_1
ASB13	NM_024701	ASB13_5708558	chr10	5708558	1	-	chr10	5751597	5751706	43039	5	0	7	6	0	5	1	16	12	5	11	14	14	8	2	10	6	6	0.0379528	1	0.0117831	0.0707846	1	0.0760837	1	1.30782e-10	0.00032716	0.0632324	1.73403e-05	5.57079e-07	8.73933e-05	0.00251968	0.407116	0.00243694	0.0531348	0.0342243	0_2_2_1	0_0_0_0	3_1_3_0
ASB13	NM_024701	ASB13_5708558	chr10	5708558	1	-	chr10	5751706	5753616	43148	9	10	10	5	5	4	16	16	16	6	20	19	17	6	7	24	12	13	5.65792e-05	2.71179e-05	0.000171545	0.136879	0.0482898	0.162711	1.51656e-13	1.30782e-10	7.92817e-07	0.0229944	1.11022e-16	2.83484e-12	1.16818e-06	0.0286163	0.00169726	2.10942e-15	2.87369e-05	5.20892e-07	1_5_2_1	2_2_3_3	1_2_1_6
ASB13	NM_024701	ASB13_5708558	chr10	5708558	1	-	chr10	5753616	5754616	45058	3	8	2	7	7	8	5	8	19	7	11	11	18	12	0	14	12	11	0.222435	0.00110331	0.46147	0.0267658	0.00253028	0.00207893	0.0354331	0.00294214	5.83153e-10	0.00634015	1.30066e-05	8.50931e-05	7.93928e-08	4.85956e-07	1	1.1697e-05	1.55741e-05	2.33014e-05	0_2_1_0	3_2_3_0	0_1_1_0
ASB13	NM_024701	ASB13_5708558	chr10	5708558	1	-	chr10	5755443	5755963	46885	2	5	3	10	0	6	3	8	10	10	6	8	12	2	2	7	9	5	0.393768	0.0445419	0.295312	0.000970522	1	0.028207	0.218579	0.00206769	0.0017656	3.7794e-05	0.0250547	0.00552743	0.000536032	0.439491	0.399378	0.0348865	0.00112816	0.0782195	0_1_0_1	0_1_1_3	1_1_0_1
ASB13	NM_024701	ASB13_5708558	chr10	5708558	1	-	chr10	5756157	5756855	47599	7	6	2	7	6	13	4	9	15	10	7	12	16	9	11	13	6	6	0.00136915	0.0168757	0.457741	0.0264594	0.0109102	1.69616e-07	0.093317	0.000428229	1.12249e-06	3.67e-05	0.00820269	1.06036e-05	2.39522e-06	0.000199902	1.15183e-07	2.5121e-05	0.039727	0.0294601	3_0_4_0	2_2_2_0	2_0_0_0
ASB13	NM_024701	ASB13_5708558	chr10	5708558	1	-	chr10	5757825	5758828	49267	7	4	5	8	4	2	3	5	10	12	7	7	14	6	1	13	9	8	0.00178723	0.123094	0.0682301	0.00884848	0.103897	0.457993	0.218413	0.0671056	0.00126944	1.22488e-07	0.00701197	0.0155185	2.87927e-05	0.0191161	1	1.75051e-05	0.00118238	0.00291702	1_4_0_2	2_1_0_1	2_2_0_1
ASB13	NM_024701	ASB13_5708558	chr10	5708558	1	-	chr10	5758828	5759259	50270	6	4	3	6	4	5	6	3	11	8	7	5	14	4	2	9	5	3	0.0073421	0.121429	0.27735	0.0547605	0.103076	0.0660395	0.0081345	0.283884	0.000412042	0.00096009	0.00570574	0.0907965	3.72178e-05	0.133969	0.407666	0.00410196	0.0857386	0.29222	1_2_3_0	0_1_3_0	0_1_1_1
ASB13	NM_024701	ASB13_5708558	chr10	5708558	1	-	chr10	5759259	5760486	50701	4	0	4	7	3	4	7	10	4	7	4	5	14	9	6	8	6	4	0.0889789	1	0.144305	0.0227899	0.229063	0.148522	0.0016251	8.24695e-05	0.235786	0.00450571	0.136626	0.0907965	3.72178e-05	0.000219556	0.00926528	0.0118214	0.0358271	0.159465	0_1_1_2	0_0_0_0	1_2_1_0
ASB13	NM_024701	ASB13_5708558	chr10	5708558	1	-	chr10	5761543	5762556	52985	9	3	3	9	5	11	6	15	13	13	11	6	14	9	8	12	9	5	1.77083e-05	0.245085	0.272112	0.00188529	0.0348102	3.21713e-06	0.00637563	4.73414e-10	7.54225e-06	1.25866e-08	2.92059e-06	0.0324612	1.3855e-05	0.000184415	0.00012017	3.49135e-05	0.000948518	0.0644144	0_4_1_4	0_1_0_2	0_1_1_1
ASB13	NM_024701	ASB13_5708558	chr10	5708558	1	-	chr10	5761792	5762556	53234	12	12	4	11	2	13	6	11	20	8	6	14	8	11	6	11	11	4	4.57408e-09	4.00842e-08	0.138908	0.000110825	0.407263	1.26664e-08	0.00678703	4.35985e-06	1.27498e-12	0.000791556	0.0177451	5.51784e-08	0.0171373	1.81268e-06	0.00646569	0.000175671	1.63707e-05	0.139791	1_5_2_4	3_2_4_3	0_1_2_1
ASB13	NM_024701	ASB13_5708558	chr10	5708558	1	-	chr10	5762556	5764297	53998	10	7	7	11	5	10	9	17	19	4	8	12	18	9	6	13	11	6	1.65882e-06	0.00268801	0.00606886	0.000110825	0.0323631	2.10875e-05	1.84983e-05	1.26454e-13	1.90519e-11	0.120635	0.00104862	4.56316e-06	4.9758e-09	0.000136042	0.00646569	6.31283e-06	1.63707e-05	0.0211914	2_4_3_1	0_3_0_4	0_3_2_2
ASB13	NM_024701	ASB13_5708558	chr10	5708558	1	-	chr10	5765255	5766640	56697	7	7	5	8	9	7	10	11	8	5	9	9	19	14	3	15	7	8	0.00182274	0.00299013	0.0579734	0.00683009	3.53459e-05	0.0052891	9.17472e-07	3.68531e-06	0.00885584	0.0436986	0.000223078	0.000695979	7.36754e-10	4.37844e-10	0.191963	8.54679e-08	0.0107106	0.00167499	0_3_0_4	1_0_4_2	1_4_0_0
ASB13	NM_024701	ASB13_5708558	chr10	5708558	1	-	chr10	5765592	5766640	57034	5	8	7	7	3	8	7	9	8	10	6	9	10	6	5	11	8	6	0.0255857	0.000529834	0.00523219	0.0189634	0.225167	0.00098741	0.00119461	0.000222325	0.00839419	2.05657e-05	0.0186842	0.000714984	0.00243611	0.0150701	0.0226657	0.000133033	0.00294778	0.0209178	1_1_2_1	3_2_0_3	2_2_3_0
ASB13	NM_024701	ASB13_5708558	chr10	5708558	1	-	chr10	5767552	5768588	58994	7	3	7	12	0	6	3	5	9	6	6	9	13	6	3	9	9	6	0.00140265	0.231589	0.00363336	1.33741e-05	1	0.019017	0.204659	0.0599649	0.00246873	0.014664	0.0163795	0.000795712	3.6898e-05	0.0141765	0.192068	0.00232493	0.000586513	0.0212154	4_0_3_0	2_0_1_0	2_3_2_0
ASB13	NM_024701	ASB13_5708558	chr10	5708558	1	-	chr10	5768978	5770094	60420	8	7	4	5	6	9	3	15	12	9	11	13	19	8	2	10	20	10	0.000169936	0.00250894	0.130397	0.0957787	0.0073162	0.000183875	0.196867	6.44143e-11	3.01552e-05	0.000129118	1.13218e-06	3.29194e-07	2.24456e-10	0.00056084	0.380517	0.000610902	0	4.58514e-05	2_2_2_2	1_3_1_2	2_1_0_1
ASB13	NM_024701	ASB13_5708558	chr10	5708558	1	-	chr10	5769486	5770094	60928	2	6	4	8	2	6	7	8	7	6	4	11	7	8	3	8	4	7	0.390127	0.0111109	0.130397	0.00514055	0.399326	0.0177551	0.000930508	0.00115789	0.022129	0.01523	0.116773	2.19767e-05	0.035515	0.00056084	0.189219	0.00752465	0.150212	0.00626016	0_1_1_0	3_0_2_1	0_2_1_1
ASB13	NM_024701	ASB13_5708558	chr10	5708558	1	-	chr10	5770392	5770842	61834	6	1	3	7	1	5	7	16	16	2	5	11	17	4	6	5	9	4	0.00461556	1	0.260894	0.0177553	1	0.0503221	0.00131986	1.68732e-12	1.1078e-08	0.422247	0.0464617	2.16099e-05	1.4844e-08	0.112663	0.00489111	0.101052	0.000582301	0.138723	1_3_2_0	0_0_1_0	1_0_0_2
ASB13	NM_024701	ASB13_5708558	chr10	5708558	1	-	chr10	5771439	5772877	62881	3	4	5	7	2	8	4	11	12	7	5	6	19	9	3	15	7	7	0.193242	0.102269	0.0452602	0.0155796	0.395878	0.000637491	0.0776522	2.07739e-06	2.22043e-05	0.00259135	0.0432307	0.0296127	5.52376e-11	6.03484e-05	0.198273	3.62106e-08	0.00764459	0.00515862	1_1_1_0	2_1_0_1	1_1_0_3
ASB13	NM_024701	ASB13_5708558	chr10	5708558	1	-	chr10	5773514	5774547	64956	5	3	10	13	6	7	9	11	21	5	9	17	20	11	10	13	15	11	0.0177157	0.228477	1.36772e-05	5.07251e-07	0.00573619	0.0030069	5.43487e-06	3.9391e-06	3.33067e-15	0.0398671	0.000106746	7.57061e-13	3.22009e-12	6.11053e-07	2.70536e-07	1.5932e-06	2.04151e-10	1.73219e-06	1_2_1_1	1_1_1_0	2_2_3_3
ASB13	NM_024701	ASB13_5708558	chr10	5708558	1	-	chr10	5775587	5776626	67029	5	2	2	3	5	7	4	15	11	6	9	8	13	8	3	8	10	4	0.0213414	0.406766	0.425448	0.307403	0.0242692	0.00346804	0.0718826	4.82788e-11	7.74425e-05	0.0115607	8.13339e-05	0.00205304	9.12627e-06	0.000477809	0.189358	0.00463114	3.85245e-05	0.126683	0_2_1_2	0_0_0_2	0_1_0_1
ASB13	NM_024701	ASB13_5708558	chr10	5708558	1	-	chr10	5776000	5776626	67442	6	2	6	2	2	1	4	16	15	9	8	7	10	8	5	8	9	7	0.00461737	0.406766	0.012806	0.473551	0.390447	1	0.0718826	1.72606e-12	2.53637e-08	6.75811e-05	0.000556631	0.00796616	0.000918516	0.000477809	0.0209206	0.00463114	0.000254236	0.00448395	2_0_3_1	0_0_1_1	2_0_0_4
ASB13	NM_024701	ASB13_5708558	chr10	5708558	1	-	chr10	5776626	5777550	68068	10	2	6	10	6	4	1	16	18	8	7	8	10	5	5	15	7	9	4.89167e-07	0.404831	0.0126116	0.000149684	0.00488138	0.107787	1	3.36842e-13	7.25131e-12	0.000416317	0.00249398	0.00158042	0.000644485	0.0370775	0.019479	5.53386e-09	0.00644456	9.80588e-05	3_3_1_3	0_0_1_1	2_2_1_1
ASB13	NM_024701	ASB13_5708558	chr10	5708558	1	-	chr10	5777017	5778159	68459	8	6	3	8	1	7	3	6	14	7	5	12	12	6	8	11	3	9	8.97252e-05	0.00829771	0.240988	0.00315997	1	0.00263031	0.192655	0.0147612	1.94123e-07	0.00239697	0.0385131	6.65238e-07	2.89692e-05	0.0104527	6.69386e-05	3.50275e-05	0.273863	9.80588e-05	1_3_1_3	0_1_3_2	1_0_1_1
ASB13	NM_024701	ASB13_5708558	chr10	5708558	1	-	chr10	5778454	5778708	69896	3	3	1	6	0	4	5	8	8	4	3	6	15	9	3	9	6	7	0.196136	0.222107	1	0.0351267	1	0.110392	0.020332	0.000832678	0.0061045	0.106346	0.241675	0.0203777	2.40146e-07	3.13038e-05	0.184785	0.00131475	0.0228766	0.00369314	0_2_1_0	0_0_2_1	0_0_0_1
ASB13	NM_024701	ASB13_5708558	chr10	5708558	1	-	chr10	5780527	5781257	71969	6	5	5	3	0	6	8	15	15	4	9	2	11	7	3	5	4	6	0.00412348	0.0277424	0.0456887	0.292674	1	0.0116612	4.01482e-05	7.06213e-12	8.749e-09	0.101094	6.75024e-05	0.444508	0.000152831	0.00264277	0.174099	0.0918315	0.138188	0.0145485	2_0_1_3	1_1_2_1	2_0_1_2
ASB13	NM_024701	ASB13_5708558	chr10	5708558	1	-	chr10	5781036	5781257	72478	2	1	4	8	5	4	2	4	7	5	3	6	9	7	3	3	6	5	0.382853	1	0.112432	0.00269446	0.0196433	0.102648	0.381738	0.119953	0.0181416	0.0328538	0.238186	0.0222626	0.00272159	0.00202513	0.166174	0.302613	0.0203134	0.041658	1_0_0_1	0_0_0_1	1_0_2_1
ASB13	NM_024701	ASB13_5708558	chr10	5708558	1	-	chr10	5781257	5781747	72699	4	3	3	8	3	5	0	5	6	7	8	9	8	7	2	6	9	10	0.0752028	0.218976	0.241132	0.00269446	0.185759	0.0365921	1	0.0470191	0.046315	0.00180641	0.000552688	0.000310667	0.00857751	0.00202513	0.36099	0.0330265	0.00025249	8.76105e-06	1_0_1_2	1_1_0_1	2_0_1_0
ASB13	NM_024701	ASB13_5708558	chr10	5708558	1	-	chr10	5782364	5782902	73806	7	7	4	9	4	4	8	14	10	8	5	9	9	12	8	15	10	7	0.000809263	0.00122306	0.105058	0.000965954	0.0755311	0.109712	0.000134765	2.40057e-10	0.000300765	0.00023867	0.0381452	0.000237216	0.00249911	6.58863e-09	3.18244e-05	3.19804e-09	3.61717e-05	0.00286921	3_0_4_0	4_2_1_0	0_1_2_1
ASB13	NM_024701	ASB13_5708558	chr10	5708558	1	-	chr10	5783790	5784339	75232	3	6	2	5	5	5	5	9	6	3	5	6	4	2	9	8	9	4	0.173748	0.00816976	0.420034	0.0734832	0.0218545	0.038246	0.0187235	4.96099e-05	0.038176	0.224338	0.040358	0.0184253	0.208607	0.4044	2.77527e-06	0.00284799	0.000181181	0.104256	0_1_1_1	1_3_2_0	1_0_1_0
ASB13	NM_024701	ASB13_5708558	chr10	5708558	1	-	chr10	5787692	5789836	79134	5	4	2	4	5	6	6	14	9	4	4	8	14	3	2	11	7	8	0.0156849	0.0795718	0.416746	0.157199	0.0188957	0.010489	0.0033013	2.59009e-11	0.000919806	0.0904841	0.0963996	0.00115654	4.78461e-07	0.215236	0.359907	1.14305e-05	0.00365959	0.000560317	1_3_0_1	1_0_0_3	2_0_0_0
ASB13	NM_024701	ASB13_5708558	chr10	5708558	1	-	chr10	5789836	5790874	81278	7	4	11	11	4	6	4	8	10	7	10	10	15	8	6	13	13	8	0.000479	0.0869909	4.75893e-07	8.8864e-06	0.06585	0.00835815	0.0582325	0.000473589	0.000207702	0.00152968	3.00213e-06	2.48899e-05	3.87188e-08	0.00021886	0.0026866	2.387e-07	7.08487e-09	0.000547516	1_0_4_2	0_1_0_3	1_1_6_3
ASB13	NM_024701	ASB13_5708558	chr10	5708558	1	-	chr10	5792150	5792743	83592	6	4	2	9	1	4	7	8	7	5	4	14	8	9	5	9	17	2	0.00291216	0.0861833	0.41207	0.000408882	1	0.0991006	0.000471379	0.000425046	0.0122455	0.0248897	0.100225	1.98467e-10	0.0056766	2.51538e-05	0.0166785	0.000475755	8.88178e-15	0.409715	1_1_2_2	1_1_1_1	0_0_1_1
ASB13	NM_024701	ASB13_5708558	chr10	5708558	1	-	chr10	5792841	5795297	84283	4	4	7	6	3	7	3	9	10	11	10	5	14	6	3	13	8	6	0.0645909	0.0814522	0.00260391	0.0237598	0.177961	0.00187993	0.174573	3.77552e-05	0.000233587	5.58767e-08	3.57171e-06	0.0433728	2.06914e-07	0.00753529	0.165548	1.50803e-07	0.000637461	0.0100944	2_0_0_2	3_0_0_1	0_2_3_2
ASB13	NM_024701	ASB13_5708558	chr10	5708558	1	-	chr10	5795057	5795297	86499	3	5	7	4	8	3	6	5	6	5	7	5	14	3	6	8	9	3	0.174926	0.0258519	0.00179632	0.154629	7.13346e-05	0.217184	0.00326726	0.0328855	0.03289	0.0274077	0.00187507	0.0471506	2.85193e-07	0.206289	0.00218815	0.00186246	8.48855e-05	0.215382	2_1_0_0	1_0_3_1	0_1_0_6
ASB13	NM_024701	ASB13_5708558	chr10	5708558	1	-	chr10	5796959	5797245	88401	7	2	0	3	4	3	2	3	11	3	8	8	9	8	1	3	1	3	0.000387253	0.389945	1	0.276265	0.0644862	0.216182	0.373918	0.226989	2.24291e-05	0.202067	0.000261621	0.000691409	0.00127355	0.000144008	1	0.273755	1	0.217496	0_0_1_6	1_0_1_0	0_0_0_0
ASB13	NM_024701	ASB13_5708558	chr10	5708558	1	-	chr10	5797561	5799557	89003	2	7	5	12	5	5	3	8	13	6	9	11	11	8	4	11	3	4	0.363746	0.00104052	0.0301402	4.15649e-07	0.0181191	0.0317392	0.164933	0.000335335	1.40086e-07	0.00547509	2.38748e-05	5.93022e-07	6.18239e-05	0.000128317	0.0500218	6.27772e-06	0.232075	0.0911467	1_0_0_1	6_0_1_0	2_1_1_1
ASB13	NM_024701	ASB13_5708558	chr10	5708558	1	-	chr10	5799723	5800138	91165	5	0	2	6	4	4	4	13	9	9	4	6	5	6	6	14	9	4	0.014447	1	0.407852	0.0225697	0.0691634	0.0966162	0.0548392	7.55281e-10	0.000633409	1.33038e-05	0.0885782	0.0144866	0.0923141	0.00630204	0.00197438	8.64605e-09	0.000149048	0.0927174	1_3_1_0	0_0_0_0	0_0_2_0
ASB13	NM_024701	ASB13_5708558	chr10	5708558	1	-	chr10	5804015	5804861	95457	3	4	2	2	0	6	6	6	14	1	6	7	12	10	3	9	5	11	0.164439	0.0757664	0.397832	0.445641	1	0.0085256	0.00260386	0.00897778	1.18754e-08	1	0.00610855	0.00307555	5.69197e-06	6.19595e-07	0.148804	0.000236265	0.0398719	1.29177e-07	0_0_2_1	0_0_3_1	1_1_0_0
ASB13	NM_024701	ASB13_5708558	chr10	5708558	1	-	chr10	5804861	5806636	96303	8	3	5	5	10	8	5	13	12	7	7	9	13	6	2	13	8	12	3.55873e-05	0.19065	0.0313421	0.0558798	2.00779e-07	0.000216552	0.0165107	3.98408e-10	2.47157e-06	0.000931344	0.000816626	7.8517e-05	7.02484e-07	0.00612556	0.355721	1.75936e-08	0.000417897	2.94633e-09	2_4_2_0	1_1_1_0	0_2_3_0
ASB13	NM_024701	ASB13_5708558	chr10	5708558	1	-	chr10	5808849	5809262	100291	5	8	2	4	1	5	1	5	9	4	8	4	9	8	5	9	5	6	0.0153647	9.5849e-05	0.396438	0.135561	1	0.0257382	1	0.0337128	0.000324119	0.0792635	0.00021031	0.105313	0.000728457	0.00010475	0.0121524	0.00023606	0.0349874	0.00712668	0_0_1_4	0_4_4_0	0_0_0_2
ASB13	NM_024701	ASB13_5708558	chr10	5708558	1	-	chr10	5815313	5815971	106755	4	8	10	11	5	7	4	11	6	8	10	10	22	13	8	13	7	6	0.0547	8.38737e-05	1.11964e-06	5.00467e-06	0.0152541	0.00139085	0.0551179	6.40536e-08	0.0187117	0.000138912	9.56239e-07	3.4581e-06	0	6.98475e-12	1.99579e-05	1.69901e-08	0.00183953	0.00642378	1_0_1_2	3_1_4_0	2_2_3_3
ASB13	NM_024701	ASB13_5708558	chr10	5708558	1	-	chr10	5836637	5837795	128079	2	4	3	7	5	5	4	13	12	4	5	7	9	4	7	7	8	2	0.34725	0.0633502	0.194159	0.00343	0.0121879	0.0209994	0.0479884	4.13748e-11	2.65662e-07	0.0678684	0.0207827	0.0015666	0.000333556	0.0643412	0.000120462	0.00291849	0.000188851	0.381679	0_1_1_0	2_1_1_0	2_1_0_0
ASB13	NM_024701	ASB13_5708558	chr10	5708558	1	-	chr10	5844812	5845375	136254	2	2	3	7	3	5	6	3	10	6	1	5	5	2	1	3	4	1	0.343894	0.365026	0.189431	0.00296398	0.154434	0.0194872	0.00152424	0.192312	1.8786e-05	0.00350591	1	0.028293	0.0580462	0.366291	1	0.232776	0.0830968	1	0_0_2_0	1_0_0_1	2_0_0_1
ASB13	NM_024701	ASB13_5708558	chr10	5708558	1	-	chr10	5847839	5848400	139281	2	4	5	9	9	11	6	9	13	5	5	3	9	3	1	6	5	9	0.342549	0.0596769	0.0202792	7.3451e-05	7.23308e-07	1.10313e-08	0.00145847	7.75218e-06	8.28856e-09	0.0172426	0.0187073	0.207394	0.000225413	0.171246	1	0.0105698	0.0253637	5.07106e-06	0_1_1_0	1_1_0_2	0_2_2_1
ASB13	NM_024701	ASB13_5708558	chr10	5708558	1	-	chr10	5848400	5849207	139842	3	2	7	6	0	5	3	1	11	4	6	12	15	5	3	12	7	5	0.148146	0.363807	0.0006653	0.0120983	1	0.0189466	0.146359	1	1.66122e-06	0.0641734	0.00381747	3.68088e-09	8.28638e-11	0.0155237	0.137083	2.62881e-08	0.00105957	0.0190738	2_0_1_0	0_2_0_0	2_1_1_3
ASB13	NM_024701	ASB13_5708558	chr10	5708558	1	-	chr10	5849207	5850198	140649	4	7	6	10	1	3	5	4	9	3	4	4	8	6	6	5	3	4	0.0458925	0.000367277	0.00423565	7.91414e-06	1	0.182791	0.00972079	0.0731344	0.000125683	0.176564	0.067083	0.0853736	0.00119808	0.00285599	0.00106366	0.0369462	0.20142	0.0679581	1_1_2_0	1_0_3_3	2_1_1_2
ASB13	NM_024701	ASB13_5708558	chr10	5708558	1	-	chr10	5851158	5851655	142600	3	5	4	4	5	2	1	4	9	6	5	10	13	4	2	6	0	5	0.147043	0.0149013	0.0700574	0.108619	0.0107334	0.374367	1	0.072213	0.00011803	0.00328002	0.0182032	1.27854e-06	2.24957e-08	0.0591415	0.330263	0.0101254	1	0.0185217	2_0_1_0	0_3_2_0	1_1_1_1
ASB13	NM_024701	ASB13_5708558	chr10	5708558	1	-	chr10	5851655	5854071	143097	4	2	4	3	4	3	1	7	11	9	2	8	9	5	4	10	3	4	0.0452757	0.361922	0.0696853	0.235852	0.0477242	0.181011	1	0.000697675	1.39526e-06	3.24302e-06	0.372045	0.000159144	0.000197049	0.0149245	0.0390732	4.62902e-06	0.199375	0.0666962	0_2_1_1	2_0_0_0	2_0_0_2
ASB13	NM_024701	ASB13_5708558	chr10	5708558	1	-	chr10	5897746	5899184	189188	6	1	0	3	0	1	6	13	11	2	4	6	9	6	4	3	4	7	0.000898516	1	1	0.21255	1	1	0.000906109	1.02685e-12	2.60444e-07	0.352337	0.0545892	0.00376934	5.73055e-05	0.00167753	0.0327499	0.201941	0.0642532	0.000263731	2_3_1_0	0_0_1_0	0_0_0_0
ASB13	NM_024701	ASB13_5708558	chr10	5708558	1	-	chr10	5922262	5922975	213704	4	0	1	4	3	3	1	4	1	0	4	2	7	9	1	2	3	2	0.0334916	1	1	0.0823005	0.132401	0.15676	1	0.0533702	1	1	0.0499065	0.366722	0.00171688	4.17898e-07	1	0.383148	0.169724	0.348446	1_1_2_0	0_0_0_0	0_0_0_1
ASB13	NM_024701	ASB13_5708558	chr10	5708558	1	-	chr10	5945529	5946712	236971	7	1	4	3	8	6	2	2	7	4	6	3	12	3	2	5	5	1	4.28528e-05	1	0.0514017	0.195155	3.35092e-06	0.00163921	0.315376	0.349213	0.00111329	0.0449787	0.00154463	0.166361	4.40472e-09	0.139731	0.307971	0.0192672	0.0134449	1	2_1_3_1	1_0_0_0	1_0_2_1
ASB13	NM_024701	ASB13_5708558	chr10	5708558	1	-	chr10	5985347	5987023	276789	4	3	3	5	2	2	5	8	4	5	4	6	7	3	1	7	4	4	0.0275019	0.133751	0.149321	0.0190113	0.317636	0.336508	0.00485786	9.2229e-06	0.0729968	0.00829894	0.0413597	0.00197936	0.00080235	0.130797	1	0.000382203	0.0488976	0.0413282	1_1_0_2	1_2_0_0	0_0_1_2
ATOH7	NM_145178	ATOH7_69991870	chr10	69991870	1	-	chr10	70212111	70212554	220241	0	1	0	1	7	6	0	1	0	0	0	0	0	0	0	2	0	0	1	1	1	1	7.37449e-05	0.00186255	1	1	1	1	1	1	1	1	1	0.380864	1	1	0_0_0_0	1_0_0_0	0_0_0_0
BLOC1S2	NM_001001342	BLOC1S2_102046469	chr10	102046469	1	-	chr10	102052736	102053328	6267	9	11	18	18	10	13	7	17	12	7	8	15	15	8	4	14	10	9	0.0237366	0.0101924	0.000573867	0.00153698	0.00556365	0.00794964	0.0939586	0.000383917	0.0851457	0.136876	0.12649	0.00672638	0.100013	0.103603	0.350076	0.086669	0.110132	0.121692	2_0_4_3	3_1_5_2	6_1_7_4
BLOC1S2	NM_001001342	BLOC1S2_102046469	chr10	102046469	1	-	chr10	102209575	102210297	163106	1	2	2	6	6	6	2	5	2	1	2	1	4	1	1	6	1	1	1	0.354688	0.370765	0.00929527	0.00131008	0.00295853	0.332705	0.0175109	0.419216	1	0.363917	1	0.11744	1	1	0.0077315	1	1	0_0_1_0	0_0_1_1	0_0_0_2
BTAF1	NM_003972	BTAF1_93683735	chr10	93683735	1	+	chr10	93478551	93479289	-205184	3	2	6	7	2	1	0	2	2	2	1	2	3	1	1	1	0	5	0.126802	0.342527	0.00241056	0.00117695	0.328751	1	1	0.357067	0.402904	0.347942	1	0.368925	0.222601	1	1	1	1	0.0119088	0_1_2_0	0_0_2_0	4_0_1_1
BTAF1	NM_003972	BTAF1_93683735	chr10	93683735	1	+	chr10	93516873	93517833	-166862	2	4	2	5	5	2	4	3	2	1	0	4	9	6	5	8	9	3	0.332694	0.0528048	0.369716	0.0336398	0.00894579	0.364806	0.0401813	0.176667	0.418034	1	1	0.0742484	9.89792e-05	0.00213036	0.00662066	0.000211593	5.90442e-06	0.169643	0_2_0_0	1_1_1_1	0_1_1_0
BTAF1	NM_003972	BTAF1_93683735	chr10	93683735	1	+	chr10	93517833	93518204	-165902	2	5	4	10	2	4	1	5	7	2	2	9	13	9	5	8	21	9	0.333162	0.0126442	0.0637391	3.56079e-06	0.337975	0.0603465	1	0.0172592	0.00263881	0.359909	0.363315	8.36899e-06	5.00859e-09	1.19966e-06	0.00666051	0.000216557	0	2.30008e-06	1_0_1_0	1_3_0_1	2_0_1_1
BTAF1	NM_003972	BTAF1_93683735	chr10	93683735	1	+	chr10	93518828	93519312	-164907	3	2	7	8	2	5	3	2	9	2	1	0	6	4	1	6	11	4	0.139023	0.35434	0.000469552	0.000310357	0.338173	0.0156483	0.138142	0.370173	6.73055e-05	0.360222	1	1	0.0140029	0.0534043	1	0.00764182	1.61986e-08	0.0598213	1_0_2_0	1_0_1_0	1_0_3_3
BTAF1	NM_003972	BTAF1_93683735	chr10	93683735	1	+	chr10	93520871	93521685	-162864	2	2	5	11	3	6	1	2	6	1	4	6	7	6	2	4	4	8	0.334214	0.35507	0.0172807	2.80975e-07	0.143829	0.00299159	1	0.370857	0.0118569	1	0.0603579	0.00503879	0.00357398	0.00220568	0.324009	0.0914182	0.0716702	3.64744e-05	2_0_0_0	0_1_1_0	3_0_2_0
BTAF1	NM_003972	BTAF1_93683735	chr10	93683735	1	+	chr10	93528705	93529704	-155030	2	1	5	6	1	6	3	1	2	3	4	0	8	6	3	4	2	2	0.33637	1	0.0179691	0.0101509	1	0.00321005	0.141172	1	0.422542	0.170089	0.062282	1	0.000824734	0.00237407	0.131811	0.0946094	0.383203	0.367265	1_1_0_0	0_0_0_1	0_2_2_1
BTAF1	NM_003972	BTAF1_93683735	chr10	93683735	1	+	chr10	93555079	93556068	-128656	9	6	4	3	1	4	0	4	3	0	6	3	7	2	1	6	4	4	7.55691e-07	0.00326657	0.0757681	0.246388	1	0.0726667	1	0.0785329	0.260483	1	0.00446047	0.215249	0.00682046	0.3705	1	0.0123932	0.0874029	0.0733934	4_1_3_1	1_2_1_2	1_0_1_2
BTAF1	NM_003972	BTAF1_93683735	chr10	93683735	1	+	chr10	93610971	93611499	-72764	9	5	8	8	3	10	2	2	10	2	2	7	6	5	2	3	6	2	8.99988e-06	0.0318859	0.000561376	0.00269446	0.185759	5.00279e-06	0.381738	0.429861	0.00043438	0.406777	0.419906	0.00656697	0.0558076	0.0347552	0.36099	0.302613	0.0203134	0.423002	3_1_3_2	0_1_1_3	3_1_2_2
BTAF1	NM_003972	BTAF1_93683735	chr10	93683735	1	+	chr10	93614610	93616477	-69125	4	7	3	5	0	2	1	5	2	4	1	5	7	4	1	4	9	8	0.0775661	0.00187569	0.241612	0.0845195	1	0.421353	1	0.0486561	0.487129	0.106346	1	0.0583008	0.0266868	0.0944289	1	0.184704	0.000334848	0.000739261	0_1_2_1	1_1_1_4	0_2_1_0
BTAF1	NM_003972	BTAF1_93683735	chr10	93683735	1	+	chr10	93614838	93616497	-68897	6	5	5	13	10	5	2	5	4	1	3	5	7	5	5	7	8	8	0.0047064	0.0316642	0.0421419	3.83543e-07	5.45446e-07	0.0395616	0.383089	0.0469068	0.189638	1	0.233122	0.0618993	0.0219795	0.0370775	0.019479	0.0125877	0.00154705	0.000643983	0_3_2_1	3_0_1_1	1_1_2_1
BTAF1	NM_003972	BTAF1_93683735	chr10	93683735	1	+	chr10	93621731	93622578	-62004	6	6	7	18	6	5	2	3	10	3	3	5	8	5	3	12	11	4	0.00493019	0.0101316	0.0034193	5.32729e-12	0.00639378	0.0444749	0.386982	0.255214	0.000537385	0.234831	0.242714	0.0750806	0.0118685	0.0387322	0.198273	1.66793e-05	9.40679e-06	0.132501	1_2_1_2	0_3_1_2	1_1_4_1
BTAF1	NM_003972	BTAF1_93683735	chr10	93683735	1	+	chr10	93664179	93664947	-19556	10	9	5	10	5	4	5	12	5	2	11	4	16	8	1	9	6	7	0.000222538	0.00366104	0.190125	0.0186147	0.088544	0.273232	0.0998769	0.000448552	0.288103	0.516851	0.00140355	0.315568	0.00338217	0.0180212	1	0.072419	0.157979	0.0699023	1_0_3_6	3_0_2_4	1_2_1_1
BTAF1	NM_003972	BTAF1_93683735	chr10	93683735	1	+	chr10	93674376	93675456	-9359	18	11	14	12	10	14	6	11	18	8	8	6	23	1	11	17	18	15	8.17455e-08	0.00598166	0.00360487	0.0268528	0.00327851	0.00163334	0.116915	0.0168303	0.00339163	0.0671282	0.0933673	0.260398	0.00353636	1	0.00329739	0.0172456	0.000871818	0.0037935	6_3_7_2	2_1_7_1	4_1_6_3
BTAF1	NM_003972	BTAF1_93683735	chr10	93683735	1	+	chr10	93676438	93677052	-7297	7	8	6	18	10	17	4	6	17	5	12	6	16	6	6	19	14	13	0.0703467	0.056412	0.258419	0.0010824	0.00417719	0.0002186	0.313569	0.225714	0.00953302	0.265563	0.0136296	0.280836	0.0669653	0.209776	0.154654	0.0132157	0.0165773	0.0179095	1_1_4_1	2_4_1_1	2_1_2_1
BTAF1	NM_003972	BTAF1_93683735	chr10	93683735	1	+	chr10	93680504	93680642	-3231	12	12	18	20	11	12	9	8	20	11	8	16	26	11	9	27	32	13	0.004075	0.0113175	0.00225304	0.0010743	0.00398741	0.0302257	0.0503648	0.173248	0.0101443	0.035133	0.181677	0.0119933	0.0128879	0.039088	0.0675905	0.00394122	4.273e-07	0.0459206	2_0_2_8	2_3_0_7	2_5_4_7
BTAF1	NM_003972	BTAF1_93683735	chr10	93683735	1	+	chr10	93680642	93681490	-3093	19	12	27	29	10	25	13	16	33	6	23	26	43	24	20	36	27	27	1.87034e-06	0.0113175	1.90646e-06	8.88809e-07	0.00957924	1.29665e-06	0.00347713	0.00479528	9.00507e-06	0.255267	3.5846e-05	1.96028e-05	1.72314e-05	1.23264e-06	1.22936e-05	7.92161e-05	2.67599e-05	9.41276e-06	4_2_11_2	4_1_5_2	7_1_13_6
BTAF1	NM_003972	BTAF1_93683735	chr10	93683735	1	+	chr10	93686267	93686703	2532	13	8	17	24	12	13	7	7	24	10	10	16	33	11	9	23	26	10	0.00173034	0.100333	0.00436187	6.57424e-05	0.00176357	0.0192314	0.13659	0.235755	0.00165281	0.0616379	0.0956131	0.0123339	0.00170296	0.0413835	0.0660116	0.01941	0.000101417	0.138986	5_1_3_4	2_2_2_2	1_6_4_6
BTAF1	NM_003972	BTAF1_93683735	chr10	93683735	1	+	chr10	93694231	93694950	10496	11	9	13	19	8	8	8	9	19	8	8	13	16	8	13	15	19	10	0.00162946	0.0236863	0.0046101	0.000212523	0.0234577	0.0771422	0.0271218	0.0468853	0.00133992	0.057487	0.0832287	0.0102925	0.0395389	0.0658719	0.000247725	0.026817	0.000227868	0.0489492	1_5_4_1	0_3_3_3	3_2_5_3
BTAF1	NM_003972	BTAF1_93683735	chr10	93683735	1	+	chr10	93699042	93701687	15307	16	11	11	7	8	10	7	5	7	3	10	12	16	8	3	20	13	7	1.65957e-08	0.00113538	0.00557157	0.144848	0.00927702	0.00960356	0.0252356	0.205015	0.186931	0.403494	0.010162	0.00482367	0.0101879	0.0384137	0.365194	0.000213805	0.00387002	0.111773	5_4_4_3	0_1_5_5	1_4_1_5
BTAF1	NM_003972	BTAF1_93683735	chr10	93683735	1	+	chr10	93708209	93710652	24474	6	4	11	6	9	8	4	8	9	7	4	5	17	10	4	10	9	10	0.0299334	0.206158	0.000853235	0.142565	0.000705667	0.0163694	0.172678	0.0167982	0.0364178	0.0280379	0.239731	0.187076	0.000346286	0.00125489	0.163303	0.0242371	0.0163517	0.00371304	2_1_2_1	0_1_1_2	2_3_2_4
BTAF1	NM_003972	BTAF1_93683735	chr10	93683735	1	+	chr10	93716028	93717358	32293	8	2	11	3	6	8	5	6	12	9	6	9	15	2	3	9	4	5	0.00102828	0.468257	0.000215199	0.406078	0.0199874	0.00762333	0.0567187	0.0521248	0.00145201	0.00136773	0.05124	0.00610602	0.000303973	0.480874	0.261986	0.0196862	0.250899	0.130454	0_4_2_2	0_0_1_1	3_2_3_3
BTAF1	NM_003972	BTAF1_93683735	chr10	93683735	1	+	chr10	93740953	93742374	57218	5	3	4	11	7	7	0	7	8	1	4	3	8	5	4	5	4	6	0.0255857	0.239672	0.133526	0.00010069	0.0020803	0.00460297	1	0.00537895	0.00839419	1	0.132133	0.297705	0.0179904	0.0475769	0.0762927	0.110504	0.165579	0.0209178	0_1_2_2	1_1_0_1	1_0_0_3
BTAF1	NM_003972	BTAF1_93683735	chr10	93683735	1	+	chr10	93760548	93761313	76813	3	3	4	5	4	3	3	4	3	7	2	6	7	4	1	7	7	8	0.179065	0.214595	0.110039	0.0767304	0.0690641	0.22777	0.188489	0.113025	0.320048	0.00223643	0.420697	0.0187121	0.0189714	0.0965564	1	0.0106898	0.00486504	0.000541158	1_0_1_1	0_1_0_2	0_2_0_2
BTRC	NM_001256856	BTRC_103113789	chr10	103113789	1	+	chr10	103122786	103123497	8997	11	6	11	11	12	13	5	7	9	9	9	4	17	4	9	19	16	7	0.00235474	0.156182	0.0306238	0.0504918	0.000358378	0.00451291	0.20633	0.149206	0.175274	0.0378389	0.0641025	0.434081	0.0415493	0.378014	0.0205741	0.00938695	0.00410731	0.204613	8_3_0_0	5_1_0_0	6_4_0_1
BTRC	NM_001256856	BTRC_103113789	chr10	103113789	1	+	chr10	103143319	103143564	29530	6	7	3	8	10	9	7	6	10	6	2	4	5	3	4	9	4	9	0.0186866	0.0138002	0.352401	0.0291795	5.4935e-05	0.00285937	0.00625134	0.0579371	0.0113438	0.0433528	0.49808	0.253592	0.279578	0.326332	0.141637	0.0270393	0.27375	0.0042981	5_1_0_0	5_1_1_0	0_3_0_0
BTRC	NM_001256856	BTRC_103113789	chr10	103113789	1	+	chr10	103150326	103151110	36537	11	5	6	13	8	10	6	6	4	6	3	6	10	5	3	7	6	4	1.59317e-06	0.0655705	0.0427632	6.86854e-05	0.00112856	0.00031106	0.0143511	0.0447493	0.28874	0.0307535	0.320214	0.0625779	0.0124995	0.07829	0.253023	0.067908	0.0692907	0.205454	6_5_0_0	1_4_0_0	3_2_0_1
C10orf105	NM_001168390	C10orf105_73497581	chr10	73497581	1	-	chr10	73490511	73491381	-7070	5	7	7	11	7	14	11	16	12	10	16	17	22	11	3	18	12	7	0.202212	0.0980177	0.18946	0.056128	0.0530739	0.00285574	0.00377883	0.000632439	0.0744552	0.0228497	0.000712169	0.00145183	0.00999087	0.017726	0.447605	0.019451	0.0427202	0.213807	0_0_4_1	0_0_6_1	0_0_5_2
C10orf105	NM_001168390	C10orf105_73497581	chr10	73497581	1	-	chr10	73491403	73491608	-6178	15	5	16	15	9	3	14	9	12	14	17	19	10	4	2	12	18	9	7.05554e-05	0.258746	0.00249031	0.00952877	0.0136168	0.50623	0.000351401	0.0751938	0.0851457	0.00172458	0.000562766	0.000441123	0.268203	0.396014	0.573037	0.143602	0.00261459	0.121692	0_0_5_10	0_0_1_4	0_0_1_15
C10orf105	NM_001168390	C10orf105_73497581	chr10	73497581	1	-	chr10	73502361	73503490	4780	12	11	17	12	20	21	21	22	17	22	19	21	27	16	8	20	16	11	0.00331824	0.0166711	0.00311391	0.0573059	1.27161e-08	4.38929e-05	2.30984e-07	2.76666e-05	0.0256029	2.96963e-06	0.000518136	0.000524935	0.00689365	0.00127484	0.0930864	0.0286838	0.0164385	0.0845892	0_0_5_7	0_0_6_5	0_0_9_8
C10orf105	NM_001168390	C10orf105_73497581	chr10	73497581	1	-	chr10	73503490	73505640	5909	8	9	11	9	6	12	13	19	16	10	17	11	17	10	10	18	10	11	0.0539179	0.043632	0.0569072	0.147082	0.122529	0.0211072	0.00147493	0.000190562	0.0269554	0.0359401	0.00137852	0.0725938	0.0788894	0.0441333	0.0219214	0.0348119	0.123039	0.0662269	0_0_3_5	0_0_5_4	0_0_4_7
C10orf107	NM_173554	C10orf107_63422718	chr10	63422718	1	+	chr10	63203669	63205902	-219049	0	0	1	2	1	1	2	12	5	4	4	4	0	5	7	8	3	1	1	1	1	0.390945	1	1	0.318406	2.01598e-11	0.0284148	0.0472966	0.0488198	0.0603711	1	0.00919526	3.76851e-05	8.72773e-05	0.167884	1	0_0_0_0	0_0_0_0	0_0_0_1
C10orf107	NM_173554	C10orf107_63422718	chr10	63422718	1	+	chr10	63356308	63356596	-66410	1	0	2	1	1	0	2	2	7	7	7	10	7	3	5	3	2	1	1	1	0.428786	1	1	1	0.38597	0.439333	0.0177084	0.00267806	0.00269417	6.83109e-05	0.0313582	0.24008	0.0227448	0.318361	0.451199	1	0_0_1_0	0_0_0_0	0_0_2_0
C10orf107	NM_173554	C10orf107_63422718	chr10	63422718	1	+	chr10	63360026	63360615	-62692	1	2	3	4	4	7	6	6	10	8	8	11	7	4	1	6	1	3	1	0.414486	0.248026	0.187017	0.0842821	0.0033169	0.00531103	0.016272	0.000537385	0.000460584	0.00059866	1.85946e-05	0.0300266	0.106416	1	0.0467132	1	0.263958	0_1_0_0	1_1_0_0	0_1_1_1
C10orf107	NM_173554	C10orf107_63422718	chr10	63422718	1	+	chr10	63366800	63367900	-55918	4	0	4	5	5	5	4	8	7	3	7	11	4	4	4	3	2	1	0.0803846	1	0.128495	0.0985139	0.0291763	0.0553485	0.0802897	0.00105502	0.0240566	0.243774	0.0045471	2.10919e-05	0.243424	0.117028	0.0737658	0.335405	0.461268	1	1_2_1_0	0_0_0_0	2_2_0_0
C10orf107	NM_173554	C10orf107_63422718	chr10	63422718	1	+	chr10	63387835	63388092	-34883	5	1	1	2	3	4	1	7	10	6	9	9	7	3	0	11	10	5	0.0469447	1	1	0.531542	0.261244	0.18749	1	0.0173292	0.00583075	0.035014	0.00129867	0.00417153	0.0974928	0.305886	1	0.00235052	0.00138354	0.114354	1_0_2_2	0_0_1_0	0_1_0_0
C10orf107	NM_173554	C10orf107_63422718	chr10	63422718	1	+	chr10	63390311	63390925	-32407	3	2	4	0	3	7	7	4	14	10	11	11	12	7	6	7	10	7	0.259485	0.468257	0.215911	1	0.268445	0.0214554	0.00558141	0.2052	0.000159366	0.000316687	0.000131473	0.000613559	0.00475718	0.0155836	0.0181042	0.0758801	0.00218975	0.0296505	1_0_1_1	1_0_1_0	2_0_2_0
C10orf107	NM_173554	C10orf107_63422718	chr10	63422718	1	+	chr10	63391939	63393170	-30779	2	2	2	3	1	3	4	4	14	9	8	5	6	10	0	9	10	5	0.440666	0.472204	0.504672	0.410758	1	0.345961	0.1263	0.212301	0.000201191	0.00114619	0.00783976	0.145408	0.192309	0.000434834	1	0.0234162	0.00311381	0.13388	1_0_1_0	1_0_1_0	1_0_1_0
C10orf107	NM_173554	C10orf107_63422718	chr10	63422718	1	+	chr10	63395910	63396698	-26808	4	6	5	5	2	6	7	8	6	5	10	13	11	4	6	11	9	6	0.152631	0.0445021	0.137676	0.210727	0.46856	0.0688054	0.00770038	0.0129792	0.158479	0.102198	0.00111444	0.000115481	0.0205281	0.214279	0.0262382	0.00797742	0.0139502	0.0823541	1_3_0_0	3_0_0_3	2_0_2_1
C10orf107	NM_173554	C10orf107_63422718	chr10	63422718	1	+	chr10	63398152	63400004	-24566	5	4	7	5	3	7	5	9	18	7	5	4	15	9	3	11	11	9	0.0757493	0.206158	0.0432684	0.222346	0.299915	0.0383263	0.084004	0.00647766	7.19593e-06	0.0280379	0.140472	0.288328	0.0018237	0.00412663	0.296644	0.0123893	0.00270745	0.00983012	1_0_2_2	1_1_1_1	1_1_3_2
C10orf107	NM_173554	C10orf107_63422718	chr10	63422718	1	+	chr10	63400866	63401412	-21852	3	2	6	7	1	12	5	17	17	10	7	9	19	7	2	13	15	4	0.304021	0.501802	0.105111	0.105691	1	0.000370448	0.0867787	1.38067e-07	6.50892e-05	0.00156253	0.0473109	0.0172176	0.000197002	0.038021	0.478275	0.00558198	6.69993e-05	0.302731	2_0_1_0	0_1_1_0	4_0_2_0
C10orf107	NM_173554	C10orf107_63422718	chr10	63422718	1	+	chr10	63401412	63402436	-21306	1	3	4	3	2	3	5	9	18	9	14	10	9	5	1	18	10	7	1	0.349032	0.281502	0.458686	0.478003	0.396353	0.0867787	0.00905066	2.10894e-05	0.00490949	1.9654e-05	0.00745565	0.097325	0.147981	1	7.27282e-05	0.0109561	0.0709334	1_0_0_0	0_0_2_1	0_0_1_3
C10orf107	NM_173554	C10orf107_63422718	chr10	63422718	1	+	chr10	63402514	63403156	-20204	1	2	4	4	3	8	8	12	16	8	13	10	16	11	1	13	15	13	1	0.502872	0.286404	0.355628	0.310084	0.0232152	0.00461762	0.000426408	0.000288703	0.0163603	9.91762e-05	0.00872479	0.00252887	0.000888857	1	0.0063208	0.000103915	0.000331913	1_0_0_0	0_0_2_0	0_2_1_1
C10orf107	NM_173554	C10orf107_63422718	chr10	63422718	1	+	chr10	63403197	63403888	-19521	2	4	5	9	6	5	6	17	15	4	14	13	12	13	7	20	13	10	0.476555	0.225729	0.190125	0.0359992	0.0374418	0.171683	0.0449331	2.58489e-07	0.000766209	0.246645	2.99131e-05	0.000575414	0.0321944	4.92596e-05	0.0171647	1.66581e-05	0.00109975	0.00738406	1_0_0_1	1_0_2_1	0_3_0_2
C10orf107	NM_173554	C10orf107_63422718	chr10	63422718	1	+	chr10	63403888	63404570	-18830	7	6	5	12	6	6	13	22	20	13	12	19	19	18	10	21	15	16	0.0164127	0.0739053	0.19976	0.00497192	0.046163	0.116498	5.11377e-06	5.23956e-11	5.18265e-06	6.22525e-05	0.000577428	5.26832e-07	0.000748914	3.81315e-08	0.000691985	2.15673e-05	0.000295802	2.08493e-05	1_2_1_3	1_2_0_3	1_0_2_2
C10orf107	NM_173554	C10orf107_63422718	chr10	63422718	1	+	chr10	63405480	63406953	-17238	2	3	6	9	3	8	12	11	16	12	21	17	22	11	5	21	6	7	0.4957	0.375458	0.136601	0.0481397	0.337129	0.0349199	2.75453e-05	0.0024443	0.000686487	0.000317071	6.35603e-10	1.38562e-05	9.52792e-05	0.00191007	0.126297	3.43402e-05	0.180997	0.0937674	2_0_0_0	0_0_3_0	2_0_4_0
C10orf107	NM_173554	C10orf107_63422718	chr10	63422718	1	+	chr10	63408710	63409611	-14008	10	5	3	6	2	10	9	12	18	11	10	10	15	10	7	9	8	5	0.00139733	0.179295	0.463118	0.231016	0.510714	0.0137298	0.00479924	0.00201804	0.000428625	0.00260602	0.0129495	0.025058	0.0221301	0.00875435	0.0417504	0.133943	0.104037	0.270982	1_2_4_3	1_1_3_0	1_1_0_1
C10orf107	NM_173554	C10orf107_63422718	chr10	63422718	1	+	chr10	63412468	63414323	-10250	6	1	5	5	4	9	15	16	18	10	16	16	22	12	2	19	17	6	0.104288	1	0.292989	0.348001	0.267475	0.0449496	9.7892e-06	0.000198191	0.00250291	0.0156029	0.000228829	0.00128081	0.00368117	0.00419737	0.54232	0.00418706	0.00111124	0.240875	1_1_0_4	0_0_0_1	1_1_0_3
C10orf107	NM_173554	C10orf107_63422718	chr10	63422718	1	+	chr10	63413875	63414323	-8843	6	5	6	10	2	5	7	22	23	12	18	20	25	16	11	13	18	10	0.115352	0.236827	0.246693	0.0772188	0.531359	0.294555	0.0737653	6.56305e-07	0.000230753	0.00444403	7.92421e-05	9.64364e-05	0.00197403	0.000236365	0.00383082	0.0836599	0.00108335	0.0679249	1_2_2_1	3_0_2_0	0_3_1_2
C10orf107	NM_173554	C10orf107_63422718	chr10	63422718	1	+	chr10	63414323	63416012	-8395	7	6	7	8	6	5	5	21	24	14	19	19	28	13	8	23	16	9	0.0637432	0.156182	0.178189	0.160627	0.0957722	0.294555	0.20633	2.27389e-06	0.000114068	0.000745764	2.81184e-05	0.000227844	0.00046106	0.00347231	0.0418386	0.00136741	0.00410731	0.102155	1_1_3_2	2_0_2_2	2_2_0_3
C10orf107	NM_173554	C10orf107_63422718	chr10	63422718	1	+	chr10	63415451	63416012	-7267	4	2	4	5	4	12	8	13	29	15	14	24	29	12	3	24	18	12	0.303621	0.567713	0.426654	0.374164	0.276222	0.0118444	0.0414065	0.0065215	3.29889e-06	0.000375799	0.00348024	3.34417e-06	0.000496352	0.00907975	0.447605	0.00138227	0.00158523	0.0299615	1_1_0_2	0_1_1_0	1_2_0_1
C10orf107	NM_173554	C10orf107_63422718	chr10	63422718	1	+	chr10	63418215	63419325	-4503	5	5	6	8	1	8	11	25	24	18	18	16	26	13	5	20	10	9	0.24305	0.285175	0.309967	0.209077	1	0.148465	0.0110368	1.44363e-06	0.00116873	0.000176093	0.0010713	0.00996792	0.00949706	0.0103487	0.291664	0.0286838	0.144442	0.160007	0_1_3_1	1_2_1_1	2_2_2_0
C10orf107	NM_173554	C10orf107_63422718	chr10	63422718	1	+	chr10	63419016	63419325	-3702	5	6	9	9	7	5	5	9	26	8	19	23	20	15	11	18	24	9	0.252613	0.219638	0.144704	0.163308	0.079221	0.360426	0.279736	0.125585	0.000621259	0.131595	0.000804774	0.0001885	0.0600113	0.00380453	0.0233309	0.0621881	0.000224021	0.172325	4_0_1_0	0_0_5_1	4_1_4_0
C10orf107	NM_173554	C10orf107_63422718	chr10	63422718	1	+	chr10	63419440	63419730	-3278	5	5	9	8	3	7	15	15	29	16	8	17	15	5	10	20	13	14	0.252613	0.300697	0.144704	0.214431	0.433477	0.214281	0.000623564	0.00855939	0.000115289	0.00152636	0.181677	0.00728646	0.160534	0.344575	0.0407832	0.0370788	0.0584464	0.0306759	1_0_1_3	2_2_0_1	1_1_4_3
C10orf107	NM_173554	C10orf107_63422718	chr10	63422718	1	+	chr10	63420004	63420476	-2714	6	3	10	10	4	8	14	21	29	14	20	19	43	14	12	23	15	14	0.172446	0.492808	0.106532	0.121059	0.320155	0.160768	0.0016918	0.000172442	0.000110209	0.00721766	0.00043275	0.00255386	2.85064e-05	0.00803821	0.0120711	0.01941	0.0327854	0.0355408	0_3_2_1	0_1_1_1	1_5_2_2
C10orf107	NM_173554	C10orf107_63422718	chr10	63422718	1	+	chr10	63426117	63426474	3399	5	13	13	13	3	8	27	32	41	17	23	34	36	13	13	37	21	23	0.252613	0.005694	0.0320881	0.0409119	0.433477	0.15653	7.71936e-11	1.95519e-09	1.91132e-08	0.000704463	3.5846e-05	1.09724e-08	0.000397689	0.0133747	0.0064824	4.77094e-05	0.00143946	0.000201864	2_1_2_0	2_4_5_2	1_0_9_3
C10orf107	NM_173554	C10orf107_63422718	chr10	63422718	1	+	chr10	63426474	63427920	3756	3	4	7	6	5	8	18	20	32	21	23	23	27	20	13	32	10	16	0.459887	0.393051	0.253457	0.340347	0.215077	0.15653	2.89572e-05	0.000319292	1.76012e-05	1.93955e-05	3.5846e-05	0.0001885	0.00958891	7.13596e-05	0.0064824	0.000519939	0.149568	0.0125025	2_1_0_0	0_0_3_1	1_1_3_2
C10orf107	NM_173554	C10orf107_63422718	chr10	63422718	1	+	chr10	63431034	63433062	8316	8	7	9	12	5	14	15	20	35	17	21	23	34	18	11	26	18	15	0.0321833	0.096117	0.0812074	0.0317142	0.168566	0.00205273	3.67504e-05	7.40698e-06	5.8568e-09	2.95567e-05	2.95702e-06	5.51111e-06	1.48834e-05	2.82955e-05	0.00383082	0.000250114	0.00108335	0.00463801	3_1_3_1	1_0_6_0	1_3_3_2
C10orf107	NM_173554	C10orf107_63422718	chr10	63422718	1	+	chr10	63433062	63433506	10344	5	4	4	3	3	4	8	14	15	9	13	15	18	4	5	15	11	9	0.178643	0.31959	0.386947	0.522685	0.390192	0.367274	0.0271218	0.00130988	0.0132141	0.0310675	0.00337308	0.00269725	0.019507	0.352435	0.191421	0.026817	0.0428479	0.0782094	1_1_2_1	1_3_0_0	0_2_1_1
C10orf107	NM_173554	C10orf107_63422718	chr10	63422718	1	+	chr10	63433727	63434570	11009	6	5	5	6	5	9	6	16	29	11	15	16	18	8	7	18	6	8	0.0934192	0.208928	0.28976	0.264465	0.156432	0.0410068	0.0924334	0.000114208	1.37848e-07	0.0059267	0.000363251	0.00082472	0.0153489	0.0599827	0.0578582	0.00560691	0.261237	0.105677	3_1_1_1	1_0_3_1	1_1_1_2
C10orf107	NM_173554	C10orf107_63422718	chr10	63422718	1	+	chr10	63434627	63436111	11909	7	2	5	8	3	9	12	17	19	15	22	19	18	16	5	24	8	11	0.0476644	0.549353	0.28976	0.139268	0.382603	0.0410068	0.000309094	3.71722e-05	0.000910204	0.000106777	5.66731e-08	5.35082e-05	0.0153489	5.57408e-05	0.1831	0.000146148	0.135514	0.0230857	1_0_5_1	0_2_0_0	1_2_2_0
C10orf107	NM_173554	C10orf107_63422718	chr10	63422718	1	+	chr10	63437149	63438139	14431	5	9	7	9	5	5	8	18	21	11	10	12	28	13	7	16	11	15	0.134442	0.0117306	0.110862	0.0701777	0.137185	0.234527	0.0133512	1.38586e-06	3.01927e-05	0.00260602	0.0129495	0.0062276	6.03999e-06	0.000453114	0.0417504	0.0056099	0.0222387	0.000448897	1_0_3_1	0_3_1_5	3_2_1_1
C10orf107	NM_173554	C10orf107_63422718	chr10	63422718	1	+	chr10	63438139	63439199	15421	2	4	5	4	4	9	10	10	20	11	8	15	10	11	4	11	10	9	0.501426	0.267094	0.229616	0.388371	0.217433	0.0211326	0.000875618	0.00810526	4.78475e-05	0.00175162	0.0440993	0.000310989	0.119201	0.00327412	0.235335	0.0535584	0.0303575	0.0376975	0_1_0_1	2_1_0_1	3_1_1_0
C10orf107	NM_173554	C10orf107_63422718	chr10	63422718	1	+	chr10	63440020	63442279	17302	0	7	6	5	5	4	1	13	18	14	9	20	21	9	2	17	9	10	1	0.0372241	0.136601	0.277707	0.108559	0.299832	1	0.000268143	0.000110936	1.94116e-05	0.0151415	2.07383e-07	0.000208888	0.0129726	0.503752	0.00102087	0.0402849	0.0137032	0_0_0_0	1_2_4_0	0_3_2_1
C10orf107	NM_173554	C10orf107_63422718	chr10	63422718	1	+	chr10	63442009	63442279	19291	1	7	2	6	5	5	6	15	14	9	15	13	20	9	5	12	11	9	1	0.0280478	0.542874	0.171871	0.088544	0.171683	0.0449331	7.11367e-06	0.00182154	0.00614972	6.64452e-06	0.000575414	0.00018056	0.00702465	0.0999662	0.0141876	0.00668848	0.017108	0_0_1_0	2_3_1_1	0_0_1_1
C10orf107	NM_173554	C10orf107_63422718	chr10	63422718	1	+	chr10	63442886	63443970	20168	5	7	5	9	4	8	7	12	24	11	11	9	14	5	5	18	7	8	0.0898997	0.0257543	0.184763	0.0379661	0.175886	0.0232152	0.0147096	0.000426408	1.53007e-08	0.000628893	0.00122059	0.0195193	0.00910668	0.159358	0.0965281	9.20653e-05	0.0930137	0.0359591	0_0_4_1	4_1_1_1	2_0_2_1
C10orf107	NM_173554	C10orf107_63422718	chr10	63422718	1	+	chr10	63449322	63449717	26604	3	6	5	6	1	6	8	12	17	7	10	10	7	5	3	12	13	7	0.284487	0.0445021	0.137676	0.131816	1	0.0688054	0.00195716	9.61762e-05	1.26033e-05	0.0180552	0.00111444	0.00394454	0.152145	0.117208	0.28648	0.00349085	0.000217703	0.0399502	1_0_2_0	4_1_1_0	1_0_0_4
C10orf107	NM_173554	C10orf107_63422718	chr10	63422718	1	+	chr10	63456501	63457845	33783	2	1	1	7	1	4	10	9	14	7	7	13	15	4	1	18	6	3	0.43123	1	1	0.0473419	1	0.196178	2.46323e-05	0.00208161	7.76429e-05	0.0150769	0.0186215	1.58719e-05	0.00018411	0.188137	1	2.09931e-07	0.0759723	0.345979	1_0_1_0	0_0_1_0	0_1_0_0
C10orf107	NM_173554	C10orf107_63422718	chr10	63422718	1	+	chr10	63457845	63458798	35127	2	0	5	7	4	3	7	10	17	6	8	12	6	7	2	6	8	7	0.424434	1	0.0999141	0.0454616	0.127486	0.325024	0.00351087	0.000413578	4.87166e-07	0.0303653	0.00460678	7.82078e-05	0.153415	0.0106548	0.432745	0.115373	0.0126805	0.0208907	0_0_1_1	0_0_0_0	1_1_2_1
C10orf107	NM_173554	C10orf107_63422718	chr10	63422718	1	+	chr10	63459596	63460846	36878	4	0	3	3	0	4	8	5	13	10	8	11	7	3	4	7	4	9	0.12045	1	0.322642	0.388685	1	0.186084	0.000711981	0.0994819	0.000208374	0.000130919	0.00518268	0.000266328	0.0901328	0.299918	0.123257	0.067908	0.233528	0.00226585	1_0_3_0	0_0_0_0	0_2_0_1
C10orf107	NM_173554	C10orf107_63422718	chr10	63422718	1	+	chr10	63460846	63461682	38128	1	4	5	3	4	10	8	10	8	3	1	5	5	2	4	7	5	7	1	0.145288	0.0951299	0.384674	0.119369	0.000272638	0.000459025	0.000232949	0.0264551	0.286811	1	0.117939	0.226766	0.467773	0.108378	0.0555638	0.124517	0.0182278	1_0_0_0	1_1_0_2	0_1_3_1
C10orf107	NM_173554	C10orf107_63422718	chr10	63422718	1	+	chr10	63465452	63466115	42734	2	2	2	5	6	4	6	8	13	3	11	8	18	8	2	10	9	7	0.42599	0.446541	0.472658	0.140306	0.0146046	0.170072	0.0116229	0.00305277	0.000111543	0.279269	2.86929e-05	0.00787115	2.95065e-07	0.0021107	0.412229	0.00304002	0.00215694	0.0132579	2_0_0_0	1_0_0_1	1_0_1_0
C10orf107	NM_173554	C10orf107_63422718	chr10	63422718	1	+	chr10	63467951	63470317	45233	4	2	2	6	1	3	5	11	8	6	8	7	12	8	3	3	11	2	0.097257	0.438535	0.46147	0.0615566	1	0.286659	0.0354331	2.19031e-05	0.0172566	0.0216256	0.00226188	0.0175147	0.00060155	0.00138493	0.210341	0.381408	8.78647e-05	0.466162	2_0_2_0	1_0_1_0	0_0_0_2
C10orf107	NM_173554	C10orf107_63422718	chr10	63422718	1	+	chr10	63477403	63478936	54685	2	0	1	3	2	2	7	8	9	5	7	9	3	10	3	7	8	2	0.385672	1	1	0.326142	0.400368	0.44392	0.0014229	0.00164356	0.00370305	0.0478243	0.00533439	0.000901327	0.381115	1.38557e-05	0.197726	0.0237688	0.00275766	0.445182	0_0_2_0	0_0_0_0	1_0_0_0
C10orf107	NM_173554	C10orf107_63422718	chr10	63422718	1	+	chr10	63479885	63480193	57167	1	2	1	2	3	4	5	9	9	1	8	8	7	2	3	1	6	1	1	0.423091	1	0.490586	0.225167	0.128133	0.0267243	0.000222325	0.00263798	1	0.00115543	0.0030199	0.0411024	0.432294	0.195073	1	0.0312551	1	0_1_0_0	0_1_1_0	1_0_0_0
C10orf107	NM_173554	C10orf107_63422718	chr10	63422718	1	+	chr10	63480919	63482349	58201	2	2	7	1	2	4	9	5	9	5	5	9	9	5	6	9	1	3	0.397003	0.416894	0.00363336	1	0.408623	0.133166	1.66659e-05	0.0599649	0.00246873	0.046632	0.0501012	0.000795712	0.00611637	0.0456743	0.00480014	0.00232493	1	0.271781	0_1_1_0	0_0_1_1	4_1_1_1
C10orf107	NM_173554	C10orf107_63422718	chr10	63422718	1	+	chr10	63498062	63499492	75344	1	0	1	1	2	2	3	9	4	4	8	9	8	2	0	5	1	5	1	1	1	1	0.383764	0.415906	0.180803	4.96099e-05	0.180085	0.0991225	0.000498993	0.000200263	0.00796669	0.4044	1	0.076911	1	0.0373806	0_0_0_1	0_0_0_0	0_0_1_0
C10orf107	NM_173554	C10orf107_63422718	chr10	63422718	1	+	chr10	63583616	63584285	160898	1	2	1	5	0	1	6	6	9	5	3	2	3	3	3	3	2	3	1	0.355799	1	0.0349225	1	1	0.00117023	0.00355262	7.39444e-05	0.0147588	0.171762	0.385458	0.248485	0.161915	0.130239	0.215923	0.380842	0.171843	1_0_0_0	1_1_0_0	1_0_0_0
C10orf107	NM_173554	C10orf107_63422718	chr10	63422718	1	+	chr10	63594644	63596402	171926	3	1	1	1	0	1	1	3	4	6	6	8	9	2	0	1	1	3	0.136638	1	1	1	1	1	1	0.174945	0.105084	0.0024056	0.00265695	8.33829e-05	8.79437e-05	0.352508	1	1	1	0.167392	1_1_1_0	0_1_0_0	0_0_0_1
C10orf107	NM_173554	C10orf107_63422718	chr10	63422718	1	+	chr10	63602660	63604405	179942	1	0	1	0	3	2	3	4	5	4	7	7	5	2	0	1	3	0	1	1	1	1	0.138648	0.36041	0.134087	0.0607356	0.036091	0.0538916	0.000312346	0.00063931	0.0406556	0.349132	1	1	0.180837	1	1_0_0_0	0_0_0_0	0_1_0_0
C10orf107	NM_173554	C10orf107_63422718	chr10	63422718	1	+	chr10	63718222	63720430	295504	1	0	1	1	3	0	0	2	7	4	6	6	1	2	1	5	0	2	1	1	1	1	0.120228	1	1	0.335427	0.000608166	0.0392712	0.00103369	0.00179404	1	0.321999	1	0.0141428	1	0.330279	0_0_0_1	0_0_0_0	0_0_0_1
C10orf10	NM_007021	C10orf10_45474330	chr10	45474330	1	-	chr10	45429403	45432160	-44927	5	5	3	4	4	2	0	8	2	4	11	9	5	4	4	8	4	3	0.034435	0.0548943	0.298376	0.226922	0.109945	0.464751	1	0.00323358	0.523036	0.140918	1.26033e-05	0.00212593	0.192166	0.144656	0.0927135	0.0174706	0.203196	0.305932	1_1_1_2	4_1_0_0	1_1_1_0
C10orf126	NM_001278522	C10orf126_29135336	chr10	29135336	1	+	chr10	28955074	28955374	-180262	2	0	2	3	1	1	6	6	4	3	0	6	4	1	0	3	2	3	0.328076	1	0.365367	0.216528	1	1	0.000978834	0.00293896	0.101375	0.160688	1	0.00412367	0.108927	1	1	0.205388	0.373004	0.163815	2_0_0_0	0_0_0_0	1_1_0_0
C10orf126	NM_001278522	C10orf126_29135336	chr10	29135336	1	+	chr10	28978186	28978725	-157150	0	1	3	6	4	3	3	1	7	6	7	6	7	2	0	2	2	4	1	1	0.179307	0.00993454	0.0444687	0.17466	0.140453	1	0.00294731	0.00276798	0.000418054	0.00531302	0.00387428	0.35728	1	0.404784	0.382131	0.0616464	0_0_0_0	0_0_0_1	1_0_2_0
C10orf126	NM_001278522	C10orf126_29135336	chr10	29135336	1	+	chr10	29106057	29106583	-29279	6	7	11	12	4	6	5	7	11	5	4	8	12	2	7	6	4	5	0.0186866	0.0138002	0.000230577	0.000628237	0.144821	0.0570581	0.0603579	0.0247791	0.00491095	0.0974543	0.213318	0.0179843	0.00732393	0.486034	0.006372	0.150786	0.27375	0.133188	1_1_4_0	2_0_4_1	5_0_5_1
C10orf126	NM_001278522	C10orf126_29135336	chr10	29135336	1	+	chr10	29111386	29112346	-23950	5	6	5	10	2	5	2	11	12	11	9	7	5	4	1	8	7	3	0.0834524	0.0549419	0.160791	0.0136001	0.470583	0.163491	0.469638	0.000491747	0.00444109	0.000193092	0.00632144	0.0671423	0.326482	0.235329	1	0.0858248	0.075512	0.399655	1_0_1_3	2_1_1_2	1_2_1_1
C10orf126	NM_001278522	C10orf126_29135336	chr10	29135336	1	+	chr10	29128630	29129145	-6706	9	12	13	25	9	11	8	14	24	13	9	26	25	8	6	18	10	9	0.0237366	0.00469048	0.0160417	5.48276e-06	0.0136168	0.0270614	0.0534021	0.00412215	0.00027108	0.00387077	0.0840976	7.17017e-07	0.00455482	0.103603	0.169956	0.0252257	0.110132	0.121692	2_4_1_2	4_2_3_3	3_4_2_4
C10orf126	NM_001278522	C10orf126_29135336	chr10	29135336	1	+	chr10	29129759	29130717	-5577	8	10	12	17	6	19	11	22	39	24	30	12	16	7	7	25	10	7	0.0539179	0.0236783	0.0365879	0.004257	0.122529	0.000131081	0.00817039	1.18046e-05	5.24657e-09	4.42053e-08	2.62535e-09	0.0490372	0.0989041	0.165635	0.117841	0.00256368	0.123039	0.244448	2_1_2_3	5_2_2_1	0_1_6_5
C10orf126	NM_001278522	C10orf126_29135336	chr10	29135336	1	+	chr10	29130717	29131046	-4619	5	12	16	9	5	11	16	22	20	11	12	22	16	6	8	19	10	9	0.24305	0.00847005	0.00567168	0.158252	0.205613	0.0438708	0.000123532	2.76666e-05	0.00779116	0.0285665	0.0355301	0.000263483	0.12009	0.251118	0.0930864	0.0383584	0.144442	0.160007	2_0_2_1	4_3_3_2	5_4_4_3
C10orf126	NM_001278522	C10orf126_29135336	chr10	29135336	1	+	chr10	29132126	29133000	-3210	13	12	11	17	10	18	15	26	32	19	13	22	23	10	6	18	15	14	0.00170258	0.0113175	0.0728088	0.00621935	0.00957924	0.000735139	0.000623564	1.64919e-06	1.76012e-05	0.000129249	0.0268327	0.000375561	0.0292371	0.0624563	0.226352	0.0621881	0.0273623	0.0306759	6_0_4_3	5_1_6_0	4_1_6_0
C10orf126	NM_001278522	C10orf126_29135336	chr10	29135336	1	+	chr10	29137919	29138463	2583	6	11	17	15	8	12	14	16	18	17	22	34	11	5	8	15	7	11	0.172446	0.0208435	0.00436187	0.0171067	0.0452808	0.0318573	0.0016918	0.00526455	0.0211848	0.000888871	9.35787e-05	1.28739e-08	0.302729	0.348193	0.104448	0.134189	0.316199	0.102953	3_0_3_0	4_0_7_0	9_1_4_3
C10orf126	NM_001278522	C10orf126_29135336	chr10	29135336	1	+	chr10	29138774	29139533	3438	8	4	11	13	5	8	10	15	29	15	13	19	16	9	5	12	8	7	0.0649308	0.393051	0.0728088	0.0409119	0.215077	0.15653	0.0283412	0.00855939	0.000115289	0.00314811	0.0268327	0.00244817	0.134634	0.0955075	0.307403	0.214844	0.246614	0.282767	1_0_3_4	2_1_1_0	3_0_4_4
C10orf126	NM_001278522	C10orf126_29135336	chr10	29135336	1	+	chr10	29139533	29140258	4197	7	3	7	9	8	6	14	17	16	12	11	14	17	4	6	10	3	6	0.10149	0.481096	0.242106	0.158252	0.0382431	0.274217	0.000920315	0.00156909	0.0364478	0.0161353	0.0554321	0.0257164	0.0982399	0.420078	0.210021	0.275547	0.575841	0.335857	5_1_0_1	1_0_2_0	2_0_3_2
C10orf126	NM_001278522	C10orf126_29135336	chr10	29135336	1	+	chr10	29160327	29160925	24991	7	4	2	7	5	3	5	7	13	5	12	12	2	2	1	4	6	0	0.00992187	0.206158	0.525886	0.084808	0.0787	0.377843	0.084004	0.0388012	0.00172506	0.12665	0.00011873	0.000682721	0.5978	0.509124	1	0.365689	0.121528	1	3_2_1_1	0_3_1_0	0_1_1_0
C10orf126	NM_001278522	C10orf126_29135336	chr10	29135336	1	+	chr10	29168530	29169265	33194	1	6	5	11	5	2	8	10	10	4	5	8	9	3	1	6	6	1	1	0.0310804	0.106532	0.00107007	0.0503631	0.488969	0.00102198	0.000535784	0.00650606	0.182527	0.103414	0.0118353	0.0331228	0.320823	1	0.120065	0.0759723	1	0_1_0_0	2_0_2_2	2_1_1_1
C10orf126	NM_001278522	C10orf126_29135336	chr10	29135336	1	+	chr10	29171443	29172338	36107	2	5	4	5	1	1	2	2	13	10	3	3	6	4	5	4	5	3	0.429822	0.0655705	0.189418	0.161388	1	1	0.427338	0.482495	0.000208374	0.000130919	0.320214	0.353712	0.149299	0.165861	0.0491954	0.299067	0.134756	0.337592	0_0_2_0	3_0_1_1	4_0_0_0
C10orf126	NM_001278522	C10orf126_29135336	chr10	29135336	1	+	chr10	29173921	29175497	38585	3	6	6	7	4	7	8	6	4	6	8	11	7	1	0	5	2	4	0.248314	0.023206	0.0417154	0.0436462	0.119369	0.0145253	0.000459025	0.0373915	0.279322	0.0264809	0.00324663	0.000186561	0.0882776	1	1	0.179304	0.504237	0.195857	0_1_1_1	3_1_2_0	1_2_2_1
C10orf126	NM_001278522	C10orf126_29135336	chr10	29135336	1	+	chr10	29264836	29266382	129500	2	3	2	3	2	2	3	1	7	6	5	5	4	0	2	4	4	1	0.346892	0.175349	0.384958	0.245685	0.352376	0.381049	0.150762	1	0.00478489	0.00383242	0.0206352	0.0303995	0.143132	1	0.335952	0.110486	0.0868109	1	0_1_1_0	0_1_2_0	1_0_0_1
C10orf128	NM_001010863	C10orf128_50396459	chr10	50396459	1	-	chr10	50369624	50370198	-26835	3	2	3	7	3	3	7	8	18	3	9	14	3	3	3	4	5	3	0.284487	0.483357	0.366727	0.0761012	0.302631	0.363455	0.00770038	0.0129792	3.31926e-06	0.329038	0.00375081	2.85603e-05	0.495376	0.346692	0.28648	0.346214	0.189502	0.380622	1_1_1_0	0_2_0_0	1_0_2_0
C10orf128	NM_001010863	C10orf128_50396459	chr10	50396459	1	-	chr10	50370198	50370441	-26261	2	3	1	4	4	3	5	4	11	4	11	12	2	2	1	3	3	4	0.454653	0.324027	1	0.312084	0.169838	0.363455	0.067005	0.234284	0.00693089	0.196041	0.00028861	0.000418002	0.595738	0.501249	1	0.45708	0.412836	0.252801	0_0_2_0	0_1_1_1	0_0_0_1
C10orf128	NM_001010863	C10orf128_50396459	chr10	50396459	1	-	chr10	50370441	50373556	-26018	4	10	3	10	5	6	6	13	19	14	9	22	17	8	5	16	5	14	0.152631	0.000390253	0.366727	0.00880691	0.0818462	0.0688054	0.0249602	2.02718e-05	8.05377e-07	3.04052e-07	0.00375081	6.91669e-12	0.000180897	0.00862698	0.0693429	5.93505e-05	0.189502	9.16816e-06	2_0_0_2	6_2_1_1	2_1_0_0
C10orf128	NM_001010863	C10orf128_50396459	chr10	50396459	1	-	chr10	50373556	50374149	-22903	3	3	2	7	1	3	2	11	13	4	13	13	7	3	2	4	8	3	0.306211	0.340096	0.535531	0.0982013	1	0.3924	0.470202	0.000774614	0.00275367	0.230855	5.32502e-05	0.000324098	0.195749	0.370203	0.477637	0.389617	0.0419594	0.410427	1_0_2_0	0_1_0_2	0_1_1_0
C10orf128	NM_001010863	C10orf128_50396459	chr10	50396459	1	-	chr10	50374983	50376471	-21476	1	3	5	7	2	2	5	6	15	10	10	11	3	7	3	8	11	3	1	0.349032	0.17992	0.105691	0.478003	0.53303	0.0867787	0.0929637	0.000504608	0.00156253	0.00329162	0.00294257	0.520468	0.038021	0.316824	0.100916	0.00469789	0.421082	0_1_0_0	0_2_1_0	1_0_1_3
C10orf128	NM_001010863	C10orf128_50396459	chr10	50396459	1	-	chr10	50375359	50376471	-21100	6	3	7	6	3	5	7	7	15	8	16	19	20	6	6	11	4	5	0.033592	0.349032	0.0558899	0.167706	0.313875	0.169998	0.012999	0.0474931	0.000504608	0.0135832	7.59747e-07	5.45697e-08	8.20238e-05	0.0793246	0.0406719	0.0210236	0.322987	0.20214	2_0_3_1	1_1_0_1	1_3_2_1
C10orf128	NM_001010863	C10orf128_50396459	chr10	50396459	1	-	chr10	50379138	50380384	-17321	6	3	8	4	3	5	9	6	13	7	12	14	4	3	1	7	2	2	0.0543306	0.375458	0.0430573	0.373994	0.337129	0.198525	0.00233259	0.116018	0.00691574	0.0472545	0.000837486	0.000448586	0.466527	0.408972	1	0.199811	0.580374	0.564235	1_4_0_1	0_2_1_0	0_5_3_0
C10orf128	NM_001010863	C10orf128_50396459	chr10	50396459	1	-	chr10	50380670	50381032	-15789	5	6	4	8	6	2	3	10	27	7	13	13	5	4	2	9	2	6	0.118833	0.0940684	0.329811	0.0938863	0.0584834	0.556939	0.347803	0.00810526	1.66537e-08	0.0568217	0.000590741	0.00207785	0.409556	0.307383	0.512831	0.117695	0.588934	0.174457	0_2_1_2	0_1_4_1	2_2_0_0
C10orf128	NM_001010863	C10orf128_50396459	chr10	50396459	1	-	chr10	50381032	50381611	-15427	3	7	4	10	7	7	5	8	15	5	11	16	9	8	2	2	8	3	0.347813	0.0481208	0.329811	0.0333261	0.0249394	0.0793105	0.120277	0.0381955	0.00304592	0.180576	0.00429469	0.000107919	0.161349	0.0384137	0.512831	0.617855	0.0884322	0.462021	2_1_0_0	2_1_4_0	2_1_1_0
C10orf128	NM_001010863	C10orf128_50396459	chr10	50396459	1	-	chr10	50382091	50383666	-14368	4	8	8	13	9	16	11	23	38	17	13	21	20	8	6	20	13	10	0.233041	0.026872	0.0662519	0.00695166	0.00485109	3.41684e-05	0.000421579	2.88081e-10	1.9984e-15	1.1261e-06	0.000902475	4.13249e-07	0.00174427	0.0402614	0.0849259	0.00040161	0.00603623	0.0246902	1_2_0_1	1_2_3_2	0_1_6_1
C10orf128	NM_001010863	C10orf128_50396459	chr10	50396459	1	-	chr10	50384073	50384850	-12386	6	9	6	15	6	8	14	10	27	9	14	17	19	8	5	9	16	7	0.0771885	0.0154489	0.183165	0.00216616	0.0726684	0.0589192	8.25176e-06	0.0149443	1.79887e-07	0.0187636	0.000450232	0.000193232	0.00559707	0.0492346	0.168795	0.157596	0.000892458	0.140353	3_0_3_0	1_1_5_2	1_0_4_1
C10orf128	NM_001010863	C10orf128_50396459	chr10	50396459	1	-	chr10	50385285	50386443	-11174	11	14	7	14	6	7	13	15	29	13	21	9	9	13	0	8	10	4	0.00110775	0.000151535	0.142144	0.0072318	0.0862023	0.117786	8.06145e-05	0.000326363	1.37848e-07	0.000937185	2.46548e-07	0.0734621	0.233352	0.00135798	1	0.233966	0.0591599	0.398245	2_2_4_3	6_3_1_4	3_2_0_2
C10orf128	NM_001010863	C10orf128_50396459	chr10	50396459	1	-	chr10	50386443	50387390	-10016	11	9	15	9	5	13	11	19	25	13	19	20	15	14	10	14	13	13	0.00162946	0.0236863	0.000908696	0.09923	0.167996	0.00270619	0.001696	7.04441e-06	1.48434e-05	0.00125656	8.5532e-06	3.90903e-05	0.0545697	0.000687091	0.00613549	0.0397945	0.0151827	0.00892155	4_2_4_1	3_0_3_3	2_7_5_1
C10orf128	NM_001010863	C10orf128_50396459	chr10	50396459	1	-	chr10	50387390	50388144	-9069	9	8	8	9	6	10	10	14	24	14	12	28	23	10	4	13	11	9	0.0126257	0.0521757	0.111314	0.103364	0.0922204	0.0296309	0.00645382	0.00186081	5.92909e-05	0.000762587	0.00942014	9.2373e-09	0.00353636	0.0227998	0.307853	0.073745	0.051854	0.0946797	1_1_4_3	2_3_1_2	4_1_1_2
C10orf128	NM_001010863	C10orf128_50396459	chr10	50396459	1	-	chr10	50388144	50388893	-8315	2	8	7	11	6	9	10	11	23	11	22	23	10	6	7	4	9	13	0.541267	0.0550521	0.178189	0.0504918	0.0957722	0.057559	0.00837978	0.0200536	0.000230753	0.00973698	8.75933e-07	5.51111e-06	0.233507	0.200022	0.0781771	0.529024	0.122676	0.0154796	2_0_0_0	3_1_3_1	2_0_3_2
C10orf128	NM_001010863	C10orf128_50396459	chr10	50396459	1	-	chr10	50389811	50390340	-6648	2	9	10	10	4	9	6	10	22	14	13	11	19	12	6	13	19	11	0.558091	0.0390462	0.069643	0.0937511	0.289264	0.0748652	0.153673	0.0465848	0.000932101	0.00172458	0.0102364	0.0528858	0.0349892	0.011945	0.169956	0.112581	0.00140217	0.0562081	0_2_0_0	3_0_4_2	2_4_1_3
C10orf128	NM_001010863	C10orf128_50396459	chr10	50396459	1	-	chr10	50390340	50390748	-6119	5	9	11	13	4	9	7	12	18	16	15	22	17	5	12	10	15	7	0.221854	0.0390462	0.0445567	0.0265662	0.289264	0.0748652	0.0939586	0.0153707	0.00786458	0.000282924	0.00265715	3.65205e-05	0.0609602	0.303947	0.00388367	0.221542	0.0137257	0.22792	2_2_1_0	3_3_2_1	3_2_3_3
C10orf128	NM_001010863	C10orf128_50396459	chr10	50396459	1	-	chr10	50390748	50391211	-5711	7	7	11	15	5	9	10	15	30	15	14	22	27	11	9	16	13	6	0.0945927	0.122245	0.0569072	0.0126926	0.200068	0.0905001	0.0171995	0.00398921	1.12983e-05	0.00107949	0.00972043	0.000142008	0.00390487	0.0256499	0.0410164	0.0626325	0.0419299	0.312435	0_3_3_1	4_2_0_1	3_2_5_1
C10orf128	NM_001010863	C10orf128_50396459	chr10	50396459	1	-	chr10	50391211	50392144	-5248	5	7	10	17	7	10	14	12	24	12	17	26	36	10	10	21	19	17	0.234845	0.122245	0.085215	0.004257	0.0689721	0.0583332	0.00055949	0.0239585	0.000582007	0.0105301	0.00137852	4.94559e-06	7.74653e-05	0.0441333	0.0219214	0.0126658	0.00207653	0.00323325	2_0_1_2	2_3_2_0	2_2_2_4
C10orf128	NM_001010863	C10orf128_50396459	chr10	50396459	1	-	chr10	50392203	50393973	-4256	4	13	11	14	10	13	42	32	63	36	47	50	24	14	9	32	18	11	0.341551	0.00404761	0.0650203	0.0248879	0.00809537	0.0157632	0	3.04867e-10	0	1.77636e-15	0	0	0.0173679	0.00541556	0.0570757	0.000264376	0.00636473	0.0845892	0_2_0_2	2_6_3_2	1_4_2_4
C10orf128	NM_001010863	C10orf128_50396459	chr10	50396459	1	-	chr10	50397923	50399443	1464	5	14	8	8	2	9	19	16	37	14	26	29	22	5	5	27	13	13	0.302837	0.00696935	0.258414	0.284671	0.581607	0.15915	9.36022e-05	0.0136273	1.33151e-05	0.0178035	3.62412e-05	1.41133e-05	0.0885998	0.39964	0.353019	0.0197896	0.110447	0.090561	1_1_2_1	4_2_5_3	3_2_2_1
C10orf128	NM_001010863	C10orf128_50396459	chr10	50396459	1	-	chr10	50399443	50400524	2984	7	12	14	9	9	6	18	28	37	20	23	30	32	8	16	27	17	18	0.109863	0.0110409	0.02106	0.163508	0.0228184	0.287783	3.46027e-05	2.74254e-07	4.67275e-07	7.123e-05	4.10565e-05	6.82632e-07	0.00240962	0.143998	0.00057075	0.00545245	0.0145513	0.00578447	2_1_1_3	3_1_5_3	4_4_2_4
C10orf128	NM_001010863	C10orf128_50396459	chr10	50396459	1	-	chr10	50400524	50401152	4065	6	12	5	15	8	7	21	27	39	18	24	20	24	5	12	24	22	10	0.162358	0.00847005	0.385011	0.0156229	0.0382431	0.20566	2.30984e-07	1.61177e-07	3.56946e-08	0.000176093	7.30976e-06	0.00101108	0.0173679	0.331297	0.00930473	0.00771237	0.000671598	0.11808	4_1_1_0	7_3_0_2	2_2_1_0
C10orf128	NM_001010863	C10orf128_50396459	chr10	50396459	1	-	chr10	50401152	50402253	4693	4	4	11	10	7	14	10	22	32	15	12	27	19	11	8	22	6	13	0.341551	0.379243	0.0650203	0.116295	0.0728515	0.00885014	0.022012	2.76666e-05	8.78339e-06	0.00213636	0.0355301	5.0291e-06	0.0635213	0.0325785	0.0930864	0.0153332	0.364958	0.0396067	2_1_1_0	0_3_0_1	2_4_0_5
C10orf128	NM_001010863	C10orf128_50396459	chr10	50396459	1	-	chr10	50402831	50405021	6372	1	6	6	10	3	7	12	11	22	19	10	23	13	3	4	6	16	9	1	0.177255	0.276958	0.0937511	0.410985	0.169759	0.00258246	0.0274506	0.000932101	1.15907e-05	0.0533819	1.45966e-05	0.15477	0.494305	0.350076	0.431548	0.00817782	0.121692	1_0_0_0	3_0_3_0	1_0_2_3
C10orf128	NM_001010863	C10orf128_50396459	chr10	50396459	1	-	chr10	50405072	50405544	8613	7	6	8	12	7	10	14	14	33	23	16	30	18	7	7	17	15	10	0.0637432	0.156182	0.123097	0.0317142	0.0492467	0.0332922	0.000131061	0.00245988	4.72757e-08	6.12132e-09	0.000526417	1.30405e-09	0.0302833	0.134155	0.0781771	0.0213338	0.00751844	0.0679249	2_3_1_1	0_5_0_1	2_1_1_4
C10orf128	NM_001010863	C10orf128_50396459	chr10	50396459	1	-	chr10	50405544	50406045	9085	7	8	10	10	0	5	11	9	25	11	15	22	13	10	3	10	7	13	0.0580846	0.0521757	0.0437522	0.0687971	1	0.285279	0.00247518	0.0541045	2.68021e-05	0.00980602	0.000904385	9.92598e-06	0.111749	0.0227998	0.426395	0.171289	0.221263	0.0132966	4_0_2_1	2_4_1_1	7_1_1_1
C10orf128	NM_001010863	C10orf128_50396459	chr10	50396459	1	-	chr10	50406045	50407818	9586	4	12	10	12	5	10	10	14	16	11	17	24	20	4	7	13	10	13	0.283884	0.0024802	0.0437522	0.0268528	0.163698	0.0296309	0.00645382	0.00186081	0.00999002	0.00980602	0.000139452	1.18153e-06	0.0122066	0.363304	0.0733759	0.073745	0.0789255	0.0132966	2_1_0_1	8_1_2_1	4_1_2_3
C10orf128	NM_001010863	C10orf128_50396459	chr10	50396459	1	-	chr10	50407357	50407818	10898	1	7	10	4	0	3	7	12	19	20	14	13	18	2	7	9	9	8	1	0.0842082	0.0335044	0.433719	1	0.473007	0.0559264	0.00664641	0.00133992	2.26162e-07	0.00146872	0.0102925	0.019507	0.573581	0.0635917	0.192273	0.10172	0.119137	0_1_0_0	2_1_3_1	1_2_4_3
C10orf128	NM_001010863	C10orf128_50396459	chr10	50396459	1	-	chr10	50408899	50409780	12440	6	5	4	10	3	6	9	17	19	9	14	22	17	5	8	11	12	5	0.0771885	0.194074	0.362625	0.0490398	0.367183	0.162997	0.00636902	1.25815e-05	0.000382029	0.0187636	0.000450232	7.63713e-07	0.0141036	0.226626	0.0231192	0.0824193	0.0155645	0.288664	2_1_0_3	3_1_1_0	2_1_1_0
C10orf128	NM_001010863	C10orf128_50396459	chr10	50396459	1	-	chr10	50409780	50410958	13321	5	2	8	10	5	4	6	15	15	11	16	15	13	4	1	5	6	5	0.140257	0.536436	0.0674255	0.0471703	0.129278	0.338111	0.0756223	0.00015003	0.00539008	0.00292699	4.36528e-05	0.000803987	0.056545	0.32839	1	0.394827	0.230576	0.282745	0_2_2_1	1_0_0_1	2_1_1_4
C10orf128	NM_001010863	C10orf128_50396459	chr10	50396459	1	-	chr10	50410958	50411852	14499	3	5	4	3	7	9	5	5	13	12	12	16	17	3	3	14	7	6	0.36238	0.179295	0.353858	0.501379	0.0329091	0.0281478	0.137097	0.223134	0.0137571	0.00091583	0.00237912	0.000172463	0.00876519	0.429679	0.382644	0.0166758	0.15657	0.189176	1_1_0_1	1_2_0_2	1_1_1_1
C10orf128	NM_001010863	C10orf128_50396459	chr10	50396459	1	-	chr10	50411350	50413254	14891	2	6	9	10	5	9	5	17	20	12	9	9	15	4	2	12	7	7	0.509838	0.104739	0.0369975	0.0426445	0.137185	0.0281478	0.137097	5.79673e-06	7.67292e-05	0.00091583	0.0267971	0.0456127	0.0221301	0.311612	0.523723	0.0427278	0.15657	0.124655	1_0_0_1	0_3_1_2	3_1_1_4
C10orf128	NM_001010863	C10orf128_50396459	chr10	50396459	1	-	chr10	50413488	50414507	17029	3	8	6	6	3	7	7	5	16	11	15	18	17	4	5	14	9	6	0.341217	0.0157597	0.136601	0.195435	0.337129	0.0679896	0.0213377	0.191795	0.000686487	0.00107865	1.90523e-05	3.70289e-06	0.0032829	0.286719	0.126297	0.00794234	0.0402849	0.153395	1_1_0_1	1_3_1_3	1_2_1_2
C10orf128	NM_001010863	C10orf128_50396459	chr10	50396459	1	-	chr10	50414940	50415651	18481	7	8	8	11	5	11	6	17	24	20	14	19	13	5	2	7	14	7	0.0164127	0.0142845	0.0352192	0.0107292	0.102125	0.00238353	0.0530232	7.19216e-07	2.659e-08	1.32107e-10	4.44477e-05	5.26832e-07	0.0259292	0.174516	0.495408	0.190694	0.000799435	0.0853686	1_1_2_3	4_1_2_1	1_2_5_0
C10orf128	NM_001010863	C10orf128_50396459	chr10	50396459	1	-	chr10	50415713	50416228	19254	6	10	3	7	4	8	8	14	13	8	16	14	7	7	3	9	6	4	0.0371061	0.00107894	0.412665	0.109179	0.179211	0.0237991	0.00580463	3.15999e-05	0.00406569	0.0161869	1.3195e-06	0.000186385	0.218862	0.0412028	0.327327	0.072419	0.157979	0.303269	1_3_1_1	6_1_3_0	1_2_0_0
C10orf128	NM_001010863	C10orf128_50396459	chr10	50396459	1	-	chr10	50418664	50419436	22205	7	1	5	9	2	7	7	8	19	11	10	13	9	4	7	5	3	8	0.0122053	1	0.174379	0.0301561	0.481138	0.0474609	0.0116175	0.0181861	5.34564e-06	0.000349639	0.00253803	0.000324098	0.0954199	0.241196	0.0144284	0.29606	0.433034	0.0300691	1_1_3_2	1_0_0_0	2_0_2_1
C10orf128	NM_001010863	C10orf128_50396459	chr10	50396459	1	-	chr10	50423138	50423477	26679	4	2	6	6	5	0	6	4	4	4	9	14	10	5	1	4	2	4	0.152631	0.483357	0.0713296	0.131816	0.0818462	1	0.0249602	0.234284	0.338453	0.196041	0.00375081	2.85603e-05	0.0368041	0.117208	1	0.346214	0.543591	0.252801	0_0_2_2	1_0_0_1	2_1_1_2
C10orf128	NM_001010863	C10orf128_50396459	chr10	50396459	1	-	chr10	50425036	50426404	28577	4	1	5	7	3	6	4	15	23	15	16	24	11	13	6	15	7	9	0.147319	1	0.128317	0.0689609	0.286609	0.0623201	0.146796	3.33458e-07	2.69994e-10	6.21496e-08	1.91337e-08	2.02061e-14	0.0188829	7.58115e-06	0.026121	0.000170849	0.0543862	0.00550904	0_2_0_2	1_0_0_0	1_3_0_1
C10orf128	NM_001010863	C10orf128_50396459	chr10	50396459	1	-	chr10	50428241	50430111	31782	0	6	3	4	3	5	6	16	12	4	11	11	14	1	0	6	3	3	1	0.0329134	0.350702	0.293182	0.281869	0.112573	0.0179936	1.17832e-08	0.00166352	0.187421	0.000117088	0.000886472	0.00104918	1	1	0.143557	0.385507	0.370142	0_0_0_0	1_1_4_0	1_0_1_1
C10orf128	NM_001010863	C10orf128_50396459	chr10	50396459	1	-	chr10	50434123	50434656	37664	2	2	3	3	2	3	5	6	14	1	8	11	7	2	0	2	9	2	0.427633	0.451388	0.323274	0.383211	0.432803	0.31266	0.0429521	0.0415054	4.38892e-05	1	0.00402127	0.000297672	0.0873742	0.465687	1	0.540872	0.00373193	0.485288	1_0_0_1	0_1_1_0	0_1_0_2
C10orf128	NM_001010863	C10orf128_50396459	chr10	50396459	1	-	chr10	50436416	50438478	39957	5	3	5	4	4	8	4	10	17	10	9	8	12	7	2	11	5	7	0.0459055	0.277458	0.0916976	0.255608	0.121588	0.00419541	0.114497	0.00028345	5.74767e-07	0.000105984	0.000850743	0.00840429	0.0017467	0.00993817	0.420707	0.00192547	0.124854	0.0198836	0_3_0_2	1_1_1_0	1_0_1_3
C10orf128	NM_001010863	C10orf128_50396459	chr10	50396459	1	-	chr10	50444536	50445544	48077	3	6	1	4	4	2	3	3	14	6	8	16	3	2	2	5	4	1	0.212873	0.0183741	1	0.219178	0.109236	0.457547	0.218733	0.284552	3.44143e-06	0.0217401	0.00186797	2.8168e-09	0.400379	0.4446	0.40304	0.135962	0.186383	1	1_2_0_0	3_1_0_2	1_0_0_0
C10orf128	NM_001010863	C10orf128_50396459	chr10	50396459	1	-	chr10	50461368	50462024	64909	3	3	7	5	3	2	4	5	10	6	8	11	8	6	5	4	5	6	0.179546	0.228477	0.00358939	0.0833669	0.201114	0.425877	0.0693954	0.0561482	0.000485326	0.011663	0.000685911	8.90583e-06	0.0113153	0.0116047	0.0188919	0.189423	0.061714	0.0156131	2_1_0_0	1_1_1_0	3_1_1_2
C10orf128	NM_001010863	C10orf128_50396459	chr10	50396459	1	-	chr10	50462024	50463427	65565	8	4	4	5	1	7	9	3	9	8	11	3	7	9	5	4	8	7	7.90016e-05	0.105776	0.117124	0.0885188	1	0.00361243	9.01382e-06	0.247091	0.00190761	0.000569508	8.75639e-07	0.282452	0.0310175	6.54844e-05	0.020676	0.195849	0.00135405	0.00435863	3_1_2_2	1_1_2_0	1_1_1_1
C10orf128	NM_001010863	C10orf128_50396459	chr10	50396459	1	-	chr10	50464351	50465213	67892	2	1	5	6	3	3	8	10	11	3	6	10	5	6	1	4	6	6	0.383048	1	0.0426229	0.0348496	0.199621	0.245875	7.95969e-05	2.63151e-05	7.74425e-05	0.233922	0.0125818	7.57009e-05	0.121888	0.0116069	1	0.184266	0.0204365	0.0168802	1_1_0_0	0_0_0_1	0_2_2_1
C10orf128	NM_001010863	C10orf128_50396459	chr10	50396459	1	-	chr10	50468933	50469780	72474	2	2	1	3	4	1	4	8	15	6	7	9	5	4	3	6	2	4	0.382853	0.406484	1	0.294862	0.0697839	1	0.07394	0.000756413	3.51942e-08	0.00876805	0.00295966	0.000310667	0.116087	0.0993052	0.166174	0.0330265	0.444484	0.111375	1_0_0_1	2_0_0_0	0_0_0_1
C10orf128	NM_001010863	C10orf128_50396459	chr10	50396459	1	-	chr10	50477794	50478977	81335	3	5	1	5	4	8	2	8	6	11	8	7	5	5	3	7	1	7	0.176489	0.0281986	1	0.0663061	0.06585	0.000259145	0.361301	0.000473589	0.035977	1.46242e-07	0.000275909	0.00471402	0.102843	0.0298697	0.16823	0.00952887	1	0.00293632	0_0_3_0	2_0_2_1	0_1_0_0
C10orf128	NM_001010863	C10orf128_50396459	chr10	50396459	1	-	chr10	50480490	50481930	84031	2	2	2	4	3	3	3	8	8	10	2	6	3	4	4	10	6	3	0.370701	0.393313	0.417557	0.14665	0.177961	0.22256	0.174573	0.000306602	0.00414448	1.03289e-06	0.408124	0.013199	0.322825	0.0898298	0.0566373	8.70736e-05	0.0135961	0.226804	1_0_1_0	1_0_0_1	0_1_1_0
C10orf128	NM_001010863	C10orf128_50396459	chr10	50396459	1	-	chr10	50483343	50484165	86884	4	0	3	5	3	0	1	2	10	7	6	5	6	5	4	4	4	4	0.0627204	1	0.220873	0.0702784	0.186692	1	1	0.407283	0.00016199	0.0012462	0.00900891	0.0471506	0.0452389	0.0268031	0.0535334	0.147745	0.112524	0.0918451	1_0_3_0	0_0_0_0	1_1_1_0
C10orf128	NM_001010863	C10orf128_50396459	chr10	50396459	1	-	chr10	50486375	50488655	89916	4	6	3	10	3	6	2	4	12	7	9	2	7	2	2	5	5	2	0.0599589	0.00590754	0.21406	3.60478e-05	0.180677	0.0083099	0.359854	0.0993136	1.44269e-06	0.000936448	2.38748e-05	0.420768	0.0155282	0.390906	0.349576	0.0614392	0.0383361	0.401613	2_0_1_1	3_3_0_0	0_2_0_1
C10orf128	NM_001010863	C10orf128_50396459	chr10	50396459	1	-	chr10	50488973	50490593	92514	2	5	3	2	3	3	6	9	5	5	7	6	5	1	3	1	3	5	0.366407	0.0231517	0.215923	0.446194	0.175965	0.213109	0.00186882	2.79367e-05	0.0649086	0.0257712	0.00115661	0.0120777	0.0884978	1	0.156428	1	0.24098	0.0379643	0_1_1_0	2_2_1_0	0_1_1_1
C10orf128	NM_001010863	C10orf128_50396459	chr10	50396459	1	-	chr10	50491662	50492478	95203	6	1	4	3	4	5	2	9	10	5	7	8	3	3	1	1	5	2	0.00236852	1	0.0852585	0.270931	0.0668032	0.0322872	0.357751	3.63817e-05	8.52302e-05	0.0282017	0.00109579	0.000579571	0.308869	0.195171	1	1	0.0398719	0.400672	2_0_4_0	0_0_1_0	0_1_2_1
C10orf128	NM_001010863	C10orf128_50396459	chr10	50396459	1	-	chr10	50495846	50497729	99387	2	5	1	3	3	3	3	8	10	6	10	12	6	1	1	6	1	3	0.361841	0.0233491	1	0.270912	0.170607	0.20881	0.172561	0.00039165	8.40005e-05	0.00618481	1.18952e-06	3.17409e-08	0.0354064	1	1	0.0189499	1	0.211214	2_0_0_0	1_1_3_0	0_0_0_1
C10orf128	NM_001010863	C10orf128_50396459	chr10	50396459	1	-	chr10	50520339	50521472	123880	0	2	2	3	4	1	4	4	7	5	7	8	3	1	3	2	4	3	1	0.361966	0.37938	0.246752	0.0506557	1	0.0447722	0.0771805	0.00539226	0.0183721	0.000589369	0.000201292	0.262933	1	0.134653	0.423444	0.0806029	0.189234	0_0_0_0	0_0_2_0	0_2_0_0
C10orf128	NM_001010863	C10orf128_50396459	chr10	50396459	1	-	chr10	50533293	50534172	136834	4	2	1	4	3	3	3	1	8	7	5	2	1	4	0	5	4	2	0.0469655	0.365026	1	0.111823	0.154434	0.184993	0.14779	1	0.000862855	0.000504736	0.0191856	0.397734	1	0.0612751	1	0.038381	0.0830968	0.37686	0_0_4_0	0_2_0_0	0_1_0_0
C10orf25	NM_001039380	C10orf25_45496358	chr10	45496358	1	-	chr10	45401321	45402385	-95037	1	3	1	2	2	3	3	5	7	4	7	7	6	3	3	1	2	4	1	0.194116	1	0.445641	0.37347	0.219649	0.165567	0.0333996	0.00837956	0.0870252	0.00109579	0.00307555	0.036269	0.195171	0.148804	1	0.420387	0.0900445	0_0_0_1	1_1_0_1	0_0_1_0
C10orf25	NM_001039380	C10orf25_45496358	chr10	45496358	1	-	chr10	45417007	45418154	-79351	1	0	2	5	1	2	4	6	8	2	3	5	10	7	1	9	6	2	1	1	0.416746	0.0720364	1	0.416235	0.0636054	0.00976904	0.00368337	0.399344	0.221007	0.0547844	0.000528889	0.00158335	1	0.000454343	0.014606	0.421209	1_0_0_0	0_0_0_0	0_0_0_2
C10orf25	NM_001039380	C10orf25_45496358	chr10	45496358	1	-	chr10	45418154	45419607	-78204	6	10	11	5	3	7	1	7	3	3	7	1	14	5	2	7	7	3	0.00345471	1.06122e-06	2.8547e-07	0.0655632	0.180311	0.00180052	1	0.0025762	0.301403	0.206397	0.00126512	1	4.02136e-07	0.0281873	0.360936	0.0086847	0.00468078	0.227606	0_0_3_3	0_5_1_4	1_0_4_6
C10orf25	NM_001039380	C10orf25_45496358	chr10	45496358	1	-	chr10	45420428	45422186	-75930	3	7	4	8	3	9	3	7	13	8	2	9	5	4	4	7	7	6	0.173748	0.00163549	0.108294	0.00252106	0.192324	5.90278e-05	0.180803	0.00224071	9.09728e-07	0.000334053	0.419959	0.000200263	0.112937	0.0924061	0.0616331	0.0102089	0.00476571	0.0105502	0_1_1_1	0_2_1_4	0_0_4_0
C10orf25	NM_001039380	C10orf25_45496358	chr10	45496358	1	-	chr10	45422229	45423372	-74129	4	4	4	5	4	1	4	1	6	6	8	8	8	8	2	3	5	1	0.0681332	0.0945247	0.110632	0.0711551	0.0816833	1	0.0666596	1	0.0375801	0.0103997	0.000449178	0.00119824	0.00747174	0.000393742	0.363508	0.293452	0.0513818	1	1_0_2_1	1_1_1_1	3_0_0_1
C10orf25	NM_001039380	C10orf25_45496358	chr10	45496358	1	-	chr10	45423658	45424571	-72700	4	5	4	10	7	8	5	8	17	5	8	7	14	1	5	9	4	7	0.0752028	0.0318859	0.112432	0.000116503	0.000621743	0.000380086	0.0216849	0.000756413	2.57793e-10	0.0328538	0.000552688	0.00656697	9.65331e-07	1	0.0140261	0.000790943	0.137095	0.0029186	0_0_3_1	1_0_4_0	0_0_3_1
C10orf25	NM_001039380	C10orf25_45496358	chr10	45496358	1	-	chr10	45426333	45426795	-70025	4	5	10	8	4	3	2	5	8	4	3	8	14	10	6	9	5	11	0.0707829	0.0265829	1.1932e-05	0.0027877	0.0794722	0.235855	0.371023	0.0405446	0.00485133	0.102788	0.238707	0.00147721	6.53622e-07	4.04776e-06	0.00291272	0.00128648	0.0571337	1.6586e-06	0_1_1_2	2_0_2_1	2_1_1_6
C10orf25	NM_001039380	C10orf25_45496358	chr10	45496358	1	-	chr10	45426857	45427988	-69501	10	7	8	6	8	4	8	5	7	6	10	8	8	6	3	8	9	2	7.23483e-07	0.00187569	0.000557745	0.0351267	0.000128822	0.110392	7.62481e-05	0.0486561	0.0181412	0.0113534	1.13986e-05	0.00135154	0.0101798	0.00843604	0.184785	0.00485573	0.000334848	0.428925	1_0_5_4	0_1_2_4	0_0_2_6
C10orf25	NM_001039380	C10orf25_45496358	chr10	45496358	1	-	chr10	45428120	45429403	-68238	4	7	7	8	9	6	0	10	8	4	4	5	14	7	1	9	8	11	0.0739408	0.00167192	0.00298359	0.00315997	8.46705e-06	0.0115067	1	1.45927e-05	0.00527303	0.104355	0.105941	0.0618993	7.04658e-07	0.00230047	1	0.000943706	0.00154705	1.09743e-06	2_0_0_2	0_0_6_1	0_1_2_4
C10orf25	NM_001039380	C10orf25_45496358	chr10	45496358	1	-	chr10	45432926	45433568	-63432	2	3	11	8	2	5	5	8	3	4	2	4	9	3	4	9	8	3	0.3765	0.222568	1.40797e-06	0.00396088	0.387332	0.0416727	0.0196727	0.000919596	0.334438	0.101412	0.424062	0.144548	0.00377801	0.224412	0.0715743	0.00138773	0.00141591	0.254679	0_0_0_2	0_0_0_3	0_1_9_1
C10orf25	NM_001039380	C10orf25_45496358	chr10	45496358	1	-	chr10	45448892	45449933	-47466	3	4	3	6	1	9	6	9	6	7	5	7	12	11	3	11	10	4	0.209832	0.126338	0.284834	0.0610034	1	0.000515635	0.00817241	0.000428229	0.0770387	0.00570592	0.0689845	0.0157825	0.000599876	3.24155e-06	0.212427	0.000464023	0.00027247	0.160862	1_0_2_0	0_0_4_0	0_0_2_1
C10orf25	NM_001039380	C10orf25_45496358	chr10	45496358	1	-	chr10	45459745	45460377	-36613	1	1	7	9	3	6	2	5	8	1	10	11	8	5	3	4	7	4	1	1	0.0162096	0.00817937	0.262469	0.0413225	0.427338	0.0994819	0.0301882	1	0.000334577	0.000266328	0.0504578	0.07829	0.253023	0.299067	0.0315843	0.205454	0_0_0_1	0_0_0_1	0_1_1_5
C10orf25	NM_001039380	C10orf25_45496358	chr10	45496358	1	-	chr10	45460401	45460800	-35957	5	3	3	6	2	1	3	5	6	5	10	9	4	6	3	8	3	2	0.04237	0.28494	0.325934	0.0905342	0.437309	1	0.247404	0.101034	0.10916	0.0764906	0.000275376	0.00414247	0.335236	0.0315943	0.252208	0.0319393	0.365471	0.493033	1_1_2_1	0_0_1_2	0_0_2_1
C10orf25	NM_001039380	C10orf25_45496358	chr10	45496358	1	-	chr10	45463924	45464838	-32434	6	6	3	7	4	5	3	5	8	8	9	10	16	5	2	7	8	6	0.0175528	0.0326318	0.346268	0.0561623	0.136462	0.111081	0.264904	0.110497	0.0414594	0.00501063	0.0022362	0.00205737	0.000105116	0.0947358	0.439808	0.0758801	0.0168551	0.066149	0_2_2_2	2_1_3_0	0_0_1_2
C10orf25	NM_001039380	C10orf25_45496358	chr10	45496358	1	-	chr10	45468387	45468931	-27971	4	4	3	10	4	3	1	3	14	7	11	12	12	7	9	7	12	6	0.147127	0.194599	0.367498	0.00908899	0.164888	0.359889	1	0.358572	0.000334731	0.0178536	0.000234317	0.000409796	0.0105566	0.02568	0.00032907	0.100817	0.000572055	0.0841913	1_0_3_0	1_0_2_1	1_0_1_1
C10orf25	NM_001039380	C10orf25_45496358	chr10	45496358	1	-	chr10	45476313	45478940	-20045	7	3	5	15	14	16	7	12	16	9	16	18	17	10	8	13	11	4	0.0139684	0.350606	0.184763	0.000269746	6.23045e-08	9.69839e-07	0.0147096	0.000426408	0.000288703	0.00623056	9.8267e-07	5.20772e-07	0.00124574	0.0027994	0.00522287	0.0063208	0.00593707	0.302905	2_0_0_5	1_0_1_1	1_1_2_1
C10orf25	NM_001039380	C10orf25_45496358	chr10	45496358	1	-	chr10	45477982	45480187	-18376	3	9	9	8	6	14	8	9	19	5	20	15	14	9	3	16	9	8	0.3245	0.00522726	0.0165329	0.0713299	0.046163	7.2295e-05	0.00786538	0.0140755	1.65024e-05	0.158355	1.54419e-09	0.000109348	0.0157998	0.0106563	0.340969	0.00163094	0.0392461	0.0471683	0_0_0_3	2_2_2_3	1_0_6_2
C10orf25	NM_001039380	C10orf25_45496358	chr10	45496358	1	-	chr10	45482782	45483484	-13576	9	13	13	16	9	10	10	17	18	15	16	17	24	10	9	20	12	5	0.00520151	0.000136087	0.00185205	0.000900706	0.00391779	0.0144555	0.00181469	1.36162e-05	0.000675613	2.77502e-05	4.36528e-05	0.000120265	0.000208498	0.0123011	0.0074716	0.000579962	0.013319	0.282745	0_0_3_6	4_4_1_4	0_1_4_8
C10orf25	NM_001039380	C10orf25_45496358	chr10	45496358	1	-	chr10	45487673	45488320	-8685	7	15	11	12	9	6	5	9	10	12	17	21	26	10	7	12	7	3	0.0637432	0.00012919	0.0306238	0.0317142	0.00952487	0.212147	0.20633	0.0610228	0.131997	0.00444403	0.000210387	3.89437e-05	0.00123929	0.0285056	0.0781771	0.111356	0.230119	0.525106	0_0_6_1	2_0_9_4	1_0_6_4
C10orf25	NM_001039380	C10orf25_45496358	chr10	45496358	1	-	chr10	45489241	45490120	-7117	12	21	18	28	21	20	18	25	32	14	35	26	40	14	18	28	25	8	0.00106357	3.50945e-08	0.000303815	1.11666e-07	8.65716e-11	9.80918e-06	5.96857e-07	2.55347e-08	2.24664e-07	0.000981889	1.9984e-15	3.92092e-07	7.53059e-07	0.00198376	2.6003e-06	0.000152426	5.75716e-06	0.156033	1_1_5_5	3_1_11_6	2_2_6_8
C10orf25	NM_001039380	C10orf25_45496358	chr10	45496358	1	-	chr10	45490120	45490746	-6238	13	4	16	13	18	9	18	25	15	10	31	19	17	11	5	21	17	9	0.000691537	0.35623	0.00249031	0.0265662	1.09253e-07	0.0748652	2.41174e-06	6.1121e-08	0.0291654	0.0301358	2.96474e-11	0.000441123	0.0609602	0.0222425	0.251516	0.008152	0.00470588	0.121692	2_3_1_7	1_0_3_0	0_2_5_9
C10orf25	NM_001039380	C10orf25_45496358	chr10	45496358	1	-	chr10	45490746	45491504	-5612	9	9	13	13	8	12	14	12	42	15	32	18	29	20	11	26	19	8	0.0285202	0.043632	0.0226323	0.0328838	0.0355729	0.0211072	0.00055949	0.0239585	2.52473e-10	0.00107949	1.72826e-10	0.00226006	0.00180884	1.67607e-05	0.0109479	0.00164331	0.00207653	0.185347	2_0_5_2	1_2_6_0	1_1_9_2
C10orf25	NM_001039380	C10orf25_45496358	chr10	45496358	1	-	chr10	45491504	45491822	-4854	12	12	8	15	8	11	6	8	26	14	22	17	17	11	6	9	20	5	0.00331824	0.00847005	0.183225	0.0156229	0.0382431	0.0438708	0.180644	0.155422	0.000395164	0.00441532	4.56156e-05	0.00591115	0.0982399	0.0325785	0.210021	0.320721	0.00219341	0.407653	1_0_9_2	1_0_9_2	1_0_7_0
C10orf25	NM_001039380	C10orf25_45496358	chr10	45496358	1	-	chr10	45492117	45492489	-4241	13	14	10	12	4	10	11	8	18	14	15	18	16	11	10	18	22	13	0.00133734	0.00181793	0.09504	0.0573059	0.30672	0.0686438	0.0110368	0.155422	0.0176013	0.00441532	0.00739655	0.0033921	0.12009	0.0325785	0.0330589	0.0505417	0.000671598	0.0396067	0_5_0_8	0_3_0_11	0_0_2_8
C10orf25	NM_001039380	C10orf25_45496358	chr10	45496358	1	-	chr10	45492212	45492489	-4146	22	9	14	22	6	14	22	19	24	11	15	16	30	17	8	26	28	8	1.0876e-08	0.053939	0.0168041	0.000234178	0.127496	0.00885014	5.28308e-08	0.000355799	0.00116873	0.0285665	0.00739655	0.00996792	0.00244577	0.000572934	0.0930864	0.00364688	9.36174e-06	0.210636	0_3_7_12	2_0_1_6	1_0_4_9
C10orf25	NM_001039380	C10orf25_45496358	chr10	45496358	1	-	chr10	45492489	45493618	-3869	15	18	16	18	9	19	12	15	30	22	30	21	31	19	13	24	19	16	0.000237787	7.66492e-05	0.00725052	0.00358054	0.0210904	0.000339832	0.0074541	0.00855939	6.29746e-05	6.9637e-06	3.34413e-08	0.000724449	0.00261928	0.000174103	0.0064824	0.0111976	0.00430363	0.0125025	0_1_6_8	5_2_6_5	1_1_9_5
C10orf25	NM_001039380	C10orf25_45496358	chr10	45496358	1	-	chr10	45493401	45493618	-2957	13	9	11	19	4	21	17	15	18	12	24	22	29	6	9	12	20	11	0.00173034	0.0627636	0.0746553	0.00201489	0.320155	7.36384e-05	0.000100845	0.00929288	0.0211848	0.0230921	1.73239e-05	0.000398613	0.00638763	0.269505	0.0660116	0.22751	0.00353831	0.102953	2_1_5_5	1_1_0_7	2_0_1_8
C10orf25	NM_001039380	C10orf25_45496358	chr10	45496358	1	-	chr10	45493618	45494630	-2740	11	11	18	16	13	20	10	29	32	17	31	27	46	12	14	29	31	17	0.00918392	0.0208435	0.00240506	0.0105242	0.000632256	0.000171862	0.029911	9.30399e-08	1.67444e-05	0.000888871	1.36958e-08	9.49637e-06	6.69152e-06	0.0250588	0.00294374	0.00267183	2.46988e-06	0.0095133	1_1_4_5	0_3_5_3	1_2_6_9
C10orf25	NM_001039380	C10orf25_45496358	chr10	45496358	1	-	chr10	45498443	45499040	2085	14	8	11	16	9	8	13	14	23	7	20	21	31	13	16	16	14	11	0.000672356	0.100333	0.0746553	0.0105242	0.0228184	0.160768	0.00381022	0.0157965	0.00266429	0.194244	0.00043275	0.000764233	0.00337187	0.0145154	0.00057075	0.109965	0.0473635	0.102953	2_3_4_5	1_2_2_3	1_1_2_7
C10orf25	NM_001039380	C10orf25_45496358	chr10	45496358	1	-	chr10	45498692	45499040	2334	10	16	18	18	11	15	21	11	27	24	20	22	29	19	14	18	27	7	0.0189746	0.000486432	0.00240506	0.00361292	0.0045096	0.00618657	9.42686e-07	0.0621612	0.000347243	1.24508e-06	0.00043275	0.000398613	0.00638763	0.00020958	0.00294374	0.0712512	5.09895e-05	0.292935	1_2_1_6	1_5_7_3	1_1_5_11
C10orf25	NM_001039380	C10orf25_45496358	chr10	45496358	1	-	chr10	45499124	45499589	2766	19	11	15	17	7	22	14	13	32	18	24	26	24	15	8	13	22	7	1.92022e-06	0.0208435	0.012903	0.00626802	0.0828508	3.01884e-05	0.0016918	0.0258689	1.67444e-05	0.000402137	1.73239e-05	2.13942e-05	0.0260804	0.00425315	0.104448	0.192976	0.00120681	0.292935	1_0_12_6	2_0_8_1	0_1_8_6
C10orf25	NM_001039380	C10orf25_45496358	chr10	45496358	1	-	chr10	45499605	45500359	3247	15	11	7	24	9	15	7	28	17	21	22	23	24	9	12	31	18	17	0.000237787	0.0212536	0.253457	6.45601e-05	0.0210904	0.00571961	0.132967	2.05794e-07	0.0309519	1.93955e-05	8.27785e-05	0.0001885	0.0225024	0.0955075	0.0126417	0.000802434	0.00712859	0.00762235	2_1_7_5	1_0_3_7	1_0_2_4
C10orf25	NM_001039380	C10orf25_45496358	chr10	45496358	1	-	chr10	45501105	45501428	4747	16	9	12	11	5	12	11	11	23	11	16	18	18	12	9	20	15	10	5.49298e-05	0.053939	0.0429401	0.0829107	0.205613	0.0268717	0.0110368	0.0484313	0.00194246	0.0285665	0.00404637	0.0033921	0.0794535	0.018817	0.0570757	0.0286838	0.0253065	0.11808	1_1_7_7	1_1_2_5	1_2_6_3
C10orf25	NM_001039380	C10orf25_45496358	chr10	45496358	1	-	chr10	45501428	45502899	5070	16	9	12	11	10	13	11	18	26	13	19	17	35	19	5	15	18	4	3.6234e-05	0.043632	0.0365879	0.0742967	0.0072094	0.011829	0.00817039	0.000437577	0.000173412	0.00522734	0.000300281	0.0041226	0.000126962	4.73526e-05	0.263468	0.0819021	0.00371756	0.467027	0_2_7_7	1_1_1_6	1_0_3_8
C10orf25	NM_001039380	C10orf25_45496358	chr10	45496358	1	-	chr10	45503816	45504273	7458	11	8	14	15	11	16	14	19	29	12	18	23	14	10	8	10	18	13	0.00296029	0.056412	0.00618286	0.00748727	0.00145091	0.000546037	0.000154376	3.66873e-05	3.29889e-06	0.0054341	0.000116335	9.1194e-06	0.110701	0.032594	0.0540654	0.203698	0.00158523	0.0179095	2_0_6_3	0_0_6_2	1_1_3_9
C10orf25	NM_001039380	C10orf25_45496358	chr10	45496358	1	-	chr10	45511678	45511787	15320	9	6	4	11	8	12	10	14	7	6	8	11	12	5	1	8	13	4	0.00288947	0.0940684	0.329811	0.0182005	0.00927702	0.00152496	0.000875618	0.000122046	0.186931	0.106089	0.0440993	0.0104345	0.0594849	0.206162	1	0.164968	0.00387002	0.353534	0_3_3_3	2_1_1_2	0_0_3_1
C10orf25	NM_001039380	C10orf25_45496358	chr10	45496358	1	-	chr10	45511787	45512676	15429	7	8	14	13	4	12	9	8	15	10	11	10	11	9	4	10	7	8	0.0243931	0.022184	0.000293869	0.00453726	0.217433	0.00152496	0.00308794	0.0381955	0.00304592	0.00486455	0.00429469	0.021053	0.0854916	0.0184926	0.235335	0.0809155	0.138314	0.0671183	1_0_5_1	5_0_3_0	3_2_4_5
C10orf25	NM_001039380	C10orf25_45496358	chr10	45496358	1	-	chr10	45544772	45545045	48414	8	9	3	2	2	2	2	2	2	7	7	7	4	1	2	4	8	3	0.000218439	0.000201471	0.293075	0.503315	0.421089	0.457547	0.405729	0.455428	0.512012	0.00638433	0.00743207	0.0174334	0.275808	1	0.40304	0.234712	0.00491764	0.290553	1_2_3_2	0_1_4_4	1_0_0_2
C10orf25	NM_001039380	C10orf25_45496358	chr10	45496358	1	-	chr10	45581651	45582160	85293	11	8	0	3	1	3	3	1	2	0	0	0	1	0	0	0	3	0	5.63983e-09	0.000126205	1	0.284462	1	0.228247	0.171974	1	0.472583	1	1	1	1	1	1	1	0.238752	1	0_1_0_10	0_0_0_8	0_0_0_0
C10orf25	NM_001039380	C10orf25_45496358	chr10	45496358	1	-	chr10	45748623	45749951	252265	1	2	3	6	1	3	3	3	6	5	7	8	7	2	1	5	2	3	1	0.332308	0.15421	0.0045335	1	0.146845	0.11943	0.150693	0.00547278	0.00901616	0.000137375	2.34735e-05	0.0010722	0.330174	1	0.017664	0.352685	0.145038	0_0_1_0	0_0_1_1	0_0_0_3
C10orf53	NM_001042427	C10orf53_50887683	chr10	50887683	1	+	chr10	50863217	50864132	-24466	2	3	4	9	4	2	3	3	19	10	8	4	8	4	5	7	7	3	0.463463	0.338063	0.258938	0.0237069	0.166209	0.521403	0.305504	0.372847	1.91449e-06	0.00109727	0.0142153	0.288328	0.113445	0.23014	0.0766653	0.123383	0.0680914	0.394834	1_1_0_0	2_1_0_0	0_2_1_1
C10orf53	NM_001042427	C10orf53_50887683	chr10	50887683	1	+	chr10	50870965	50872225	-16718	2	6	2	6	3	7	10	12	8	8	5	12	8	9	8	11	6	10	0.494445	0.0867093	0.561309	0.20457	0.341155	0.0726642	0.000907768	0.00129391	0.125803	0.0282845	0.210875	0.004327	0.200696	0.0143073	0.0103993	0.0437486	0.190851	0.0152944	1_1_0_0	1_0_2_3	0_1_1_0
C10orf53	NM_001042427	C10orf53_50887683	chr10	50887683	1	+	chr10	50896937	50897955	9254	9	9	8	6	8	9	16	11	20	13	14	14	12	6	6	17	9	10	0.0126257	0.0273984	0.111314	0.27558	0.0215431	0.0523542	4.71293e-06	0.0168303	0.00100795	0.0019193	0.00209915	0.00705728	0.142384	0.184205	0.128247	0.0172456	0.115549	0.0619367	2_2_1_4	1_1_6_1	3_2_2_1
C10orf55	NM_001001791	C10orf55_75682535	chr10	75682535	1	-	chr10	75652014	75652958	-30521	4	8	5	9	5	3	8	14	8	5	12	13	11	2	4	5	3	1	0.131449	0.00362903	0.124617	0.0128456	0.0648933	0.345961	0.000918203	1.04215e-06	0.0447396	0.0900384	2.95258e-05	3.30001e-05	0.0133655	0.487666	0.141375	0.221705	0.389832	1	0_2_1_1	4_1_2_1	0_0_1_4
C10orf76	NM_024541	C10orf76_103815932	chr10	103815932	1	-	chr10	103586986	103587772	-228946	6	7	6	6	3	4	7	3	8	5	4	4	9	2	1	4	7	4	0.000642964	0.000125011	0.00209516	0.00538228	0.130035	0.049056	4.96909e-05	0.156499	0.00016798	0.0100839	0.0473241	0.0585528	2.39927e-05	0.336366	1	0.0709457	0.000312595	0.0476363	2_3_0_1	3_0_4_0	6_0_0_0
C10orf76	NM_024541	C10orf76_103815932	chr10	103815932	1	-	chr10	103590005	103591915	-225927	1	4	4	2	4	4	7	6	3	2	1	4	2	2	0	10	4	4	1	0.0435343	0.0531042	0.388889	0.0363856	0.049402	5.09623e-05	0.00197511	0.207654	0.343367	1	0.0590368	0.401137	0.336963	1	3.97681e-07	0.0569103	0.047937	0_1_0_0	2_0_1_1	2_0_2_0
C10orf76	NM_024541	C10orf76_103815932	chr10	103815932	1	-	chr10	103594258	103595675	-221674	4	5	4	5	1	3	4	3	5	8	7	9	5	3	2	8	10	3	0.0326405	0.0093406	0.0535964	0.0244715	1	0.154884	0.0331738	0.158233	0.0281458	1.20258e-05	0.000188143	2.34794e-06	0.0307028	0.143024	0.310449	8.39362e-05	8.57051e-08	0.152231	1_2_0_1	1_1_1_2	1_1_0_2
C10orf76	NM_024541	C10orf76_103815932	chr10	103815932	1	-	chr10	103596668	103596972	-219264	2	4	4	7	6	2	6	6	8	4	7	5	5	3	3	3	9	4	0.317342	0.0443628	0.0538991	0.00100902	0.000892674	0.350001	0.000703805	0.00206973	0.00019103	0.0472966	0.000191998	0.0155926	0.0311442	0.143725	0.11773	0.190174	2.01303e-06	0.048828	1_0_1_0	2_0_1_1	2_1_0_1
C10orf76	NM_024541	C10orf76_103815932	chr10	103815932	1	-	chr10	103649123	103649916	-166809	5	1	7	7	3	2	0	0	0	0	0	0	5	9	3	5	7	3	0.00820776	1	0.000454436	0.00188648	0.142615	0.364806	1	1	1	1	1	1	0.0443934	1.17202e-06	0.12877	0.0294673	0.000645346	0.169643	0_2_2_1	0_0_1_0	3_2_0_2
C10orf76	NM_024541	C10orf76_103815932	chr10	103815932	1	-	chr10	103713237	103715081	-102695	3	3	7	8	5	6	0	0	0	0	1	0	6	4	3	2	4	1	0.165	0.198256	0.00121455	0.000785976	0.0160214	0.00562452	1	1	1	1	1	1	0.034614	0.0731421	0.141664	0.44101	0.105939	1	2_1_0_0	0_0_0_3	1_5_1_0
C10orf76	NM_024541	C10orf76_103815932	chr10	103815932	1	-	chr10	103717274	103718891	-98658	1	1	6	2	7	7	0	0	0	0	0	0	2	2	0	4	3	4	1	1	0.00634138	0.448359	0.000451083	0.00114622	1	1	1	1	1	1	0.47302	0.376732	1	0.130227	0.245358	0.0911532	0_0_1_0	1_0_0_0	2_0_2_2
C10orf76	NM_024541	C10orf76_103815932	chr10	103815932	1	-	chr10	103768891	103770981	-47041	7	8	6	7	4	5	0	0	0	0	0	0	14	3	6	10	14	8	0.00136915	0.000960496	0.0252454	0.0264594	0.105468	0.0716691	1	1	1	1	1	1	4.68503e-05	0.264058	0.00737129	0.00164123	1.2255e-07	0.00266278	1_3_3_0	3_4_0_1	5_1_0_0
C10orf76	NM_024541	C10orf76_103815932	chr10	103815932	1	-	chr10	103791732	103792098	-24200	11	3	7	11	6	6	0	0	0	0	0	0	16	6	9	13	22	7	1.8997e-05	0.338063	0.0432684	0.00477474	0.0315502	0.079918	1	1	1	1	1	1	0.00081684	0.0668535	0.000651218	0.00265063	1.21177e-10	0.0500784	2_2_6_1	0_1_1_1	5_0_2_0
C10orf76	NM_024541	C10orf76_103815932	chr10	103815932	1	-	chr10	103799137	103799775	-16795	9	6	12	14	4	5	8	6	11	10	10	14	20	3	7	7	9	3	0.00233509	0.0867093	0.0017873	0.00175843	0.20903	0.205822	0.00966631	0.128202	0.0321629	0.00506284	0.0091579	0.000719632	0.00073438	0.412609	0.0271281	0.206006	0.0454199	0.452019	2_1_2_4	2_1_3_0	2_2_3_5
C10orf76	NM_024541	C10orf76_103815932	chr10	103815932	1	-	chr10	103799775	103800574	-16157	8	12	8	11	7	10	11	7	7	6	11	10	19	11	8	16	22	10	0.00761636	0.000234891	0.0458638	0.0164374	0.0221508	0.00799651	0.000225101	0.0738196	0.180892	0.107165	0.00378887	0.0194995	0.00141489	0.00222246	0.0103993	0.00240685	8.57025e-08	0.0152944	3_1_1_3	4_5_1_2	4_3_1_0
C10orf76	NM_024541	C10orf76_103815932	chr10	103815932	1	-	chr10	103807572	103808549	-8360	14	6	10	27	11	11	17	13	17	10	11	13	23	16	6	12	8	15	7.15088e-05	0.156182	0.0510927	1.72295e-07	0.00119508	0.0181595	2.17679e-06	0.00524806	0.00816813	0.0198752	0.0215578	0.0150141	0.00473013	0.000236365	0.134549	0.111356	0.171035	0.00463801	5_6_0_3	2_3_1_0	4_3_2_1
C10orf76	NM_024541	C10orf76_103815932	chr10	103815932	1	-	chr10	103821016	103821136	5084	8	2	7	11	12	16	3	8	17	7	8	14	22	10	7	12	21	10	0.0539179	0.579885	0.229814	0.0742967	0.00100494	0.00155648	0.454457	0.140458	0.0181946	0.149324	0.152989	0.0202163	0.0208559	0.0441333	0.117841	0.165916	0.000586244	0.0965628	5_0_1_2	0_0_0_2	4_2_0_1
C10orf76	NM_024541	C10orf76_103815932	chr10	103815932	1	-	chr10	103821809	103821976	5877	7	3	18	19	6	15	8	8	18	7	6	12	22	7	5	11	14	4	0.0945927	0.471505	0.00112732	0.00123717	0.122529	0.00321392	0.0613351	0.140458	0.0119868	0.149324	0.278958	0.0490372	0.0208559	0.165635	0.263468	0.203332	0.0275356	0.467027	3_1_3_0	1_0_0_2	8_6_3_1
C10orf76	NM_024541	C10orf76_103815932	chr10	103815932	1	-	chr10	103876724	103878063	60792	10	8	8	11	7	2	3	8	4	3	5	7	14	1	6	9	5	2	1.40575e-06	0.000441754	0.00107767	6.49964e-05	0.00140443	0.437935	0.196867	0.00115789	0.208492	0.250104	0.0448901	0.0104317	5.671e-06	1	0.00451734	0.00230953	0.0671018	0.444429	2_7_1_0	5_2_0_1	5_1_1_1
C10orf76	NM_024541	C10orf76_103815932	chr10	103815932	1	-	chr10	103903882	103904449	87950	1	2	2	5	2	1	2	0	3	3	7	9	1	5	0	1	1	2	1	0.39006	0.415004	0.065368	0.373533	1	0.366226	1	0.30641	0.204569	0.00161033	9.87693e-05	1	0.0290379	1	1	1	0.407594	0_1_0_0	1_0_0_1	1_0_0_1
C10orf90	NM_001004298	C10orf90_128210062	chr10	128210062	1	-	chr10	128343920	128345064	133858	5	4	6	2	6	8	5	6	6	2	0	2	8	3	3	11	10	9	0.0106705	0.0616474	0.00465182	0.425015	0.00189817	7.35569e-05	0.0103227	0.00509194	0.0166636	0.371977	1	0.399364	0.00145998	0.174754	0.139549	5.91841e-07	1.30973e-06	6.15017e-06	3_2_0_0	2_2_0_0	4_2_0_0
C10orf90	NM_001004298	C10orf90_128210062	chr10	128210062	1	-	chr10	128348386	128349129	138324	3	5	1	5	6	8	1	5	2	4	2	3	5	3	4	4	8	4	0.148527	0.0154282	1	0.0412525	0.00176276	6.42571e-05	1	0.021672	0.431406	0.0645053	0.374412	0.208047	0.0568205	0.171698	0.0401495	0.104523	0.000144018	0.0687746	1_2_0_0	3_2_0_0	1_0_0_0
C10orf90	NM_001004298	C10orf90_128210062	chr10	128210062	1	-	chr10	128350485	128350755	140423	4	4	4	3	6	8	2	4	2	0	2	5	4	0	3	6	2	8	0.0458925	0.0593467	0.0707891	0.237747	0.00172165	6.13802e-05	0.340342	0.0731344	0.430403	1	0.373395	0.0272824	0.133339	1	0.136659	0.0104139	0.391211	6.26382e-05	3_1_0_0	1_3_0_0	3_1_0_0
C10orf90	NM_001004298	C10orf90_128210062	chr10	128210062	1	-	chr10	128351519	128351827	141457	3	1	5	5	7	7	2	3	7	5	2	4	8	1	4	11	1	3	0.147389	1	0.0199669	0.0403644	0.000183434	0.000559924	0.33994	0.189339	0.00377643	0.0169956	0.372954	0.0847836	0.00116388	1	0.039373	3.90755e-07	1	0.182006	1_2_0_0	1_0_0_0	2_3_0_0
C10orf90	NM_001004298	C10orf90_128210062	chr10	128210062	1	-	chr10	128352319	128353852	142257	5	8	7	10	7	5	2	1	5	3	2	5	9	6	7	11	5	6	0.00988551	3.25651e-05	0.00063219	7.40784e-06	0.000178912	0.0184528	0.339771	1	0.0466996	0.175706	0.372477	0.026724	0.000203103	0.00276659	9.16072e-05	3.70932e-07	0.0246637	0.00375728	1_4_0_0	5_3_0_0	3_4_0_0
C10orf90	NM_001004298	C10orf90_128210062	chr10	128210062	1	-	chr10	128352496	128354452	142434	4	9	7	9	6	10	6	3	7	4	5	4	7	10	4	3	8	4	0.0455203	2.10931e-06	0.00063219	6.80473e-05	0.00167028	2.44005e-07	0.00142239	0.188709	0.00371057	0.0633351	0.0182032	0.0842816	0.00509956	1.00365e-07	0.0392079	0.228248	0.000129899	0.0671401	2_2_0_0	2_7_0_0	2_5_0_0
C10orf90	NM_001004298	C10orf90_128210062	chr10	128210062	1	-	chr10	128353852	128355309	143790	2	9	4	8	7	8	4	2	1	2	7	2	9	9	2	9	2	6	0.341054	2.03742e-06	0.0696853	0.000474823	0.000175815	5.66091e-05	0.0446097	0.379374	1	0.367944	0.000528224	0.393928	0.000197049	2.11243e-06	0.329991	4.66946e-05	0.389478	0.00369748	0_2_0_0	3_6_0_0	1_2_0_1
C10orf90	NM_001004298	C10orf90_128210062	chr10	128210062	1	-	chr10	128355864	128356597	145802	7	7	11	13	7	7	4	4	6	4	5	1	10	5	6	8	7	9	0.000142492	0.000336617	1.20751e-08	1.7125e-09	0.000171111	0.000518943	0.0441886	0.0711077	0.0141929	0.0625332	0.0177659	1	2.59249e-05	0.0146887	0.000998517	0.000341085	0.000942842	4.09054e-06	2_5_0_0	3_4_0_0	4_7_0_0
C10orf90	NM_001004298	C10orf90_128210062	chr10	128210062	1	-	chr10	128361572	128361627	151510	0	9	3	3	2	2	2	0	0	1	2	3	4	5	6	7	4	1	1	1.67193e-06	0.181817	0.230876	0.342899	0.370281	0.33656	1	1	1	0.368669	0.199923	0.125178	0.0139859	0.000940336	0.00184916	0.0759435	1	0_0_0_0	0_7_1_1	0_3_0_0
C10orf90	NM_001004298	C10orf90_128210062	chr10	128210062	1	-	chr10	128361627	128363044	151565	7	11	7	8	9	4	2	6	4	7	6	1	9	2	5	13	3	6	0.000128529	2.13471e-09	0.000548986	0.000401354	5.04483e-07	0.0640401	0.33656	0.00400969	0.114026	0.000399917	0.00330204	1	0.00015372	0.359352	0.00727825	5.07861e-10	0.194197	0.003301	2_5_0_0	7_3_0_1	3_4_0_0
C10orf90	NM_001004298	C10orf90_128210062	chr10	128210062	1	-	chr10	128363205	128363334	153143	8	6	4	2	5	4	1	6	3	1	5	1	3	4	4	6	4	4	8.10455e-06	0.00242043	0.0665099	0.414908	0.00979862	0.0635762	1	0.00391161	0.241439	1	0.0167304	1	0.253798	0.0559389	0.0374376	0.00871338	0.075093	0.0630033	1_7_0_0	1_5_0_0	0_4_0_0
C10orf90	NM_001004298	C10orf90_128210062	chr10	128210062	1	-	chr10	128363498	128364237	153436	6	10	10	15	7	9	1	5	4	3	3	2	5	3	8	19	8	16	0.00128638	6.75138e-08	2.27828e-07	1.0093e-12	0.000148096	3.28716e-06	1	0.0190188	0.113084	0.171004	0.175235	0.3887	0.04945	0.164535	4.38248e-06	0	9.68885e-05	0	2_3_1_0	6_3_1_0	8_2_0_0
C10orf90	NM_001004298	C10orf90_128210062	chr10	128210062	1	-	chr10	128371119	128372463	161057	6	3	3	6	13	12	4	2	3	5	7	3	8	3	4	10	4	6	0.00118992	0.161349	0.178114	0.00949411	2.4647e-14	1.05201e-10	0.0411108	0.371206	0.237013	0.0146744	0.00039321	0.194485	0.000721899	0.161539	0.0362242	2.31721e-06	0.0720713	0.00291752	4_2_0_0	2_1_0_0	2_1_0_0
C10orf90	NM_001004298	C10orf90_128210062	chr10	128210062	1	-	chr10	128407950	128410102	197888	4	0	0	2	8	7	0	1	5	3	0	1	3	2	0	1	2	3	0.0357848	1	1	0.397922	5.11765e-06	0.00026022	1	1	0.0321143	0.155407	1	1	0.227138	0.343725	1	1	0.367711	0.158228	2_2_0_0	0_0_0_0	0_0_0_0
C1QL3	NM_001010908	C1QL3_16564004	chr10	16564004	1	-	chr10	16028247	16028862	-535757	0	1	0	3	5	5	0	0	0	0	1	0	2	0	0	0	0	0	1	1	1	0.137912	0.00281833	0.0043334	1	1	1	1	1	1	0.331078	1	1	1	1	1	0_0_0_0	0_0_1_0	0_0_0_0
C1QL3	NM_001010908	C1QL3_16564004	chr10	16564004	1	-	chr10	16045081	16046696	-518923	0	4	7	6	2	2	1	0	1	2	1	1	2	0	2	0	1	0	1	0.023787	3.49664e-05	0.00120435	0.288627	0.306684	1	1	1	0.300995	1	1	0.33343	1	0.277815	1	1	1	0_0_0_0	0_0_0_4	2_0_2_3
C1QL3	NM_001010908	C1QL3_16564004	chr10	16564004	1	-	chr10	16354657	16355271	-209347	1	1	8	6	1	3	0	0	0	0	2	0	11	6	2	4	3	1	1	1	2.48741e-05	0.00625136	1	0.157613	1	1	1	1	0.349661	1	2.225e-07	0.00142824	0.312619	0.0757837	0.171015	1	0_0_1_0	0_0_0_1	1_0_1_6
C1QL3	NM_001010908	C1QL3_16564004	chr10	16564004	1	-	chr10	16463569	16464962	-100435	1	4	2	5	4	10	0	3	4	0	1	1	10	8	4	4	3	4	1	0.0751528	0.396438	0.0568898	0.0603512	1.04312e-06	1	0.220953	0.143887	1	1	1	0.000144052	0.00010475	0.0517615	0.135008	0.225648	0.0878011	0_0_1_0	0_0_3_1	0_0_1_1
C1QL3	NM_001010908	C1QL3_16564004	chr10	16564004	1	-	chr10	16541503	16542125	-22501	9	5	8	7	12	12	3	3	6	2	3	7	5	8	4	5	9	2	0.000896314	0.112	0.0248123	0.0982013	1.07742e-05	0.000317583	0.303724	0.380128	0.190064	0.508858	0.382765	0.0686229	0.342479	0.0143699	0.181985	0.29606	0.0206585	0.541503	1_0_5_3	0_0_5_0	0_0_5_3
C1QL3	NM_001010908	C1QL3_16564004	chr10	16564004	1	-	chr10	16543167	16543442	-20837	11	7	4	9	7	7	3	4	7	1	4	2	11	7	5	6	14	12	4.58104e-05	0.0257543	0.286404	0.0379661	0.0126174	0.0499395	0.316955	0.271218	0.139167	1	0.269755	0.551492	0.0447416	0.043965	0.0965281	0.226894	0.000323693	0.00102391	0_0_6_5	0_0_1_6	1_2_0_1
C1QL3	NM_001010908	C1QL3_16564004	chr10	16564004	1	-	chr10	16546161	16547079	-17843	4	17	6	14	8	12	7	6	6	0	10	13	31	3	7	21	15	13	0.209687	2.51998e-08	0.136601	0.00132775	0.0070421	0.000964299	0.0213377	0.116018	0.230238	1	0.00635569	0.00121975	1.38948e-08	0.408972	0.0278707	3.43402e-05	0.000314232	0.000989206	0_0_3_1	0_0_10_7	0_2_1_3
C1QL3	NM_001010908	C1QL3_16564004	chr10	16564004	1	-	chr10	16547079	16548842	-16925	17	8	8	10	9	13	1	3	3	3	7	2	20	15	7	14	10	15	7.41932e-10	0.0190703	0.0458638	0.0306054	0.00246032	0.000387016	1	0.422323	0.510362	0.403452	0.0769771	0.571709	0.00073438	1.61457e-05	0.0271281	0.00877338	0.0248197	0.000146834	0_0_1_16	1_1_3_3	0_1_3_4
C1QL3	NM_001010908	C1QL3_16564004	chr10	16564004	1	-	chr10	16560128	16560453	-3876	11	7	16	11	11	17	4	15	10	5	13	9	34	12	13	24	15	14	0.00906369	0.152814	0.00725052	0.0868238	0.00398741	0.0015217	0.374787	0.00855939	0.209635	0.334482	0.0268327	0.168777	0.000875719	0.0233914	0.0064824	0.0111976	0.0273623	0.0306759	0_2_2_7	1_0_0_6	2_3_4_7
C1QL3	NM_001010908	C1QL3_16564004	chr10	16564004	1	-	chr10	16560453	16561524	-3551	6	17	7	15	12	21	2	7	12	7	8	12	39	20	11	30	16	17	0.171291	0.000204163	0.253457	0.0170104	0.00151916	6.35563e-05	0.583029	0.231078	0.133425	0.187151	0.181677	0.0648307	0.000111316	7.13596e-05	0.0233309	0.00122062	0.0179698	0.00762235	0_1_1_4	0_0_10_7	2_0_2_3
C1QL3	NM_001010908	C1QL3_16564004	chr10	16564004	1	-	chr10	16577596	16577814	13592	11	12	6	13	7	6	3	4	7	2	1	7	19	11	9	14	10	11	0.00047722	0.000481404	0.175562	0.00826393	0.0290831	0.157052	0.370705	0.335742	0.211062	0.545228	1	0.139242	0.00408257	0.00541513	0.0074716	0.0198991	0.0423987	0.0154993	1_0_5_5	0_0_6_6	0_1_3_2
C1QL3	NM_001010908	C1QL3_16564004	chr10	16564004	1	-	chr10	16579032	16579858	15028	6	11	6	12	7	11	5	4	6	1	3	0	20	4	1	9	14	16	0.0575533	0.00113538	0.149219	0.00936588	0.0249394	0.00399995	0.120277	0.305803	0.255407	1	0.433826	1	0.0010364	0.307383	1	0.117695	0.00171813	9.15664e-05	0_0_4_2	0_0_8_3	1_0_4_1
C1QL3	NM_001010908	C1QL3_16564004	chr10	16564004	1	-	chr10	16584599	16585547	20595	7	2	5	10	8	10	9	4	7	3	5	5	13	10	3	4	2	2	0.0139684	0.502872	0.184763	0.0199049	0.00375506	0.00364283	0.00122837	0.271218	0.139167	0.374896	0.16882	0.208822	0.0161689	0.0027994	0.321978	0.401039	0.56725	0.550024	1_0_5_1	0_0_0_2	0_0_2_3
C1QL3	NM_001010908	C1QL3_16564004	chr10	16564004	1	-	chr10	16772885	16774451	208881	0	3	7	4	6	6	0	2	1	3	0	2	1	4	1	4	2	1	1	0.147472	0.000291944	0.0835788	0.000951968	0.00200714	1	0.356097	1	0.153086	1	0.368228	1	0.0449419	1	0.0760642	0.364561	1	0_0_0_0	0_0_1_2	0_0_5_2
C1QL3	NM_001010908	C1QL3_16564004	chr10	16564004	1	-	chr10	16835002	16836036	270998	0	1	0	7	0	0	1	0	1	0	0	1	10	7	2	4	0	5	1	1	1	0.000610236	1	1	1	1	1	1	1	1	6.52671e-07	7.45925e-05	0.301357	0.0611771	1	0.00863119	0_0_0_0	0_0_0_1	0_0_0_0
C1QL3	NM_001010908	C1QL3_16564004	chr10	16564004	1	-	chr10	16837303	16838294	273299	1	1	7	8	3	2	1	1	0	0	0	0	4	0	0	8	4	5	1	1	0.000166538	6.53943e-05	0.123932	0.337051	1	1	1	1	1	1	0.0757756	1	1	3.77461e-05	0.0492714	0.00856395	0_0_1_0	0_0_1_0	1_0_3_3
CACNB2	NM_201593	CACNB2_18429605	chr10	18429605	1	+	chr10	18614221	18615501	184616	2	0	3	4	1	2	3	1	6	4	5	3	4	2	1	8	9	6	0.326901	1	0.170404	0.091064	1	0.359077	0.132796	1	0.00957901	0.0530228	0.0135967	0.183847	0.107074	0.347748	1	0.000151469	3.89289e-06	0.0022886	2_0_0_0	0_0_0_0	2_1_0_0
CACNB2	NM_201593	CACNB2_18429605	chr10	18429605	1	+	chr10	18632048	18632217	202443	3	2	7	4	5	3	4	4	11	7	2	8	7	3	3	5	4	6	0.127562	0.34323	0.000306202	0.0852902	0.00750844	0.159226	0.0354129	0.0555001	1.62634e-07	0.000205038	0.351462	4.81456e-05	0.00200818	0.147578	0.120587	0.023439	0.06126	0.00197858	1_2_0_0	0_2_0_0	2_5_0_0
CACNB2	NM_201593	CACNB2_18429605	chr10	18429605	1	+	chr10	18632217	18632306	202612	4	1	2	4	2	2	3	1	3	2	1	7	3	1	1	2	8	8	0.0349321	1	0.359545	0.0852902	0.329271	0.353722	0.128496	1	0.216566	0.348579	1	0.000474668	0.224271	1	1	0.386757	3.95059e-05	1.80381e-05	1_2_0_1	1_0_0_0	0_2_0_0
CACNB2	NM_201593	CACNB2_18429605	chr10	18429605	1	+	chr10	18632460	18633061	202855	1	1	4	8	1	5	3	2	5	2	6	3	6	4	3	12	6	9	1	1	0.0563436	0.000168679	1	0.0124694	0.128496	0.357863	0.0310957	0.348579	0.00201002	0.177061	0.00945963	0.045753	0.120587	1.31492e-09	0.0030179	9.86698e-07	1_0_0_0	1_0_0_0	3_1_0_0
CACNB2	NM_201593	CACNB2_18429605	chr10	18429605	1	+	chr10	18633963	18635131	204358	0	2	3	2	3	3	1	1	6	0	0	3	14	6	4	6	3	5	1	0.342793	0.164858	0.395624	0.134117	0.158802	1	1	0.00795003	1	1	0.176383	2.01457e-11	0.0014753	0.0313175	0.00524658	0.172214	0.01194	0_0_0_0	1_1_0_0	1_2_0_0
CALHM3	NM_001129742	CALHM3_105238997	chr10	105238997	1	-	chr10	105149317	105149443	-89680	7	3	3	7	2	3	0	5	2	2	0	6	2	9	1	8	7	7	0.000382577	0.201794	0.21406	0.00568129	0.373705	0.218446	1	0.0348059	0.458674	0.388704	1	0.0115989	0.478742	1.22887e-05	1	0.00156204	0.00248765	0.00153542	3_3_0_1	0_2_0_1	1_0_2_0
CALHM3	NM_001129742	CALHM3_105238997	chr10	105238997	1	-	chr10	105152431	105152940	-86566	6	4	8	7	2	6	7	5	4	3	5	7	11	2	2	8	7	9	0.0031933	0.0825337	0.000282864	0.00847926	0.379238	0.00811531	0.000457546	0.0328855	0.167971	0.207132	0.0334716	0.00378083	8.48054e-05	0.395872	0.354443	0.00186246	0.0030588	2.70181e-05	4_2_0_0	3_1_0_0	4_2_2_0
CALHM3	NM_001129742	CALHM3_105238997	chr10	105238997	1	-	chr10	105163224	105163742	-75773	3	6	5	9	7	7	6	5	3	7	3	3	10	7	5	11	7	6	0.173748	0.00816976	0.0398375	0.000565639	0.000777069	0.00247115	0.00384792	0.0365861	0.31333	0.0020304	0.236734	0.262683	0.000663618	0.00157735	0.0161156	2.03548e-05	0.00476571	0.0105502	2_0_1_0	2_3_0_1	2_0_3_0
CALHM3	NM_001129742	CALHM3_105238997	chr10	105238997	1	-	chr10	105165390	105166062	-73607	5	7	3	9	2	4	5	1	4	1	1	3	12	7	6	7	9	8	0.0220746	0.00122306	0.232446	0.000965954	0.383293	0.109712	0.0247854	1	0.18579	1	1	0.266866	3.09183e-05	0.00150728	0.00270226	0.011355	0.000241653	0.000526598	1_3_0_1	4_2_0_1	1_0_1_1
CALHM3	NM_001129742	CALHM3_105238997	chr10	105238997	1	-	chr10	105168360	105168710	-70637	4	9	4	7	1	3	5	6	3	3	2	5	13	4	2	4	8	7	0.0707829	1.6119e-05	0.115948	0.010077	1	0.235855	0.0174147	0.0119304	0.319593	0.228654	0.421203	0.0600058	4.57408e-06	0.0993179	0.366137	0.184794	0.00126037	0.00388475	2_0_2_0	3_0_5_1	3_1_0_0
CALHM3	NM_001129742	CALHM3_105238997	chr10	105238997	1	-	chr10	105168710	105169524	-70287	6	7	6	5	4	3	2	3	1	2	2	5	17	2	3	14	7	6	0.00425064	0.00116219	0.0137124	0.0768071	0.0794722	0.235855	0.371023	0.237465	1	0.412644	0.421203	0.0600058	7.45019e-10	0.410452	0.17209	1.43334e-07	0.00553745	0.0151987	3_1_1_1	4_0_0_3	2_1_2_1
CALHM3	NM_001129742	CALHM3_105238997	chr10	105238997	1	-	chr10	105171361	105171597	-67636	7	8	2	3	3	8	3	2	5	2	5	3	6	2	4	7	5	5	0.000737192	0.00027012	0.425448	0.307403	0.199621	0.000680043	0.188531	0.43729	0.099458	0.416503	0.0419751	0.283413	0.0599066	0.419513	0.0724642	0.0147601	0.0584791	0.05128	1_4_1_1	2_4_1_1	0_0_1_1
CALHM3	NM_001129742	CALHM3_105238997	chr10	105238997	1	-	chr10	105172592	105173106	-66405	7	5	4	8	4	2	3	2	5	6	7	3	14	10	9	4	9	6	0.000790185	0.035873	0.117064	0.00444782	0.0826586	0.424725	0.196908	0.439333	0.100973	0.0115927	0.00269417	0.281608	3.41182e-06	8.98132e-06	9.63607e-06	0.185114	0.000346531	0.0173399	2_4_1_0	2_2_1_0	1_1_0_2
CALHM3	NM_001129742	CALHM3_105238997	chr10	105238997	1	-	chr10	105173106	105174270	-65891	7	4	9	12	3	3	2	6	11	2	5	3	14	8	3	2	7	3	0.000688606	0.105776	0.000101339	6.46324e-06	0.206572	0.247731	0.385646	0.0140539	0.000103331	0.42118	0.0423022	0.282452	3.26705e-06	0.000471562	0.188416	0.486777	0.00583859	0.255448	3_2_0_2	2_2_0_0	4_2_0_3
CALHM3	NM_001129742	CALHM3_105238997	chr10	105238997	1	-	chr10	105173313	105174270	-65684	9	5	7	5	8	5	3	4	7	11	5	3	14	14	6	16	9	9	6.59593e-06	0.0384272	0.0034133	0.0885188	0.000167598	0.0460934	0.194418	0.117474	0.0189763	8.71465e-07	0.0423022	0.282452	3.26705e-06	7.13654e-11	0.00442102	3.378e-09	0.000254118	0.000155656	5_1_3_0	3_2_0_0	2_0_5_0
CALHM3	NM_001129742	CALHM3_105238997	chr10	105238997	1	-	chr10	105174379	105175124	-64618	5	7	8	8	8	7	4	2	4	7	2	3	16	5	4	10	9	7	0.0177157	0.0021925	0.000710289	0.00349273	0.000128665	0.0030069	0.0693954	0.44129	0.198477	0.0026857	0.425181	0.280722	4.65823e-08	0.0397529	0.0680592	0.000338216	0.000307791	0.00400584	1_2_1_1	5_1_0_1	5_1_0_2
CALHM3	NM_001129742	CALHM3_105238997	chr10	105238997	1	-	chr10	105175124	105175768	-63873	4	3	11	6	10	6	3	8	2	1	6	4	13	5	5	11	8	7	0.068907	0.222568	1.40797e-06	0.0366948	6.51334e-07	0.012383	0.185797	0.000919596	0.491736	1	0.0126771	0.144548	1.28086e-05	0.0345367	0.0205647	6.31219e-05	0.00141591	0.00420941	1_1_2_0	1_1_0_1	6_0_2_3
CALHM3	NM_001129742	CALHM3_105238997	chr10	105238997	1	-	chr10	105175768	105176705	-63229	9	14	8	6	11	2	1	3	6	3	5	1	11	7	7	16	9	14	5.23538e-06	1.60041e-11	0.00073504	0.0366948	3.1781e-08	0.42415	1	0.256193	0.0496127	0.228026	0.0422772	1	0.000290544	0.00199784	0.000691108	1.43447e-09	0.000268914	5.61142e-10	2_4_2_1	8_4_1_1	3_4_1_0
CALHM3	NM_001129742	CALHM3_105238997	chr10	105238997	1	-	chr10	105177620	105178091	-61377	8	8	8	6	3	8	1	4	3	4	1	10	12	9	9	15	9	4	8.67851e-05	0.000431803	0.00101912	0.045688	0.205878	0.000896764	1	0.130229	0.341751	0.111083	1	0.000133565	0.000115447	8.55153e-05	8.47243e-06	3.19203e-08	0.000582301	0.138723	2_2_0_4	5_3_0_0	4_2_0_2
CALHM3	NM_001129742	CALHM3_105238997	chr10	105238997	1	-	chr10	105178091	105178936	-60906	4	4	7	5	3	7	3	4	3	1	4	5	12	10	4	17	10	9	0.083751	0.106035	0.0049102	0.0957787	0.211376	0.00481185	0.196867	0.132685	0.340289	1	0.116773	0.0773906	0.0001304	9.39777e-06	0.0724987	7.57945e-10	6.98347e-05	0.00029077	1_2_1_0	1_2_1_0	1_3_1_2
CALHM3	NM_001129742	CALHM3_105238997	chr10	105238997	1	-	chr10	105179792	105180359	-59205	6	5	9	11	1	7	4	5	8	5	2	5	12	7	7	15	7	9	0.00613523	0.041221	0.000248019	9.40116e-05	1	0.00429443	0.0833214	0.0510927	0.00734012	0.042494	0.434192	0.071527	0.000217089	0.00287382	0.00118216	9.16176e-08	0.00996736	0.000252096	2_3_0_1	1_1_1_2	1_4_2_2
CALHM3	NM_001129742	CALHM3_105238997	chr10	105238997	1	-	chr10	105180097	105180868	-58900	9	3	5	7	0	3	3	4	7	1	0	2	14	9	5	9	7	5	2.25973e-05	0.231589	0.0465621	0.0171888	1	0.264322	0.204659	0.139647	0.0222233	1	1	0.465908	7.51359e-06	0.000105909	0.0218633	0.00232493	0.00954183	0.0599343	3_3_0_3	0_3_0_0	1_3_0_1
CALHM3	NM_001129742	CALHM3_105238997	chr10	105238997	1	-	chr10	105180868	105181103	-58129	7	6	5	8	5	3	1	8	7	3	2	5	12	13	6	7	10	7	0.00140265	0.0105845	0.0465621	0.00566432	0.033805	0.264322	1	0.00146711	0.0222233	0.249146	0.432339	0.0804435	0.00015965	5.30579e-09	0.00480014	0.0213745	0.000109472	0.00615355	4_3_0_0	3_1_1_1	1_2_2_0
CALHM3	NM_001129742	CALHM3_105238997	chr10	105238997	1	-	chr10	105182075	105182732	-56922	6	8	4	4	8	4	5	6	10	2	5	4	13	8	5	12	7	7	0.00881639	0.000558497	0.136852	0.201105	0.000291574	0.133439	0.0247677	0.0191941	0.000785859	0.425026	0.0562282	0.164639	4.92572e-05	0.000816815	0.0217132	2.85896e-05	0.0107106	0.00683809	1_3_2_0	5_2_1_0	2_0_0_2
CALHM3	NM_001129742	CALHM3_105238997	chr10	105238997	1	-	chr10	105182754	105183209	-56243	11	5	5	14	8	2	2	4	4	4	3	8	7	8	9	9	13	7	2.28426e-07	0.0419899	0.0579734	4.5848e-07	0.000291574	0.441863	0.389798	0.134389	0.214016	0.114576	0.26589	0.00296014	0.0408237	0.000816815	7.89454e-06	0.00240218	3.49305e-07	0.00683809	8_0_1_2	2_2_1_0	3_1_1_0
CALHM3	NM_001129742	CALHM3_105238997	chr10	105238997	1	-	chr10	105183349	105184471	-55648	11	7	6	3	6	2	1	2	6	10	2	4	13	6	3	11	5	6	4.92115e-08	0.00264082	0.0172518	0.323872	0.00736894	0.441906	1	0.439222	0.0568397	1.06731e-05	0.437153	0.163693	2.92609e-05	0.0139735	0.190871	0.000115232	0.0743895	0.0226681	2_7_1_1	1_2_3_1	1_3_2_0
CALHM3	NM_001129742	CALHM3_105238997	chr10	105238997	1	-	chr10	105183532	105185034	-55465	6	8	9	3	3	6	3	5	8	9	9	8	13	6	4	9	6	11	0.00579275	0.000473489	0.000168513	0.323872	0.21139	0.0188526	0.200293	0.0533054	0.0088733	9.11688e-05	0.000166221	0.00289146	2.92609e-05	0.0139735	0.0737658	0.00206183	0.0291969	7.15032e-06	0_2_2_2	4_4_0_0	4_2_2_1
CALHM3	NM_001129742	CALHM3_105238997	chr10	105238997	1	-	chr10	105184471	105185034	-54526	6	13	2	13	8	10	10	8	5	5	3	11	18	9	9	9	13	11	0.00504251	8.18003e-10	0.446418	2.01756e-06	0.000192732	3.68285e-05	1.89506e-06	0.00164356	0.126844	0.0478243	0.265409	3.28512e-05	7.62084e-09	0.000112222	1.09234e-05	0.0027847	2.64e-07	4.36427e-06	2_4_0_0	8_5_0_0	0_1_1_0
CALHM3	NM_001129742	CALHM3_105238997	chr10	105238997	1	-	chr10	105185499	105186240	-53498	7	7	9	12	5	1	3	8	3	3	2	5	11	5	7	7	11	9	0.00132116	0.00268801	0.000273417	2.05889e-05	0.0323631	1	0.208624	0.00130028	0.350843	0.249831	0.438037	0.0829808	0.000684179	0.0486575	0.00117922	0.0233221	1.63707e-05	0.000277744	4_1_2_0	3_1_3_0	6_1_1_1
CALHM3	NM_001129742	CALHM3_105238997	chr10	105238997	1	-	chr10	105186337	105187318	-52660	8	5	6	12	6	8	5	9	6	8	8	7	16	7	12	20	6	17	0.000169728	0.0445443	0.0213575	1.83376e-05	0.00952255	0.001118	0.026491	0.000403186	0.058051	0.000914334	0.00106309	0.0111131	4.76009e-07	0.00482481	1.48172e-09	4.08784e-13	0.0355521	5.6799e-13	5_3_0_0	3_1_1_0	2_1_1_2
CALHM3	NM_001129742	CALHM3_105238997	chr10	105238997	1	-	chr10	105187712	105188451	-51285	7	7	8	9	6	7	3	4	8	2	2	6	7	9	3	8	8	6	0.00128026	0.00377786	0.00193274	0.00236395	0.01068	0.0062943	0.208681	0.146696	0.0114248	0.439812	0.436188	0.0359454	0.0506108	0.000186517	0.206414	0.0112783	0.0043588	0.0247249	6_0_1_0	3_0_4_0	6_0_1_1
CALHM3	NM_001129742	CALHM3_105238997	chr10	105238997	1	-	chr10	105188468	105189236	-50529	10	6	7	11	10	8	3	6	7	3	6	6	11	8	4	10	9	9	1.8632e-06	0.0153189	0.00670838	0.000162248	5.46477e-06	0.0018932	0.217044	0.0261235	0.0325351	0.258211	0.0200965	0.039031	0.0015915	0.00120717	0.0977985	0.00124631	0.000958431	0.000586453	1_8_1_0	1_4_0_1	3_1_1_2
CALHM3	NM_001129742	CALHM3_105238997	chr10	105238997	1	-	chr10	105193027	105193313	-45970	7	5	6	6	8	7	2	8	4	2	5	6	8	3	8	5	13	13	0.0018815	0.0539396	0.0278149	0.0615566	0.000445668	0.00807786	0.40973	0.00294214	0.251396	0.445957	0.0704534	0.045026	0.0285729	0.270643	0.00018914	0.154824	2.34452e-06	3.55987e-07	4_1_2_0	2_1_2_0	3_2_1_0
CALHM3	NM_001129742	CALHM3_105238997	chr10	105238997	1	-	chr10	105193313	105193808	-45684	7	8	7	5	10	5	4	3	4	5	4	3	13	5	5	10	9	12	0.0018815	0.00110331	0.00893687	0.124441	6.44528e-06	0.068868	0.100219	0.29677	0.251396	0.0605794	0.154611	0.324037	0.000177044	0.0589797	0.0283861	0.00254402	0.00172282	3.16501e-06	5_0_2_0	2_4_1_1	2_3_1_1
CALHM3	NM_001129742	CALHM3_105238997	chr10	105238997	1	-	chr10	105197482	105197818	-41515	6	1	4	8	5	7	2	9	6	0	1	1	6	9	4	9	12	9	0.0106072	1	0.173555	0.0132516	0.0440863	0.010863	0.414667	0.00101774	0.0933206	1	1	1	0.122369	0.000372119	0.103457	0.00843887	1.68036e-05	0.00107438	2_2_1_1	0_1_0_0	0_3_0_1
CALHM3	NM_001129742	CALHM3_105238997	chr10	105238997	1	-	chr10	105197875	105199155	-41122	7	12	7	13	2	2	5	10	6	3	4	3	8	6	3	13	7	7	0.00235486	3.6201e-07	0.0122925	2.07793e-05	0.425744	0.467394	0.0378735	0.000219727	0.0933206	0.270828	0.156269	0.334181	0.035493	0.0241146	0.229657	7.41517e-05	0.0185482	0.0135841	2_4_1_0	6_6_0_0	4_2_1_0
CALHM3	NM_001129742	CALHM3_105238997	chr10	105238997	1	-	chr10	105198473	105199155	-40524	7	7	8	9	13	10	7	10	12	6	2	8	13	6	9	13	19	10	0.00232483	0.00653097	0.00456515	0.00638994	5.09232e-09	0.000146342	0.00297225	0.000205927	0.000326249	0.0251428	0.461606	0.00750366	0.000494885	0.0275295	7.35354e-05	0.000113315	5.45242e-12	0.000267999	3_2_1_1	1_5_1_0	2_2_1_3
CALHM3	NM_001129742	CALHM3_105238997	chr10	105238997	1	-	chr10	105199155	105199962	-39842	6	11	10	12	4	10	4	6	9	1	8	3	18	14	6	13	7	14	0.0143865	6.70587e-06	0.000265452	0.000213237	0.121588	0.000238101	0.114497	0.0401089	0.0132729	1	0.00346452	0.343725	9.68527e-07	2.3606e-08	0.011857	0.000189711	0.0271127	4.8775e-07	1_0_3_2	5_2_1_3	5_4_0_1
CALHM3	NM_001129742	CALHM3_105238997	chr10	105238997	1	-	chr10	105201249	105202050	-37748	7	8	12	7	4	4	7	9	5	4	4	0	15	7	6	15	11	9	0.00337057	0.00165465	1.1455e-05	0.0416412	0.121598	0.179448	0.00311342	0.00137339	0.181142	0.160324	0.177732	1	8.01414e-05	0.00983896	0.0129636	1.08955e-05	0.000285423	0.00162712	4_0_3_0	5_2_1_0	5_3_2_2
CALHM3	NM_001129742	CALHM3_105238997	chr10	105238997	1	-	chr10	105204534	105204874	-34463	6	3	9	14	8	5	3	2	4	2	6	3	9	3	8	15	12	8	0.014778	0.28656	0.00173265	1.67756e-05	0.00103793	0.0950678	0.259999	0.485657	0.291022	0.468427	0.0406452	0.361548	0.0298139	0.305886	0.000862168	1.78408e-05	8.90174e-05	0.00826033	0_3_2_1	1_1_1_0	3_4_1_1
CALHM3	NM_001129742	CALHM3_105238997	chr10	105238997	1	-	chr10	105205732	105206360	-33265	7	9	5	8	3	8	5	8	7	6	5	6	17	4	7	12	5	12	0.00394447	0.000694168	0.106532	0.0216446	0.256709	0.00602371	0.0525312	0.00694654	0.0656277	0.0402925	0.103414	0.0663973	1.76007e-05	0.188137	0.00411342	0.000912908	0.143682	4.07837e-05	4_2_0_1	2_3_3_1	2_2_1_0
CALHM3	NM_001129742	CALHM3_105238997	chr10	105238997	1	-	chr10	105206360	105207789	-32637	6	5	6	8	5	9	5	5	6	5	5	4	1	6	3	6	11	9	0.0175528	0.0803831	0.0585107	0.0270911	0.0576074	0.00233939	0.0567187	0.110497	0.13304	0.0946958	0.109409	0.245224	1	0.0415	0.261986	0.131383	0.000658122	0.00405253	0_1_5_0	3_0_1_1	4_0_1_1
CALHM3	NM_001129742	CALHM3_105238997	chr10	105238997	1	-	chr10	105227651	105228444	-11346	11	11	8	11	10	7	5	5	9	2	9	5	14	7	4	15	13	10	0.00110775	0.00369775	0.0919141	0.0388174	0.00267083	0.117786	0.164453	0.260262	0.136367	0.560361	0.0418352	0.315247	0.0637508	0.102709	0.284707	0.0231346	0.0121103	0.0404201	1_5_4_1	3_6_2_0	1_3_3_1
CALHM3	NM_001129742	CALHM3_105238997	chr10	105238997	1	-	chr10	105232481	105233428	-6516	14	13	13	7	7	18	8	8	19	6	10	11	24	13	9	24	18	12	0.000230728	0.00201049	0.0160417	0.241288	0.0609189	0.000144683	0.0534021	0.115572	0.00481109	0.202417	0.0533819	0.0528858	0.00665681	0.00606574	0.0352892	0.00220003	0.00261459	0.0361	9_1_4_0	11_0_2_0	5_2_5_1
CALHM3	NM_001129742	CALHM3_105238997	chr10	105238997	1	-	chr10	105233728	105234449	-5269	9	11	7	13	6	14	18	18	10	8	17	6	32	17	11	30	24	23	0.0285202	0.0120295	0.229814	0.0328838	0.122529	0.00631778	5.35873e-06	0.000437577	0.174238	0.0980315	0.00137852	0.319484	0.000511746	0.000318829	0.0109479	0.000230728	6.82905e-05	4.04393e-05	4_3_1_1	3_4_4_0	3_3_0_1
CALHM3	NM_001129742	CALHM3_105238997	chr10	105238997	1	-	chr10	105234449	105235673	-4548	12	20	17	16	10	17	11	23	23	15	15	16	26	21	17	32	26	21	0.00331824	3.93775e-06	0.00311391	0.00948877	0.00809537	0.0011978	0.0110368	1.08095e-05	0.00194246	0.00213636	0.00739655	0.00996792	0.00949706	1.39118e-05	0.000135075	0.000264376	4.39222e-05	0.000524674	3_6_2_1	8_4_3_5	8_8_1_0
CALHM3	NM_001129742	CALHM3_105238997	chr10	105238997	1	-	chr10	105235673	105236035	-3324	13	19	17	16	17	17	20	18	12	12	12	20	35	12	16	36	36	18	0.00170258	2.71059e-05	0.00411495	0.0104542	3.13109e-06	0.0015217	2.68228e-06	0.00133902	0.133425	0.0206438	0.0422259	0.00135322	0.000593646	0.0233914	0.000623729	7.92161e-05	9.07963e-09	0.00450466	6_2_4_1	12_4_3_0	13_3_1_0
CALHM3	NM_001129742	CALHM3_105238997	chr10	105238997	1	-	chr10	105241748	105243185	2751	15	20	17	22	17	18	12	20	23	16	13	13	39	13	15	37	22	19	0.000242436	8.25324e-06	0.00436187	0.000286032	4.31172e-06	0.000820643	0.00805689	0.000369338	0.00266429	0.00187308	0.0278	0.0452306	0.000167695	0.0145154	0.00133427	9.02551e-05	0.00120681	0.00341476	8_1_4_2	9_8_2_1	10_2_3_2
CALHM3	NM_001129742	CALHM3_105238997	chr10	105238997	1	-	chr10	105248527	105248866	9530	7	12	13	11	7	5	6	7	13	5	13	16	15	8	11	13	12	10	0.0580846	0.0024802	0.00729446	0.0439104	0.0469632	0.285279	0.116915	0.138192	0.0395567	0.254189	0.0045834	0.0018223	0.0652028	0.0736315	0.00329739	0.073745	0.0327421	0.0619367	1_4_2_0	4_4_3_1	3_2_5_3
CALHM3	NM_001129742	CALHM3_105238997	chr10	105238997	1	-	chr10	105249162	105249553	10165	13	12	11	11	7	9	8	6	8	6	8	12	5	8	7	6	7	12	0.000149548	0.00191754	0.0183537	0.0414976	0.0499423	0.0449496	0.0271218	0.190558	0.197478	0.159137	0.0832287	0.0186702	0.475207	0.0658719	0.0635917	0.367141	0.204665	0.0165467	6_2_4_1	5_3_1_3	6_3_0_2
CALHM3	NM_001129742	CALHM3_105238997	chr10	105238997	1	-	chr10	105250307	105250752	11310	14	9	13	17	3	15	1	6	9	4	6	7	11	9	10	7	8	1	2.03433e-05	0.0199053	0.00438769	0.000884503	0.382603	0.000339273	1	0.179008	0.136367	0.329576	0.182739	0.167083	0.147706	0.0326228	0.00498156	0.292933	0.135514	1	6_5_2_1	3_3_1_2	5_5_1_2
CALHM3	NM_001129742	CALHM3_105238997	chr10	105238997	1	-	chr10	105308843	105310801	69846	0	0	3	4	0	2	4	4	9	7	2	3	6	2	3	4	4	6	1	1	0.241612	0.173526	1	0.421353	0.0711977	0.12249	0.00175949	0.00259983	0.422315	0.269086	0.0612798	0.405767	0.184785	0.184704	0.144199	0.0146678	0_0_0_0	0_0_0_0	1_1_0_1
CALHM3	NM_001129742	CALHM3_105238997	chr10	105238997	1	-	chr10	105332442	105334798	93445	9	8	1	1	1	7	3	1	3	3	3	1	4	2	1	5	0	3	6.31793e-06	9.86896e-05	1	1	1	0.00114849	0.163441	1	0.282377	0.202907	0.205979	1	0.174794	0.387894	1	0.0672906	1	0.221646	1_6_0_2	0_5_1_2	0_1_0_0
CALHM3	NM_001129742	CALHM3_105238997	chr10	105238997	1	-	chr10	105343537	105343724	104540	1	2	5	7	1	4	2	1	8	7	2	0	5	3	4	3	4	6	1	0.376549	0.0262435	0.00509688	1	0.0801356	0.342622	1	0.00153508	0.0010722	0.394472	1	0.0834812	0.189846	0.0474346	0.258191	0.101612	0.00666647	1_0_0_0	1_1_0_0	1_1_0_3
CASC10	NM_001010911	CASC10_21786213	chr10	21786213	1	-	chr10	22018082	22018857	231869	0	1	0	0	1	0	0	0	1	2	1	2	9	6	0	2	2	0	1	1	1	1	1	1	1	1	1	0.341935	1	0.361422	2.26451e-05	0.00121213	1	0.37747	0.358139	1	0_0_0_0	1_0_0_0	0_0_0_0
CC2D2B	NM_001130446	CC2D2B_97667721	chr10	97667721	1	+	chr10	97661600	97662766	-6121	12	11	16	19	7	7	2	4	15	7	7	11	25	9	3	14	9	3	0.00190103	0.0101924	0.00249031	0.000774022	0.0609189	0.169759	0.564754	0.407326	0.0291654	0.136876	0.181872	0.0528858	0.00455482	0.0654339	0.459973	0.086669	0.151508	0.53824	2_3_4_3	2_2_3_4	3_4_4_5
CC2D2B	NM_001130446	CC2D2B_97667721	chr10	97667721	1	+	chr10	97702051	97702593	34330	6	4	4	7	7	8	2	3	7	1	4	4	6	3	4	7	4	6	0.014778	0.153735	0.195926	0.0462718	0.00478166	0.00495198	0.437205	0.325911	0.0622308	1	0.184707	0.231196	0.158126	0.305886	0.123985	0.0642713	0.234205	0.0546296	1_1_3_1	1_1_0_2	2_0_1_1
CC2D2B	NM_001130446	CC2D2B_97667721	chr10	97667721	1	+	chr10	97721234	97722976	53513	1	0	9	10	3	4	1	6	5	2	4	1	8	6	0	5	7	4	1	1	0.000273417	0.000509604	0.220025	0.126363	1	0.0199632	0.122704	0.429272	0.129378	1	0.0171373	0.0156342	1	0.115616	0.00941937	0.139791	1_0_0_0	0_0_0_0	3_2_0_4
CC2D2B	NM_001130446	CC2D2B_97667721	chr10	97667721	1	+	chr10	97738366	97739097	70645	7	5	5	15	4	6	0	0	5	2	4	3	4	11	6	11	9	6	0.000658535	0.0265829	0.0445229	1.71246e-09	0.0794722	0.0114923	1	1	0.0941202	0.412644	0.110832	0.27107	0.207245	2.98516e-07	0.00291272	5.63283e-05	0.000231451	0.0151987	0_3_3_1	0_4_1_0	0_4_1_0
CC2D2B	NM_001130446	CC2D2B_97667721	chr10	97667721	1	+	chr10	97741100	97741825	73379	6	2	3	6	2	11	1	4	4	5	5	2	16	11	4	8	2	8	0.00490282	0.395965	0.232446	0.0358982	0.383293	7.09701e-07	1	0.117272	0.18579	0.0307322	0.0381452	0.442919	1.04884e-08	1.37187e-07	0.0588031	0.00327149	0.444477	0.000526598	3_0_2_1	1_1_0_0	2_1_0_0
CC2D2B	NM_001130446	CC2D2B_97667721	chr10	97667721	1	+	chr10	97743052	97743275	75331	7	6	2	5	1	9	2	8	4	5	1	0	7	6	3	6	13	7	0.000425426	0.00816976	0.420034	0.0734832	1	5.90278e-05	0.371443	0.00037953	0.180085	0.0347227	1	1	0.0221815	0.00797206	0.173382	0.0305777	1.75908e-08	0.00232419	2_2_2_1	2_3_1_0	1_0_1_0
CC2D2B	NM_001130446	CC2D2B_97667721	chr10	97667721	1	+	chr10	97743275	97744098	75554	0	3	5	7	4	4	1	8	7	3	6	5	8	3	7	14	7	5	1	0.217164	0.0398375	0.0093114	0.0744937	0.105333	1	0.00037953	0.0138728	0.224338	0.0118674	0.0544332	0.00796669	0.216512	0.000415619	2.63367e-08	0.00476571	0.0373806	0_0_0_0	3_0_0_0	2_3_0_0
CC2D2B	NM_001130446	CC2D2B_97667721	chr10	97667721	1	+	chr10	97749089	97750444	81368	4	4	9	4	2	3	1	7	9	3	3	9	19	8	4	8	7	6	0.0639712	0.0869909	5.68353e-05	0.149326	0.373591	0.21901	1	0.002638	0.000976045	0.213251	0.21938	0.000178616	1.14153e-12	0.00021886	0.0583576	0.00261219	0.00374665	0.0123931	3_0_1_0	4_0_0_0	7_1_1_0
CC2D2B	NM_001130446	CC2D2B_97667721	chr10	97667721	1	+	chr10	97750741	97751334	83020	4	7	3	7	3	5	2	5	4	6	3	3	8	4	3	6	16	7	0.0601896	0.00125837	0.227069	0.00773728	0.18332	0.0347023	0.369641	0.0379275	0.17291	0.00579598	0.226134	0.244132	0.0056766	0.0908267	0.174463	0.0265775	3.85136e-13	0.00196472	1_1_2_0	3_2_1_1	1_2_0_0
CC2D2B	NM_001130446	CC2D2B_97667721	chr10	97667721	1	+	chr10	97755024	97755966	87303	6	7	6	10	2	5	3	7	6	0	6	5	16	6	6	14	15	12	0.00307008	0.00103003	0.0104225	6.31976e-05	0.373533	0.0299224	0.173951	0.00184784	0.0360217	1	0.00807584	0.0443296	1.37087e-09	0.00729458	0.00179275	1.93586e-09	2.48879e-12	1.26035e-08	0_6_0_0	5_2_0_0	5_1_0_0
CC2D2B	NM_001130446	CC2D2B_97667721	chr10	97667721	1	+	chr10	97755712	97755966	87991	2	3	6	5	6	2	4	6	7	2	4	1	10	7	3	8	8	8	0.367531	0.200562	0.0104225	0.065368	0.00350567	0.402507	0.0623345	0.00891409	0.0128812	0.392952	0.0926347	1	0.00031798	0.00139619	0.154399	0.00128375	0.00049798	0.000294536	1_1_0_0	1_2_0_0	1_5_0_0
CC2D2B	NM_001130446	CC2D2B_97667721	chr10	97667721	1	+	chr10	97755966	97757172	88245	4	5	8	7	6	5	3	6	5	4	3	7	16	8	4	13	8	9	0.0602059	0.0251552	0.000233857	0.00686487	0.0034246	0.0313799	0.182778	0.0101359	0.0773545	0.0822107	0.217154	0.00350327	1.09688e-09	0.000144008	0.0532398	5.24001e-08	0.000476376	3.22188e-05	2_0_2_0	4_0_1_0	6_1_1_0
CC2D2B	NM_001130446	CC2D2B_97667721	chr10	97667721	1	+	chr10	97757383	97757778	89662	3	3	3	8	5	6	3	5	10	3	3	4	14	0	6	11	10	5	0.170601	0.201794	0.21406	0.00130344	0.0181191	0.0083099	0.164933	0.0348059	8.36732e-05	0.198193	0.21236	0.108407	1.69288e-07	1	0.0018491	6.27772e-06	6.3249e-06	0.0303274	3_0_0_0	1_2_0_0	3_0_0_0
CC2D2B	NM_001130446	CC2D2B_97667721	chr10	97667721	1	+	chr10	97763450	97764189	95729	5	5	15	13	5	7	5	4	9	3	0	6	17	7	7	6	17	5	0.0136087	0.0224576	3.59712e-14	4.56602e-08	0.018367	0.00173333	0.014388	0.096884	0.00047752	0.208769	1	0.0128577	2.87341e-11	0.000847191	0.000154921	0.0198135	8.88178e-16	0.0297204	3_2_0_0	3_2_0_0	3_7_3_2
CC2D2B	NM_001130446	CC2D2B_97667721	chr10	97667721	1	+	chr10	97764995	97765084	97274	2	2	1	5	5	2	2	0	3	1	1	4	10	11	3	5	6	4	0.365659	0.377528	1	0.0537536	0.0176346	0.396658	0.357444	1	0.293285	1	1	0.1084	0.000201298	6.10716e-08	0.153777	0.0561017	0.0123727	0.0947324	0_2_0_0	1_1_0_0	0_1_0_0
CC2D2B	NM_001130446	CC2D2B_97667721	chr10	97667721	1	+	chr10	97765084	97765971	97363	7	7	2	5	6	3	0	3	8	5	0	3	16	3	4	9	10	6	0.000439312	0.000583714	0.400831	0.0537536	0.00349204	0.207207	1	0.2134	0.0026069	0.0232732	1	0.235819	4.13603e-10	0.203547	0.0493056	0.000221681	8.77278e-06	0.00852409	0_4_1_2	2_3_2_0	0_2_0_0
CC2D2B	NM_001130446	CC2D2B_97667721	chr10	97667721	1	+	chr10	97765971	97766916	98250	6	4	5	10	4	3	2	3	8	0	1	5	15	7	1	9	7	8	0.00237369	0.0728852	0.0264327	4.18197e-05	0.0631149	0.206189	0.360721	0.2124	0.00204207	1	1	0.036212	5.59753e-09	0.000619075	1	0.00019181	0.00344137	0.000233361	4_0_1_1	1_1_2_0	2_0_2_1
CC2D2B	NM_001130446	CC2D2B_97667721	chr10	97667721	1	+	chr10	97766916	97767560	99195	4	8	3	10	6	4	5	6	4	3	1	3	15	9	6	7	12	8	0.0575239	0.000112014	0.205953	3.8347e-05	0.00285552	0.0865319	0.01612	0.0103829	0.15372	0.20234	1	0.233234	5.48622e-09	1.26418e-05	0.00223628	0.00526515	5.01648e-08	0.000200012	2_1_1_0	4_3_1_0	2_0_1_0
CC2D2B	NM_001130446	CC2D2B_97667721	chr10	97667721	1	+	chr10	97767560	97769450	99839	7	9	5	7	3	8	2	3	6	2	6	2	16	5	5	15	5	6	0.000325475	1.03441e-05	0.0265141	0.00584828	0.170607	0.00017856	0.364887	0.228865	0.0265146	0.390794	0.0063218	0.417542	3.89317e-10	0.0246452	0.0130661	7.1011e-11	0.0410474	0.00724408	1_4_2_0	5_3_1_0	3_0_2_0
CC2D2B	NM_001130446	CC2D2B_97667721	chr10	97667721	1	+	chr10	97769945	97771153	102224	6	2	6	8	0	3	1	4	8	1	2	4	11	6	3	6	10	7	0.00246513	0.386367	0.00660772	0.000785976	1	0.199037	1	0.0924381	0.00172485	1	0.384987	0.109208	3.3045e-05	0.00463534	0.141664	0.0197094	6.41377e-06	0.00112457	3_2_0_1	2_0_0_0	0_5_1_0
CC2D2B	NM_001130446	CC2D2B_97667721	chr10	97667721	1	+	chr10	97772294	97772763	104573	6	2	2	8	5	4	2	1	9	7	0	3	14	4	2	14	5	6	0.00191796	0.376549	0.393668	0.00113389	0.0146733	0.0801356	0.342622	1	0.000299353	0.0010722	1	0.232846	6.20655e-08	0.0732176	0.345365	8.32795e-10	0.0360802	0.00666647	1_4_1_0	1_1_0_0	0_2_0_0
CC2D2B	NM_001130446	CC2D2B_97667721	chr10	97667721	1	+	chr10	97775566	97776457	107845	1	5	3	6	5	5	0	2	3	1	1	5	12	9	1	4	4	1	1	0.0197458	0.19478	0.0185071	0.0149105	0.0253472	1	0.400227	0.263601	1	1	0.0354593	1.93909e-06	8.92627e-06	1	0.134059	0.100307	1	0_0_1_0	5_0_0_0	2_0_1_0
CC2D2B	NM_001130446	CC2D2B_97667721	chr10	97667721	1	+	chr10	97779296	97779917	111575	7	4	2	9	7	6	4	2	8	2	4	4	11	6	1	3	8	7	0.000194788	0.0687927	0.392392	0.000198321	0.000239113	0.00543529	0.0534079	0.394221	0.0012376	0.367755	0.0714219	0.0951339	1.23176e-05	0.0049848	1	0.249789	0.000314397	0.000915649	3_1_3_0	2_0_1_1	0_1_1_0
CCAR1	NM_001282959	CCAR1_70480900	chr10	70480900	1	+	chr10	70468665	70469622	-12235	10	6	6	10	1	3	11	17	9	10	9	20	12	7	7	8	9	3	0.0019059	0.117647	0.183165	0.0490398	1	0.456337	0.000646235	1.25815e-05	0.112948	0.00830146	0.0309686	8.37831e-06	0.0902978	0.08826	0.0496299	0.208369	0.0764901	0.485703	9_1_0_0	6_0_0_0	6_0_0_0
CCAR1	NM_001282959	CCAR1_70480900	chr10	70480900	1	+	chr10	70488659	70489247	7759	11	5	10	3	4	5	4	14	14	6	14	17	13	5	1	10	9	10	0.00296029	0.239617	0.0576422	0.540457	0.276222	0.306439	0.313569	0.00316986	0.0356369	0.183884	0.00348024	0.00145183	0.139	0.291843	1	0.203698	0.134671	0.0740705	6_5_0_0	1_4_0_0	7_3_0_0
CCAR1	NM_001282959	CCAR1_70480900	chr10	70480900	1	+	chr10	70499261	70500912	18361	3	6	7	7	1	4	1	15	20	9	20	15	8	6	6	10	3	6	0.3245	0.0739053	0.0685232	0.117416	1	0.294322	1	1.56705e-05	5.18265e-06	0.00777817	1.54419e-09	0.000109348	0.179141	0.100633	0.0542752	0.0588853	0.466699	0.143048	0_3_0_0	3_3_0_0	5_2_0_0
CCDC172	NM_198515	CCDC172_118083939	chr10	118083939	1	+	chr10	118080892	118081420	-3047	17	28	21	34	28	18	26	12	16	20	18	26	25	17	32	25	25	31	2.45657e-05	1.5284e-10	0.000297344	5.13376e-09	1.11022e-15	0.000735139	4.21662e-10	0.0387122	0.0431125	5.13489e-05	0.00158854	1.96028e-05	0.0171261	0.000895916	3.21965e-13	0.00801821	0.000113638	2.59527e-07	0_0_17_0	0_0_27_1	2_0_19_0
CCDC186	NM_001321829	CCDC186_115933979	chr10	115933979	1	-	chr10	115908918	115909902	-25061	4	6	11	3	7	5	4	3	4	4	6	5	6	3	6	8	12	11	0.1602	0.0454572	0.000544714	0.429493	0.0112897	0.134697	0.159589	0.361488	0.338692	0.212281	0.065568	0.178745	0.223997	0.352222	0.0290221	0.0662375	0.000559692	0.000933323	3_0_1_0	3_1_2_0	5_4_1_1
CCDC186	NM_001321829	CCDC186_115933979	chr10	115933979	1	-	chr10	115920275	115921239	-13704	9	10	7	6	7	15	4	9	12	6	4	4	15	5	11	19	9	9	0.00520151	0.00436247	0.112407	0.239644	0.0290831	0.000127462	0.242471	0.0304219	0.0290714	0.122678	0.337383	0.379341	0.0263101	0.228166	0.000824917	0.00114508	0.0698559	0.05159	3_1_3_2	2_3_3_2	2_3_1_1
CCDC186	NM_001321829	CCDC186_115933979	chr10	115933979	1	-	chr10	115946448	115947009	12469	6	12	10	10	5	15	10	4	3	6	4	12	23	12	12	16	17	10	0.0771885	0.000874215	0.0223636	0.0490398	0.139203	0.000159199	0.0021564	0.336703	0.532558	0.128444	0.339591	0.0109903	0.000638823	0.00214906	0.000372792	0.00937511	0.000381364	0.0313788	6_0_0_0	3_3_3_3	4_4_2_0
CCDC186	NM_001321829	CCDC186_115933979	chr10	115933979	1	-	chr10	115966082	115966912	32103	3	2	6	3	4	5	2	2	4	3	5	5	13	8	4	11	6	1	0.259485	0.468257	0.0585107	0.406078	0.136462	0.111081	0.439994	0.491307	0.31197	0.318973	0.109409	0.1462	0.00204364	0.00499282	0.130715	0.00360262	0.0811179	1	1_2_0_0	1_1_0_0	1_5_0_0
CCDC186	NM_001321829	CCDC186_115933979	chr10	115933979	1	-	chr10	115966912	115967965	32933	4	6	5	8	7	5	1	5	2	5	2	2	16	6	6	14	15	13	0.128747	0.0326318	0.11965	0.0270911	0.00565715	0.111081	1	0.110497	0.552345	0.0946958	0.492079	0.514736	0.000105116	0.0415	0.0181042	0.000143031	1.54856e-06	1.51583e-05	2_1_0_1	5_1_0_0	3_1_0_1
CCDC186	NM_001321829	CCDC186_115933979	chr10	115933979	1	-	chr10	116001154	116001911	67175	3	5	1	6	0	5	1	2	3	1	3	4	10	7	6	3	8	5	0.19108	0.0323069	1	0.0348496	1	0.0451599	1	0.43729	0.325697	1	0.239822	0.150997	0.000918516	0.00266331	0.00449398	0.317937	0.00135386	0.05128	0_2_1_0	3_2_0_0	0_1_0_0
CCDC6	NM_005436	CCDC6_61666414	chr10	61666414	1	-	chr10	61625553	61626027	-40861	2	0	1	4	0	2	7	8	5	2	1	3	9	2	2	4	4	2	0.415881	1	1	0.248401	1	0.468656	0.00297225	0.00382066	0.165173	0.453006	1	0.337484	0.0202916	0.46032	0.420206	0.271979	0.210202	0.478726	2_0_0_0	0_0_0_0	0_1_0_0
CCNY	NM_181698	CCNY_35535908	chr10	35535908	1	+	chr10	35612094	35612479	76186	2	2	4	4	1	2	2	0	9	7	1	3	3	3	2	6	1	5	0.37214	0.401406	0.110039	0.163297	1	0.413107	0.378128	1	0.00139719	0.00223643	1	0.263334	0.330845	0.221795	0.369454	0.0316094	1	0.0414845	0_2_0_0	1_1_0_0	4_0_0_0
CCNY	NM_181698	CCNY_35535908	chr10	35535908	1	+	chr10	35627722	35628031	91814	4	2	0	1	3	3	5	3	4	4	3	6	8	7	2	3	6	5	0.0576447	0.398025	1	1	0.184674	0.221495	0.0133628	0.225162	0.161387	0.0811339	0.210956	0.0144866	0.00466826	0.00114149	0.351165	0.281605	0.0161756	0.0311172	2_2_0_0	0_2_0_0	0_0_0_0
CCNY	NM_181698	CCNY_35535908	chr10	35535908	1	+	chr10	35630077	35630867	94169	5	4	9	8	2	5	1	3	9	5	4	15	13	7	2	11	6	6	0.0164971	0.0710886	2.93868e-05	0.00145624	0.365871	0.0303934	1	0.221779	0.000524046	0.0273207	0.0896463	1.56379e-11	7.21059e-07	0.000946031	0.352888	4.77741e-06	0.0129295	0.00834116	3_2_0_0	2_2_0_0	5_4_0_0
CCNY	NM_181698	CCNY_35535908	chr10	35535908	1	+	chr10	35634446	35635365	98538	1	2	5	6	7	5	5	8	8	9	6	8	4	0	1	5	5	2	1	0.382357	0.0264327	0.0210886	0.000451083	0.0265201	0.0152418	0.000217604	0.00204207	1.06938e-05	0.00597803	0.000371897	0.174645	1	1	0.053647	0.0449602	0.400927	0_1_0_0	0_0_0_2	3_2_0_0
CCNY	NM_181698	CCNY_35535908	chr10	35535908	1	+	chr10	35635925	35639652	100017	6	1	6	5	2	6	3	3	5	3	9	7	6	8	3	8	5	5	0.00286023	1	0.00681476	0.0568898	0.363291	0.00608862	0.161395	0.220953	0.0626958	0.198556	2.33931e-05	0.00247623	0.0317824	0.00010475	0.157752	0.00127442	0.0349874	0.0285452	2_2_1_1	1_0_0_0	3_3_0_0
CCNY	NM_181698	CCNY_35535908	chr10	35535908	1	+	chr10	35636678	35639652	100770	2	1	1	6	3	1	5	3	9	7	5	7	10	6	2	5	7	6	0.362393	1	1	0.0195858	0.170865	1	0.0131785	0.220953	0.000324119	0.000968261	0.0291256	0.00247623	0.000144052	0.00511027	0.352168	0.0568659	0.00204657	0.00712668	1_1_0_0	1_0_0_0	1_0_0_0
CCNY	NM_181698	CCNY_35535908	chr10	35535908	1	+	chr10	35639669	35640935	103761	4	4	4	8	1	5	5	9	7	6	5	7	8	6	2	6	5	8	0.049878	0.0713672	0.0805574	0.00104113	1	0.0239683	0.0127341	2.27641e-05	0.00729043	0.0045334	0.0277373	0.00192424	0.00262681	0.00407547	0.339917	0.0145574	0.033754	0.000132979	2_0_1_1	0_3_0_1	3_1_0_0
CCNY	NM_181698	CCNY_35535908	chr10	35535908	1	+	chr10	35645765	35646803	109857	6	3	4	3	1	5	3	5	3	2	8	8	7	3	4	5	5	1	0.00195822	0.181856	0.0825599	0.262473	1	0.0244786	0.157235	0.0254719	0.27312	0.372428	0.000108617	0.00033293	0.00909161	0.183475	0.0463731	0.046851	0.0389113	1	1_4_0_1	1_1_1_0	1_3_0_0
CCNY	NM_181698	CCNY_35535908	chr10	35535908	1	+	chr10	35656524	35657272	120616	1	0	6	7	2	5	5	8	7	3	7	6	4	4	1	5	6	2	1	1	0.00440776	0.00357225	0.355578	0.0201446	0.0110528	0.000114927	0.00542584	0.176614	0.000905942	0.00829856	0.142243	0.060778	1	0.0394168	0.00604356	0.375008	0_0_1_0	0_0_0_0	1_5_0_0
CCNY	NM_181698	CCNY_35535908	chr10	35535908	1	+	chr10	35689255	35690316	153347	1	2	4	8	4	0	6	6	1	8	3	1	1	2	0	3	3	5	1	0.358307	0.0665099	0.000387148	0.0453561	1	0.00126345	0.00391161	1	3.70648e-05	0.175235	1	1	0.358612	1	0.220398	0.193014	0.0167146	1_0_0_0	2_0_0_0	4_0_0_0
CCSER2	NM_001284241	CCSER2_86088344	chr10	86088344	1	+	chr10	86052118	86053232	-36226	7	8	4	3	3	1	4	6	7	5	7	12	5	6	1	6	9	2	0.00383107	0.0018529	0.189418	0.388685	0.262469	1	0.117939	0.0447493	0.060836	0.0771231	0.0160109	5.91001e-05	0.229968	0.0312534	1	0.120987	0.00450307	0.493701	5_1_1_0	5_1_0_2	3_1_0_0
CCSER2	NM_001284241	CCSER2_86088344	chr10	86088344	1	+	chr10	86054225	86055265	-34119	1	3	7	5	4	1	7	4	7	5	8	10	2	6	1	4	7	4	1	0.28656	0.0180241	0.164131	0.129777	1	0.004876	0.193106	0.0622308	0.0840085	0.00481379	0.00127035	0.568651	0.0339788	1	0.294718	0.031529	0.210162	1_0_0_0	3_0_0_0	5_2_0_0
CCSER2	NM_001284241	CCSER2_86088344	chr10	86088344	1	+	chr10	86059399	86060400	-28945	3	5	1	9	7	4	5	5	7	4	11	11	4	1	6	6	8	1	0.279762	0.100337	1	0.0167385	0.0083802	0.223057	0.0649865	0.127051	0.0860273	0.200191	0.00020324	0.00113113	0.386266	1	0.026121	0.162954	0.0259831	1	0_1_1_1	3_2_0_0	1_0_0_0
CCSER2	NM_001284241	CCSER2_86088344	chr10	86088344	1	+	chr10	86099836	86100468	11492	11	6	7	13	3	3	5	9	18	4	13	15	13	10	3	15	9	5	0.00110775	0.13103	0.142144	0.0132586	0.382603	0.468064	0.164453	0.0401453	0.00177309	0.329576	0.00233097	0.00183828	0.086159	0.0164942	0.407408	0.0231346	0.091548	0.30647	7_3_0_1	2_2_1_1	2_5_0_0
CCSER2	NM_001284241	CCSER2_86088344	chr10	86088344	1	+	chr10	86100468	86101027	12124	7	12	6	7	8	7	5	2	10	7	14	20	11	3	3	4	6	4	0.0366055	0.000874215	0.183165	0.174883	0.0138755	0.101498	0.149696	0.564302	0.0768694	0.0736439	0.000450232	8.37831e-06	0.121438	0.440991	0.393803	0.482887	0.241106	0.383398	5_0_1_1	6_6_0_0	4_1_1_0
CCSER2	NM_001284241	CCSER2_86088344	chr10	86088344	1	+	chr10	86176746	86177568	88402	3	3	5	6	6	5	7	8	9	4	7	2	6	0	4	6	4	2	0.171019	0.200806	0.0306064	0.0229296	0.0034246	0.0313799	0.000601514	0.000376388	0.000699211	0.0822107	0.00168816	0.425387	0.0403237	1	0.0532398	0.0218736	0.108468	0.403306	3_0_0_0	3_0_0_0	3_2_0_0
CCSER2	NM_001284241	CCSER2_86088344	chr10	86088344	1	+	chr10	86181651	86181932	93307	3	2	3	5	4	5	6	1	12	8	5	6	11	4	3	5	13	6	0.184847	0.383842	0.219212	0.0576807	0.0630704	0.0264926	0.0024176	1	1.05505e-06	0.000147238	0.026895	0.0135792	3.41009e-05	0.0794706	0.156898	0.0672906	2.43706e-09	0.00911353	2_1_0_0	0_2_0_0	1_1_1_0
CCSER2	NM_001284241	CCSER2_86088344	chr10	86088344	1	+	chr10	86187022	86188073	98678	1	4	8	6	2	3	5	7	6	11	3	13	13	7	6	7	7	8	1	0.0728852	0.000155699	0.0210886	0.36857	0.206189	0.0152418	0.00147054	0.0254827	3.64415e-08	0.201171	9.84513e-10	6.38617e-07	0.000619075	0.00194308	0.00492873	0.00344137	0.000233361	0_1_0_0	2_2_0_0	4_4_0_0
CCSER2	NM_001284241	CCSER2_86088344	chr10	86088344	1	+	chr10	86188073	86190310	99729	3	2	2	5	2	1	3	1	7	3	6	8	8	2	2	10	8	7	0.167342	0.38675	0.396095	0.0587196	0.364026	1	0.172561	1	0.00838483	0.20234	0.0063218	0.000436579	0.00373439	0.389188	0.356172	3.11619e-05	0.000526173	0.00138353	1_2_0_0	1_1_0_0	1_1_0_0
CCSER2	NM_001284241	CCSER2_86088344	chr10	86088344	1	+	chr10	86195123	86195670	106779	3	2	3	4	6	5	2	5	9	1	5	2	8	5	7	8	4	7	0.162781	0.381625	0.202491	0.138271	0.0028249	0.0288526	0.356014	0.0263008	0.00020675	1	0.0250849	0.409179	0.00277858	0.0191611	0.000244258	0.00103094	0.0965781	0.00117608	1_2_0_0	2_0_0_0	0_2_0_1
CCSER2	NM_001284241	CCSER2_86088344	chr10	86088344	1	+	chr10	86211591	86212575	123247	1	3	3	3	3	2	1	3	8	0	3	5	11	6	3	5	1	4	1	0.167618	0.185852	0.246752	0.156557	0.378737	1	0.195821	0.00122045	1	0.183361	0.02902	3.17034e-06	0.00394485	0.134653	0.0428957	1	0.0722422	0_0_0_1	2_1_0_0	1_1_0_1
CCSER2	NM_001284241	CCSER2_86088344	chr10	86088344	1	+	chr10	86280973	86282422	192629	3	2	5	1	2	4	8	0	5	6	4	1	3	5	3	3	7	8	0.130735	0.34574	0.0146195	1	0.331388	0.054541	4.01322e-06	1	0.033319	0.00198952	0.0539403	1	0.229725	0.0106313	0.122449	0.200622	0.000465346	2.13117e-05	2_1_0_0	2_0_0_0	4_1_0_0
CELF2	NM_001326317	CELF2_10504477	chr10	10504477	1	+	chr10	10491147	10491872	-13330	4	8	5	2	3	11	7	10	9	7	8	12	21	16	7	17	10	10	0.239341	0.0259404	0.257524	0.60181	0.357488	0.00658367	0.035652	0.0152041	0.107581	0.0693655	0.0561946	0.00870495	0.00135552	2.55195e-05	0.0426657	0.0039985	0.0423987	0.029155	1_3_0_0	1_2_3_2	1_2_1_1
CELF2	NM_001326317	CELF2_10504477	chr10	10504477	1	+	chr10	10906474	10907831	401997	1	3	2	2	2	2	2	3	1	4	0	2	8	7	0	5	2	2	1	0.115817	0.325012	0.353386	0.301272	0.318264	0.294737	0.12634	1	0.0322853	1	0.329916	1.98504e-05	2.94879e-05	1	0.00930042	0.32416	0.314035	1_0_0_0	1_1_1_0	0_2_0_0
CELF2	NM_001326317	CELF2_10504477	chr10	10504477	1	+	chr10	11007847	11011326	503370	4	3	3	6	2	1	2	3	3	1	7	6	5	4	5	7	2	4	0.0185108	0.105875	0.117553	0.00130301	0.290563	1	0.284564	0.112806	0.142633	1	2.82059e-05	0.000634755	0.00875357	0.0249033	0.00235757	7.3474e-05	0.312434	0.0264947	0_3_0_1	2_1_0_0	0_3_0_0
CELF2	NM_001326317	CELF2_10504477	chr10	10504477	1	+	chr10	11019406	11020750	514929	3	3	3	5	2	0	3	2	1	2	2	4	6	2	3	1	7	5	0.0901599	0.104107	0.117363	0.00873118	0.289089	1	0.0945807	0.303881	1	0.301516	0.303436	0.030969	0.00118532	0.296468	0.0904063	1	3.79435e-05	0.00402936	1_1_0_1	2_0_0_1	2_1_0_0
CELF2	NM_001326317	CELF2_10504477	chr10	10504477	1	+	chr10	11021584	11022143	517107	0	1	4	8	2	1	1	3	12	6	3	3	11	4	2	5	1	3	1	1	0.0296493	7.24795e-06	0.288706	1	1	0.110959	1.8443e-12	0.000385157	0.111005	0.119382	1.3894e-10	0.0239621	0.278022	0.00678509	1	0.108949	0_0_0_0	1_0_0_0	1_3_0_0
CELF2	NM_001326317	CELF2_10504477	chr10	10504477	1	+	chr10	11026181	11027322	521704	1	4	6	3	2	4	1	3	3	3	2	3	7	4	5	7	2	5	1	0.0235356	0.000512822	0.139966	0.28798	0.0278621	1	0.110577	0.140131	0.10878	0.302857	0.118954	0.000106999	0.0239259	0.00219258	6.88688e-05	0.30976	0.00397979	1_0_0_0	3_1_0_0	2_2_2_0
CELF2	NM_001326317	CELF2_10504477	chr10	10504477	1	+	chr10	11027398	11029157	522921	0	3	5	6	2	3	1	2	9	2	2	3	9	4	3	6	2	2	1	0.103181	0.00481764	0.00117077	0.287979	0.113242	1	0.302905	2.84109e-07	0.300696	0.302938	0.118968	2.66045e-07	0.0238419	0.0893977	0.000835352	0.309574	0.30058	0_0_0_0	1_2_0_0	3_2_0_0
CELF2	NM_001326317	CELF2_10504477	chr10	10504477	1	+	chr10	11030036	11030808	525559	5	1	2	2	5	6	2	2	8	5	2	3	6	3	4	4	8	2	0.00218484	1	0.309069	0.333988	0.00285007	0.000446713	0.282422	0.302661	6.73685e-06	0.0039111	0.302509	0.118883	0.00112785	0.103459	0.0179148	0.0356892	1.502e-06	0.30073	3_2_0_0	0_1_0_0	2_0_0_0
CELF2	NM_001326317	CELF2_10504477	chr10	10504477	1	+	chr10	11030945	11032258	526468	4	5	1	6	2	6	3	5	5	4	4	5	6	5	2	10	5	7	0.0179812	0.00334141	1	0.0011432	0.28781	0.00044515	0.0935742	0.00411684	0.00838278	0.0256948	0.0266631	0.00515944	0.00111588	0.0033857	0.276614	2.67197e-09	0.00485319	2.31492e-05	0_4_0_0	3_1_1_0	0_1_0_0
CELF2	NM_001326317	CELF2_10504477	chr10	10504477	1	+	chr10	11032258	11032651	527781	3	5	2	2	2	3	2	4	7	7	3	6	5	5	3	2	1	5	0.0894067	0.0033381	0.308799	0.333569	0.287665	0.112986	0.282388	0.0264352	0.000106513	2.22282e-05	0.110248	0.000560822	0.00809513	0.0033581	0.0890442	0.322522	1	0.003973	0_2_1_0	1_3_1_0	2_0_0_0
CELF2	NM_001326317	CELF2_10504477	chr10	10504477	1	+	chr10	11032651	11033363	528174	4	2	3	5	5	3	4	5	10	4	2	7	5	2	3	2	8	5	0.0179624	0.293509	0.115352	0.00826826	0.00282091	0.113001	0.0194966	0.0040732	7.11316e-09	0.0258526	0.302115	3.91662e-05	0.00810188	0.294214	0.089158	0.322684	1.46901e-06	0.00397856	2_2_0_0	1_1_0_0	2_1_0_0
CELF2	NM_001326317	CELF2_10504477	chr10	10504477	1	+	chr10	11036644	11037413	532167	5	8	5	3	1	1	5	2	4	4	5	4	7	4	3	6	2	5	0.0021759	4.99057e-07	0.00460907	0.138243	1	1	0.00245412	0.301351	0.0407323	0.0257927	0.0040723	0.0302449	9.85329e-05	0.0231336	0.0887172	0.000805725	0.308847	0.0039723	3_1_1_0	6_2_0_0	3_1_1_0
CELF2	NM_001326317	CELF2_10504477	chr10	10504477	1	+	chr10	11037901	11038721	533424	2	2	7	3	2	4	10	12	12	5	5	7	9	11	4	10	7	3	0.277438	0.292979	3.0882e-05	0.138059	0.287499	0.0274954	3.08142e-11	1.19904e-14	1.34992e-12	0.00394116	0.00403827	3.78821e-05	2.34547e-07	7.73381e-13	0.0176961	2.48474e-09	3.41801e-05	0.108742	0_2_0_0	2_0_0_0	5_1_0_1
CELF2	NM_001326317	CELF2_10504477	chr10	10504477	1	+	chr10	11039966	11040339	535489	8	3	4	1	1	5	6	2	1	5	6	11	3	5	1	3	6	5	1.62306e-07	0.101971	0.0284817	1	1	0.0043334	0.000185459	0.301289	1	0.00394709	0.000393692	8.45146e-12	0.13685	0.00322362	1	0.128046	0.000511976	0.00397404	6_2_0_0	2_1_0_0	3_1_0_0
CELF2	NM_001326317	CELF2_10504477	chr10	10504477	1	+	chr10	11040339	11040575	535862	0	1	4	4	1	2	1	2	4	3	3	2	4	1	1	3	5	5	1	1	0.0284817	0.0403232	1	0.305184	1	0.301289	0.0404771	0.108614	0.109363	0.311472	0.0398674	1	1	0.128046	0.00483247	0.00397404	0_0_0_0	1_0_0_0	3_1_0_0
CELF2	NM_001326317	CELF2_10504477	chr10	10504477	1	+	chr10	11041793	11042054	537316	3	5	2	2	3	2	4	3	6	2	3	5	6	3	7	6	2	6	0.0896172	0.00325896	0.307558	0.332432	0.0973883	0.30474	0.0191901	0.108946	0.0011083	0.300578	0.109466	0.00504507	0.00106661	0.101555	6.21789e-06	0.000791882	0.308871	0.000377843	0_3_0_0	4_1_0_0	1_1_0_0
CELF2	NM_001326317	CELF2_10504477	chr10	10504477	1	+	chr10	11042054	11043092	537577	7	7	7	8	3	5	3	5	5	5	5	9	13	7	7	10	10	5	6.63448e-06	1.51836e-05	3.04095e-05	5.9758e-06	0.0973883	0.00428704	0.09257	0.00397453	0.00813584	0.00394472	0.00406095	4.4757e-08	7.99361e-15	1.45666e-05	6.21789e-06	2.38733e-09	6.35794e-10	0.00393684	4_3_0_0	5_1_0_1	3_3_1_0
CELF2	NM_001326317	CELF2_10504477	chr10	10504477	1	+	chr10	11043092	11044189	538615	2	1	4	9	6	7	1	4	8	4	2	4	12	5	4	8	4	7	0.277594	1	0.028399	2.38146e-07	0.00022867	2.67155e-05	1	0.0258917	6.1558e-06	0.025808	0.301239	0.0300491	1.07603e-12	0.00320766	0.0177059	3.24895e-06	0.0292652	2.24307e-05	0_2_0_0	1_0_0_0	1_3_0_0
CELF2	NM_001326317	CELF2_10504477	chr10	10504477	1	+	chr10	11048475	11049556	543998	2	6	3	2	3	3	2	5	3	5	5	5	6	2	4	4	7	10	0.277342	0.00028345	0.113865	0.331963	0.0970879	0.111693	0.280719	0.00389354	0.137881	0.00392179	0.00397666	0.00490601	0.0010349	0.292837	0.0177607	0.0348508	3.40655e-05	2.28994e-10	0_1_1_0	5_1_0_0	3_0_0_0
CELF2	NM_001326317	CELF2_10504477	chr10	10504477	1	+	chr10	11049846	11050668	545369	6	4	6	6	1	5	5	6	5	3	4	7	11	6	7	10	4	1	0.000155241	0.0228116	0.000459837	0.00106219	1	0.00426717	0.00238337	0.000371548	0.00807565	0.108212	0.0258693	3.51855e-05	8.53917e-11	0.000275541	6.41521e-06	2.23421e-09	0.029044	1	2_3_1_0	1_3_0_0	3_3_0_0
CELF2	NM_001326317	CELF2_10504477	chr10	10504477	1	+	chr10	11050319	11050668	545842	4	8	5	3	2	3	2	5	7	5	5	5	15	6	1	7	5	9	0.0179175	4.72777e-07	0.00450566	0.136772	0.286977	0.111674	0.28049	0.00389879	9.94739e-05	0.00390785	0.00395268	0.00489302	0	0.000275541	1	6.13901e-05	0.00476705	1.70528e-08	2_2_0_0	4_4_0_0	2_3_0_0
CELF2	NM_001326317	CELF2_10504477	chr10	10504477	1	+	chr10	11050668	11050843	546191	1	2	2	2	2	2	4	3	5	2	4	7	8	0	4	6	5	10	1	0.292093	0.306971	0.331313	0.286861	0.304514	0.0189511	0.108279	0.00807311	0.29995	0.0258069	3.52163e-05	5.27448e-06	1	0.0177612	0.000769983	0.00474275	2.26285e-10	1_0_0_0	1_1_0_0	1_0_0_1
CELF2	NM_001326317	CELF2_10504477	chr10	10504477	1	+	chr10	11050843	11051260	546366	2	2	4	6	2	0	2	5	6	1	3	2	11	6	0	10	2	1	0.277142	0.292093	0.0281117	0.00105639	0.286861	1	0.280425	0.00390082	0.00109553	1	0.108369	0.310059	8.42975e-11	0.000273633	1	2.1969e-09	0.308131	1	1_1_0_0	0_2_0_0	2_2_0_0
CELF2	NM_001326317	CELF2_10504477	chr10	10504477	1	+	chr10	11051260	11051499	546783	0	2	6	3	6	2	1	1	9	4	7	1	6	9	4	4	1	4	1	0.292093	0.000459619	0.136607	0.000222124	0.304514	1	1	2.38493e-07	0.0256623	2.25551e-05	1	0.00102007	8.57417e-09	0.0177612	0.0346663	1	0.0253244	0_0_0_0	2_0_0_0	4_2_0_0
CELF2	NM_001326317	CELF2_10504477	chr10	10504477	1	+	chr10	11051499	11052483	547022	4	5	10	5	3	3	8	7	4	10	6	6	11	7	3	17	7	5	0.0178736	0.00320465	4.63149e-10	0.00784539	0.0966433	0.111614	2.00174e-07	2.17771e-05	0.0401864	2.4451e-10	0.000377985	0.000518889	8.32814e-11	1.43993e-05	0.0889204	0	3.30653e-05	0.00378062	2_2_0_0	4_1_0_0	5_3_1_1
CELF2	NM_001326317	CELF2_10504477	chr10	10504477	1	+	chr10	11052483	11052789	548006	2	6	7	5	3	2	5	5	5	3	5	6	15	3	1	3	6	7	0.277011	0.00027664	2.95324e-05	0.00782001	0.0965388	0.304329	0.0023407	0.00386281	0.00802573	0.108026	0.00395793	0.000516541	0	0.101443	1	0.126982	0.000496148	2.06231e-05	1_1_0_0	2_4_0_0	2_5_0_0
CELF2	NM_001326317	CELF2_10504477	chr10	10504477	1	+	chr10	11052789	11053974	548312	6	1	2	5	7	4	6	4	7	3	1	3	18	8	5	7	8	11	0.000154126	1	0.30694	0.00782001	1.05149e-05	0.0271117	0.000174096	0.0255473	9.82147e-05	0.108026	1	0.116501	0	4.60521e-07	0.00217753	6.10055e-05	1.37761e-06	1.72973e-12	3_3_0_0	1_0_0_0	1_1_0_0
CELF2	NM_001326317	CELF2_10504477	chr10	10504477	1	+	chr10	11054445	11055348	549968	3	5	5	8	3	8	1	2	4	3	4	4	7	4	3	10	6	4	0.0891406	0.00317869	0.00448892	5.35445e-06	0.0964784	9.98364e-07	1	0.299935	0.040019	0.107853	0.0258634	0.0293928	8.90377e-05	0.0227426	0.089062	2.18177e-09	0.000493058	0.0251668	1_2_0_0	2_2_1_0	3_1_0_1
CELF2	NM_001326317	CELF2_10504477	chr10	10504477	1	+	chr10	11055348	11056456	550871	3	2	3	7	3	5	4	5	10	4	6	5	7	4	3	8	6	3	0.0891964	0.291609	0.113513	9.05008e-05	0.0963781	0.00422412	0.018809	0.00386052	6.03749e-09	0.0254444	0.000380316	0.00482308	8.83943e-05	0.0227699	0.0889091	3.10323e-06	0.000490811	0.106895	1_2_0_0	2_0_0_0	3_0_0_0
CELF2	NM_001326317	CELF2_10504477	chr10	10504477	1	+	chr10	11055734	11057013	551257	4	1	4	6	3	5	2	3	5	4	6	3	10	7	0	3	9	6	0.0179205	1	0.0279709	0.00102043	0.0964146	0.00421089	0.280142	0.107882	0.00798938	0.0254732	0.000381837	0.116088	4.89049e-09	1.47727e-05	1	0.126976	3.47776e-08	0.000352848	1_3_0_0	1_0_0_0	2_2_0_0
CELF2	NM_001326317	CELF2_10504477	chr10	10504477	1	+	chr10	11056456	11057013	551979	2	8	4	8	6	5	2	3	9	5	5	2	7	5	3	7	3	5	0.277169	4.47905e-07	0.0279709	5.24788e-06	0.000218172	0.00421089	0.280142	0.107882	2.29817e-07	0.00384958	0.0039641	0.309381	8.83112e-05	0.0032209	0.0887414	6.09629e-05	0.114818	0.00376087	2_0_0_0	4_3_1_0	2_2_0_0
CELF2	NM_001326317	CELF2_10504477	chr10	10504477	1	+	chr10	11057013	11058344	552536	0	4	3	7	0	2	2	1	7	1	4	2	4	3	2	11	5	6	1	0.0224737	0.113455	8.97057e-05	1	0.30382	0.280074	1	9.6756e-05	1	0.0258538	0.309206	0.0385863	0.101592	0.276216	3.03082e-11	0.0046692	0.000351814	0_0_0_0	2_2_0_0	2_1_0_0
CELF2	NM_001326317	CELF2_10504477	chr10	10504477	1	+	chr10	11073326	11073852	568849	1	3	0	4	3	5	1	4	8	1	2	4	8	2	4	5	7	5	1	0.100517	1	0.0386341	0.0949047	0.00393779	1	0.0251537	5.20747e-06	1	0.298855	0.0287163	4.40404e-06	0.29134	0.0176099	0.00597835	2.99955e-05	0.003587	1_0_0_0	1_2_0_0	0_0_0_0
CELF2	NM_001326317	CELF2_10504477	chr10	10504477	1	+	chr10	11077051	11077467	572574	5	5	5	4	6	2	0	4	7	2	4	4	7	4	3	1	5	3	0.00212271	0.0030641	0.00442946	0.0385766	0.000202217	0.301136	1	0.0251448	8.8166e-05	0.299343	0.0252594	0.0287942	7.73457e-05	0.0223082	0.0884685	1	0.00454838	0.105046	1_4_0_0	1_4_0_0	5_0_0_0
CELF2	NM_001326317	CELF2_10504477	chr10	10504477	1	+	chr10	11078654	11079424	574177	1	5	4	5	0	4	5	5	12	4	2	2	6	3	5	2	6	2	1	0.00305692	0.0277703	0.00752539	1	0.0259565	0.00226381	0.00375609	8.04135e-13	0.0254897	0.298585	0.30797	0.000909313	0.10034	0.00211818	0.31734	0.000469547	0.296037	1_0_0_0	2_3_0_0	2_2_0_0
CELF2	NM_001326317	CELF2_10504477	chr10	10504477	1	+	chr10	11086283	11086717	581806	4	4	3	3	2	2	5	1	4	2	6	5	6	3	3	1	7	0	0.0174701	0.0216541	0.112836	0.133469	0.284085	0.30061	0.00223377	1	0.0384513	0.299042	0.000353396	0.00461166	0.000863109	0.0990861	0.0878646	1	2.85143e-05	1	4_0_0_0	3_1_0_0	3_0_0_0
CELF2	NM_001326317	CELF2_10504477	chr10	10504477	1	+	chr10	11087136	11088323	582659	4	1	3	6	2	4	4	2	2	3	0	5	6	5	4	4	1	2	0.0173876	1	0.112789	0.000948495	0.283966	0.0256422	0.0181966	0.298358	0.328702	0.107359	1	0.00460061	0.000855376	0.00297124	0.0174282	0.0320466	1	0.29438	2_2_0_0	1_0_0_0	1_1_1_0
CELF2	NM_001326317	CELF2_10504477	chr10	10504477	1	+	chr10	11110760	11111211	606283	4	1	1	6	5	5	0	2	2	4	1	3	1	0	0	4	2	6	0.0167936	1	1	0.00083739	0.00246138	0.00366027	1	0.29731	0.326228	0.025308	1	0.112643	1	1	1	0.0305201	0.301574	0.000280225	3_0_1_0	0_1_0_0	1_0_0_0
CELF2	NM_001326317	CELF2_10504477	chr10	10504477	1	+	chr10	11130417	11132059	625940	0	3	6	0	1	0	1	3	1	1	1	0	3	2	5	5	0	3	1	0.0965659	0.000382666	1	1	1	1	0.105079	1	1	1	1	0.123363	0.284666	0.00186989	0.00488306	1	0.100087	0_0_0_0	1_0_1_1	2_3_1_0
CELF2	NM_001326317	CELF2_10504477	chr10	10504477	1	+	chr10	11173672	11174183	669195	3	1	1	2	5	7	0	1	5	1	2	4	4	0	0	2	2	2	0.0830819	1	1	0.315669	0.00221969	1.47434e-05	1	1	0.00590665	1	0.289863	0.0262668	0.0293217	1	1	0.305402	0.292959	0.288198	1_1_1_0	0_1_0_0	0_0_1_0
CELF2	NM_001326317	CELF2_10504477	chr10	10504477	1	+	chr10	11176945	11178237	672468	2	2	2	2	1	4	2	2	5	3	2	2	2	0	2	3	7	5	0.268631	0.283056	0.297015	0.315106	1	0.0225883	0.270874	0.292429	0.00582155	0.100783	0.289595	0.301265	0.308522	1	0.267634	0.112587	1.46914e-05	0.00287291	1_1_0_0	0_2_0_0	1_1_0_0
CELF2	NM_001326317	CELF2_10504477	chr10	10504477	1	+	chr10	11188088	11188995	683611	3	2	8	5	6	7	1	3	4	2	1	7	3	4	1	5	2	5	0.0822515	0.28252	5.50537e-07	0.00537078	0.000153723	1.34919e-05	1	0.100527	0.032106	0.289964	1	2.22626e-05	0.114569	0.0190269	1	0.00437082	0.290999	0.00287098	3_0_0_0	2_0_0_0	7_1_0_0
CELF2	NM_001326317	CELF2_10504477	chr10	10504477	1	+	chr10	11192559	11195665	688082	2	1	3	6	1	2	4	0	1	3	4	1	5	2	2	7	5	5	0.267797	1	0.103645	0.000585771	1	0.290544	0.0160841	1	1	0.0987518	0.0213495	1	0.00455014	0.280705	0.267799	2.7429e-05	0.00307167	0.00286437	0_2_0_0	1_0_0_0	2_1_0_0
CELF2	NM_001326317	CELF2_10504477	chr10	10504477	1	+	chr10	11195726	11196000	691249	1	1	3	6	3	3	3	3	10	2	2	0	4	3	2	5	6	5	1	1	0.103823	0.000579344	0.0888968	0.0995093	0.0842657	0.100139	1.14587e-09	0.288266	0.287999	1	0.0279766	0.091679	0.268229	0.00432307	0.000259146	0.00288439	0_1_0_0	1_0_0_0	2_1_0_0
CELF2	NM_001326317	CELF2_10504477	chr10	10504477	1	+	chr10	11200900	11202237	696423	0	3	9	9	5	1	4	3	4	2	5	4	5	2	1	2	2	4	1	0.0933797	1.00878e-08	4.91206e-08	0.00210757	1	0.0160382	0.0993351	0.0316555	0.287603	0.00284169	0.0251994	0.00444639	0.280031	1	0.303712	0.290412	0.0212665	0_0_0_0	3_0_0_0	5_3_0_1
CELF2	NM_001326317	CELF2_10504477	chr10	10504477	1	+	chr10	11203295	11203749	698818	4	5	5	3	3	3	3	4	9	6	0	3	4	1	0	8	6	6	0.0151807	0.00249421	0.0033166	0.118827	0.0883672	0.0995419	0.0841861	0.0217349	5.94924e-08	0.000232014	1	0.107048	0.0276557	1	1	1.01855e-06	0.000253823	0.000234056	2_2_0_0	1_4_0_0	3_2_0_0
CELF2	NM_001326317	CELF2_10504477	chr10	10504477	1	+	chr10	11208542	11211149	704065	5	2	6	3	4	8	2	3	11	4	3	5	7	3	5	4	5	6	0.00163876	0.281648	0.000290219	0.11854	0.0174659	3.82423e-07	0.270425	0.0984473	1.18675e-11	0.021045	0.0968	0.00375735	2.76118e-05	0.0915893	0.00171087	0.0269187	0.00300664	0.000233196	2_2_0_1	1_1_0_0	4_1_1_0
CELF2	NM_001326317	CELF2_10504477	chr10	10504477	1	+	chr10	11209053	11212427	704576	5	7	6	7	5	5	2	8	10	5	4	5	7	8	4	7	5	5	0.00163876	8.38058e-06	0.000290219	3.85217e-05	0.00207911	0.00299129	0.270425	3.53063e-07	1.03387e-09	0.00282085	0.0208328	0.00375735	2.76118e-05	1.92453e-07	0.015469	2.58527e-05	0.00300664	0.00284744	2_3_0_0	2_5_0_0	3_3_0_0
CELF2	NM_001326317	CELF2_10504477	chr10	10504477	1	+	chr10	11211149	11212761	706672	5	6	4	7	6	3	6	7	11	6	7	6	9	3	1	12	9	8	0.00163318	0.000185673	0.0231847	3.8165e-05	0.000144797	0.0994118	0.000117536	1.19972e-05	1.15746e-11	0.000229816	1.08664e-05	0.000351213	2.60983e-08	0.0917078	1	1.59872e-14	7.12162e-09	3.36312e-07	0_5_0_0	5_1_0_0	2_2_0_0
CELF2	NM_001326317	CELF2_10504477	chr10	10504477	1	+	chr10	11213783	11214623	709306	2	1	4	8	4	1	6	5	6	2	5	5	2	3	1	9	3	6	0.266608	1	0.0230509	1.63668e-06	0.0173306	1	0.000117643	0.00290075	0.000583333	0.286941	0.00277348	0.00375455	0.304603	0.0912981	1	2.24587e-08	0.0996183	0.000232316	0_2_0_0	0_1_0_0	1_3_0_0
CELF2	NM_001326317	CELF2_10504477	chr10	10504477	1	+	chr10	11216612	11218387	712135	5	2	1	4	7	5	5	2	5	1	8	2	6	2	5	6	4	1	0.00161073	0.281689	1	0.0300724	5.7434e-06	0.00297791	0.00182621	0.288389	0.0052669	1	3.12603e-07	0.298844	0.000428499	0.279693	0.00173545	0.000404338	0.0219153	1	0_5_0_0	1_1_0_0	0_1_0_0
CELF2	NM_001326317	CELF2_10504477	chr10	10504477	1	+	chr10	11292247	11293448	787770	1	1	2	3	1	1	1	2	1	4	7	6	2	2	0	0	0	2	1	1	0.290363	0.113513	1	1	1	0.284788	1	0.0203711	1.00269e-05	0.000281859	0.300225	0.274424	1	1	1	0.281709	1_0_0_0	1_0_0_0	0_2_0_0
CELF2	NM_001326317	CELF2_10504477	chr10	10504477	1	+	chr10	11307439	11308195	802962	2	1	2	2	2	1	0	2	5	2	5	8	0	2	1	1	1	4	0.263568	1	0.289974	0.30584	0.270194	1	1	0.284698	0.00450975	0.284467	0.00264911	4.75215e-07	1	0.274131	1	1	1	0.0192376	1_1_0_0	0_1_0_0	2_0_0_0
CELF2	NM_001326346	CELF2_11206843	chr10	11206843	1	+	chr10	11188088	11188995	-18755	9	9	7	18	8	10	8	8	19	6	10	10	18	5	9	15	7	6	0.00147097	0.00522726	0.0685232	1.09052e-05	0.00602481	0.00627253	0.00786538	0.0309423	1.65024e-05	0.0875939	0.00493224	0.0133739	0.00148914	0.174516	0.00255778	0.00334093	0.114903	0.143048	0_0_4_5	0_0_8_1	0_0_6_1
CELF2	NM_001326346	CELF2_11206843	chr10	11206843	1	+	chr10	11211149	11212427	4306	11	8	14	14	12	21	18	19	15	10	16	15	31	8	20	14	16	16	0.00762756	0.0888715	0.0168041	0.0248879	0.00119185	4.38929e-05	1.2447e-05	0.000355799	0.0507926	0.0481019	0.00404637	0.0162705	0.00168826	0.12709	5.03147e-06	0.131811	0.0164385	0.010012	0_0_9_2	0_0_5_3	0_0_9_5
CFAP70	NM_001350933	CFAP70_75118617	chr10	75118617	1	-	chr10	75016459	75017530	-102158	5	0	1	4	2	5	2	4	11	6	5	10	7	6	2	2	5	2	0.0139363	1	1	0.121547	0.366056	0.0243277	0.353352	0.0924381	7.66237e-06	0.00407471	0.0226488	7.91453e-06	0.0121759	0.00463534	0.337294	0.44101	0.0385707	0.396001	0_1_3_1	0_0_0_0	0_0_1_0
CFAP70	NM_001350933	CFAP70_75118617	chr10	75118617	1	-	chr10	75020037	75020906	-98580	4	3	3	3	2	3	4	5	4	4	12	12	7	6	1	7	10	3	0.0551388	0.190253	0.20527	0.27249	0.36857	0.206189	0.0592214	0.0296491	0.151047	0.0785596	2.2399e-09	2.18936e-08	0.0125975	0.00406324	1	0.00492873	1.26315e-05	0.214088	0_2_2_0	0_2_0_1	1_1_1_0
CFAP70	NM_001350933	CFAP70_75118617	chr10	75118617	1	-	chr10	75023436	75023914	-95181	3	0	0	7	3	6	4	12	11	5	9	9	13	6	5	7	7	2	0.164439	1	1	0.0061524	0.181055	0.0085256	0.0571467	1.2914e-08	1.2492e-05	0.0282017	1.47517e-05	8.56796e-05	7.13175e-07	0.00509797	0.010056	0.00558984	0.00266522	0.400672	1_0_2_0	0_0_0_0	0_0_0_0
CFAP70	NM_001350933	CFAP70_75118617	chr10	75118617	1	-	chr10	75028098	75028392	-90519	4	2	1	1	1	0	8	5	10	3	8	7	9	2	2	7	7	3	0.0587752	0.38869	1	1	1	1	4.81155e-05	0.0371397	0.000146407	0.20043	0.000175298	0.00385336	0.00144551	0.392813	0.363909	0.00789482	0.00256684	0.2299	1_0_1_2	0_1_1_0	0_0_1_0
CFAP70	NM_001350933	CFAP70_75118617	chr10	75118617	1	-	chr10	75028682	75030531	-89935	4	1	4	10	5	9	7	4	6	4	3	10	9	8	3	7	7	4	0.0599589	1	0.0908442	3.60478e-05	0.0181191	3.00301e-05	0.000294622	0.0993136	0.0265695	0.0787557	0.21236	7.1113e-06	0.00136074	0.000128317	0.154921	0.00648777	0.00248765	0.0911467	0_1_1_2	0_0_0_1	1_1_2_0
CFAP70	NM_001350933	CFAP70_75118617	chr10	75118617	1	-	chr10	75030531	75030906	-88086	3	4	1	9	2	4	2	5	11	8	4	6	5	3	3	5	4	4	0.171019	0.0810519	1	0.00033767	0.369853	0.0929143	0.373918	0.0361583	2.24291e-05	0.000150329	0.0935536	0.0140871	0.0928579	0.202755	0.159646	0.0611931	0.108468	0.093994	1_1_0_1	1_0_3_0	0_0_1_0
CFAP70	NM_001350933	CFAP70_75118617	chr10	75118617	1	-	chr10	75033209	75034472	-85408	8	6	4	7	5	3	5	8	14	11	10	10	15	4	4	14	10	5	4.44766e-05	0.00568825	0.100355	0.00767514	0.0222536	0.228247	0.0156228	0.000332742	7.33908e-08	2.03107e-07	4.2717e-06	1.96193e-05	3.5893e-08	0.0916404	0.0622746	4.04175e-09	8.30984e-06	0.0300604	3_2_3_0	2_1_3_0	2_0_1_1
CFAP70	NM_001350933	CFAP70_75118617	chr10	75118617	1	-	chr10	75034974	75036385	-83643	3	10	2	10	7	9	15	10	15	13	13	15	11	9	6	11	14	13	0.170797	1.44839e-06	0.41207	6.96164e-05	0.000573821	4.21018e-05	4.44089e-16	6.03261e-06	4.91513e-09	5.17864e-11	7.80369e-10	6.85785e-12	7.88761e-05	2.51538e-05	0.00323164	1.23038e-05	3.48012e-10	6.38104e-10	0_2_1_0	1_4_2_3	1_0_1_0
CFAP70	NM_001350933	CFAP70_75118617	chr10	75118617	1	-	chr10	75035799	75036385	-82818	2	6	4	4	1	3	4	5	13	3	3	5	9	8	3	5	8	4	0.369767	0.00701275	0.103923	0.160376	1	0.217831	0.0638749	0.0441493	1.31999e-06	0.20966	0.22438	0.0485526	0.00151592	0.000242516	0.172169	0.0768101	0.000814795	0.107969	0_0_1_1	1_4_1_0	1_0_2_1
CFAP70	NM_001350933	CFAP70_75118617	chr10	75118617	1	-	chr10	75037741	75037993	-80876	3	2	5	5	5	1	3	4	11	5	9	8	5	3	3	1	7	1	0.169221	0.388253	0.0309711	0.0659353	0.017251	1	0.164316	0.103194	2.33448e-05	0.0321831	2.96311e-05	0.00115088	0.101572	0.206843	0.166348	1	0.0034452	1	1_0_1_1	2_0_0_0	1_0_2_2
CFAP70	NM_001350933	CFAP70_75118617	chr10	75118617	1	-	chr10	75039074	75040002	-79543	3	2	5	1	2	6	4	5	15	8	3	10	5	4	1	3	2	4	0.172184	0.388198	0.0383139	1	0.375278	0.010489	0.0636054	0.0354371	5.1398e-09	0.000229812	0.221007	3.02044e-05	0.106992	0.0919147	1	0.286153	0.430451	0.111489	0_1_2_0	0_1_0_1	3_0_1_1
CFAP70	NM_001350933	CFAP70_75118617	chr10	75118617	1	-	chr10	75042396	75042954	-76221	7	3	1	3	1	3	11	3	12	3	15	8	10	3	2	3	3	1	0.0005011	0.214595	1	0.296469	1	0.22777	2.27429e-08	0.240866	1.06666e-05	0.226971	3.5818e-12	0.00115783	0.000476763	0.221795	0.369454	0.29911	0.261101	1	1_2_0_4	1_1_0_1	0_1_0_0
CFAP70	NM_001350933	CFAP70_75118617	chr10	75118617	1	-	chr10	75052625	75053227	-65992	3	3	9	3	1	7	8	9	14	5	5	12	8	3	3	11	2	8	0.188251	0.232884	0.000101339	0.312234	1	0.00361243	0.000100814	0.000104498	3.96149e-07	0.0421466	0.0423022	1.13253e-06	0.0124318	0.23618	0.188416	9.25955e-05	0.446231	0.000921835	0_0_1_2	0_2_1_0	1_4_2_2
CFAP70	NM_001350933	CFAP70_75118617	chr10	75118617	1	-	chr10	75054851	75055637	-63766	3	5	0	5	3	3	7	8	11	7	6	12	8	1	3	3	3	6	0.184237	0.0335164	1	0.0872465	0.196161	0.240491	0.000624118	0.000919596	0.000115026	0.00213091	0.0126771	7.92067e-07	0.011104	1	0.18778	0.32087	0.272024	0.0161348	2_0_0_1	2_2_1_0	0_0_0_0
CFAP70	NM_001350933	CFAP70_75118617	chr10	75118617	1	-	chr10	75055637	75055927	-62980	6	6	5	9	6	9	10	10	14	9	14	5	7	1	1	6	4	3	0.00493019	0.0101316	0.0452602	0.00135391	0.00639378	9.63439e-05	7.08523e-07	1.97554e-05	4.88211e-07	6.36397e-05	1.58916e-10	0.0750806	0.0300266	1	1	0.0467132	0.150182	0.263958	1_0_3_2	1_1_2_2	1_3_0_1
CFAP70	NM_001350933	CFAP70_75118617	chr10	75118617	1	-	chr10	75057903	75059028	-60714	5	7	2	11	8	9	9	5	14	7	6	10	11	3	7	10	7	5	0.0267466	0.00250894	0.439277	6.49964e-05	0.000204288	0.000183875	1.11309e-05	0.0551386	7.48727e-07	0.00389907	0.0138381	0.000135343	0.000515022	0.239957	0.000717808	0.000610902	0.00771473	0.060071	1_1_3_0	2_1_2_2	0_0_1_1
CFAP70	NM_001350933	CFAP70_75118617	chr10	75118617	1	-	chr10	75059523	75060138	-59094	6	3	6	6	4	4	7	13	16	4	17	8	10	4	3	12	10	5	0.00613523	0.23869	0.0201211	0.0468671	0.0916314	0.125787	0.00114592	1.276e-08	6.95902e-09	0.112627	2.73115e-14	0.00235116	0.00252742	0.111189	0.205461	2.96385e-05	0.000119962	0.0583326	3_2_0_1	1_0_1_1	1_1_2_2
CFAP70	NM_001350933	CFAP70_75118617	chr10	75118617	1	-	chr10	75061098	75062249	-57519	2	3	4	3	4	3	6	5	10	5	13	10	15	3	1	7	8	4	0.392873	0.239672	0.133526	0.332141	0.0998205	0.259276	0.00649298	0.0560446	0.000716164	0.0498931	2.37475e-08	0.000140915	2.00454e-06	0.251441	1	0.021111	0.00294778	0.138679	1_1_0_0	1_1_1_0	1_0_1_2
CFAP70	NM_001350933	CFAP70_75118617	chr10	75118617	1	-	chr10	75069477	75070132	-49140	4	5	4	7	3	5	5	10	7	6	12	15	20	4	4	5	3	3	0.0957603	0.0490832	0.151913	0.0240789	0.23122	0.0693911	0.0320173	7.13247e-05	0.0302249	0.0150741	8.2153e-07	1.61446e-08	6.12163e-10	0.133858	0.0934349	0.133625	0.31535	0.29774	0_0_3_1	1_0_2_2	1_1_1_1
CFAP70	NM_001350933	CFAP70_75118617	chr10	75118617	1	-	chr10	75075424	75076063	-43193	4	5	6	5	2	7	8	8	16	5	9	9	12	7	5	15	9	4	0.105	0.0536197	0.0339719	0.136879	0.432915	0.00992961	0.00060874	0.00288487	7.92817e-07	0.0632324	0.000595499	0.00216586	0.000945223	0.00931085	0.0320331	1.98449e-06	0.00240815	0.171739	1_1_1_1	3_0_1_1	1_0_2_3
CFAP70	NM_001350933	CFAP70_75118617	chr10	75118617	1	-	chr10	75076063	75076846	-42554	7	5	6	4	2	5	8	9	7	5	4	9	5	0	2	4	7	3	0.00364593	0.0594505	0.0356139	0.239593	0.428663	0.0818437	0.000483817	0.000722969	0.0508181	0.064805	0.168394	0.00244511	0.201626	1	0.412229	0.262448	0.0204866	0.310548	0_0_2_5	0_1_2_2	1_2_3_0
CFAP70	NM_001350933	CFAP70_75118617	chr10	75118617	1	-	chr10	75077698	75077850	-40919	2	1	3	5	9	5	9	10	11	2	8	11	3	1	6	3	5	4	0.415881	1	0.316495	0.1488	0.000103525	0.0796709	8.09197e-05	0.000205927	0.00110341	0.453006	0.00263293	0.000136361	0.428858	1	0.0120534	0.395673	0.114113	0.182591	0_1_0_1	0_0_0_1	0_0_1_2
CFAP70	NM_001350933	CFAP70_75118617	chr10	75118617	1	-	chr10	75077850	75078993	-40767	6	7	9	13	6	14	5	14	19	7	3	11	13	9	4	20	13	8	0.0105338	0.00653097	0.00121044	4.10653e-05	0.0140021	3.46045e-08	0.0418605	7.12224e-08	2.54538e-09	0.0078161	0.292748	0.000136361	0.000494885	0.000514457	0.109649	5.88865e-10	5.445e-06	0.00452836	1_1_4_0	2_0_2_3	2_3_2_2
CFAP70	NM_001350933	CFAP70_75118617	chr10	75118617	1	-	chr10	75078731	75078993	-39886	6	4	8	10	3	5	2	10	14	2	10	13	5	3	2	4	7	5	0.0143865	0.144398	0.00451462	0.00250346	0.252162	0.0886499	0.425603	0.00028345	5.39974e-05	0.461358	0.000174704	5.94981e-06	0.219228	0.295121	0.420707	0.285511	0.0271127	0.106635	3_0_3_0	0_1_2_1	2_0_5_1
CFAP70	NM_001350933	CFAP70_75118617	chr10	75118617	1	-	chr10	75079022	75080037	-39595	6	7	7	3	3	5	10	8	14	9	6	8	14	7	4	18	8	13	0.0143865	0.00672093	0.0144779	0.382596	0.252162	0.0886499	1.07324e-05	0.00468571	5.39974e-05	0.000570169	0.0340113	0.00840429	0.000204889	0.00993817	0.109179	9.25587e-08	0.0103883	3.54861e-06	1_1_1_3	1_2_2_2	2_1_3_1
CFAP70	NM_001350933	CFAP70_75118617	chr10	75118617	1	-	chr10	75081126	75082245	-37491	9	4	3	5	7	3	6	8	12	3	14	12	10	4	3	5	5	1	9.95502e-05	0.144439	0.323274	0.155171	0.003864	0.31266	0.0129903	0.00502187	0.000571015	0.293733	8.04487e-08	6.75745e-05	0.0117977	0.1624	0.241639	0.183839	0.127974	1	2_1_5_1	2_2_0_0	0_0_2_1
CFAP70	NM_001350933	CFAP70_75118617	chr10	75118617	1	-	chr10	75082245	75083046	-36372	8	7	8	11	4	8	6	9	11	11	7	6	16	10	5	6	5	8	0.000776585	0.00738459	0.00524983	0.000945515	0.131479	0.00495919	0.0143511	0.00164814	0.00206042	2.10598e-05	0.0160109	0.0625779	2.62312e-05	0.000132791	0.0491954	0.120987	0.134756	0.0074395	0_5_2_1	1_2_4_0	3_2_2_1
[truncated: 123,633 more rows]
[truncated: 20 more columns]

## Sheet: Promoter_Distal_Key
Column Name	Description			Sample Key	Cell	Treatment	Replicate
[truncated: 19 more rows]

[truncated: 2 more sheets: Promoter_Promoter, Promoter_Promoter_Key]
