# Supplementary material for: Enhancer mutations modulate the severity of chemotherapy-induced myelosuppression
Source: Life Sci Alliance. 2024 Jan 16;7(3):e202302244. doi: 10.26508/lsa.202302244 (PMC10796589; doi:10.26508/lsa.202302244)
Supplement: Supplementary file 3 [file LSA-2023-02244_TableS3.xlsx]

## Sheet: Enhancer Datasets K562
Transcription Factor Datasets			Histone datasets			ATAC-seq
File accession*	Experiment target		File accession	Experiment Target		File accession*	Experiment
ENCFF308XLP	ZNF316-human		ENCFF730VTO	H3K27Ac		ENCFF306VNC	ATAC-seq
ENCFF256NXT	FOSL1-human		ENCFF183UQD	H3K27Ac
ENCFF761UZG	CEBPB-human		ENCFF044JNJ	H3K27Ac
ENCFF967XTM	ARID1B-human
ENCFF165MBH	NFIC-human
ENCFF901CBP	CTCF-human
ENCFF027EFG	ATF3-human
ENCFF463SEV	CBFA2T3-human
ENCFF979SYP	L3MBTL2-human
ENCFF467QYU	DPF2-human
ENCFF319QDN	PKNOX1-human
ENCFF847SXQ	IKZF1-human
ENCFF461QQT	MNT-human
ENCFF479WKB	VEZF1-human
ENCFF493DXA	MAFG-human
ENCFF936UGT	CEBPG-human
ENCFF255AJO	KDM1A-human
ENCFF200APZ	CTBP1-human
ENCFF777PKJ	NRF1-human
ENCFF520ESS	ZNF592-human
ENCFF257INF	NR2C2-human
ENCFF746QQX	BCOR-human
ENCFF649HPP	REST-human
ENCFF953PPE	ATF7-human
ENCFF638PDM	HDAC1-human
ENCFF959JCU	SMARCA4-human
ENCFF062GLG	MGA-human
ENCFF294MTS	EP400-human
ENCFF700JAQ	ZMYM3-human
ENCFF014UGE	MAZ-human
ENCFF612PGJ	SUPT5H-human
ENCFF057JFH	RAD21-human
ENCFF060HPS	SOX6-human
ENCFF564PCC	TCF3-human
ENCFF543GET	CBFA2T2-human
ENCFF879AWG	TEAD4-human
ENCFF159QLR	TRIM24-human
ENCFF466PKS	ZNF766-human
ENCFF651ZWZ	HDAC2-human
ENCFF804CIZ	NCOR1-human
ENCFF970YIG	TCF12-human
ENCFF142LJC	MLLT1-human
ENCFF242BDT	BHLHE40-human
ENCFF665HHH	TAL1-human
ENCFF151VRY	NR2C1-human
ENCFF899RKF	EP300-human
ENCFF355IGX	SMARCE1-human
ENCFF411HIX	ZNF148-human
ENCFF415LUE	ZNF512-human
ENCFF083UZC	ADNP-human
ENCFF112CRP	ZNF395-human
ENCFF688ZWT	TFE3-human
ENCFF188OEK	MAFK-human
ENCFF316YSV	ELF1-human
ENCFF082QHP	E2F5-human
ENCFF212BOJ	ZEB2-human
ENCFF553ZOP	MTA3-human
ENCFF458GQT	ID3-human
ENCFF701EYT	TFDP1-human
ENCFF782WMI	CC2D1A-human
ENCFF972SBS	CBX3-human
ENCFF653TKM	MTA2-human
ENCFF480QGO	SKIL-human
ENCFF973ZVM	SMAD5-human
ENCFF678NAO	RFX1-human
ENCFF130XIT	LEF1-human
ENCFF126GSZ	TOE1-human
ENCFF724GUU	DEAF1-human
ENCFF373EMV	EHMT2-human
ENCFF789KFF	USF2-human
ENCFF157HXO	ZBTB17-human
ENCFF812WVH	FOXJ2-human
ENCFF468NWV	KLF16-human
ENCFF771FRJ	GATA2-human
ENCFF097NRE	NKRF-human
ENCFF939MFW	ZBTB9-human
ENCFF451QWS	ZBTB40-human
ENCFF650YZH	TBL1XR1-human
ENCFF264HLZ	ZBTB2-human
ENCFF576BKY	CREB1-human
ENCFF206HBH	ARNT-human
ENCFF365CXF	SMARCA5-human
ENCFF072XQJ	GTF2E2-human
ENCFF352BVR	MTA1-human
ENCFF675VKN	TEAD1-human
ENCFF128HLU	CHAMP1-human
ENCFF270LDV	GATAD2B-human
ENCFF139XKV	ZNF24-human
ENCFF382UDO	TRIM28-human
ENCFF553DTU	BACH1-human
ENCFF863NVQ	GATAD2A-human
ENCFF072JDK	ZNF507-human
ENCFF540RON	ZNF7-human
ENCFF504WWL	FOXA3-human
ENCFF243XDG	SRF-human
ENCFF010YHS	TAF7-human
ENCFF034GVZ	ZC3H8-human
ENCFF485HQE	GMEB1-human
ENCFF060BDL	ERF-human
ENCFF032PZL	HDGF-human
ENCFF992VUZ	HLTF-human
ENCFF879ZMI	ARID2-human
ENCFF784XFN	STAT5A-human
ENCFF977POQ	ZNF583-human
ENCFF646MDN	ZKSCAN8-human
ENCFF583PGH	KLF1-human
ENCFF256PHY	RREB1-human
ENCFF418GMJ	TFCP2-human
ENCFF089YJA	E2F3-human
ENCFF632ZRY	BRD4-human
ENCFF326KBS	TARDBP-human
ENCFF718DSJ	SMAD3-human
ENCFF326LKJ	IRF2-human
ENCFF407IUH	ZNF740-human
ENCFF608NSF	ZNF215-human
ENCFF056TME	ZNF311-human
ENCFF042ROQ	IRF9-human
ENCFF202HWD	ZNF184-human
ENCFF189IHZ	ZNF319-human
ENCFF012EVG	CBFB-human
ENCFF093TYI	CUX1-human
ENCFF169AWH	ZNF134-human
ENCFF296KCF	LARP7-human
ENCFF740DGD	ZNF239-human
ENCFF690GHI	MITF-human
ENCFF711GFV	HDAC8-human
ENCFF687VTH	RELA-human
ENCFF930HGO	ZNF12-human
ENCFF282TIA	STAG1-human
ENCFF632HFK	GTF2A2-human
ENCFF913KVF	ATF6-human
ENCFF658MZJ	TBX18-human
ENCFF359UUX	ZNF324-human
ENCFF423DIG	NFATC3-human
ENCFF609GNZ	ZNF76-human
ENCFF629EAD	ZNF41-human
ENCFF680NJD	CDC5L-human
ENCFF736FYR	ZBED1-human
ENCFF723JNI	KLF6-human
ENCFF932JTA	ZNF84-human
ENCFF737WPU	PYGO2-human
ENCFF989AIL	NR4A1-human
ENCFF493UXW	CSDE1-human
ENCFF147MOG	THRAP3-human
ENCFF600WUA	HIVEP1-human
ENCFF510OCF	TEAD2-human
ENCFF209PYR	ZSCAN32-human
ENCFF932KRN	JUNB-human
ENCFF002RGT	ZSCAN29-human
ENCFF929ILB	NFXL1-human
ENCFF011CUC	PTRF-human
ENCFF812VWC	ZNF257-human
ENCFF700PEK	NCOA6-human
ENCFF989RVM	DDIT3-human
ENCFF920TXI	ZBTB11-human
ENCFF973UWZ	KHSRP-human
ENCFF306SAP	ZBTB5-human
ENCFF545DWS	ZFP1-human
ENCFF227NZO	NR1H2-human
ENCFF982WDO	ATF1-human
ENCFF768HMO	RNF2-human
ENCFF497BNQ	ZNF444-human
ENCFF752WAG	ZNF354B-human
ENCFF640MUM	BCL6-human
ENCFF167SUN	ZNF397-human
ENCFF390TCN	TSHZ1-human
ENCFF675MXQ	ZNF436-human
ENCFF474LML	TRIM25-human
ENCFF251IFL	ZZZ3-human
ENCFF246VEZ	NR2F6-human
ENCFF023GES	BMI1-human
ENCFF176HTS	ARID3B-human
ENCFF497PDJ	BRCA1-human
ENCFF693GCE	ZNF212-human
ENCFF699LCB	HEY1-human
ENCFF965MIZ	ILF3-human
ENCFF450BHA	HOMEZ-human
ENCFF981HQX	DNMT1-human
ENCFF660CFZ	ZNF57-human
ENCFF241TKU	PATZ1-human
ENCFF864OJG	ZNF23-human
ENCFF410SWS	TCFL5-human
ENCFF141CCK	CREB5-human
ENCFF171ZNN	MLX-human
ENCFF384CRI	MCM3-human
ENCFF887ZDT	ZNF586-human
ENCFF701RWL	ZNF561-human
ENCFF915YYM	PRMT5-human
ENCFF909WQY	ZNF695-human
ENCFF475CFL	CLOCK-human
ENCFF112EOX	SREBF2-human
ENCFF901RLA	TSC22D4-human
ENCFF351GRZ	YBX3-human
ENCFF174DRC	THRA-human
ENCFF118ATD	HMG20A-human
ENCFF370RQD	FOXJ3-human
ENCFF112ONV	ZNF133-human
ENCFF855WRB	ELK3-human
ENCFF645OCW	ZNF639-human
ENCFF019NGO	ZNF253-human
ENCFF384XCG	ZNF318-human
ENCFF577FBP	XRCC3-human
ENCFF240MLU	KLF10-human
ENCFF490SXY	ZKSCAN3-human
ENCFF384APY	ZNF174-human
ENCFF841BNU	MYNN-human
ENCFF899BJR	ZNF696-human
ENCFF467JQY	FOXA1-human
ENCFF249VVJ	ESRRB-human
ENCFF954FAZ	MCM7-human
ENCFF203AXI	ZNF77-human
ENCFF320UIQ	ZNF785-human
ENCFF740JCX	YBX1-human
ENCFF669VZL	DLX4-human
ENCFF962XYU	ZNF778-human
ENCFF795KCQ	KDM4B-human
ENCFF942JZR	COPS2-human

## Sheet: Enhancer Dataset CMK
File accession	Experiment
ENCFF044JNJ	DNase-seq
ENCFF183UQD	DNase-seq
ENCFF730VTO	DNase-seq

## Sheet: Key
The list of peak files used to overlap with promoter interacting regions
* These bedfiles are converted to hg19 coordinates using liftover tool
All datasets are downloaded from https://www.encodeproject.org
Only replicated peaks are taken into account
							s
