# Supplementary material for: Enhancer mutations modulate the severity of chemotherapy-induced myelosuppression
Source: Life Sci Alliance. 2024 Jan 16;7(3):e202302244. doi: 10.26508/lsa.202302244 (PMC10796589; doi:10.26508/lsa.202302244)
Supplement: Supplementary file 4 [file LSA-2023-02244_TableS4.xlsx]

## Sheet: clustermat
RefSeqName	clusterid.ThoseConnectedtoNotExpressedGenes	clusterid.ThoseConnectedtoExpressedGenes	logFC_KNvsKC	P.Value_KNvsKC	adj.P.Val_KNvsKC	KN1.TPM	KN2.TPM	KC1.TPM	KC2.TPM	logFC_KNvsKG	P.Value_KNvsKG	adj.P.Val_KNvsKG	KG1.TPM	KG2.TPM	logFC_CNvsCC	P.Value_CNvsCC	adj.P.Val_CNvsCC
ADNP	1	NA	0.0743825	0.776656	0.962481	14.88	17.01	12.83	17.08	0.0361539	0.913422	0.992532	14.93	15.1	0.0997668	0.737179	0.885423
ARID1B	3	1	0.536133	0.0352929	0.757299	23.15	21.22	15.35	14.61	0.119845	0.708365	0.981399	16.05	23.95	-0.00885624	0.975065	0.990319
ATF3	1	2	-0.502579	0.141175	0.962481	3.61	2.53	5.65	3.57	-0.244024	0.557189	0.981399	3	4.17	-0.616196	0.170743	0.711418
ATF7	1	1	-0.198341	0.438431	0.962481	21.76	12.44	17.53	20.08	-0.2004	0.540813	0.981399	13.76	24.3	-0.0731147	0.794636	0.915404
BCOR	2	NA	-0.140802	0.488049	0.962481	66.41	66.91	58.54	88.8	0.113566	0.686922	0.981399	51.43	68.69	0.0551299	0.830678	0.930312
BHLHE40	2	3	-0.39571	0.124607	0.962481	13.22	16.83	15.31	24.4	-0.237696	0.472885	0.981399	17.26	16.98	-0.480542	0.162467	0.711418
CBFA2T2	2	NA	0.135825	0.642022	0.962481	8.92	8.97	8.08	7.93	-0.085185	0.811639	0.988072	8.98	9.46	0.0461028	0.888672	0.957662
CBFA2T3	1	1	0.476029	0.0297645	0.690523	58.84	46.51	37.51	36.68	0.132917	0.646719	0.981399	32.1	65.2	0.124578	0.626055	0.821138
CC2D1A	1	NA	-0.392758	0.186003	0.962481	8.84	5.15	9.33	8.64	-0.0713328	0.848356	0.989926	4.63	9.97	0.0571456	0.866158	0.948552
CEBPB	1	3	-0.269757	0.539917	0.962481	0.69	0.41	0.55	0.95	-0.390322	0.4171	0.981399	0.69	0.96	-0.0414555	0.932507	0.975734
CEBPG	1	2	0.117522	0.791854	0.962481	0.46	0.68	0.23	0.77	0.120607	0.799727	0.985991	0.43	0.45	-0.480941	0.277172	0.711418
CTBP1	1	1	0.611886	0.0155629	0.474238	25.41	22.22	14.67	15.72	0.468853	0.146685	0.981399	9.24	28.18	0.249338	0.374709	0.711418
CTCF	2	3	-4.32292e-05	0.999876	0.999941	12.49	9.9	9.26	12.89	0.0697092	0.841949	0.989182	8.07	12.8	0.117592	0.70045	0.867567
DEAF1	NA	2	0.171284	0.492592	0.962481	24.53	19.17	17.81	20.18	0.0757939	0.813126	0.988354	15.66	25	0.031335	0.911649	0.966611
DPF2	3	1	-0.00171339	0.993549	0.998488	56.59	51.3	46.6	60.44	-0.0502053	0.861043	0.99188	45.32	63.98	-0.106075	0.682255	0.855743
E2F5	1	NA	-0.357862	0.346305	0.962481	1.17	2.55	1.65	3.18	-0.0388916	0.93147	0.994235	1.19	2.41	-0.240014	0.566922	0.783103
EP300	1	NA	0.0339607	0.888863	0.974774	29.32	19.8	20.58	26.14	0.0338213	0.914784	0.992532	16.01	31.86	0.156478	0.56681	0.783091
EP400	3	NA	0.0801589	0.777967	0.962481	11.28	9.16	8.79	10.18	-0.0382366	0.913506	0.992532	8.09	12.49	0.209116	0.496467	0.730301
FOSL1	3	1	0.255649	0.191687	0.962481	102.4	89.18	72.86	85.31	0.115073	0.670754	0.981399	65.76	109.67	0.130393	0.601072	0.807335
HDAC1	1	NA	-0.203455	0.441306	0.962481	13.33	14.32	13.05	18.8	0.0448142	0.894804	0.992532	11.95	13.98	-0.158473	0.622655	0.821138
HDAC2	1	NA	0.911612	0.000682137	0.0474039	20.18	18.1	12.8	7.67	0.211542	0.51873	0.981399	10.24	23.98	0.260384	0.356295	0.711418
ID3	2	NA	-0.0313816	0.885067	0.974774	48.84	42.84	61.17	35.64	0.00939098	0.974415	0.99741	49.8	39.3	-1.02714	0.00111265	0.165153
IKZF1	3	1	0.00263991	0.991728	0.997528	16.82	19.89	15.08	21.23	0.00494322	0.987911	0.998539	17.85	17.47	-0.0807855	0.787975	0.911535
KDM1A	1	2	0.112914	0.673197	0.962481	14.17	14.62	10.31	16.33	-0.0108706	0.974202	0.99741	13.59	14.51	0.00330302	0.991437	0.996423
L3MBTL2	1	1	-0.146691	0.669141	0.962481	3.57	3.23	3.64	3.89	-0.083237	0.840119	0.988672	3.48	3.54	-0.261993	0.496468	0.730301
LEF1	1	NA	0.32042	0.0980784	0.962481	123.71	88.95	63.52	106.54	0.0977879	0.714973	0.981399	64.29	137.72	0.274817	0.241026	0.711418
MAFG	1	2	-0.318454	0.360285	0.962481	3.25	2.66	3.38	4.12	-0.179084	0.668969	0.981399	2.96	3.62	-0.25026	0.534089	0.761877
MAZ	1	1	0.157876	0.394995	0.962481	156.07	105.42	112.27	115.24	0.098662	0.706402	0.981399	87.93	151.51	0.32518	0.167561	0.711418
MGA	1	NA	0.359746	0.260468	0.962481	6.9	5.35	4.26	4.89	-0.163012	0.665418	0.981399	5.64	7.76	0.0747746	0.822872	0.927617
MLLT1	1	NA	0.350126	0.180099	0.962481	20.79	15.43	13.94	13.69	0.165889	0.614843	0.981399	11.35	20.56	-0.0811732	0.780292	0.907738
MNT	1	NA	-0.42782	0.137301	0.962481	10.75	5.77	11.16	10.32	0.0272703	0.940647	0.99499	6.23	8.96	0.157881	0.624566	0.821138
NCOR1	1	NA	0.153283	0.507711	0.962481	37.37	30.18	26.82	32.91	-0.0230183	0.939487	0.99499	28.51	38.14	0.244635	0.354403	0.711418
NFIC	1	1	0.0921657	0.654532	0.962481	67.06	65.05	60.25	62.1	-0.0914689	0.743698	0.981399	61.67	75.13	0.205068	0.431297	0.711418
NR2C1	1	NA	-0.169921	0.575085	0.962481	7.21	6.05	5.96	9.03	-0.30521	0.408417	0.981399	8.95	7.27	-0.0620972	0.855952	0.943477
NR2C2	1	NA	0.0853944	0.777628	0.962481	8.63	6.16	7.55	6.15	0.114075	0.759546	0.981534	4.45	9.16	0.370948	0.245495	0.711418
NRF1	2	NA	0.709068	0.095642	0.962481	1.01	1.64	0.32	0.91	0.181682	0.699631	0.981399	0.71	1.42	0.117107	0.799185	0.916046
PKNOX1	1	1	0.171558	0.655359	0.962481	2.22	1.84	2.49	1.19	-0.0630274	0.887026	0.992532	1.39	2.89	-0.386864	0.327081	0.711418
RAD21	1	2	0.0359053	0.885269	0.974774	20.84	21.33	17.12	23.76	0.184135	0.569055	0.981399	13.16	23.89	-0.393327	0.171629	0.711418
SMARCA4	3	NA	0.168131	0.482173	0.962481	30.47	25.28	21.46	27.43	0.00820842	0.97891	0.997526	19.89	35.36	0.47747	0.0825851	0.711418
SMARCE1	1	NA	0.140387	0.480286	0.962481	81.92	84.65	70.68	78.42	0.315025	0.25561	0.981399	48.18	85.62	0.00900133	0.971233	0.990205
SOX6	1	NA	0.0343395	0.925706	0.983106	1.54	3.92	1.35	3.82	-0.493395	0.241186	0.981399	3.84	3.36	-0.774394	0.0844859	0.711418
SUPT5H	1	NA	0.0740914	0.744266	0.962481	41.54	31.84	35.72	32.79	0.13111	0.664634	0.981399	23.05	44.03	0.197795	0.462311	0.711418
TAL1	2	NA	-0.255552	0.347164	0.962481	13.18	10.11	12.49	15	-0.185711	0.588439	0.981399	13.17	12.5	-0.197994	0.518749	0.749046
TBL1XR1	2	NA	0.38371	0.245698	0.962481	4.23	6.25	3.68	3.86	0.199846	0.61263	0.981399	3.78	4.76	0.223752	0.543363	0.769472
TCF12	2	NA	-0.0929057	0.729076	0.962481	14.44	12.05	11.75	16.33	-0.246724	0.463109	0.981399	15.62	14.97	-0.0188459	0.950206	0.982954
TCF3	1	NA	-0.0272205	0.911307	0.979039	24.09	21.69	20.18	26.04	0.0181721	0.954401	0.99499	17.88	26.44	0.122937	0.664332	0.843725
TEAD4	1	1	0.290028	0.354002	0.962481	6.5	6.74	5.19	5.32	-0.0413228	0.912192	0.992532	5.7	7.57	0.178796	0.629892	0.82267
TRIM24	1	NA	0.177595	0.329185	0.962481	156.69	136.51	112.1	144.38	0.0560631	0.827832	0.988354	113	163.08	-0.0171928	0.941723	0.979484
VEZF1	1	NA	0.0011038	0.996195	0.998912	35.79	28.23	26.6	36.67	0.00184145	0.995191	0.998822	24.83	37.73	0.0923314	0.732354	0.882908
ZEB2	1	NA	0.132533	0.57844	0.962481	29.91	26.09	20.27	30.7	0.038226	0.902061	0.992532	20.99	32.67	0.00619887	0.981738	0.992613
ZMYM3	2	2	0.0619551	0.815178	0.962481	18.18	12.16	12.69	15.53	-0.0192813	0.954058	0.99499	11.39	18.51	-0.0261086	0.928504	0.974359
ZNF316	3	2	-0.00507009	0.990856	0.997247	0.21	0.59	0.37	0.36	-0.187467	0.690093	0.981399	0.51	0.43	-0.160784	0.712541	0.871216
ZNF395	1	NA	0.122822	0.747381	0.962481	3.12	1.36	1.62	2.12	-0.057627	0.896165	0.992532	1.57	2.79	-0.610734	0.108442	0.711418
ZNF592	3	NA	0.0553904	0.835644	0.962481	16.43	12.34	12.85	14.23	0.0476145	0.887845	0.992532	11.21	15.73	0.0128657	0.96574	0.988631
ZNF766	1	NA	-0.316607	0.47236	0.962481	0.67	0.37	0.79	0.7	-0.440819	0.358855	0.981399	0.82	0.83	0.186344	0.693426	0.862675

## Sheet: README
Method: We seperated PIRs connected to either expressed (top 75% quantile, 16,092 interactions) or not-expressed (bottom 25% quantile, 16,241 interactions) and performed a k-means clustering algorithm to find differing TF groups using R package factoextra (version 1.0.7) avaiable via CRAN repository
