# Supplementary material for: Enhancer mutations modulate the severity of chemotherapy-induced myelosuppression
Source: Life Sci Alliance. 2024 Jan 16;7(3):e202302244. doi: 10.26508/lsa.202302244 (PMC10796589; doi:10.26508/lsa.202302244)
Supplement: Supplementary file 5 [file LSA-2023-02244_TableS5.xlsx]

## Sheet: Key
Supplementary Table 5
Degree Change Statistics of all Promoter Nodes in three cell lines upon treatments
RefSeqName	Gene Type
type	type = 1, promoter; 2, SNP
DegreeXN	Degree in Normal (replicated interactions)
DegreeXC	Degree in Carboplatin-treated sample (replicated interactions)
OCE_XC	Overlap Coefficient (OCE) of degree change Normal vs Carboplatin-treated sample
JI_XC	Jaccard Index of degree change Normal vs Carboplatin-treated sample
DegreeXG	Degree in Gemcitabine-treated sample (replicated interactions)
OCE_XG	Overlap Coefficient (OCE) of degree change Normal vs Gemcitabine-treated sample
JI_XG	Jaccard Index of degree change Normal vs Gemcitabine-treated sample
DegreeTotal_XC	Degree Total (N + C)
DegreeTotal_XG	Degree Total (N + G)
int_XN	Number of Replicated Interactions in Normal
int_XC	Number of Replicated Interactions in Carboplatin-treated samples
int_XK	Number of Replicated Interactions in Gemcitabine-treated samples
int_X	Total Number of Replicated Interactions
XN.TPM	TPM in Normal
XC.TPM	TPM in Carboplatin-treated sample
XG.TPM	mean TPM in Gemcitabine-treated sample
PeakOverlapRatio	Fraction of total number of replicated interactions overlapping a publicly available enhancer peak
logFC_XNvsXC	TPM Log2 fold change of Normal vs Carboplatin-treated sample
logFC_XNvsXG	TPM Log2 fold change of Normal vs Gemcitabine-treated sample
adj.P.Val_XNvsXC	adjusted P value of TPM change, Normal vs Carboplatin-treated sample
adj.P.Val_XNvsXG	adjusted P value of TPM change, Normal vs Gemcitabine-treated sample
m.TPM
where X is C (CMK) or K (K-562) or M (Molm1)
C refers to Carboplatin, G refers to Gemcitabine
Please see methods for the calculation of OCE and JI parameters

## Sheet: CMK
RefSeqName	type	PeakOverlap	DegreeCN	DegreeCC	OCE_CNvsCC	JI_CNvsCC	DegreeCG	OCE_CNvsCG	JI_CNvsCG	DegreeTotal_CNCC	DegreeTotal_CNCG	n	int_CN	int_CC	int_CG	int_CMK	CN.TPM	CC.TPM	CG.TPM	PeakOverlapRatio	logFC_CNvsCC	logFC_CNvsCG	adj.P.Val_CNvsCC	adj.P.Val_CNvsCG	m.TPM
ANTXRL	1	0	0	0	NA	NA	2	1	0.5	0	2	2	0	0	2	2	0	0	0	0	-0.11852	-0.388537	0.711418	0.657723	0
FBXW4	1	0	0	0	NA	NA	1	NA	0	0	1	1	0	0	1	1	0.925	0.405	0.44	0	0.567111	0.302487	0.711418	0.759463	0.59
FGFR2	1	0	0	0	NA	NA	3	1	0.666667	0	3	3	0	0	3	3	0.085	0.065	0.245	0	-0.0309894	-0.577372	0.957662	0.657723	0.131667
GSTO2	1	0	0	0	NA	NA	1	1	1	0	1	1	0	0	1	1	0.18	0.195	0.57	0	-0.0852456	-0.757705	0.91486	0.657723	0.315
LHPP	1	0	0	0	NA	NA	2	NA	0	0	2	2	0	0	2	2	2.635	2.11	1.31	0	0.0778684	0.454398	0.94131	0.657723	2.01833
MXI1	1	1	0	0	NA	NA	2	NA	0	0	2	2	0	0	2	2	1.92	1.865	0.895	0.5	-0.141385	0.442614	0.887835	0.657723	1.56
RP11-432J24.5	1	0	0	0	NA	NA	3	1	0.666667	0	3	3	0	0	3	3	-1	-1	-1	0.333333	-1	-1	-1	-1	-1
ACAD8	1	0	0	0	NA	NA	1	1	1	0	1	1	0	0	1	1	0.99	1.71	1.285	0	-0.827449	-0.506752	0.711418	0.657723	1.32833
AP000439.3	1	0	0	0	NA	NA	3	1	0.666667	0	3	3	0	0	3	3	0	0	0	0	-0.11852	-0.388537	0.711418	0.657723	0
BDNF	1	0	0	0	NA	NA	1	1	1	0	1	1	0	0	1	1	0.04	0.015	0.07	0	-0.0174733	-0.434679	0.97232	0.657723	0.0416667
C11orf80	1	0	0	0	NA	NA	1	NA	0	0	1	1	0	0	1	1	0.53	0.92	1.28	0	-0.728223	-1.26627	0.711418	0.657723	0.91
SPTBN2	1	1	0	0	NA	NA	2	1	0.5	0	2	2	0	0	2	2	1.31	1.33	1.11	0.5	-0.146039	-0.025636	0.890696	0.980566	1.25
A2ML1	1	0	0	0	NA	NA	1	1	1	0	1	1	0	0	1	1	0.055	0.01	0	0	0.0412231	-0.231642	0.927843	0.791754	0.0216667
CCDC62	1	0	0	0	NA	NA	1	NA	0	0	1	1	0	0	1	1	0.255	0.085	0.08	0	0.235854	-0.00656433	0.711418	0.995674	0.14
RNF34	1	0	0	0	NA	NA	1	NA	0	0	1	1	0	0	1	1	19.605	16.42	17.365	0	0.134615	-0.142254	0.839164	0.811985	17.7967
TCP11L2	1	0	0	0	NA	NA	1	1	1	0	1	1	0	0	1	1	0.135	0.25	0.04	0	-0.324736	-0.191901	0.711418	0.836547	0.141667
VDR	1	0	0	0	NA	NA	1	NA	0	0	1	1	0	0	1	1	1.23	1.715	0.935	0	-0.483413	-0.00203127	0.711418	0.998957	1.29333
DOCK9	1	0	0	0	NA	NA	2	NA	0	0	2	2	0	0	2	2	2.175	2.195	2.28	0	-0.533163	-0.996882	0.711418	0.657723	2.21667
CNIH1	1	1	0	0	NA	NA	2	1	0.5	0	2	2	0	0	2	2	75.405	64.49	63.455	1	0.0744665	-0.117837	0.904635	0.829057	67.7833
XRCC3	1	1	0	0	NA	NA	2	NA	0	0	2	2	0	0	2	2	3.65	2.755	2.7	0.5	0.265465	0.286971	0.736125	0.715126	3.035
DPP8	1	0	0	0	NA	NA	1	NA	0	0	1	1	0	0	1	1	3.635	4.245	2.4	0	-0.279999	0.351898	0.711418	0.667694	3.42667
ITGA11	1	0	0	0	NA	NA	1	1	1	0	1	1	0	0	1	1	0.01	0.01	0.02	0	-0.115695	-0.429541	0.730784	0.657723	0.0133333
KIF7	1	1	0	0	NA	NA	2	1	0.5	0	2	2	0	0	2	2	0.235	0.285	0.17	1	-0.149162	-0.227776	0.869194	0.816694	0.23
MYO5A	1	0	0	0	NA	NA	5	NA	0	0	5	5	0	0	5	5	0.855	1.305	1.34	0.4	-0.578437	-0.790375	0.711418	0.657723	1.16667
PLA2G4E	1	0	0	0	NA	NA	2	NA	0	0	2	2	0	0	2	2	0	0	0	0.5	-0.11852	-0.388537	0.711418	0.657723	0
PLIN1	1	0	0	0	NA	NA	2	NA	0	0	2	2	0	0	2	2	0.005	0.005	0	0.5	-0.115709	-0.373156	0.725937	0.667694	0.00333333
TBC1D2B	1	0	0	0	NA	NA	2	1	1	0	2	2	0	0	2	2	1.255	1.51	2.12	0	-0.313899	-0.777321	0.720531	0.657723	1.62833
ACSF3	1	0	0	0	NA	NA	1	NA	0	0	1	1	0	0	1	1	3.765	3.125	4.255	0	0.119338	-0.449638	0.898034	0.657723	3.715
CCDC102A	1	0	0	0	NA	NA	2	1	0.5	0	2	2	0	0	2	2	0.71	1.235	0.51	0.5	-0.437646	-0.029816	0.711418	0.979116	0.818333
DYNC1LI2	1	0	0	0	NA	NA	1	NA	0	0	1	1	0	0	1	1	11.395	9.505	11.075	0	0.149328	0.0146334	0.835044	0.983695	10.6583
IRF8	1	0	0	0	NA	NA	1	NA	0	0	1	1	0	0	1	1	0	0	0	0	-0.11852	-0.388537	0.711418	0.657723	0
PRSS54	1	0	0	0	NA	NA	4	1	0.25	0	4	4	0	0	4	4	0.19	0.035	0.155	0.5	0.269309	-0.256638	0.711418	0.786014	0.126667
RP11-514D23.3	1	0	0	0	NA	NA	1	NA	0	0	1	1	0	0	1	1	-1	-1	-1	0	-1	-1	-1	-1	-1
SPN	1	1	0	0	NA	NA	1	NA	0	0	1	1	0	0	1	1	340.92	267.125	248.52	1	0.191179	0.0872442	0.711418	0.868349	285.522
ZP2	1	0	0	0	NA	NA	2	1	0.5	0	2	2	0	0	2	2	0	0	0	0	-0.11852	-0.388537	0.711418	0.657723	0
CD300H	1	1	0	0	NA	NA	2	NA	0	0	2	2	0	0	2	2	-1	-1	-1	0.5	-1	-1	-1	-1	-1
COX10	1	0	0	0	NA	NA	1	NA	0	0	1	1	0	0	1	1	17.65	12.025	10.95	0	0.374057	0.308078	0.711418	0.657723	13.5417
KSR1	1	0	0	0	NA	NA	1	NA	0	0	1	1	0	0	1	1	69.495	63.18	58.48	0	0.0392443	-0.0874513	0.95498	0.877096	63.7183
LOC107984974	1	0	0	0	NA	NA	1	NA	0	0	1	1	0	0	1	1	-1	-1	-1	0	-1	-1	-1	-1	-1
MFAP4	1	0	0	0	NA	NA	1	1	1	0	1	1	0	0	1	1	0.18	0.12	0.395	0	0.0494274	-0.724929	0.947713	0.657723	0.231667
PIK3R5	1	1	0	0	NA	NA	1	1	1	0	1	1	0	0	1	1	4.54	1.945	3.18	1	0.986871	0.132031	0.711418	0.86536	3.22167
RFLNB	1	0	0	0	NA	NA	1	NA	0	0	1	1	0	0	1	1	-1	-1	-1	0	-1	-1	-1	-1	-1
RGS9	1	0	0	0	NA	NA	2	1	0.5	0	2	2	0	0	2	2	0.06	0.08	0.03	0	-0.106372	-0.323602	0.823538	0.711788	0.0566667
RP11-180P8.3	1	1	0	0	NA	NA	1	1	1	0	1	1	0	0	1	1	-1	-1	-1	1	-1	-1	-1	-1	-1
C18orf63	1	0	0	0	NA	NA	1	NA	0	0	1	1	0	0	1	1	0	0	0	0	-0.11852	-0.388537	0.711418	0.657723	0
C18orf65	1	0	0	0	NA	NA	1	NA	0	0	1	1	0	0	1	1	-1	-1	-1	0	-1	-1	-1	-1	-1
KC6	1	0	0	0	NA	NA	1	NA	0	0	1	1	0	0	1	1	-1	-1	-1	0	-1	-1	-1	-1	-1
LINC00908	1	0	0	0	NA	NA	3	1	0.666667	0	3	3	0	0	3	3	0	0	0	0	-0.11852	-0.388537	0.711418	0.657723	0
MYOM1	1	0	0	0	NA	NA	1	NA	0	0	1	1	0	0	1	1	0.005	0.015	0	0	-0.139884	-0.373156	0.711418	0.667694	0.00666667
APOC1	1	0	0	0	NA	NA	1	1	1	0	1	1	0	0	1	1	52.28	44.865	45.37	0	0.0918318	-0.0256171	0.882864	0.965908	47.505
BABAM1	1	0	0	0	NA	NA	1	1	1	0	1	1	0	0	1	1	51.01	43.645	36.745	0	0.0960054	0.149286	0.876134	0.787663	43.8
CEBPG	1	0	0	0	NA	NA	1	NA	0	0	1	1	0	0	1	1	0.25	0.49	0.4	0	-0.480941	-0.57435	0.711418	0.657723	0.38
EPHX3	1	0	0	0	NA	NA	2	1	0.5	0	2	2	0	0	2	2	0.07	0.025	0.11	0.5	0.0443419	-0.430251	0.927843	0.657723	0.0683333
FCAR	1	0	0	0	NA	NA	3	1	0.333333	0	3	3	0	0	3	3	0	0	0	0.333333	-0.11852	-0.388537	0.711418	0.657723	0
GIPR	1	1	0	0	NA	NA	1	NA	0	0	1	1	0	0	1	1	0.87	1.195	0.65	1	-0.229378	-0.0352615	0.825134	0.975342	0.905
HRC	1	0	0	0	NA	NA	1	1	1	0	1	1	0	0	1	1	2.35	2.355	1.125	0	-0.177819	0.476591	0.851741	0.657723	1.94333
MED25	1	0	0	0	NA	NA	2	1	0.5	0	2	2	0	0	2	2	19.37	16.265	11.77	0.5	0.131623	0.369917	0.843598	0.657723	15.8017
PLEKHJ1	1	0	0	0	NA	NA	1	1	1	0	1	1	0	0	1	1	1.755	1.785	1.38	0	-0.213973	-0.129659	0.821138	0.892262	1.64
RETN	1	0	0	0	NA	NA	1	NA	0	0	1	1	0	0	1	1	0.04	0.25	0.605	0	-0.550501	-1.12749	0.711418	0.657723	0.298333
TTYH1	1	0	0	0	NA	NA	5	1	0.2	0	5	5	0	0	5	5	0.425	0.275	0.015	0.2	0.0824578	0.320019	0.938344	0.742065	0.238333
ADAM30	1	0	0	0	NA	NA	1	NA	0	0	1	1	0	0	1	1	0	0	0	0	-0.11852	-0.388537	0.711418	0.657723	0
ARHGEF19	1	0	0	0	NA	NA	1	NA	0	0	1	1	0	0	1	1	0.21	0.275	0.075	0	-0.237535	-0.0614839	0.763061	0.952973	0.186667
CACNA1S	1	0	0	0	NA	NA	3	1	1	0	3	3	0	0	3	3	0	0	0	0	-0.11852	-0.388537	0.711418	0.657723	0
CNIH4	1	1	0	0	NA	NA	1	NA	0	0	1	1	0	0	1	1	3.095	1.73	1.89	1	0.500229	0.230225	0.711418	0.780902	2.23833
CYP4B1	1	0	0	0	NA	NA	2	1	0.5	0	2	2	0	0	2	2	0	0	0.25	0	-0.11852	-0.812098	0.711418	0.657723	0.0833333
DDI2	1	0	0	0	NA	NA	1	NA	0	0	1	1	0	0	1	1	9.925	10.06	8.28	0	-0.15284	-0.0594859	0.830624	0.932822	9.42167
DMBX1	1	0	0	0	NA	NA	2	NA	0	0	2	2	0	0	2	2	0.22	0.27	0.07	0	-0.166549	-0.0690545	0.836462	0.946878	0.186667
EPHA10	1	0	0	0	NA	NA	2	1	0.5	0	2	2	0	0	2	2	0	0	0	0.5	-0.11852	-0.388537	0.711418	0.657723	0
ETV3	1	0	0	0	NA	NA	1	NA	0	0	1	1	0	0	1	1	3.43	3.88	2.72	0	-0.283668	0.00596548	0.711418	0.994995	3.34333
GCLM	1	0	0	0	NA	NA	1	NA	0	0	1	1	0	0	1	1	0.305	0.54	0.61	0	-0.480063	-0.722788	0.711418	0.657723	0.485
LAPTM5	1	1	0	0	NA	NA	1	NA	0	0	1	1	0	0	1	1	418.745	394.53	389.63	1	-0.0420994	-0.234004	0.940694	0.657723	400.968
LRRC8C	1	1	0	0	NA	NA	1	NA	0	0	1	1	0	0	1	1	2.84	3.4	2.85	1	-0.350022	-0.256515	0.711418	0.746286	3.03
MFAP2	1	0	0	0	NA	NA	1	NA	0	0	1	1	0	0	1	1	6.285	11.39	4.385	0	-1.17817	-0.0287548	0.113091	0.971541	7.35333
MFSD4A	1	0	0	0	NA	NA	3	NA	0	0	3	3	0	0	3	3	-1	-1	-1	0	-1	-1	-1	-1	-1
MYOC	1	0	0	0	NA	NA	1	NA	0	0	1	1	0	0	1	1	0.33	0.415	0.45	0	-0.222693	-0.40657	0.825116	0.689379	0.398333
NES	1	0	0	0	NA	NA	4	1	0.5	0	4	4	0	0	4	4	0.32	0.34	0.14	0.5	-0.130389	-0.109474	0.896553	0.916969	0.266667
OSCP1	1	0	0	0	NA	NA	2	NA	0	0	2	2	0	0	2	2	0.185	0.23	0.285	0	-0.0917728	-0.429578	0.907517	0.662415	0.233333
PALMD	1	0	0	0	NA	NA	1	1	1	0	1	1	0	0	1	1	0.12	0.11	0.01	0	-0.0586679	-0.120382	0.927843	0.901092	0.08
PSMA5	1	0	0	0	NA	NA	1	NA	0	0	1	1	0	0	1	1	14.105	14.105	9.01	0	-0.138483	0.393676	0.84036	0.657723	12.4067
TMCO4	1	0	0	0	NA	NA	3	1	0.666667	0	3	3	0	0	3	3	0.04	0.205	0.11	0.333333	-0.443607	-0.550125	0.711418	0.657723	0.118333
WRAP73	1	0	0	0	NA	NA	2	NA	0	0	2	2	0	0	2	2	0.785	0.9	0.93	0.5	-0.42586	-0.565223	0.711418	0.657723	0.871667
XPR1	1	0	0	0	NA	NA	1	NA	0	0	1	1	0	0	1	1	8.49	9.97	8.735	0	-0.314647	-0.338114	0.711418	0.657723	9.065
C20orf144	1	0	0	0	NA	NA	2	1	1	0	2	2	0	0	2	2	0.04	0.08	0.225	0.5	-0.189822	-0.662504	0.711418	0.657723	0.115
MTRNR2L3	1	0	0	0	NA	NA	1	1	1	0	1	1	0	0	1	1	3.335	3.655	4.145	0	-0.249003	-0.579375	0.752555	0.657723	3.71167
RBM39	1	0	0	0	NA	NA	1	NA	0	0	1	1	0	0	1	1	35.205	34.345	32.75	0	-0.0886409	-0.17565	0.892089	0.754334	34.1
RNF24	1	0	0	0	NA	NA	1	NA	0	0	1	1	0	0	1	1	30.235	25.775	26.14	0	0.0958893	-0.146006	0.885423	0.798251	27.3833
SPATA2	1	0	0	0	NA	NA	1	NA	0	0	1	1	0	0	1	1	14.965	11.415	11.955	0	0.263576	-0.0127122	0.711418	0.984987	12.7783
WFDC10B	1	0	0	0	NA	NA	2	1	0.5	0	2	2	0	0	2	2	0	0	0	0	-0.11852	-0.388537	0.711418	0.657723	0
KRTAP10-12	1	0	0	0	NA	NA	4	1	0.5	0	4	4	0	0	4	4	0	0	0	0	-0.11852	-0.388537	0.711418	0.657723	0
CACNG2	1	0	0	0	NA	NA	1	NA	0	0	1	1	0	0	1	1	0.065	0	0	0	0.0159758	-0.230272	0.975866	0.794121	0.0216667
MAPK1	1	0	0	0	NA	NA	2	1	0.5	0	2	2	0	0	2	2	28.215	31.505	24.225	0.5	-0.356518	0.0113361	0.711418	0.985783	27.9817
C2orf70	1	1	0	0	NA	NA	1	NA	0	0	1	1	0	0	1	1	0.155	0	0.535	1	0.301465	-0.845524	0.711418	0.657723	0.23
MFSD6	1	0	0	0	NA	NA	6	1	0.333333	0	6	6	0	0	6	6	3.665	3.425	2.63	0.333333	-0.146646	0.170995	0.871216	0.834258	3.24
NPPC	1	0	0	0	NA	NA	1	NA	0	0	1	1	0	0	1	1	0	0	0	0	-0.11852	-0.388537	0.711418	0.657723	0
NTSR2	1	0	0	0	NA	NA	1	NA	0	0	1	1	0	0	1	1	0	0	0	0	-0.11852	-0.388537	0.711418	0.657723	0
PLB1	1	1	0	0	NA	NA	2	NA	0	0	2	2	0	0	2	2	1.66	0.41	0.655	0.5	1.02919	0.503114	0.711418	0.657723	0.908333
PLCD4	1	0	0	0	NA	NA	1	NA	0	0	1	1	0	0	1	1	1.93	1.045	1.405	0	0.407898	-0.0549861	0.711418	0.955008	1.46
REEP1	1	1	0	0	NA	NA	1	NA	0	0	1	1	0	0	1	1	0.015	0.005	0.015	1	-0.0814819	-0.384573	0.824103	0.66532	0.0116667
SEMA4F	1	0	0	0	NA	NA	2	NA	0	0	2	2	0	0	2	2	0.65	0.55	0.435	0	-0.00297795	-0.0630827	0.997791	0.955008	0.545
COL6A5	1	0	0	0	NA	NA	1	1	1	0	1	1	0	0	1	1	1.175	1.325	1.125	0	-0.230854	-0.252617	0.815714	0.78862	1.20833
CSRNP1	1	0	0	0	NA	NA	1	NA	0	0	1	1	0	0	1	1	0.6	0.69	0.71	0	-0.285159	-0.438105	0.775741	0.671765	0.666667
DNASE1L3	1	0	0	0	NA	NA	1	1	1	0	1	1	0	0	1	1	0	0	0	0	-0.11852	-0.388537	0.711418	0.657723	0
EGOT	1	0	0	0	NA	NA	1	1	1	0	1	1	0	0	1	1	0.12	0.205	0.24	0	-0.26262	-0.622532	0.711418	0.657723	0.188333
RP11-442N1.1	1	0	0	0	NA	NA	1	NA	0	0	1	1	0	0	1	1	-1	-1	-1	0	-1	-1	-1	-1	-1
SCN11A	1	0	0	0	NA	NA	2	1	0.5	0	2	3	0	0	3	3	0	0.015	0	0.333333	-0.164704	-0.388537	0.711418	0.657723	0.005
STAB1	1	0	0	0	NA	NA	1	1	1	0	1	1	0	0	1	1	3.24	2.755	1.7	0	0.0219864	0.605651	0.984709	0.657723	2.565
TM4SF4	1	0	0	0	NA	NA	2	1	0.5	0	2	2	0	0	2	2	0	0	0	0	-0.11852	-0.388537	0.711418	0.657723	0
XRN1	1	0	0	0	NA	NA	1	NA	0	0	1	1	0	0	1	1	5.525	6.11	5.88	0	-0.259129	-0.167646	0.711418	0.816273	5.83833
FAM160A1	1	0	0	0	NA	NA	1	1	1	0	1	1	0	0	1	1	0.015	0	0	0	-0.0622121	-0.342811	0.871216	0.688833	0.005
FGFR3	1	0	0	0	NA	NA	1	1	1	0	1	1	0	0	1	1	3.52	1.22	1.45	0	1.10878	0.780744	0.690275	0.657723	2.06333
LRBA	1	0	0	0	NA	NA	1	1	1	0	1	1	0	0	1	1	11.26	9.975	8.895	0	0.0471406	0.183664	0.956843	0.777699	10.0433
RP11-448G15.3	1	0	0	0	NA	NA	1	NA	0	0	1	1	0	0	1	1	-1	-1	-1	0	-1	-1	-1	-1	-1
HNRNPH1	1	1	0	0	NA	NA	2	1	1	0	2	2	0	0	2	2	71.38	54.26	54.23	1	0.268189	0.335962	0.711418	0.657723	59.9567
PFDN1	1	0	0	0	NA	NA	3	1	0.666667	0	3	3	0	0	3	3	19.61	19.485	14.985	0.333333	-0.131174	0.204226	0.841874	0.731773	18.0267
POU4F3	1	0	0	0	NA	NA	2	NA	0	0	2	2	0	0	2	2	0.025	0	0	0	-0.0232852	-0.313069	0.957662	0.713598	0.00833333
RP11-404L6.2	1	0	0	0	NA	NA	1	NA	0	0	1	1	0	0	1	1	-1	-1	-1	0	-1	-1	-1	-1	-1
ELOVL4	1	0	0	0	NA	NA	2	1	0.5	0	2	2	0	0	2	2	0	0	0	0.5	-0.11852	-0.388537	0.711418	0.657723	0
GCM2	1	0	0	0	NA	NA	1	NA	0	0	1	1	0	0	1	1	0.18	0	0.02	0	0.267584	-0.0294226	0.711418	0.97773	0.0666667
PDE7B	1	0	0	0	NA	NA	2	NA	0	0	2	2	0	0	2	2	0.03	0.015	0.025	0	-0.0453635	-0.364543	0.916046	0.677228	0.0233333
PKHD1	1	0	0	0	NA	NA	1	NA	0	0	1	1	0	0	1	1	0	0	0	0	-0.11852	-0.388537	0.711418	0.657723	0
RP11-203H2.2	1	0	0	0	NA	NA	1	NA	0	0	1	1	0	0	1	1	-1	-1	-1	0	-1	-1	-1	-1	-1
RP11-351J23.2	1	0	0	0	NA	NA	1	1	1	0	1	1	0	0	1	1	-1	-1	-1	0	-1	-1	-1	-1	-1
RP11-428J1.5	1	0	0	0	NA	NA	2	1	1	0	2	2	0	0	2	2	-1	-1	-1	0	-1	-1	-1	-1	-1
SERPINB9	1	0	0	0	NA	NA	1	1	1	0	1	1	0	0	1	1	1.73	1.65	1.745	0	-0.0864482	-0.319173	0.936792	0.711791	1.70833
SESN1	1	0	0	0	NA	NA	5	1	0.2	0	5	5	0	0	5	5	1.69	1.09	1.02	0.4	0.393074	0.301146	0.711418	0.743748	1.26667
BBS9	1	0	0	0	NA	NA	1	NA	0	0	1	1	0	0	1	1	1.355	0.87	0.95	0	0.423439	0.0378337	0.711418	0.971005	1.05833
BUD31	1	0	0	0	NA	NA	1	NA	0	0	1	1	0	0	1	1	17.73	18.86	16.33	0	-0.238602	-0.097227	0.711418	0.877888	17.64
CAV2	1	1	0	0	NA	NA	1	NA	0	0	1	1	0	0	1	1	0.525	1.055	0.445	1	-0.830481	-0.222248	0.711418	0.832495	0.675
DNAJB6	1	1	0	0	NA	NA	1	1	1	0	1	1	0	0	1	1	4.98	6.38	7.685	1	-0.450073	-0.911832	0.711418	0.657723	6.34833
EIF3B	1	1	0	0	NA	NA	1	NA	0	0	1	1	0	0	1	1	8.525	6.145	5.42	1	0.355168	0.270409	0.711418	0.688833	6.69667
MYL7	1	0	0	0	NA	NA	2	1	0.5	0	2	2	0	0	2	2	0	0	0	0.5	-0.11852	-0.388537	0.711418	0.657723	0
BOP1	1	0	0	0	NA	NA	1	NA	0	0	1	1	0	0	1	1	5.46	8.1	6.485	0	-0.680458	-0.547495	0.711418	0.657723	6.68167
HGSNAT	1	0	0	0	NA	NA	1	NA	0	0	1	1	0	0	1	1	16.07	14.375	17.765	0	0.0200431	-0.480825	0.982429	0.657723	16.07
PI15	1	0	0	0	NA	NA	1	NA	0	0	1	1	0	0	1	1	0.25	0.1	0.335	0	0.236314	-0.484774	0.711418	0.657723	0.228333
RAD54B	1	0	0	0	NA	NA	1	NA	0	0	1	1	0	0	1	1	1.855	1.4	1.215	0	0.242332	0.297458	0.794219	0.742193	1.49
ZHX1-C8orf76	1	0	0	0	NA	NA	2	1	1	0	2	2	0	0	2	2	-1	-1	-1	0	-1	-1	-1	-1	-1
ANKS6	1	0	0	0	NA	NA	2	1	1	0	2	2	0	0	2	2	7.37	7.905	6.79	0	-0.243557	-0.225489	0.715463	0.736216	7.355
GLT6D1	1	0	0	0	NA	NA	1	NA	0	0	1	1	0	0	1	1	0	0	0	0	-0.11852	-0.388537	0.711418	0.657723	0
LAMC3	1	0	0	0	NA	NA	1	NA	0	0	1	1	0	0	1	1	0.19	0.045	0.145	0	0.251328	-0.289515	0.711418	0.759709	0.126667
LCN2	1	0	0	0	NA	NA	1	1	1	0	1	1	0	0	1	1	4.16	2.785	3.695	0	0.0632893	-0.363025	0.95185	0.657723	3.54667
PLPP7	1	0	0	0	NA	NA	1	NA	0	0	1	1	0	0	1	1	-1	-1	-1	0	-1	-1	-1	-1	-1
PRRC2B	1	0	0	0	NA	NA	1	1	1	0	1	1	0	0	1	1	64.095	52.06	47.77	0	0.159976	0.0737446	0.769472	0.898995	54.6417
SMU1	1	0	0	0	NA	NA	3	1	0.333333	0	3	3	0	0	3	3	1.76	2.61	1.275	0.666667	-0.577908	0.0729286	0.711418	0.941292	1.88167
XPA	1	1	0	0	NA	NA	3	1	0.666667	0	3	3	0	0	3	3	0.83	1.095	1.05	1	-0.397323	-0.554633	0.711418	0.657723	0.991667
CACNA1F	1	0	0	0	NA	NA	1	NA	0	0	1	1	0	0	1	1	0.02	0	0	0	-0.0428555	-0.327857	0.916046	0.700582	0.00666667
LAMP2	1	0	0	0	NA	NA	1	NA	0	0	1	1	0	0	1	1	9.2	11.645	10.755	0	-0.445792	-0.495184	0.711418	0.657723	10.5333
OGT	1	1	0	0	NA	NA	1	NA	0	0	1	1	0	0	1	1	6.535	5.83	5.325	1	0.0365157	-0.0198059	0.969667	0.979809	5.89667
PCSK1N	1	0	0	0	NA	NA	1	NA	0	0	1	1	0	0	1	1	0.22	0.405	0.695	0	-0.430797	-1.06857	0.711418	0.657723	0.44
RGN	1	0	0	0	NA	NA	1	1	1	0	1	1	0	0	1	1	0.05	0	0	0	0.0541841	-0.244317	0.900452	0.780902	0.0166667
STARD8	1	0	0	0	NA	NA	1	1	1	0	1	1	0	0	1	1	5.9	3.735	3.865	0	0.44285	0.212827	0.711418	0.767727	4.5
SYP	1	0	0	0	NA	NA	1	NA	0	0	1	1	0	0	1	1	1.235	0.575	0.62	0	0.517054	0.270466	0.711418	0.783225	0.81
ADD3	1	0	0	0	NA	NA	1	NA	0	0	1	1	0	0	1	1	7.41	6.9	6.45	0	-0.0449771	0.306897	0.959886	0.667694	6.92
DDX21	1	0	0	0	NA	NA	1	1	1	0	1	1	0	0	1	1	18.335	16.61	13.72	0	-0.00118435	0.105395	0.998598	0.866268	16.2217
GPRIN2	1	1	0	0	NA	NA	2	1	1	0	2	2	0	0	2	2	0	0	0	0.5	-0.11852	-0.388537	0.711418	0.657723	0
AGBL2	1	0	0	0	NA	NA	1	NA	0	0	1	1	0	0	1	1	0.185	0.255	0.16	0	-0.150568	-0.429586	0.841228	0.657723	0.2
CBL	1	0	0	0	NA	NA	2	1	0.5	0	2	2	0	0	2	2	3.445	3.855	2.31	0	-0.325572	0.153365	0.711418	0.851852	3.20333
DPF2	1	0	0	0	NA	NA	1	1	1	0	1	1	0	0	1	1	69.685	68.655	50.095	0	-0.106075	0.158963	0.855743	0.768406	62.8117
FLI1	1	0	0	0	NA	NA	1	1	1	0	1	1	0	0	1	1	102.99	86.215	71.67	0	0.0894278	0.17511	0.877255	0.740849	86.9583
KCNJ1	1	0	0	0	NA	NA	1	NA	0	0	1	1	0	0	1	1	0	0.02	0.01	0	-0.170804	-0.416198	0.711418	0.657723	0.01
RP11-347E10.1	1	1	0	0	NA	NA	1	1	1	0	1	1	0	0	1	1	-1	-1	-1	1	-1	-1	-1	-1	-1
DTX1	1	1	0	0	NA	NA	1	NA	0	0	1	1	0	0	1	1	0	0	0	1	-0.11852	-0.388537	0.711418	0.657723	0
GRTP1	1	0	0	0	NA	NA	1	1	1	0	1	1	0	0	1	1	1.16	1.495	0.925	0	-0.391284	-0.0856525	0.711418	0.934616	1.19333
SGCG	1	0	0	0	NA	NA	1	NA	0	0	1	1	0	0	1	1	0.025	0	0	0	-0.0232852	-0.313069	0.957662	0.713598	0.00833333
ARPP19	1	1	0	0	NA	NA	2	NA	0	0	2	2	0	0	2	2	11.92	11.815	13.385	1	-0.0746746	-0.523783	0.925129	0.657723	12.3733
RP11-313P18.2	1	0	0	0	NA	NA	1	NA	0	0	1	1	0	0	1	1	-1	-1	-1	0	-1	-1	-1	-1	-1
TLNRD1	1	0	0	0	NA	NA	1	NA	0	0	1	1	0	0	1	1	-1	-1	-1	0	-1	-1	-1	-1	-1
ANKRD11	1	0	0	0	NA	NA	1	NA	0	0	1	1	0	0	1	1	54.335	48.78	37.37	0	0.0342074	0.212804	0.960286	0.697273	46.8283
CCL22	1	0	0	0	NA	NA	1	NA	0	0	1	1	0	0	1	1	0.17	0.04	0.025	0	0.121522	-0.0907637	0.829245	0.928533	0.0783333
AXIN2	1	1	0	0	NA	NA	1	NA	0	0	1	1	0	0	1	1	0.035	0.135	0	1	-0.323404	-0.283909	0.711418	0.742065	0.0566667
DLX3	1	0	0	0	NA	NA	2	1	0.5	0	2	2	0	0	2	2	0.05	0.005	0.205	0	0.0401207	-0.796973	0.928373	0.657723	0.0866667
GNA13	1	0	0	0	NA	NA	1	1	1	0	1	1	0	0	1	1	3.195	3.585	3	0	-0.249093	-0.226669	0.753844	0.770827	3.26
HOXB6	1	0	0	0	NA	NA	1	1	1	0	1	1	0	0	1	1	0.45	0.845	0.115	0	-0.615506	0.137763	0.711418	0.896186	0.47
RNF157	1	0	0	0	NA	NA	1	1	1	0	1	1	0	0	1	1	4.145	5.34	3.485	0	-0.490219	0.092531	0.711418	0.913191	4.32333
COLEC12	1	0	0	0	NA	NA	1	1	1	0	1	1	0	0	1	1	0.01	0	0	0	-0.0813092	-0.357915	0.821138	0.677228	0.00333333
RP11-268I9.3	1	1	0	0	NA	NA	1	NA	0	0	1	1	0	0	1	1	-1	-1	-1	1	-1	-1	-1	-1	-1
EXOC3L2	1	0	0	0	NA	NA	1	NA	0	0	1	1	0	0	1	1	4.19	4.495	4.805	0	-0.21234	-0.495269	0.785975	0.657723	4.49667
BEST4	1	0	0	0	NA	NA	1	1	1	0	1	1	0	0	1	1	0.025	0.035	0.07	0	-0.111863	-0.477405	0.769472	0.657723	0.0433333
CRTC2	1	0	0	0	NA	NA	1	1	1	0	1	1	0	0	1	1	67.21	59.13	45.58	0	0.0681455	0.221517	0.915304	0.682373	57.3067
DMAP1	1	1	0	0	NA	NA	1	NA	0	0	1	1	0	0	1	1	6.95	7.52	7.1	1	-0.422836	-0.412169	0.711418	0.657723	7.19
ETV3L	1	0	0	0	NA	NA	1	NA	0	0	1	1	0	0	1	1	0	0.01	0	0	-0.149969	-0.388537	0.711418	0.657723	0.00333333
KIRREL-IT1	1	0	0	0	NA	NA	1	NA	0	0	1	1	0	0	1	1	0	0.02	0	0	-0.170804	-0.388537	0.711418	0.657723	0.00666667
KLHDC9	1	0	0	0	NA	NA	2	1	0.5	0	2	2	0	0	2	2	0.035	0	0.06	0.5	0.00988684	-0.42829	0.984088	0.657723	0.0316667
NFIA-AS1	1	0	0	0	NA	NA	1	1	1	0	1	1	0	0	1	1	-1	-1	-1	0	-1	-1	-1	-1	-1
NPPB	1	0	0	0	NA	NA	1	1	1	0	1	1	0	0	1	1	0	0	0	0	-0.11852	-0.388537	0.711418	0.657723	0
VASH2	1	0	0	0	NA	NA	2	NA	0	0	2	2	0	0	2	2	0.39	0.24	0.11	0	0.113475	0.178436	0.914447	0.861833	0.246667
AVP	1	0	0	0	NA	NA	1	1	1	0	1	1	0	0	1	1	0	0	0	0	-0.11852	-0.388537	0.711418	0.657723	0
EBF4	1	0	0	0	NA	NA	1	1	1	0	1	1	0	0	1	1	0	0.025	0	0	-0.183097	-0.388537	0.711418	0.657723	0.00833333
GNRH2	1	0	0	0	NA	NA	1	1	1	0	1	1	0	0	1	1	0	0	0	0	-0.11852	-0.388537	0.711418	0.657723	0
PANK2	1	1	0	0	NA	NA	1	NA	0	0	1	1	0	0	1	1	1.78	1.95	1.795	1	-0.164358	-0.218215	0.869477	0.804772	1.84167
TUBB1	1	0	0	0	NA	NA	1	1	1	0	1	1	0	0	1	1	2.93	3.235	4.23	0	-0.250414	-0.779492	0.75692	0.657723	3.465
KCNJ15	1	0	0	0	NA	NA	3	1	0.666667	0	3	3	0	0	3	3	0.005	0	0	0	-0.100097	-0.373156	0.769472	0.667694	0.00166667
KCNJ6	1	0	0	0	NA	NA	1	1	1	0	1	1	0	0	1	1	0	0	0.015	0	-0.11852	-0.441857	0.711418	0.657723	0.005
MOV10L1	1	1	0	0	NA	NA	1	NA	0	0	1	1	0	0	1	1	0.015	0	0	1	-0.0622121	-0.342811	0.871216	0.688833	0.005
TXN2	1	1	0	0	NA	NA	1	NA	0	0	1	1	0	0	1	1	28.97	27.7	27.055	1	-0.0412812	-0.214001	0.956664	0.702304	27.9083
AC016700.5	1	1	0	0	NA	NA	1	1	1	0	1	1	0	0	1	1	-1	-1	-1	1	-1	-1	-1	-1	-1
FNDC4	1	0	0	0	NA	NA	3	1	1	0	3	3	0	0	3	3	0.465	0.175	0.135	0.333333	0.361775	0.233749	0.711418	0.816273	0.258333
MFF	1	0	0	0	NA	NA	1	NA	0	0	1	1	0	0	1	1	55.385	38.975	41.605	0	0.345338	0.0877024	0.711418	0.879547	45.3217
CLDN18	1	0	0	0	NA	NA	1	NA	0	0	1	1	0	0	1	1	0	0	0	0	-0.11852	-0.388537	0.711418	0.657723	0
DCP1A	1	0	0	0	NA	NA	1	NA	0	0	1	1	0	0	1	1	30.515	25.355	22.965	0	0.130326	0.0769112	0.834268	0.899819	26.2783
GK5	1	0	0	0	NA	NA	1	1	1	0	1	1	0	0	1	1	0.455	0.19	0.355	0	0.340225	-0.210716	0.711418	0.840879	0.333333
SCN10A	1	0	0	0	NA	NA	1	1	1	0	1	1	0	0	1	1	0	0	0	0	-0.11852	-0.388537	0.711418	0.657723	0
SEC22A	1	0	0	0	NA	NA	1	1	1	0	1	1	0	0	1	1	0.135	0.195	0.325	0	-0.300494	-0.780344	0.711418	0.657723	0.218333
U2SURP	1	0	0	0	NA	NA	1	NA	0	0	1	1	0	0	1	1	15.63	15.66	14.455	0	-0.140867	-0.216774	0.834231	0.715834	15.2483
ARHGEF37	1	0	0	0	NA	NA	1	1	1	0	1	1	0	0	1	1	0.135	0.005	0.025	0	0.165648	-0.132509	0.711418	0.892198	0.055
CTD-2207A17.1	1	0	0	0	NA	NA	1	NA	0	0	1	1	0	0	1	1	-1	-1	-1	0	-1	-1	-1	-1	-1
HAPLN1	1	0	0	0	NA	NA	1	NA	0	0	1	1	0	0	1	1	0	0	0	0	-0.11852	-0.388537	0.711418	0.657723	0
OTP	1	0	0	0	NA	NA	1	NA	0	0	1	1	0	0	1	1	1.37	1.445	2.83	0	-0.187098	-1.03642	0.851745	0.657723	1.88167
PCDH1	1	0	0	0	NA	NA	1	1	1	0	1	1	0	0	1	1	0.12	0.27	0.08	0	-0.387834	-0.267921	0.711418	0.768757	0.156667
CITED2	1	1	0	0	NA	NA	1	1	1	0	1	1	0	0	1	1	105.33	77.865	66.99	1	0.269519	0.28791	0.711418	0.657723	83.395
CMTR1	1	0	0	0	NA	NA	1	1	1	0	1	1	0	0	1	1	6.495	6.14	4.865	0	-0.0139415	0.237218	0.989858	0.737647	5.83333
PPP1R14C	1	0	0	0	NA	NA	1	1	1	0	1	1	0	0	1	1	0.035	0.21	0	0	-0.486552	-0.283909	0.711418	0.742065	0.0816667
RP11-405O10.2	1	0	0	0	NA	NA	1	NA	0	0	1	1	0	0	1	1	-1	-1	-1	0	-1	-1	-1	-1	-1
CLCN1	1	0	0	0	NA	NA	1	NA	0	0	1	1	0	0	1	1	0	0	0	0	-0.11852	-0.388537	0.711418	0.657723	0
KDM7A	1	0	0	0	NA	NA	2	NA	0	0	2	2	0	0	2	2	0.595	0.68	0.44	0	-0.209648	-0.121238	0.844881	0.912825	0.571667
NAPEPLD	1	0	0	0	NA	NA	1	NA	0	0	1	1	0	0	1	1	2.295	1.165	1.035	0	0.442108	0.292551	0.711418	0.746079	1.49833
SRRM3	1	0	0	0	NA	NA	1	NA	0	0	1	1	0	0	1	1	0	0	0	0	-0.11852	-0.388537	0.711418	0.657723	0
ZNF862	1	1	0	0	NA	NA	1	1	1	0	1	1	0	0	1	1	0.34	0.43	0.475	1	-0.242805	-0.47123	0.807398	0.657723	0.415
BIN3	1	0	0	0	NA	NA	1	NA	0	0	1	1	0	0	1	1	3.16	2.475	1.51	0	0.136799	0.509811	0.884781	0.657723	2.38167
IKBKB	1	0	0	0	NA	NA	1	NA	0	0	1	1	0	0	1	1	7.47	7.695	9.835	0	-0.110089	-0.484855	0.891985	0.657723	8.33333
KB-1410C5.2	1	0	0	0	NA	NA	1	NA	0	0	1	1	0	0	1	1	0	0	0	0	-0.11852	-0.388537	0.711418	0.657723	0
RNF122	1	1	0	0	NA	NA	1	1	1	0	1	1	0	0	1	1	0.645	0.785	0.67	1	-0.289525	-0.322857	0.769472	0.750631	0.7
HSDL2	1	0	0	0	NA	NA	3	1	0.666667	0	3	3	0	0	3	3	2.565	2.245	2.53	0.666667	0.0458526	-0.323562	0.966755	0.688833	2.44667
INIP	1	0	0	0	NA	NA	2	NA	0	0	2	2	0	0	2	2	1.935	1.635	2.13	0.5	0.0702119	-0.416017	0.950985	0.657723	1.9
ACOT9	1	0	0	0	NA	NA	2	NA	0	0	2	2	0	0	2	2	2.01	2.22	2.075	0.5	-0.268056	-0.366178	0.754313	0.667694	2.10167
ZFX	1	0	0	0	NA	NA	1	1	1	0	1	1	0	0	1	1	2.73	3.885	2.72	0	-0.591089	-0.346198	0.711418	0.667694	3.11167
ASAH2	1	0	0	0	NA	NA	1	NA	0	0	1	1	0	0	1	1	0.65	0.575	0.11	0	-0.0305466	0.570514	0.982851	0.657723	0.445
C10orf53	1	0	0	0	NA	NA	2	1	0.5	0	2	2	0	0	2	2	0.025	0.015	0.1	0.5	-0.0630723	-0.531819	0.874991	0.657723	0.0466667
C10orf62	1	1	0	0	NA	NA	1	NA	0	0	1	1	0	0	1	1	0	0	0	1	-0.11852	-0.388537	0.711418	0.657723	0
CALML3	1	1	0	0	NA	NA	1	1	1	0	1	1	0	0	1	1	0	0	0	1	-0.11852	-0.388537	0.711418	0.657723	0
CALML5	1	1	0	0	NA	NA	1	1	1	0	1	1	0	0	1	1	0	0	0	1	-0.11852	-0.388537	0.711418	0.657723	0
FAM170B	1	0	0	0	NA	NA	1	1	1	0	1	1	0	0	1	1	0	0	0	0	-0.11852	-0.388537	0.711418	0.657723	0
INA	1	0	0	0	NA	NA	1	NA	0	0	1	1	0	0	1	1	0	0.025	0	0	-0.183097	-0.388537	0.711418	0.657723	0.00833333
INPP5A	1	1	0	0	NA	NA	1	1	1	0	1	1	0	0	1	1	2.27	2.65	3.19	1	-0.32141	-0.715474	0.711418	0.657723	2.70333
LINC00619	1	0	0	0	NA	NA	1	1	1	0	1	1	0	0	1	1	0	0	0	0	-0.11852	-0.388537	0.711418	0.657723	0
LRMDA	1	0	0	0	NA	NA	1	NA	0	0	1	1	0	0	1	1	-1	-1	-1	0	-1	-1	-1	-1	-1
MGEA5	1	1	0	0	NA	NA	1	1	1	0	1	1	0	0	1	1	10.455	11.12	10.43	1	-0.210067	-0.279903	0.748903	0.667004	10.6683
NEURL1	1	0	0	0	NA	NA	1	NA	0	0	1	1	0	0	1	1	0.025	0.035	0.02	0	-0.124186	-0.368545	0.735442	0.67583	0.0266667
NKX1-2	1	1	0	0	NA	NA	1	NA	0	0	1	1	0	0	1	1	0	0	0	1	-0.11852	-0.388537	0.711418	0.657723	0
NODAL	1	0	0	0	NA	NA	1	NA	0	0	1	2	0	0	2	2	0	0.24	0	0	-0.626151	-0.388537	0.711418	0.657723	0.08
NPY4R2	1	0	0	0	NA	NA	1	NA	0	0	1	1	0	0	1	1	-1	-1	-1	0	-1	-1	-1	-1	-1
OGDHL	1	0	0	0	NA	NA	1	1	1	0	1	1	0	0	1	1	0	0.075	0	0	-0.30557	-0.388537	0.711418	0.657723	0.025
PBLD	1	1	0	0	NA	NA	1	NA	0	0	1	1	0	0	1	1	0.1	0.17	0.08	1	-0.237421	-0.310139	0.711418	0.729452	0.116667
PDLIM1	1	0	0	0	NA	NA	1	NA	0	0	1	1	0	0	1	1	92.76	86.49	87.85	0	-0.0236224	-0.257611	0.973242	0.657723	89.0333
PPP3CB	1	1	0	0	NA	NA	1	NA	0	0	1	1	0	0	1	1	1.83	2.075	1.26	1	-0.19862	0.113849	0.830946	0.906505	1.72167
PRF1	1	0	0	0	NA	NA	1	NA	0	0	1	1	0	0	1	1	0.94	0.495	1.025	0	0.405159	-0.394426	0.711418	0.681149	0.82
RASSF4	1	1	0	0	NA	NA	1	NA	0	0	1	1	0	0	1	1	0.105	0.145	0.095	1	-0.170722	-0.396706	0.764305	0.667694	0.115
RP11-367B6.2	1	1	0	0	NA	NA	1	NA	0	0	1	1	0	0	1	1	-1	-1	-1	1	-1	-1	-1	-1	-1
RP13-463N16.6	1	1	0	0	NA	NA	1	1	1	0	1	1	0	0	1	1	-1	-1	-1	1	-1	-1	-1	-1	-1
SUPV3L1	1	1	0	0	NA	NA	1	1	1	0	1	1	0	0	1	1	8.05	12.285	8.215	1	-0.733337	-0.361445	0.711418	0.657723	9.51667
TBATA	1	0	0	0	NA	NA	1	NA	0	0	1	1	0	0	1	1	0.07	0.155	0.245	0	-0.221279	-0.612192	0.711418	0.657723	0.156667
UBE2D1	1	1	0	0	NA	NA	1	1	1	0	1	1	0	0	1	1	3.27	2.77	2.075	1	0.103754	0.243484	0.915643	0.762842	2.705
VSTM4	1	0	0	0	NA	NA	1	NA	0	0	1	1	0	0	1	1	0.13	0.235	0.095	0	-0.289077	-0.274567	0.711418	0.764926	0.153333
WNT8B	1	0	0	0	NA	NA	1	1	1	0	1	1	0	0	1	1	0	0	0	0	-0.11852	-0.388537	0.711418	0.657723	0
AIP	1	1	0	0	NA	NA	2	1	1	0	2	2	0	0	2	2	9.62	7.21	5.39	1	0.267016	0.471395	0.711418	0.657723	7.40667
AMBRA1	1	1	0	0	NA	NA	1	1	1	0	1	2	0	0	2	2	8.055	7.005	5.905	0.5	0.117192	0.131118	0.884043	0.850053	6.98833
APIP	1	0	0	0	NA	NA	1	NA	0	0	1	1	0	0	1	1	2.115	2.19	0.765	0	-0.140287	0.694708	0.886563	0.657723	1.69
AQP11	1	0	0	0	NA	NA	1	NA	0	0	1	1	0	0	1	1	0.25	0.4	0.49	0	-0.377781	-0.566979	0.711418	0.657723	0.38
B4GAT1	1	1	0	0	NA	NA	1	NA	0	0	1	1	0	0	1	1	-1	-1	-1	1	-1	-1	-1	-1	-1
BBS1	1	1	0	0	NA	NA	1	1	1	0	1	1	0	0	1	1	12.66	6.15	6.595	1	0.869134	0.577528	0.711418	0.657723	8.46833
BIRC3	1	1	0	0	NA	NA	2	1	0.5	0	2	2	0	0	2	2	0.12	0.605	0.495	1	-0.856486	-0.915293	0.711418	0.657723	0.406667
C11orf42	1	0	0	0	NA	NA	1	NA	0	0	1	1	0	0	1	1	0	0.04	0	0	-0.218816	-0.388537	0.711418	0.657723	0.0133333
C11orf74	1	0	0	0	NA	NA	2	NA	0	0	2	2	0	0	2	2	3.205	2.495	0.91	0.5	0.119317	1.02876	0.901176	0.657723	2.20333
CABP4	1	1	0	0	NA	NA	1	NA	0	0	1	1	0	0	1	1	0.015	0.09	0	1	-0.298261	-0.342811	0.711418	0.688833	0.035
CAPN1	1	1	0	0	NA	NA	1	NA	0	0	1	1	0	0	1	1	76.485	67.19	54.295	1	0.0693704	0.227294	0.911695	0.676919	65.99
CATSPERZ	1	1	0	0	NA	NA	1	1	1	0	1	1	0	0	1	1	-1	-1	-1	1	-1	-1	-1	-1	-1
CCDC89	1	0	0	0	NA	NA	2	1	0.5	0	2	2	0	0	2	2	0	0	0	0.5	-0.11852	-0.388537	0.711418	0.657723	0
CCND1	1	0	0	0	NA	NA	1	1	1	0	1	1	0	0	1	1	0.745	1.02	0.405	0	-0.736008	-0.167688	0.711418	0.876566	0.723333
CD248	1	1	0	0	NA	NA	2	1	1	0	2	2	0	0	2	2	0.115	0.06	0.085	1	0.0206198	-0.366332	0.975777	0.688833	0.0866667
CD3E	1	0	0	0	NA	NA	1	NA	0	0	1	1	0	0	1	1	0.3	0.125	0.24	0	0.213953	-0.199165	0.754136	0.842788	0.221667
CTR9	1	1	0	0	NA	NA	1	NA	0	0	1	1	0	0	1	1	14.46	12.105	12.49	1	0.122836	-0.0389797	0.865548	0.95414	13.0183
DDB1	1	1	0	0	NA	NA	1	NA	0	0	1	1	0	0	1	1	43.94	37.93	29.89	1	0.094916	0.320551	0.880914	0.657723	37.2533
DKK3	1	0	0	0	NA	NA	1	1	1	0	1	1	0	0	1	1	0	0	0	0	-0.11852	-0.388537	0.711418	0.657723	0
ELF5	1	0	0	0	NA	NA	1	NA	0	0	1	1	0	0	1	1	0.01	0.02	0	0	-0.133593	-0.357915	0.711418	0.677228	0.01
FAU	1	1	0	0	NA	NA	1	NA	0	0	1	1	0	0	1	1	41.465	40.85	32.72	1	-0.102644	0.134861	0.871037	0.811686	38.345
GAL3ST3	1	1	0	0	NA	NA	2	1	1	0	2	2	0	0	2	2	0	0	0	0.5	-0.11852	-0.388537	0.711418	0.657723	0
GDPD4	1	1	0	0	NA	NA	1	NA	0	0	1	1	0	0	1	1	0.03	0.145	0	1	-0.372596	-0.298881	0.711418	0.728093	0.0583333
GRK2	1	1	0	0	NA	NA	1	1	1	0	1	1	0	0	1	1	-1	-1	-1	1	-1	-1	-1	-1	-1
IGHMBP2	1	0	0	0	NA	NA	1	NA	0	0	1	1	0	0	1	1	3.58	4.07	3.94	0	-0.311493	-0.333128	0.711418	0.667694	3.86333
IZUMO1R	1	0	0	0	NA	NA	2	1	1	0	2	2	0	0	2	2	-1	-1	-1	0	-1	-1	-1	-1	-1
KIRREL3	1	0	0	0	NA	NA	1	1	1	0	1	1	0	0	1	1	0.55	0.285	0.25	0	0.268564	0.0800608	0.775282	0.942373	0.361667
KLHL35	1	0	0	0	NA	NA	1	1	1	0	1	1	0	0	1	1	0	0.055	0.09	0	-0.253124	-0.679509	0.711418	0.657723	0.0483333
KRTAP5-1	1	0	0	0	NA	NA	1	1	1	0	1	1	0	0	1	1	0	0.115	0.035	0	-0.376393	-0.478487	0.711418	0.657723	0.05
LDHC	1	1	0	0	NA	NA	1	NA	0	0	1	1	0	0	1	1	0	0	0	1	-0.11852	-0.388537	0.711418	0.657723	0
LGALS12	1	1	0	0	NA	NA	1	NA	0	0	1	1	0	0	1	1	1.07	1.02	1.43	1	-0.0864446	-0.619767	0.942007	0.657723	1.17333
MS4A1	1	0	0	0	NA	NA	1	NA	0	0	1	1	0	0	1	1	0	0	0	0	-0.11852	-0.388537	0.711418	0.657723	0
NCR3LG1	1	1	0	0	NA	NA	1	NA	0	0	1	1	0	0	1	1	4.39	5.135	2.39	1	-0.435742	0.353798	0.711418	0.662415	3.97167
OR2D3	1	0	0	0	NA	NA	1	NA	0	0	1	1	0	0	1	1	0	0	0	0	-0.11852	-0.388537	0.711418	0.657723	0
OR4C3	1	0	0	0	NA	NA	1	NA	0	0	1	1	0	0	1	1	0	0	0	0	-0.11852	-0.388537	0.711418	0.657723	0
OR4C5	1	1	0	0	NA	NA	1	NA	0	0	1	1	0	0	1	1	0	0	0	1	-0.11852	-0.388537	0.711418	0.657723	0
OR51G2	1	0	0	0	NA	NA	1	1	1	0	1	1	0	0	1	1	0	0	0	0	-0.11852	-0.388537	0.711418	0.657723	0
OR51I2	1	0	0	0	NA	NA	1	NA	0	0	1	1	0	0	1	1	0.01	0	0	0	-0.0813092	-0.357915	0.821138	0.677228	0.00333333
OR51T1	1	0	0	0	NA	NA	1	1	1	0	1	1	0	0	1	1	0	0	0	0	-0.11852	-0.388537	0.711418	0.657723	0
OR52B4	1	1	0	0	NA	NA	1	1	1	0	1	1	0	0	1	1	0	0	0	1	-0.11852	-0.388537	0.711418	0.657723	0
OR52W1	1	0	0	0	NA	NA	1	NA	0	0	1	1	0	0	1	1	0	0	0	0	-0.11852	-0.388537	0.711418	0.657723	0
OTUB1	1	1	0	0	NA	NA	1	NA	0	0	1	1	0	0	1	1	34.265	30.085	23.91	1	0.0751088	0.183907	0.912099	0.744397	29.42
P2RX3	1	0	0	0	NA	NA	2	1	1	0	2	2	0	0	2	2	0	0	0	0.5	-0.11852	-0.388537	0.711418	0.657723	0
PHLDB1	1	1	0	0	NA	NA	1	NA	0	0	1	1	0	0	1	1	2.805	2.09	1.72	1	0.286792	0.26225	0.724263	0.7522	2.205
POLR2G	1	1	0	0	NA	NA	1	NA	0	0	1	1	0	0	1	1	9.55	7.93	7.4	1	0.00308633	-0.0549754	0.996825	0.939728	8.29333
PPP1CA	1	1	0	0	NA	NA	2	NA	0	0	2	2	0	0	2	2	64.715	48.5	42.92	1	0.257674	0.234493	0.711418	0.669454	52.045
PPP1R14B	1	1	0	0	NA	NA	1	NA	0	0	1	1	0	0	1	1	25.08	20.39	17.28	1	0.160189	0.239552	0.795346	0.681364	20.9167
RAG2	1	1	0	0	NA	NA	1	NA	0	0	1	1	0	0	1	1	0	0.04	0	1	-0.218816	-0.388537	0.711418	0.657723	0.0133333
RDX	1	1	0	0	NA	NA	1	NA	0	0	1	1	0	0	1	1	70.58	64.815	55.8	1	-0.0132528	0.0221913	0.986089	0.970341	63.7317
RHOD	1	0	0	0	NA	NA	1	NA	0	0	1	1	0	0	1	1	0	0	0	0	-0.11852	-0.388537	0.711418	0.657723	0
RTN4RL2	1	1	0	0	NA	NA	1	NA	0	0	1	1	0	0	1	1	9.42	6.625	11.66	1	0.457425	-0.48769	0.711418	0.657723	9.235
SLC22A11	1	1	0	0	NA	NA	1	1	1	0	1	1	0	0	1	1	0.01	0	0	1	-0.0813092	-0.357915	0.821138	0.677228	0.00333333
SMPD1	1	1	0	0	NA	NA	2	1	0.5	0	2	2	0	0	2	2	2.555	3.285	2.41	0.5	-0.431255	-0.217819	0.711418	0.79076	2.75
STIP1	1	1	0	0	NA	NA	1	1	1	0	1	1	0	0	1	1	58.725	59.805	50.365	1	-0.156343	-0.106826	0.77224	0.848259	56.2983
TM7SF2	1	1	0	0	NA	NA	1	1	1	0	1	1	0	0	1	1	3.09	2.88	1.8	1	-0.0648309	0.381116	0.950903	0.657723	2.59
TMEM216	1	1	0	0	NA	NA	1	NA	0	0	1	1	0	0	1	1	2.76	2.21	1.255	1	0.096859	0.553349	0.923873	0.657723	2.075
TPBGL	1	1	0	0	NA	NA	1	NA	0	0	1	1	0	0	1	1	0	0.015	0	1	-0.158307	-0.388537	0.711418	0.657723	0.005
TPCN2	1	0	0	0	NA	NA	1	1	1	0	1	1	0	0	1	1	1.975	1.62	1.35	0	0.0964617	0.155877	0.927843	0.865404	1.64833
TRIM3	1	1	0	0	NA	NA	2	1	0.5	0	2	2	0	0	2	2	1.325	1.465	1.075	1	-0.234443	-0.0139983	0.807378	0.989536	1.28833
TRIM68	1	1	0	0	NA	NA	1	1	1	0	1	1	0	0	1	1	1.42	1.48	0.925	1	-0.17203	0.122126	0.867112	0.903765	1.275
UBQLNL	1	0	0	0	NA	NA	1	NA	0	0	1	1	0	0	1	1	0.09	0.12	0.105	0	-0.152283	-0.375985	0.77224	0.677228	0.105
UNC93B1	1	0	0	0	NA	NA	1	NA	0	0	1	1	0	0	1	1	4.06	1.55	2.095	0	1.0331	0.507377	0.711418	0.657723	2.56833
ARF3	1	0	0	0	NA	NA	1	1	1	0	1	1	0	0	1	1	240.755	212.74	160.075	0	0.0555545	0.252717	0.922687	0.657723	204.523
C12orf66	1	0	0	0	NA	NA	1	NA	0	0	1	1	0	0	1	1	1.18	1.265	0.87	0	-0.182234	-0.00925054	0.860834	0.993723	1.105
C12orf77	1	1	0	0	NA	NA	1	NA	0	0	1	1	0	0	1	1	0	0	0	1	-0.11852	-0.388537	0.711418	0.657723	0
C1QL4	1	1	0	0	NA	NA	1	NA	0	0	1	1	0	0	1	1	0	0.025	0.045	1	-0.186185	-0.501092	0.711418	0.657723	0.0233333
C1S	1	1	0	0	NA	NA	2	1	1	0	2	2	0	0	2	2	0.01	0.065	0.155	1	-0.259443	-0.820982	0.711418	0.657723	0.0766667
CDCA3	1	1	0	0	NA	NA	1	1	1	0	1	1	0	0	1	1	24.88	23.155	29.94	1	-0.0236222	-0.576745	0.976578	0.657723	25.9917
CFAP73	1	1	0	0	NA	NA	1	1	1	0	1	1	0	0	1	1	-1	-1	-1	1	-1	-1	-1	-1	-1
CLEC2D	1	0	0	0	NA	NA	1	NA	0	0	1	1	0	0	1	1	0.38	0.77	1.055	0	-0.591584	-1.06506	0.711418	0.657723	0.735
COX6A1	1	1	0	0	NA	NA	1	NA	0	0	1	1	0	0	1	1	217.575	192.495	153.055	1	0.0546615	0.202324	0.924685	0.690184	187.708
CRACR2A	1	0	0	0	NA	NA	1	1	1	0	1	1	0	0	1	1	-1	-1	-1	0	-1	-1	-1	-1	-1
CTDSP2	1	1	0	0	NA	NA	1	NA	0	0	1	1	0	0	1	1	41.16	34.68	25.985	1	0.116565	0.371825	0.849152	0.657723	33.9417
ENO2	1	1	0	0	NA	NA	1	1	1	0	1	1	0	0	1	1	3.45	2.37	0.99	1	0.345595	1.18037	0.711418	0.657723	2.27
FAM186A	1	1	0	0	NA	NA	1	NA	0	0	1	1	0	0	1	1	0	0	0	1	-0.11852	-0.388537	0.711418	0.657723	0
FKBP4	1	1	0	0	NA	NA	1	1	1	0	1	1	0	0	1	1	35.625	27.255	21.86	1	0.239541	0.404716	0.711418	0.657723	28.2467
IGF1	1	0	0	0	NA	NA	1	1	1	0	1	1	0	0	1	1	0.53	0.635	0.22	0	-0.408525	0.078051	0.711418	0.94399	0.461667
ITFG2	1	1	0	0	NA	NA	1	1	1	0	1	1	0	0	1	1	25.385	18.255	24.015	1	0.312137	-0.271423	0.711418	0.657723	22.5517
ITGA5	1	0	0	0	NA	NA	1	1	1	0	1	1	0	0	1	1	57.655	65.695	46.12	0	-0.375435	0.0479295	0.711418	0.936597	56.49
KRT1	1	0	0	0	NA	NA	1	1	1	0	1	1	0	0	1	1	0.01	0.015	0.03	0	-0.121096	-0.441894	0.719198	0.657723	0.0183333
KRT73	1	0	0	0	NA	NA	1	NA	0	0	1	1	0	0	1	1	0.03	0.025	0.1	0	-0.0701536	-0.565866	0.867093	0.657723	0.0516667
KRT79	1	0	0	0	NA	NA	2	1	1	0	2	2	0	0	2	2	0	0	0	0	-0.11852	-0.388537	0.711418	0.657723	0
LARP4	1	0	0	0	NA	NA	1	NA	0	0	1	1	0	0	1	1	8.25	8.515	6.98	0	-0.173468	-0.0688167	0.811608	0.924049	7.915
LINC00941	1	1	0	0	NA	NA	2	1	0.5	0	2	2	0	0	2	2	0.015	0.01	0	1	-0.0892934	-0.342811	0.807398	0.688833	0.00833333
LINC01486	1	0	0	0	NA	NA	1	1	1	0	1	1	0	0	1	1	-1	-1	-1	0	-1	-1	-1	-1	-1
MANSC1	1	1	0	0	NA	NA	1	NA	0	0	1	1	0	0	1	1	6.205	6.695	4.705	1	-0.291072	0.0112176	0.711418	0.988546	5.86833
NCKAP5L	1	1	0	0	NA	NA	1	NA	0	0	1	1	0	0	1	1	4.7	4.385	4.045	1	-0.0090981	-0.131734	0.992134	0.861833	4.37667
OASL	1	1	0	0	NA	NA	1	1	1	0	1	1	0	0	1	1	0.015	0	0	1	-0.0622121	-0.342811	0.871216	0.688833	0.005
OR10AD1	1	1	0	0	NA	NA	1	1	1	0	1	1	0	0	1	1	0	0	0	1	-0.11852	-0.388537	0.711418	0.657723	0
OR6C2	1	0	0	0	NA	NA	1	1	1	0	1	1	0	0	1	1	0	0	0	0	-0.11852	-0.388537	0.711418	0.657723	0
POU6F1	1	1	0	0	NA	NA	1	NA	0	0	1	1	0	0	1	1	1.195	1.385	1.595	1	-0.319728	-0.601061	0.720296	0.657723	1.39167
PRMT8	1	0	0	0	NA	NA	1	NA	0	0	1	1	0	0	1	1	0	0	0	0	-0.11852	-0.388537	0.711418	0.657723	0
RDH5	1	1	0	0	NA	NA	1	1	1	0	1	1	0	0	1	1	0.805	0.725	0.645	1	-0.164103	-0.02737	0.883478	0.98066	0.725
REP15	1	1	0	0	NA	NA	1	1	1	0	1	1	0	0	1	1	0	0	0	1	-0.11852	-0.388537	0.711418	0.657723	0
RP11-181C3.1	1	1	0	0	NA	NA	1	1	1	0	1	1	0	0	1	1	-1	-1	-1	1	-1	-1	-1	-1	-1
RP11-476M19.2	1	0	0	0	NA	NA	1	NA	0	0	1	1	0	0	1	1	-1	-1	-1	0	-1	-1	-1	-1	-1
RP11-554E23.2	1	0	0	0	NA	NA	1	1	1	0	1	1	0	0	1	1	-1	-1	-1	0	-1	-1	-1	-1	-1
RP11-705C15.3	1	0	0	0	NA	NA	2	NA	0	0	2	2	0	0	2	2	-1	-1	-1	0	-1	-1	-1	-1	-1
RP5-1063M23.2	1	1	0	0	NA	NA	1	1	1	0	1	1	0	0	1	1	-1	-1	-1	1	-1	-1	-1	-1	-1
SLC26A10	1	0	0	0	NA	NA	1	1	1	0	1	1	0	0	1	1	0.145	0	0.385	0	0.224407	-0.618888	0.711418	0.657723	0.176667
TAS2R7	1	0	0	0	NA	NA	1	NA	0	0	1	1	0	0	1	1	0	0	0	0	-0.11852	-0.388537	0.711418	0.657723	0
ZNF641	1	1	0	0	NA	NA	1	1	1	0	1	1	0	0	1	1	4.12	2.83	3.105	1	0.306204	-0.00108374	0.711418	0.999292	3.35167
BORA	1	1	0	0	NA	NA	1	NA	0	0	1	1	0	0	1	1	4.48	4.34	3.635	1	-0.0917796	-0.0674188	0.919993	0.933659	4.15167
DZIP1	1	0	0	0	NA	NA	1	NA	0	0	1	1	0	0	1	1	0.57	0.265	0.27	0	0.34967	0.128039	0.711418	0.906656	0.368333
F10	1	0	0	0	NA	NA	1	1	1	0	1	1	0	0	1	1	0	0	0	0	-0.11852	-0.388537	0.711418	0.657723	0
ING1	1	1	0	0	NA	NA	1	NA	0	0	1	1	0	0	1	1	0.925	1.535	1.1	1	-0.696127	-0.518409	0.711418	0.657723	1.18667
LINC00453	1	1	0	0	NA	NA	1	NA	0	0	1	1	0	0	1	1	-1	-1	-1	1	-1	-1	-1	-1	-1
NALCN	1	0	0	0	NA	NA	1	1	1	0	1	1	0	0	1	1	0	0	0	0	-0.11852	-0.388537	0.711418	0.657723	0
PIBF1	1	1	0	0	NA	NA	1	NA	0	0	1	1	0	0	1	1	0.37	0.365	0.28	1	-0.167144	-0.285714	0.87349	0.780902	0.338333
RBM26	1	1	0	0	NA	NA	1	1	1	0	1	1	0	0	1	1	206.685	142.15	114.44	1	0.359028	0.46357	0.711418	0.657723	154.425
SCEL	1	1	0	0	NA	NA	1	1	1	0	1	1	0	0	1	1	0	0	0	1	-0.11852	-0.388537	0.711418	0.657723	0
TRIM13	1	1	0	0	NA	NA	1	NA	0	0	1	1	0	0	1	1	1.83	2.105	2.26	1	-0.358623	-0.615371	0.711418	0.657723	2.065
ZAR1L	1	1	0	0	NA	NA	2	NA	0	0	2	2	0	0	2	2	0	0	0	1	-0.11852	-0.388537	0.711418	0.657723	0
ACYP1	1	0	0	0	NA	NA	1	NA	0	0	1	1	0	0	1	1	0.87	1.07	1.225	0	-0.318117	-0.652259	0.732169	0.657723	1.055
ANGEL1	1	0	0	0	NA	NA	1	1	1	0	1	1	0	0	1	1	3.98	3.67	2.71	0	-0.0208464	0.247315	0.984745	0.75014	3.45333
BRMS1L	1	1	0	0	NA	NA	1	1	1	0	1	1	0	0	1	1	0.055	0.155	0.085	1	-0.31789	-0.448567	0.711418	0.657723	0.0983333
CEP128	1	1	0	0	NA	NA	2	1	1	0	2	2	0	0	2	2	0.565	0.675	1.525	0.5	-0.263708	-1.21442	0.797636	0.657723	0.921667
CLMN	1	0	0	0	NA	NA	1	1	1	0	1	1	0	0	1	1	0.285	0.655	0.135	0	-0.666682	-0.0341636	0.711418	0.975188	0.358333
CTSG	1	0	0	0	NA	NA	1	NA	0	0	1	1	0	0	1	1	1.075	0.905	0.635	0	-0.293567	0.000859482	0.766899	0.999487	0.871667
GPR65	1	0	0	0	NA	NA	2	1	1	0	2	2	0	0	2	2	0.665	0.765	0.715	0	-0.242783	-0.395009	0.816272	0.695641	0.715
HEATR5A	1	1	0	0	NA	NA	1	1	1	0	1	1	0	0	1	1	5.575	4.69	4.525	1	0.152173	-0.0417217	0.852886	0.957322	4.93
HSPA2	1	1	0	0	NA	NA	1	NA	0	0	1	1	0	0	1	1	0.48	0.54	0.925	1	-0.214029	-0.869765	0.841874	0.657723	0.648333
IL25	1	1	0	0	NA	NA	1	1	1	0	1	1	0	0	1	1	0	0	0	1	-0.11852	-0.388537	0.711418	0.657723	0
IPO4	1	1	0	0	NA	NA	1	1	1	0	1	1	0	0	1	1	19.305	15.705	12.805	1	0.184048	0.292642	0.769472	0.657723	15.9383
KCNK10	1	1	0	0	NA	NA	1	1	1	0	1	1	0	0	1	1	0	0	0.03	1	-0.11852	-0.482415	0.711418	0.657723	0.01
KLHL33	1	1	0	0	NA	NA	1	1	1	0	1	1	0	0	1	1	0.14	0.04	0	1	0.0622074	-0.0728585	0.916046	0.94168	0.06
LINC00640	1	0	0	0	NA	NA	1	NA	0	0	1	1	0	0	1	1	0	0	0	0	-0.11852	-0.388537	0.711418	0.657723	0
LINC00644	1	0	0	0	NA	NA	1	NA	0	0	1	1	0	0	1	1	0	0	0	0	-0.11852	-0.388537	0.711418	0.657723	0
LRRC74A	1	1	0	0	NA	NA	1	1	1	0	1	1	0	0	1	1	-1	-1	-1	1	-1	-1	-1	-1	-1
MYH7	1	0	0	0	NA	NA	2	NA	0	0	2	2	0	0	2	2	0	0	0	0.5	-0.11852	-0.388537	0.711418	0.657723	0
OR11H7	1	0	0	0	NA	NA	1	NA	0	0	1	1	0	0	1	1	0	0	0	0	-0.11852	-0.388537	0.711418	0.657723	0
OR4E1	1	0	0	0	NA	NA	1	NA	0	0	1	1	0	0	1	1	0	0	0	0	-0.11852	-0.388537	0.711418	0.657723	0
OR4E2	1	0	0	0	NA	NA	1	NA	0	0	1	1	0	0	1	1	0	0	0	0	-0.11852	-0.388537	0.711418	0.657723	0
OR4K13	1	1	0	0	NA	NA	1	1	1	0	1	1	0	0	1	1	0	0	0	1	-0.11852	-0.388537	0.711418	0.657723	0
PSME2	1	0	0	0	NA	NA	1	NA	0	0	1	1	0	0	1	1	19.47	15.29	15.905	0	0.219123	0.0110114	0.711418	0.986613	16.8883
PTPN21	1	0	0	0	NA	NA	1	1	1	0	1	1	0	0	1	1	0.07	0.19	0.075	0	-0.356144	-0.377005	0.711418	0.677228	0.111667
RALGAPA1	1	1	0	0	NA	NA	1	1	1	0	1	1	0	0	1	1	17.32	8.075	7.69	1	1.13117	0.903995	0.115946	0.657723	11.0283
RP11-1112J20.2	1	0	0	0	NA	NA	1	NA	0	0	1	1	0	0	1	1	-1	-1	-1	0	-1	-1	-1	-1	-1
RP11-218E20.3	1	1	0	0	NA	NA	1	NA	0	0	1	1	0	0	1	1	-1	-1	-1	1	-1	-1	-1	-1	-1
RP11-293M10.1	1	1	0	0	NA	NA	1	NA	0	0	1	1	0	0	1	1	-1	-1	-1	1	-1	-1	-1	-1	-1
RP11-638I2.2	1	1	0	0	NA	NA	1	1	1	0	1	1	0	0	1	1	-1	-1	-1	1	-1	-1	-1	-1	-1
RP11-725G5.2	1	0	0	0	NA	NA	1	1	1	0	1	1	0	0	1	1	-1	-1	-1	0	-1	-1	-1	-1	-1
RP11-7F17.4	1	0	0	0	NA	NA	1	NA	0	0	1	1	0	0	1	1	-1	-1	-1	0	-1	-1	-1	-1	-1
RPGRIP1	1	1	0	0	NA	NA	1	1	1	0	1	1	0	0	1	1	0.085	0.085	0	1	-0.0802651	-0.157126	0.885313	0.864978	0.0566667
RPS6KL1	1	1	0	0	NA	NA	1	NA	0	0	1	1	0	0	1	1	-1	-1	-1	1	-1	-1	-1	-1	-1
SOCS4	1	1	0	0	NA	NA	1	NA	0	0	1	1	0	0	1	1	1.44	1.555	1.39	1	-0.211051	-0.237464	0.826078	0.794121	1.46167
STON2	1	1	0	0	NA	NA	1	1	1	0	1	1	0	0	1	1	29.78	28.295	23.41	1	-0.0555846	0.0280284	0.937782	0.963917	27.1617
TGM1	1	1	0	0	NA	NA	1	NA	0	0	1	1	0	0	1	1	0.095	0.31	0	1	-0.460446	-0.137784	0.711418	0.883602	0.135
APBA2	1	0	0	0	NA	NA	1	NA	0	0	1	2	0	0	2	2	5.33	4.175	4.25	0.5	0.155086	-0.0550382	0.851834	0.944667	4.585
CHRNA5	1	1	0	0	NA	NA	1	1	1	0	1	1	0	0	1	1	0.21	0.32	0.28	1	-0.296368	-0.35997	0.711418	0.708186	0.27
CPLX3	1	1	0	0	NA	NA	1	NA	0	0	1	1	0	0	1	1	0	0.005	0	1	-0.132583	-0.388537	0.711418	0.657723	0.00166667
CYP1A1	1	1	0	0	NA	NA	1	1	1	0	1	1	0	0	1	1	0.07	0	0	1	0.0249852	-0.219673	0.959883	0.804772	0.0233333
CYP1A2	1	1	0	0	NA	NA	1	NA	0	0	1	1	0	0	1	1	0	0.005	0.025	1	-0.134132	-0.454659	0.711418	0.657723	0.01
DUOX2	1	0	0	0	NA	NA	1	NA	0	0	1	1	0	0	1	1	0	0	0	0	-0.11852	-0.388537	0.711418	0.657723	0
EHD4	1	0	0	0	NA	NA	1	NA	0	0	1	1	0	0	1	1	1.04	0.855	0.395	0	0.0572844	0.429087	0.963171	0.667694	0.763333
EID1	1	0	0	0	NA	NA	1	1	1	0	1	1	0	0	1	1	10.875	17.335	13.545	0	-0.83654	-0.612535	0.637138	0.657723	13.9183
EIF2AK4	1	0	0	0	NA	NA	1	1	1	0	1	1	0	0	1	1	28.795	21.535	22.245	0	0.283241	0.145835	0.711418	0.801389	24.1917
HOMER2	1	0	0	0	NA	NA	1	1	1	0	1	1	0	0	1	1	2.825	1.655	1.955	0	0.469138	0.087931	0.711418	0.921463	2.145
MTFMT	1	1	0	0	NA	NA	1	NA	0	0	1	1	0	0	1	1	0.83	0.46	0.555	1	0.248931	-0.06074	0.81167	0.956359	0.615
MYEF2	1	0	0	0	NA	NA	1	1	1	0	1	1	0	0	1	1	5.4	3.74	4.34	0	0.320373	-0.284447	0.711418	0.694042	4.49333
NEDD4	1	1	0	0	NA	NA	1	1	1	0	1	2	0	0	2	2	2.185	3.13	2.19	0.5	-0.516075	-0.286396	0.711418	0.729133	2.50167
PEX11A	1	0	0	0	NA	NA	1	NA	0	0	1	1	0	0	1	1	0.265	0.55	0.645	0	-0.360822	-0.888985	0.711418	0.657723	0.486667
PML	1	1	0	0	NA	NA	1	1	1	0	1	1	0	0	1	1	41.86	36.785	33.83	1	0.0599052	-0.0276899	0.928448	0.963615	37.4917
RASGRF1	1	0	0	0	NA	NA	1	1	1	0	1	2	0	0	2	2	0.035	0.045	0.05	0	-0.116152	-0.432161	0.771357	0.657723	0.0433333
RBPMS2	1	0	0	0	NA	NA	2	1	0.5	0	2	2	0	0	2	2	136.985	90.645	147.235	0.5	0.366414	-0.469401	0.711418	0.657723	124.955
RLBP1	1	1	0	0	NA	NA	1	NA	0	0	1	1	0	0	1	1	0	0	0	1	-0.11852	-0.388537	0.711418	0.657723	0
RP11-108K3.2	1	0	0	0	NA	NA	1	NA	0	0	1	1	0	0	1	1	-1	-1	-1	0	-1	-1	-1	-1	-1
RP11-307C19.1	1	1	0	0	NA	NA	1	NA	0	0	1	1	0	0	1	1	-1	-1	-1	1	-1	-1	-1	-1	-1
RP11-424I19.1	1	1	0	0	NA	NA	1	NA	0	0	1	1	0	0	1	1	-1	-1	-1	1	-1	-1	-1	-1	-1
SLC24A5	1	1	0	0	NA	NA	1	1	1	0	1	1	0	0	1	1	9.175	6.805	5.77	1	0.205916	0.223448	0.770184	0.740445	7.25
SNX33	1	1	0	0	NA	NA	1	NA	0	0	1	1	0	0	1	1	1.635	1.935	0.725	1	-0.313861	0.483754	0.711418	0.657723	1.43167
STOML1	1	1	0	0	NA	NA	1	1	1	0	1	1	0	0	1	1	0.535	0.425	0.285	1	0.0225288	-0.0318155	0.98734	0.978017	0.415
TERB2	1	0	0	0	NA	NA	1	NA	0	0	1	1	0	0	1	1	-1	-1	-1	0	-1	-1	-1	-1	-1
TP53BP1	1	1	0	0	NA	NA	1	1	1	0	1	1	0	0	1	1	4.22	5.195	4.435	1	-0.390527	-0.310488	0.711418	0.677228	4.61667
TSPAN3	1	0	0	0	NA	NA	1	NA	0	0	1	1	0	0	1	1	5.215	5.43	4.38	0	-0.169918	-0.0900107	0.829386	0.907793	5.00833
USP3	1	0	0	0	NA	NA	1	NA	0	0	1	1	0	0	1	1	19.045	16.31	15.985	0	0.0959905	-0.0803825	0.892692	0.899375	17.1133
WDR61	1	1	0	0	NA	NA	3	1	1	0	3	3	0	0	3	3	2.875	3.78	2.24	1	-0.464897	-0.00844326	0.711418	0.992946	2.965
ADGRG5	1	1	0	0	NA	NA	1	1	1	0	1	1	0	0	1	1	-1	-1	-1	1	-1	-1	-1	-1	-1
CA7	1	1	0	0	NA	NA	1	1	1	0	1	1	0	0	1	1	0	0	0	1	-0.11852	-0.388537	0.711418	0.657723	0
CES4A	1	1	0	0	NA	NA	1	NA	0	0	1	1	0	0	1	1	0	0	0	1	-0.11852	-0.388537	0.711418	0.657723	0
CFAP20	1	0	0	0	NA	NA	1	NA	0	0	1	1	0	0	1	1	-1	-1	-1	0	-1	-1	-1	-1	-1
CTRL	1	0	0	0	NA	NA	1	1	1	0	1	1	0	0	1	1	3.96	1.835	2.97	0	0.817339	0.233214	0.711418	0.76118	2.92167
DEXI	1	1	0	0	NA	NA	1	NA	0	0	1	1	0	0	1	1	1.825	2.625	1.11	1	-0.5559	0.233505	0.711418	0.79615	1.85333
FBXL8	1	1	0	0	NA	NA	1	1	1	0	1	1	0	0	1	1	0.235	0.825	0.275	1	-0.958278	-0.50519	0.711418	0.657723	0.445
GDPD3	1	1	0	0	NA	NA	1	NA	0	0	1	1	0	0	1	1	0.105	0.215	0.1	1	-0.320876	-0.334798	0.711418	0.71011	0.14
GOT2	1	1	0	0	NA	NA	1	NA	0	0	1	1	0	0	1	1	11.96	10.515	9.775	1	0.027523	-0.0814832	0.975734	0.904554	10.75
IST1	1	1	0	0	NA	NA	1	1	1	0	1	1	0	0	1	1	46.005	41.505	34.36	1	-0.000337681	0.0526713	0.999575	0.93114	40.6233
ITGAX	1	0	0	0	NA	NA	1	NA	0	0	1	1	0	0	1	1	1.65	0.145	0.145	0	1.18293	0.892038	0.301097	0.657723	0.646667
KIAA0513	1	1	0	0	NA	NA	1	1	1	0	1	1	0	0	1	1	2.09	2.22	1.545	1	-0.212046	0.00817026	0.818678	0.993933	1.95167
LCMT1-AS1	1	1	0	0	NA	NA	1	1	1	0	1	1	0	0	1	1	-1	-1	-1	1	-1	-1	-1	-1	-1
MAPK3	1	1	0	0	NA	NA	1	NA	0	0	1	1	0	0	1	1	16.925	14.84	12.175	1	0.0594143	0.132308	0.938904	0.83098	14.6467
MEIOB	1	1	0	0	NA	NA	1	1	1	0	1	1	0	0	1	1	0.91	1.39	0.515	1	-0.394296	0.204494	0.711418	0.840168	0.938333
MSRB1	1	1	0	0	NA	NA	1	1	1	0	1	1	0	0	1	1	4.49	5.57	4.74	1	-0.43661	-0.3829	0.711418	0.657723	4.93333
MT1B	1	0	0	0	NA	NA	1	NA	0	0	1	1	0	0	1	1	0	0	0	0	-0.11852	-0.388537	0.711418	0.657723	0
MT1G	1	0	0	0	NA	NA	1	NA	0	0	1	1	0	0	1	1	0.185	0	0	0	0.357825	0.0371969	0.711418	0.970911	0.0616667
NAE1	1	0	0	0	NA	NA	1	1	1	0	1	1	0	0	1	1	2.99	3.24	3.195	0	-0.228649	-0.381561	0.780933	0.657723	3.14167
NTHL1	1	1	0	0	NA	NA	1	1	1	0	1	1	0	0	1	1	0.45	1.09	0.53	1	-0.881048	-0.239197	0.711418	0.819994	0.69
PTX4	1	1	0	0	NA	NA	1	NA	0	0	1	1	0	0	1	1	0	0	0	1	-0.11852	-0.388537	0.711418	0.657723	0
RAB26	1	1	0	0	NA	NA	1	1	1	0	1	1	0	0	1	1	0.265	0.47	0.2	1	-0.467747	-0.198067	0.711418	0.840879	0.311667
RP11-462G12.1	1	0	0	0	NA	NA	2	NA	0	0	2	2	0	0	2	2	-1	-1	-1	0	-1	-1	-1	-1	-1
RP11-462G12.2	1	0	0	0	NA	NA	2	1	0.5	0	2	2	0	0	2	2	-1	-1	-1	0	-1	-1	-1	-1	-1
SEPHS2	1	1	0	0	NA	NA	2	1	0.5	0	2	2	0	0	2	2	2.795	2.475	1.415	1	0.0256263	0.452545	0.982893	0.657723	2.22833
SLC38A7	1	1	0	0	NA	NA	1	NA	0	0	1	1	0	0	1	1	2.45	2.445	2.345	1	-0.113831	-0.27575	0.909015	0.733398	2.41333
ST3GAL2	1	1	0	0	NA	NA	1	1	1	0	1	1	0	0	1	1	7.385	7.505	7.465	1	-0.211104	-0.349996	0.768948	0.657723	7.45167
STX4	1	0	0	0	NA	NA	1	NA	0	0	1	1	0	0	1	1	1.565	1.72	1.75	0	-0.253304	-0.395683	0.78037	0.66152	1.67833
TBX6	1	1	0	0	NA	NA	1	NA	0	0	1	1	0	0	1	1	0.785	0.375	0.41	1	0.37365	0.106784	0.711418	0.922114	0.523333
TELO2	1	0	0	0	NA	NA	1	NA	0	0	1	1	0	0	1	1	2.53	1.585	0.775	0	0.645259	0.935458	0.711418	0.657723	1.63
UQCRC2	1	0	0	0	NA	NA	1	1	1	0	1	1	0	0	1	1	17.395	19.715	13.12	0	-0.307558	0.0380578	0.711418	0.954431	16.7433
ZNF205	1	1	0	0	NA	NA	1	1	1	0	1	1	0	0	1	1	0.885	0.695	0.1	1	0.195301	0.852631	0.85763	0.657723	0.56
ZNF821	1	1	0	0	NA	NA	1	1	1	0	1	1	0	0	1	1	0.515	0.31	0.665	1	0.158987	-0.43931	0.882944	0.67583	0.496667
ACAP1	1	1	0	0	NA	NA	2	1	0.5	0	2	2	0	0	2	2	6.265	2.64	3.385	1	0.918766	0.577193	0.711418	0.657723	4.09667
AOC3	1	0	0	0	NA	NA	1	NA	0	0	1	1	0	0	1	1	0.175	0.05	0.45	0	0.216301	-0.643099	0.711418	0.657723	0.225
BRIP1	1	1	0	0	NA	NA	1	1	1	0	1	1	0	0	1	1	2.805	3.07	2.89	1	-0.205141	-0.343966	0.812559	0.667694	2.92167
C17orf62	1	1	0	0	NA	NA	1	NA	0	0	1	1	0	0	1	1	6.145	4.845	5.545	1	0.205874	-0.16055	0.785975	0.821043	5.51167
CA4	1	1	0	0	NA	NA	1	1	1	0	1	1	0	0	1	1	0	0	0	1	-0.11852	-0.388537	0.711418	0.657723	0
CBX4	1	0	0	0	NA	NA	1	NA	0	0	1	1	0	0	1	1	6.735	6.05	7.285	0	0.0271723	-0.434486	0.978254	0.657723	6.69
CD300LD	1	1	0	0	NA	NA	1	1	1	0	1	1	0	0	1	1	0	0	0	1	-0.11852	-0.388537	0.711418	0.657723	0
CD300LF	1	0	0	0	NA	NA	1	1	1	0	1	1	0	0	1	1	1.53	1.16	0.31	0	0.162816	0.931403	0.874493	0.657723	1
CD79B	1	1	0	0	NA	NA	1	NA	0	0	1	1	0	0	1	1	0.26	0.585	0.31	1	-0.614184	-0.341469	0.711418	0.726713	0.385
CDC27	1	1	0	0	NA	NA	1	1	1	0	1	1	0	0	1	1	158.01	120.14	133.495	1	0.200972	-0.179497	0.711418	0.726713	137.215
CWC25	1	0	0	0	NA	NA	1	1	1	0	1	1	0	0	1	1	2.745	3.37	3.83	0	-0.35769	-0.685509	0.711418	0.657723	3.315
DNAH2	1	1	0	0	NA	NA	1	NA	0	0	1	1	0	0	1	1	0	0.005	0	1	-0.132583	-0.388537	0.711418	0.657723	0.00166667
DRG2	1	1	0	0	NA	NA	1	1	1	0	1	1	0	0	1	1	4.205	2.22	3.945	1	0.666038	-0.221328	0.711418	0.764295	3.45667
ETV4	1	0	0	0	NA	NA	1	NA	0	0	1	1	0	0	1	1	10.225	11.075	4.87	0	-0.432798	0.452473	0.711418	0.657723	8.72333
FDXR	1	0	0	0	NA	NA	1	NA	0	0	1	2	0	0	2	2	1.685	1.29	1.265	0	0.342577	0.282566	0.711418	0.764926	1.41333
FLJ45079	1	0	0	0	NA	NA	1	NA	0	0	1	1	0	0	1	1	0	0	0	0	-0.11852	-0.388537	0.711418	0.657723	0
GIT1	1	1	0	0	NA	NA	1	1	1	0	1	1	0	0	1	1	58.72	49.975	42.905	1	0.112146	0.134958	0.849581	0.806433	50.5333
HEATR9	1	0	0	0	NA	NA	1	1	1	0	1	1	0	0	1	1	-1	-1	-1	0	-1	-1	-1	-1	-1
ICAM2	1	1	0	0	NA	NA	1	NA	0	0	1	1	0	0	1	1	4.95	5.645	4.14	1	-0.361362	-0.150435	0.711418	0.839364	4.91167
KRT38	1	0	0	0	NA	NA	2	1	0.5	0	2	2	0	0	2	2	0	0	0	0	-0.11852	-0.388537	0.711418	0.657723	0
KRTAP2-4	1	0	0	0	NA	NA	1	NA	0	0	1	1	0	0	1	1	0	0	0	0	-0.11852	-0.388537	0.711418	0.657723	0
KRTAP3-2	1	0	0	0	NA	NA	1	NA	0	0	1	1	0	0	1	1	0	0	0	0	-0.11852	-0.388537	0.711418	0.657723	0
KRTAP4-2	1	0	0	0	NA	NA	1	NA	0	0	1	1	0	0	1	1	0	0	0	0	-0.11852	-0.388537	0.711418	0.657723	0
KRTAP4-3	1	0	0	0	NA	NA	3	NA	0	0	3	3	0	0	3	3	0	0	0	0	-0.11852	-0.388537	0.711418	0.657723	0
KRTAP4-4	1	0	0	0	NA	NA	1	NA	0	0	1	1	0	0	1	1	0	0	0	0	-0.11852	-0.388537	0.711418	0.657723	0
KRTAP4-5	1	0	0	0	NA	NA	2	NA	0	0	2	2	0	0	2	2	0	0	0	0	-0.11852	-0.388537	0.711418	0.657723	0
LPO	1	1	0	0	NA	NA	1	NA	0	0	1	1	0	0	1	1	0.06	0.095	0.03	1	-0.189181	-0.297303	0.711418	0.73562	0.0616667
MED13	1	1	0	0	NA	NA	1	1	1	0	1	1	0	0	1	1	27.7	31.58	25.475	1	-0.316324	-0.111289	0.711418	0.849648	28.2517
MKS1	1	0	0	0	NA	NA	1	NA	0	0	1	1	0	0	1	1	1.795	1.87	1.665	0	-0.170756	-0.22788	0.861717	0.793236	1.77667
MLX	1	1	0	0	NA	NA	1	NA	0	0	1	1	0	0	1	1	5.71	5.295	4.845	1	-0.0192655	-0.0759947	0.985204	0.92127	5.28333
MRPL12	1	1	0	0	NA	NA	1	NA	0	0	1	1	0	0	1	1	-1	-1	-1	1	-1	-1	-1	-1	-1
MYL4	1	1	0	0	NA	NA	1	1	1	0	1	1	0	0	1	1	161.525	121.175	162.68	1	0.243243	-0.393116	0.711418	0.657723	148.46
NARF	1	1	0	0	NA	NA	1	NA	0	0	1	1	0	0	1	1	12.42	17.345	9.84	1	-0.797302	-0.0619886	0.711418	0.929789	13.2017
PRR29	1	1	0	0	NA	NA	1	1	1	0	1	1	0	0	1	1	-1	-1	-1	1	-1	-1	-1	-1	-1
PSMD3	1	1	0	0	NA	NA	1	NA	0	0	1	1	0	0	1	1	46.195	40.78	31.485	1	0.0473154	0.239961	0.946957	0.668352	39.4867
PYY	1	1	0	0	NA	NA	1	1	1	0	1	1	0	0	1	1	0	0	0	1	-0.11852	-0.388537	0.711418	0.657723	0
RDM1	1	0	0	0	NA	NA	2	NA	0	0	2	2	0	0	2	2	0.57	0.645	0.9	0	-0.204921	-0.406807	0.850134	0.689766	0.705
RP11-353N14.4	1	0	0	0	NA	NA	1	NA	0	0	1	1	0	0	1	1	-1	-1	-1	0	-1	-1	-1	-1	-1
RP11-527L4.2	1	0	0	0	NA	NA	2	1	0.5	0	2	2	0	0	2	2	-1	-1	-1	0	-1	-1	-1	-1	-1
SLC9A3R1	1	0	0	0	NA	NA	1	1	1	0	1	1	0	0	1	1	159.36	161.765	157.385	0	-0.14802	-0.312752	0.765215	0.657723	159.503
SPHK1	1	1	0	0	NA	NA	1	1	1	0	1	1	0	0	1	1	0.4	0.39	0	1	-0.154092	0.361215	0.886591	0.706492	0.263333
SRP68	1	1	0	0	NA	NA	1	NA	0	0	1	1	0	0	1	1	11.68	10.15	8.71	1	0.0671004	0.116388	0.933453	0.860375	10.18
TCAP	1	1	0	0	NA	NA	1	1	1	0	1	1	0	0	1	1	0.38	0.245	0.29	1	0.110372	-0.272932	0.916046	0.79076	0.305
TNRC6C	1	0	0	0	NA	NA	1	NA	0	0	1	1	0	0	1	1	16.285	13.915	17.265	0	0.0794051	-0.3688	0.916046	0.657723	15.8217
ULK2	1	1	0	0	NA	NA	1	1	1	0	1	1	0	0	1	1	1.635	0.565	1.4	1	0.913444	-0.145846	0.711418	0.876228	1.2
VPS25	1	1	0	0	NA	NA	1	NA	0	0	1	1	0	0	1	1	4.65	5.245	5.455	1	-0.360511	-0.605252	0.711418	0.657723	5.11667
ZACN	1	1	0	0	NA	NA	1	1	1	0	1	1	0	0	1	1	0.105	0.13	0.45	1	-0.102017	-0.827402	0.86737	0.657723	0.228333
AQP4	1	0	0	0	NA	NA	1	1	1	0	1	2	0	0	2	2	0	0	0	0	-0.11852	-0.388537	0.711418	0.657723	0
LAMA3	1	1	0	0	NA	NA	1	1	1	0	1	1	0	0	1	1	0.04	0.03	0	1	-0.0636314	-0.270343	0.885263	0.754699	0.0233333
PARD6G	1	1	0	0	NA	NA	1	NA	0	0	1	1	0	0	1	1	0.075	0.14	0.56	1	-0.234748	-1.06225	0.711418	0.657723	0.258333
RP11-905K4.1	1	1	0	0	NA	NA	1	1	1	0	1	1	0	0	1	1	-1	-1	-1	1	-1	-1	-1	-1	-1
RPL17-C18orf32	1	1	0	0	NA	NA	1	1	1	0	1	1	0	0	1	1	-1	-1	-1	1	-1	-1	-1	-1	-1
AC002511.2	1	0	0	0	NA	NA	1	NA	0	0	1	1	0	0	1	1	-1	-1	-1	0	-1	-1	-1	-1	-1
AMH	1	0	0	0	NA	NA	1	NA	0	0	1	1	0	0	1	1	0.385	0.175	0.265	0	0.232791	-0.308577	0.765239	0.759285	0.275
C19orf67	1	1	0	0	NA	NA	1	1	1	0	1	1	0	0	1	1	0.015	0.075	0.02	1	-0.240281	-0.396527	0.711418	0.657723	0.0366667
CFD	1	1	0	0	NA	NA	1	1	1	0	1	1	0	0	1	1	0.34	0.655	0.58	1	-0.556156	-0.765916	0.711418	0.657723	0.525
CRX	1	0	0	0	NA	NA	1	NA	0	0	1	1	0	0	1	1	0	0	0	0	-0.11852	-0.388537	0.711418	0.657723	0
CTC-518B2.10	1	0	0	0	NA	NA	1	NA	0	0	1	1	0	0	1	1	-1	-1	-1	0	-1	-1	-1	-1	-1
CTC-523E23.4	1	0	0	0	NA	NA	1	NA	0	0	1	1	0	0	1	1	-1	-1	-1	0	-1	-1	-1	-1	-1
CYP4F11	1	0	0	0	NA	NA	1	NA	0	0	1	1	0	0	1	1	0	0.025	0.045	0	-0.183097	-0.501092	0.711418	0.657723	0.0233333
DMRTC2	1	1	0	0	NA	NA	2	1	0.5	0	2	2	0	0	2	2	0	0	0	1	-0.11852	-0.388537	0.711418	0.657723	0
FCGRT	1	1	0	0	NA	NA	1	1	1	0	1	1	0	0	1	1	7.35	4.51	5.335	1	0.474613	0.0829889	0.711418	0.911629	5.73167
FPR2	1	1	0	0	NA	NA	1	NA	0	0	1	1	0	0	1	1	0	0.135	0	1	-0.465889	-0.388537	0.711418	0.657723	0.045
HSPB6	1	1	0	0	NA	NA	1	1	1	0	1	1	0	0	1	1	0.165	0.625	0.56	1	-0.835313	-1.0117	0.711418	0.657723	0.45
ILVBL	1	0	0	0	NA	NA	1	NA	0	0	1	1	0	0	1	1	1.1	0.715	0.71	0	0.312306	0.128467	0.741017	0.9036	0.841667
JAK3	1	1	0	0	NA	NA	2	NA	0	0	2	2	0	0	2	2	4.515	4.275	3.205	1	-0.0606245	0.160772	0.950985	0.834281	3.99833
KLK12	1	0	0	0	NA	NA	2	NA	0	0	2	2	0	0	2	2	0	0	0	0	-0.11852	-0.388537	0.711418	0.657723	0
KLK6	1	0	0	0	NA	NA	1	NA	0	0	1	1	0	0	1	1	0	0.035	0	0	-0.220738	-0.388537	0.711418	0.657723	0.0116667
KLK7	1	0	0	0	NA	NA	2	1	0.5	0	2	2	0	0	2	2	0	0	0	0	-0.11852	-0.388537	0.711418	0.657723	0
KLK9	1	0	0	0	NA	NA	1	1	1	0	1	1	0	0	1	1	0	0	0	0	-0.11852	-0.388537	0.711418	0.657723	0
LGALS16	1	1	0	0	NA	NA	1	NA	0	0	1	1	0	0	1	1	0	0	0	1	-0.11852	-0.388537	0.711418	0.657723	0
LINC01535	1	0	0	0	NA	NA	1	1	1	0	1	1	0	0	1	1	-1	-1	-1	0	-1	-1	-1	-1	-1
LRG1	1	1	0	0	NA	NA	1	1	1	0	1	1	0	0	1	1	1.31	3.09	1.55	1	-1.39787	-0.895764	0.208945	0.657723	1.98333
NAT14	1	1	0	0	NA	NA	1	1	1	0	1	1	0	0	1	1	7.29	7.3	4.73	1	-0.113175	0.167114	0.89041	0.812774	6.44
NOP53	1	1	0	0	NA	NA	1	NA	0	0	1	1	0	0	1	1	-1	-1	-1	1	-1	-1	-1	-1	-1
NPHS1	1	0	0	0	NA	NA	1	NA	0	0	1	1	0	0	1	1	0.035	0.035	0	0	-0.0786912	-0.283909	0.852178	0.742065	0.0233333
OR10H2	1	0	0	0	NA	NA	1	1	1	0	1	1	0	0	1	1	0	0	0	0	-0.11852	-0.388537	0.711418	0.657723	0
OR10H3	1	0	0	0	NA	NA	1	1	1	0	1	1	0	0	1	1	0	0	0	0	-0.11852	-0.388537	0.711418	0.657723	0
OR10H4	1	1	0	0	NA	NA	1	NA	0	0	1	1	0	0	1	1	0	0	0	1	-0.11852	-0.388537	0.711418	0.657723	0
PLEKHA4	1	1	0	0	NA	NA	1	1	1	0	1	1	0	0	1	1	0.87	1.305	0.945	1	-0.492889	-0.59133	0.711418	0.657723	1.04
PLPPR2	1	0	0	0	NA	NA	1	NA	0	0	1	1	0	0	1	1	-1	-1	-1	0	-1	-1	-1	-1	-1
PVR	1	0	0	0	NA	NA	1	1	1	0	1	1	0	0	1	1	5.45	8.145	6.095	0	-0.826804	-0.59088	0.711418	0.657723	6.56333
RAB11B	1	1	0	0	NA	NA	1	NA	0	0	1	1	0	0	1	1	34.085	25.815	34.97	1	0.22332	-0.389285	0.711418	0.657723	31.6233
RCN3	1	1	0	0	NA	NA	1	1	1	0	1	1	0	0	1	1	5.62	3.305	3.025	1	0.537859	0.483485	0.711418	0.657723	3.98333
RDH13	1	0	0	0	NA	NA	1	1	1	0	1	1	0	0	1	1	3.16	3.27	1.43	0	-0.143795	0.591239	0.873527	0.657723	2.62
RPS19	1	1	0	0	NA	NA	2	NA	0	0	2	2	0	0	2	2	-1	-1	-1	0.5	-1	-1	-1	-1	-1
SAMD1	1	1	0	0	NA	NA	1	1	1	0	1	1	0	0	1	1	35.25	32.085	26.85	1	0.00654356	0.0563727	0.992425	0.926812	31.395
SBSN	1	1	0	0	NA	NA	1	1	1	0	1	1	0	0	1	1	0	0	0	1	-0.11852	-0.388537	0.711418	0.657723	0
SIGLEC9	1	1	0	0	NA	NA	1	1	1	0	1	1	0	0	1	1	0.15	0.22	0.42	1	-0.235595	-0.863341	0.712256	0.657723	0.263333
SULT2A1	1	0	0	0	NA	NA	1	NA	0	0	1	1	0	0	1	1	0	0	0	0	-0.11852	-0.388537	0.711418	0.657723	0
SYNE4	1	1	0	0	NA	NA	1	NA	0	0	1	1	0	0	1	1	0.205	0.265	0.22	1	-0.260695	-0.363298	0.718784	0.704225	0.23
TMEM221	1	1	0	0	NA	NA	2	1	0.5	0	2	2	0	0	2	2	0	0	0	1	-0.11852	-0.388537	0.711418	0.657723	0
ZC3H4	1	1	0	0	NA	NA	1	NA	0	0	1	1	0	0	1	1	30.185	22.67	17.155	1	0.275296	0.525148	0.711418	0.657723	23.3367
ZNF154	1	1	0	0	NA	NA	1	1	1	0	1	1	0	0	1	1	0.725	0.7	0.875	1	-0.111949	-0.482378	0.924712	0.657723	0.766667
ZNF175	1	1	0	0	NA	NA	1	NA	0	0	1	1	0	0	1	1	3.62	3.63	2.56	1	-0.134536	0.162036	0.880797	0.83976	3.27
ZNF30	1	1	0	0	NA	NA	1	NA	0	0	1	1	0	0	1	1	0.185	0.195	0.19	1	-0.120809	-0.419845	0.877058	0.667694	0.19
ZNF383	1	0	0	0	NA	NA	1	1	1	0	1	1	0	0	1	1	0.92	1.085	1.09	0	-0.23867	-0.409042	0.814279	0.676677	1.03167
ZNF418	1	1	0	0	NA	NA	1	1	1	0	1	1	0	0	1	1	0	0	0	1	-0.11852	-0.388537	0.711418	0.657723	0
ZNF471	1	0	0	0	NA	NA	1	1	1	0	1	1	0	0	1	1	0.18	0.425	0.405	0	-0.498547	-0.756871	0.711418	0.657723	0.336667
ZNF615	1	0	0	0	NA	NA	1	NA	0	0	1	1	0	0	1	1	0.285	0.285	0.4	0	-0.106936	-0.558232	0.916046	0.657723	0.323333
ZNF829	1	0	0	0	NA	NA	1	1	1	0	1	1	0	0	1	1	0.255	0.22	0.32	0	-0.08743	-0.441532	0.925316	0.667004	0.265
ZNF8	1	1	0	0	NA	NA	1	1	1	0	1	1	0	0	1	1	0.13	0.125	0.11	1	-0.083287	-0.320657	0.900857	0.726848	0.121667
AK4	1	1	0	0	NA	NA	1	NA	0	0	1	1	0	0	1	1	4.605	5.225	4.265	1	-0.288255	-0.212514	0.711418	0.76987	4.69833
ALX3	1	0	0	0	NA	NA	1	NA	0	0	1	1	0	0	1	1	0	0.06	0.03	0	-0.264312	-0.466733	0.711418	0.657723	0.03
AMPD2	1	1	0	0	NA	NA	1	NA	0	0	1	1	0	0	1	1	40.75	34.135	29.28	1	0.128098	0.138803	0.830502	0.805393	34.7217
ARHGAP30	1	1	0	0	NA	NA	1	NA	0	0	1	1	0	0	1	1	2.475	1.79	2.475	1	0.299057	-0.313149	0.716985	0.698406	2.24667
ATF3	1	0	0	0	NA	NA	2	NA	0	0	2	2	0	0	2	2	2.305	2.26	3.405	0	-0.616196	-1.63968	0.711418	0.247022	2.65667
ATP6V0B	1	0	0	0	NA	NA	1	NA	0	0	1	1	0	0	1	1	5.555	4.275	3.065	0	0.249416	0.463019	0.733087	0.657723	4.29833
BPNT1	1	0	0	0	NA	NA	1	NA	0	0	1	1	0	0	1	1	2.975	3.06	2.795	0	-0.170984	-0.151435	0.847558	0.854131	2.94333
BSND	1	0	0	0	NA	NA	2	NA	0	0	2	2	0	0	2	2	0	0	0	0	-0.11852	-0.388537	0.711418	0.657723	0
C1orf167	1	1	0	0	NA	NA	1	1	1	0	1	1	0	0	1	1	0	0.03	0.01	1	-0.195193	-0.424302	0.711418	0.657723	0.0133333
C1orf189	1	1	0	0	NA	NA	1	1	1	0	1	1	0	0	1	1	0	0	0	1	-0.11852	-0.388537	0.711418	0.657723	0
CRABP2	1	1	0	0	NA	NA	1	1	1	0	1	1	0	0	1	1	0.155	0.28	0.135	1	-0.218067	-0.290559	0.746327	0.754631	0.19
CSF3R	1	0	0	0	NA	NA	1	NA	0	0	1	1	0	0	1	1	3.405	4.125	2.7	0	-0.522694	-0.178197	0.711418	0.827322	3.41
CSRP1	1	1	0	0	NA	NA	1	1	1	0	1	2	0	0	2	2	30.385	26.91	26.87	0.5	0.0384292	-0.124027	0.958189	0.830391	28.055
CTRC	1	0	0	0	NA	NA	1	1	1	0	1	1	0	0	1	1	0	0	0	0	-0.11852	-0.388537	0.711418	0.657723	0
CYP4X1	1	0	0	0	NA	NA	1	1	1	0	1	1	0	0	1	1	0	0	0	0	-0.11852	-0.388537	0.711418	0.657723	0
DEGS1	1	1	0	0	NA	NA	1	1	1	0	1	1	0	0	1	1	9.975	8.235	6.785	1	-0.0640471	-0.0412678	0.941079	0.955008	8.33167
DISP1	1	0	0	0	NA	NA	1	NA	0	0	1	1	0	0	1	1	2.22	2.1	2.335	0	-0.0649639	-0.23221	0.953276	0.783103	2.21833
ECHDC2	1	1	0	0	NA	NA	1	1	1	0	1	1	0	0	1	1	2.575	1.355	0.58	1	0.432634	1.08813	0.711418	0.657723	1.50333
ERICH3	1	1	0	0	NA	NA	1	1	1	0	1	1	0	0	1	1	-1	-1	-1	1	-1	-1	-1	-1	-1
FCRL4	1	0	0	0	NA	NA	1	NA	0	0	1	1	0	0	1	1	0	0	0	0	-0.11852	-0.388537	0.711418	0.657723	0
FCRLB	1	1	0	0	NA	NA	1	1	1	0	1	1	0	0	1	1	0.22	0.395	0.13	1	-0.361593	-0.127302	0.711418	0.901509	0.248333
GALNT2	1	0	0	0	NA	NA	1	1	1	0	1	1	0	0	1	1	10.055	8.715	8.15	0	0.0376265	-0.0460969	0.966166	0.948338	8.97333
GFI1	1	0	0	0	NA	NA	1	NA	0	0	1	1	0	0	1	1	4.03	2.275	2.545	0	0.541013	0.237468	0.711418	0.760205	2.95
GLRX2	1	1	0	0	NA	NA	1	NA	0	0	1	1	0	0	1	1	1.15	0.645	1.225	1	0.265306	-0.472897	0.790931	0.657723	1.00667
GNL2	1	0	0	0	NA	NA	1	1	1	0	1	1	0	0	1	1	11.405	10.485	8.335	0	-0.0324118	0.295331	0.971049	0.657723	10.075
GPN2	1	1	0	0	NA	NA	1	1	1	0	1	1	0	0	1	1	27.625	22.095	18.785	1	0.218297	0.377598	0.711418	0.657723	22.835
IGSF9	1	1	0	0	NA	NA	1	NA	0	0	1	1	0	0	1	1	0.18	0.175	0.075	1	-0.0514037	-0.11439	0.951512	0.910409	0.143333
IVNS1ABP	1	0	0	0	NA	NA	1	1	1	0	1	1	0	0	1	1	22.165	15.69	19.12	0	0.322681	-0.237269	0.711418	0.68535	18.9917
KPRP	1	0	0	0	NA	NA	1	NA	0	0	1	1	0	0	1	1	0	0	0	0	-0.11852	-0.388537	0.711418	0.657723	0
LCE1B	1	0	0	0	NA	NA	1	NA	0	0	1	1	0	0	1	1	0	0	0	0	-0.11852	-0.388537	0.711418	0.657723	0
LEXM	1	1	0	0	NA	NA	1	NA	0	0	1	1	0	0	1	1	-1	-1	-1	1	-1	-1	-1	-1	-1
LINC00303	1	0	0	0	NA	NA	1	NA	0	0	1	1	0	0	1	1	0	0	0	0	-0.11852	-0.388537	0.711418	0.657723	0
LINC00467	1	1	0	0	NA	NA	1	NA	0	0	1	1	0	0	1	1	0.34	0.275	0.36	1	0.0743596	-0.478713	0.939911	0.657723	0.325
LINC01355	1	0	0	0	NA	NA	1	1	1	0	1	1	0	0	1	1	-1	-1	-1	0	-1	-1	-1	-1	-1
LRRC47	1	1	0	0	NA	NA	1	NA	0	0	1	1	0	0	1	1	4.725	4.435	5.215	1	-0.045656	-0.449589	0.962873	0.657723	4.79167
LRRC71	1	1	0	0	NA	NA	1	NA	0	0	1	1	0	0	1	1	0.185	0.365	0.34	1	-0.444609	-0.537398	0.711418	0.657723	0.296667
LYPLA2	1	1	0	0	NA	NA	2	1	0.5	0	2	2	0	0	2	2	11.77	13.715	9.175	1	-0.340484	0.0190197	0.711418	0.978639	11.5533
MACF1	1	1	0	0	NA	NA	1	NA	0	0	1	1	0	0	1	1	49.145	44.15	38.325	1	0.0294502	0.10001	0.967261	0.861399	43.8733
MAEL	1	0	0	0	NA	NA	1	1	1	0	1	1	0	0	1	1	0.01	0	0	0	-0.0813092	-0.357915	0.821138	0.677228	0.00333333
MAST2	1	0	0	0	NA	NA	1	NA	0	0	1	1	0	0	1	1	6.635	7.485	5.565	0	-0.370339	-0.12651	0.711418	0.860996	6.56167
MEF2D	1	1	0	0	NA	NA	1	1	1	0	1	1	0	0	1	1	22.61	16.4	15.33	1	0.336442	0.222302	0.711418	0.702401	18.1133
MRPL24	1	1	0	0	NA	NA	2	1	1	0	2	2	0	0	2	2	-1	-1	-1	0.5	-1	-1	-1	-1	-1
MRPS21	1	1	0	0	NA	NA	1	NA	0	0	1	1	0	0	1	1	-1	-1	-1	1	-1	-1	-1	-1	-1
NCDN	1	0	0	0	NA	NA	1	NA	0	0	1	1	0	0	1	1	6.255	5.875	4.335	0	-0.0791761	0.136943	0.927843	0.851492	5.48833
NECTIN4	1	1	0	0	NA	NA	1	NA	0	0	1	1	0	0	1	1	-1	-1	-1	1	-1	-1	-1	-1	-1
NT5C1A	1	0	0	0	NA	NA	1	1	1	0	1	1	0	0	1	1	0	0	0	0	-0.11852	-0.388537	0.711418	0.657723	0
OR10J1	1	0	0	0	NA	NA	1	1	1	0	1	1	0	0	1	1	0	0	0	0	-0.11852	-0.388537	0.711418	0.657723	0
OR10J4	1	0	0	0	NA	NA	2	1	0.5	0	2	2	0	0	2	2	0	0	0	0	-0.11852	-0.388537	0.711418	0.657723	0
OR6K2	1	0	0	0	NA	NA	2	1	0.5	0	2	2	0	0	2	2	0	0.01	0	0.5	-0.145601	-0.388537	0.711418	0.657723	0.00333333
OR6K3	1	0	0	0	NA	NA	1	NA	0	0	1	1	0	0	1	1	0	0	0	0	-0.11852	-0.388537	0.711418	0.657723	0
OVGP1	1	0	0	0	NA	NA	1	NA	0	0	1	1	0	0	1	1	0.285	0.065	0.21	0	0.341973	-0.129105	0.711418	0.903905	0.186667
PCP4L1	1	0	0	0	NA	NA	1	1	1	0	1	1	0	0	1	1	0	0	0	0	-0.11852	-0.388537	0.711418	0.657723	0
PCSK9	1	0	0	0	NA	NA	1	NA	0	0	1	1	0	0	1	1	0.315	0.32	0.275	0	-0.137346	-0.33934	0.889312	0.732333	0.303333
PPIH	1	0	0	0	NA	NA	1	NA	0	0	1	1	0	0	1	1	22.72	19.08	16.65	0	0.153235	0.111561	0.810166	0.85346	19.4833
PPM1J	1	1	0	0	NA	NA	1	1	1	0	1	1	0	0	1	1	0.11	0.055	0.14	1	0.0718719	-0.528356	0.896679	0.657723	0.101667
PRPF38B	1	1	0	0	NA	NA	1	1	1	0	1	1	0	0	1	1	4.05	3.79	2.76	1	-0.0388657	0.225643	0.970066	0.77057	3.53333
RAB25	1	1	0	0	NA	NA	1	1	1	0	1	1	0	0	1	1	0.19	0.23	0.24	1	-0.178782	-0.567091	0.809975	0.657723	0.22
RASSF5	1	1	0	0	NA	NA	1	1	1	0	1	1	0	0	1	1	19.82	18.175	16.75	1	-0.00617024	-0.0749134	0.993517	0.906754	18.2483
RBM8A	1	0	0	0	NA	NA	1	1	1	0	1	1	0	0	1	1	6.67	6.29	6.115	0	-0.0856762	-0.220418	0.920493	0.746566	6.35833
RCOR3	1	1	0	0	NA	NA	1	1	1	0	1	1	0	0	1	1	64.92	54.22	46.47	1	0.101613	0.116022	0.867031	0.834199	55.2033
RHBDL2	1	0	0	0	NA	NA	1	NA	0	0	1	2	0	0	2	2	0.035	0.095	0.04	0	-0.209032	-0.385309	0.711418	0.667694	0.0566667
RP1-117P20.3	1	0	0	0	NA	NA	2	1	0.5	0	2	2	0	0	2	2	-1	-1	-1	0.5	-1	-1	-1	-1	-1
RP11-12M5.4	1	1	0	0	NA	NA	1	NA	0	0	1	1	0	0	1	1	-1	-1	-1	1	-1	-1	-1	-1	-1
RP11-134G8.5	1	1	0	0	NA	NA	1	NA	0	0	1	1	0	0	1	1	-1	-1	-1	1	-1	-1	-1	-1	-1
RP11-139I14.2	1	1	0	0	NA	NA	1	NA	0	0	1	1	0	0	1	1	-1	-1	-1	1	-1	-1	-1	-1	-1
RP11-767N6.7	1	1	0	0	NA	NA	1	NA	0	0	1	1	0	0	1	1	-1	-1	-1	1	-1	-1	-1	-1	-1
RTCA	1	1	0	0	NA	NA	1	1	1	0	1	1	0	0	1	1	3.225	2.88	4.025	1	0.00591742	-0.600048	0.995498	0.657723	3.37667
S100A12	1	0	0	0	NA	NA	1	NA	0	0	1	1	0	0	1	1	0	0	0	0	-0.11852	-0.388537	0.711418	0.657723	0
S100A3	1	1	0	0	NA	NA	1	NA	0	0	1	1	0	0	1	1	0.085	0.08	0.255	1	-0.0662979	-0.790506	0.905277	0.657723	0.14
S100A5	1	1	0	0	NA	NA	1	1	1	0	1	1	0	0	1	1	0.12	0.235	0.17	1	-0.269818	-0.407096	0.711418	0.666556	0.175
S100A9	1	0	0	0	NA	NA	1	NA	0	0	1	1	0	0	1	1	0.14	0	0	0	0.271303	-0.0447409	0.711418	0.963671	0.0466667
SERPINC1	1	0	0	0	NA	NA	1	NA	0	0	1	1	0	0	1	1	0.125	0.085	0	0	0.0409026	-0.0744348	0.950646	0.94006	0.07
SF3A3	1	1	0	0	NA	NA	1	1	1	0	1	1	0	0	1	1	12.785	14.295	11.665	1	-0.294564	-0.136341	0.711418	0.830086	12.915
SHCBP1L	1	1	0	0	NA	NA	1	1	1	0	1	1	0	0	1	1	0	0.05	0	1	-0.24179	-0.388537	0.711418	0.657723	0.0166667
SLAMF1	1	1	0	0	NA	NA	1	NA	0	0	1	1	0	0	1	1	0.03	0.065	0	1	-0.162335	-0.298421	0.711418	0.728093	0.0316667
SUSD4	1	0	0	0	NA	NA	1	NA	0	0	1	1	0	0	1	1	0.195	0.505	0.28	0	-0.626155	-0.502844	0.711418	0.657723	0.326667
THEM4	1	0	0	0	NA	NA	1	1	1	0	1	1	0	0	1	1	4.75	4.635	4.245	0	-0.0499696	-0.144245	0.95861	0.846757	4.54333
TMEM57	1	1	0	0	NA	NA	1	NA	0	0	1	1	0	0	1	1	26.48	24.02	22.93	1	0.00278041	-0.0869978	0.996635	0.886491	24.4767
TMEM61	1	0	0	0	NA	NA	1	NA	0	0	1	1	0	0	1	1	0	0	0	0	-0.11852	-0.388537	0.711418	0.657723	0
UFC1	1	1	0	0	NA	NA	1	1	1	0	1	1	0	0	1	1	10.53	10.55	8.225	1	-0.0596453	0.0334595	0.943366	0.961788	9.76833
ZBTB17	1	0	0	0	NA	NA	1	NA	0	0	1	1	0	0	1	1	10.45	7.99	6.31	0	0.225888	0.394741	0.73239	0.657723	8.25
ZC3H11A	1	0	0	0	NA	NA	1	1	1	0	1	1	0	0	1	1	96.815	75.11	51.495	0	0.228146	0.592221	0.711418	0.657723	74.4733
BPIFB4	1	0	0	0	NA	NA	1	NA	0	0	1	1	0	0	1	1	0	0	0	0	-0.11852	-0.388537	0.711418	0.657723	0
CABLES2	1	1	0	0	NA	NA	1	NA	0	0	1	1	0	0	1	1	6.145	6.05	6.305	1	-0.0874534	-0.342456	0.919462	0.657723	6.16667
CPXM1	1	1	0	0	NA	NA	1	1	1	0	1	1	0	0	1	1	8.305	7.095	8.96	1	0.115108	-0.379065	0.885674	0.657723	8.12
CSE1L	1	1	0	0	NA	NA	1	NA	0	0	1	1	0	0	1	1	28.525	27.28	23.365	1	-0.0689452	0.0111669	0.920933	0.98594	26.39
CST9L	1	0	0	0	NA	NA	1	1	1	0	1	1	0	0	1	1	0	0	0	0	-0.11852	-0.388537	0.711418	0.657723	0
CSTL1	1	0	0	0	NA	NA	1	1	1	0	1	1	0	0	1	1	0	0	0.04	0	-0.11852	-0.525948	0.711418	0.657723	0.0133333
DEFB118	1	0	0	0	NA	NA	1	1	1	0	1	1	0	0	1	1	0	0	0	0	-0.11852	-0.388537	0.711418	0.657723	0
DEFB119	1	0	0	0	NA	NA	1	1	1	0	1	1	0	0	1	1	0	0	0	0	-0.11852	-0.388537	0.711418	0.657723	0
E2F1	1	1	0	0	NA	NA	1	NA	0	0	1	1	0	0	1	1	5.535	4.045	3.54	1	0.278129	0.292503	0.711418	0.688833	4.37333
EFCAB8	1	0	0	0	NA	NA	1	NA	0	0	1	1	0	0	1	1	0.025	0	0	0	-0.0232852	-0.313069	0.957662	0.713598	0.00833333
FAM210B	1	0	0	0	NA	NA	1	NA	0	0	1	1	0	0	1	1	2.995	4.325	2.49	0	-0.631622	-0.125671	0.711418	0.882332	3.27
HCK	1	0	0	0	NA	NA	1	1	1	0	1	1	0	0	1	1	0.51	0.61	0.355	0	-0.243889	0.0625481	0.818132	0.95533	0.491667
JPH2	1	0	0	0	NA	NA	1	NA	0	0	1	1	0	0	1	1	0	0	0	0	-0.11852	-0.388537	0.711418	0.657723	0
KCNS1	1	1	0	0	NA	NA	1	NA	0	0	1	1	0	0	1	1	0.005	0.025	0	1	-0.164674	-0.373156	0.711418	0.667694	0.01
MC3R	1	1	0	0	NA	NA	1	NA	0	0	1	1	0	0	1	1	0	0	0	1	-0.11852	-0.388537	0.711418	0.657723	0
NFATC2	1	0	0	0	NA	NA	1	1	1	0	1	2	0	0	2	2	9.68	9.385	8.12	0.5	-0.109533	-0.104816	0.887274	0.878372	9.06167
PI3	1	0	0	0	NA	NA	1	NA	0	0	1	1	0	0	1	1	0	0	0	0	-0.11852	-0.388537	0.711418	0.657723	0
RASSF2	1	1	0	0	NA	NA	1	1	1	0	1	2	0	0	2	2	3.195	2.84	3.095	1	0.0201526	-0.240972	0.986156	0.755301	3.04333
RP3-453C12.15	1	1	0	0	NA	NA	1	NA	0	0	1	1	0	0	1	1	-1	-1	-1	1	-1	-1	-1	-1	-1
RP4-640H8.2	1	1	0	0	NA	NA	1	1	1	0	1	1	0	0	1	1	-1	-1	-1	1	-1	-1	-1	-1	-1
RP4-806M20.5	1	0	0	0	NA	NA	1	1	1	0	1	1	0	0	1	1	-1	-1	-1	0	-1	-1	-1	-1	-1
SEMG2	1	1	0	0	NA	NA	2	1	0.5	0	2	2	0	0	2	2	0	0	0	0.5	-0.11852	-0.388537	0.711418	0.657723	0
SIGLEC1	1	0	0	0	NA	NA	1	NA	0	0	1	1	0	0	1	1	0	0.015	0.03	0	-0.158307	-0.492956	0.711418	0.657723	0.015
SLPI	1	1	0	0	NA	NA	2	1	0.5	0	2	2	0	0	2	2	0	0.025	0	0.5	-0.193278	-0.388537	0.711418	0.657723	0.00833333
SPINT4	1	0	0	0	NA	NA	2	1	0.5	0	2	2	0	0	2	2	0	0	0	0	-0.11852	-0.388537	0.711418	0.657723	0
VAPB	1	0	0	0	NA	NA	1	1	1	0	1	1	0	0	1	1	3.31	3.155	3.555	0	-0.0657191	-0.406944	0.949269	0.657723	3.34
AP001062.8	1	1	0	0	NA	NA	1	NA	0	0	1	1	0	0	1	1	0.295	0.07	0.11	1	0.171168	-0.1994	0.79505	0.839057	0.158333
AP001631.10	1	1	0	0	NA	NA	1	NA	0	0	1	1	0	0	1	1	0	0	0	1	-0.11852	-0.388537	0.711418	0.657723	0
C21orf33	1	1	0	0	NA	NA	1	NA	0	0	1	1	0	0	1	1	6.14	4.905	3.58	1	0.170012	0.441537	0.828178	0.657723	4.875
C21orf91-OT1	1	1	0	0	NA	NA	1	NA	0	0	1	1	0	0	1	1	0	0	0.04	1	-0.11852	-0.489936	0.711418	0.657723	0.0133333
GART	1	1	0	0	NA	NA	1	NA	0	0	1	1	0	0	1	1	20.705	17.29	14.585	1	0.113892	0.188243	0.870048	0.751865	17.5267
ITGB2	1	1	0	0	NA	NA	1	NA	0	0	1	1	0	0	1	1	20.185	15.125	12.595	1	0.283709	0.391554	0.711418	0.657723	15.9683
KRTAP10-3	1	0	0	0	NA	NA	1	NA	0	0	1	1	0	0	1	1	0	0	0	0	-0.11852	-0.388537	0.711418	0.657723	0
KRTAP10-7	1	0	0	0	NA	NA	2	1	0.5	0	2	2	0	0	2	2	0	0	0	0	-0.11852	-0.388537	0.711418	0.657723	0
KRTAP10-8	1	0	0	0	NA	NA	1	NA	0	0	1	1	0	0	1	1	0	0	0	0	-0.11852	-0.388537	0.711418	0.657723	0
KRTAP12-1	1	0	0	0	NA	NA	1	NA	0	0	1	1	0	0	1	1	0	0	0	0	-0.11852	-0.388537	0.711418	0.657723	0
PKNOX1	1	1	0	0	NA	NA	1	1	1	0	1	1	0	0	1	1	2.885	3.55	3.06	1	-0.386864	-0.321208	0.711418	0.683786	3.165
TCP10L	1	1	0	0	NA	NA	1	NA	0	0	1	1	0	0	1	1	0.065	0	0	1	0.0956596	-0.206931	0.816021	0.816273	0.0216667
UMODL1-AS1	1	0	0	0	NA	NA	1	NA	0	0	1	1	0	0	1	1	-1	-1	-1	0	-1	-1	-1	-1	-1
ADM2	1	0	0	0	NA	NA	1	NA	0	0	1	1	0	0	1	1	0.145	0.19	0.19	0	-0.1543	-0.497637	0.818603	0.657723	0.175
ARSA	1	0	0	0	NA	NA	1	NA	0	0	1	1	0	0	1	1	2	1.79	1.51	0	0.00368406	0.025798	0.996896	0.978778	1.76667
C22orf15	1	1	0	0	NA	NA	1	1	1	0	1	1	0	0	1	1	0.05	0.025	0.03	1	-0.0103932	-0.322513	0.984745	0.711569	0.035
C22orf39	1	1	0	0	NA	NA	1	1	1	0	1	1	0	0	1	1	11.72	10.465	8.38	1	0.0254589	0.14325	0.977454	0.826222	10.1883
CHKB	1	0	0	0	NA	NA	1	NA	0	0	1	1	0	0	1	1	5.715	5.105	4.605	0	0.0199439	0.0946504	0.98464	0.902804	5.14167
COMT	1	1	0	0	NA	NA	1	1	1	0	1	1	0	0	1	1	40.61	39.19	16.81	1	0.011256	1.02554	0.98914	0.455413	32.2033
CRYBA4	1	1	0	0	NA	NA	1	NA	0	0	1	1	0	0	1	1	0	0	0	1	-0.11852	-0.388537	0.711418	0.657723	0
CRYBB1	1	1	0	0	NA	NA	1	NA	0	0	1	1	0	0	1	1	0.21	0.125	0.17	1	0.0987439	-0.311491	0.889664	0.742065	0.168333
CTA-796E4.3	1	1	0	0	NA	NA	1	1	1	0	1	1	0	0	1	1	-1	-1	-1	1	-1	-1	-1	-1	-1
DERL3	1	1	0	0	NA	NA	1	1	1	0	1	1	0	0	1	1	19.525	15.69	16.715	1	0.169171	-0.0987752	0.78956	0.872838	17.31
HIRA	1	1	0	0	NA	NA	1	1	1	0	1	1	0	0	1	1	9.57	8.255	5.11	1	0.0528904	0.520198	0.952171	0.657723	7.645
HPS4	1	1	0	0	NA	NA	1	NA	0	0	1	1	0	0	1	1	10.97	7.05	9.02	1	0.485281	-0.0332905	0.711418	0.961776	9.01333
LINC00229	1	0	0	0	NA	NA	1	1	1	0	1	1	0	0	1	1	0	0	0	0	-0.11852	-0.388537	0.711418	0.657723	0
NEFH	1	1	0	0	NA	NA	1	1	1	0	1	1	0	0	1	1	13.675	16.07	7.535	1	-0.39794	0.623731	0.711418	0.657723	12.4267
NIPSNAP1	1	1	0	0	NA	NA	1	NA	0	0	1	1	0	0	1	1	9.845	7.625	8.545	1	0.230216	-0.128848	0.729255	0.845254	8.67167
PARVB	1	0	0	0	NA	NA	1	1	1	0	1	1	0	0	1	1	63.27	47.22	47.23	0	0.270361	0.0677544	0.711418	0.908281	52.5733
PISD	1	0	0	0	NA	NA	1	1	1	0	1	1	0	0	1	1	18.735	14.27	16.26	0	0.25288	-0.0381251	0.711418	0.953661	16.4217
PLA2G3	1	1	0	0	NA	NA	1	1	1	0	1	1	0	0	1	1	0	0	0	1	-0.11852	-0.388537	0.711418	0.657723	0
SEPT3	1	1	0	0	NA	NA	1	1	1	0	1	1	0	0	1	1	0.1	0.065	0.17	1	0.0266195	-0.449314	0.965579	0.657723	0.111667
SEZ6L	1	0	0	0	NA	NA	1	1	1	0	1	1	0	0	1	1	0	0	0	0	-0.11852	-0.388537	0.711418	0.657723	0
XXbac-B476C20.13	1	1	0	0	NA	NA	1	NA	0	0	1	1	0	0	1	1	0	0	0	1	-0.11852	-0.388537	0.711418	0.657723	0
YPEL1	1	1	0	0	NA	NA	1	1	1	0	1	1	0	0	1	1	0.02	0.095	0.065	1	-0.302351	-0.545201	0.711418	0.657723	0.06
ZBED4	1	0	0	0	NA	NA	1	1	1	0	1	1	0	0	1	1	9.32	8.34	7.41	0	0.0251017	-0.0171541	0.97885	0.981632	8.35667
ASIC4	1	1	0	0	NA	NA	1	NA	0	0	1	1	0	0	1	1	0.465	0.36	0.41	1	0.0476965	-0.301524	0.970696	0.770827	0.411667
ATAD2B	1	1	0	0	NA	NA	1	1	1	0	1	1	0	0	1	1	3.675	2.305	1.825	1	0.395631	0.448202	0.711418	0.657723	2.60167
BIN1	1	1	0	0	NA	NA	1	1	1	0	1	2	0	0	2	2	2.25	1.49	1.945	1	0.362272	-0.0208008	0.711418	0.982653	1.895
C2orf68	1	1	0	0	NA	NA	1	NA	0	0	1	1	0	0	1	1	5.38	7.71	7.75	1	-0.681692	-0.879643	0.711418	0.657723	6.94667
CCDC142	1	1	0	0	NA	NA	1	1	1	0	1	1	0	0	1	1	1.455	0.785	1.29	1	0.697395	-0.180764	0.711418	0.847131	1.17667
CCDC88A	1	1	0	0	NA	NA	1	NA	0	0	1	1	0	0	1	1	4.625	4.04	3.435	1	0.0341528	0.061795	0.974152	0.940013	4.03333
CFAP221	1	0	0	0	NA	NA	1	NA	0	0	1	1	0	0	1	1	-1	-1	-1	0	-1	-1	-1	-1	-1
CFAP36	1	1	0	0	NA	NA	1	NA	0	0	1	1	0	0	1	1	-1	-1	-1	1	-1	-1	-1	-1	-1
CLEC4F	1	1	0	0	NA	NA	1	1	1	0	1	1	0	0	1	1	0.07	0	0	1	0.0249852	-0.219673	0.959883	0.804772	0.0233333
COQ10B	1	1	0	0	NA	NA	1	1	1	0	1	1	0	0	1	1	0.31	0.245	0.24	1	0.025151	-0.239969	0.983388	0.814711	0.265
CRYGA	1	0	0	0	NA	NA	1	NA	0	0	1	1	0	0	1	1	0	0	0	0	-0.11852	-0.388537	0.711418	0.657723	0
CRYGC	1	0	0	0	NA	NA	2	NA	0	0	2	2	0	0	2	2	0	0	0	0	-0.11852	-0.388537	0.711418	0.657723	0
CRYGD	1	0	0	0	NA	NA	1	NA	0	0	1	1	0	0	1	1	0.115	0.135	0	0	-0.127896	-0.0949437	0.828851	0.922114	0.0833333
DCTN1	1	0	0	0	NA	NA	1	1	1	0	1	1	0	0	1	1	355.155	289.915	267.435	0	0.153559	0.0579011	0.731878	0.915197	304.168
DDX18	1	1	0	0	NA	NA	1	1	1	0	1	1	0	0	1	1	14.21	11.975	13.845	1	0.0981275	-0.321705	0.896575	0.657723	13.3433
DNAH7	1	0	0	0	NA	NA	1	1	1	0	1	1	0	0	1	1	0.025	0.025	0.05	0	-0.0878625	-0.443466	0.821138	0.657723	0.0333333
EVA1A	1	1	0	0	NA	NA	1	1	1	0	1	1	0	0	1	1	0	0	0	1	-0.11852	-0.388537	0.711418	0.657723	0
HIBCH	1	0	0	0	NA	NA	1	1	1	0	1	1	0	0	1	1	0.8	0.725	0.975	0	-0.0208704	-0.483065	0.988399	0.657723	0.833333
HOXD12	1	1	0	0	NA	NA	1	NA	0	0	1	1	0	0	1	1	0.025	0.045	0.05	1	-0.147469	-0.482704	0.711418	0.657723	0.04
IGFBP5	1	0	0	0	NA	NA	2	NA	0	0	2	2	0	0	2	2	0	0.005	0	0	-0.132583	-0.388537	0.711418	0.657723	0.00166667
INPP1	1	0	0	0	NA	NA	1	1	1	0	1	1	0	0	1	1	1.16	0.63	2.355	0	-0.0191356	-1.32576	0.989856	0.657723	1.38167
KHK	1	1	0	0	NA	NA	1	NA	0	0	1	1	0	0	1	1	1.685	1.73	1.01	1	-0.131045	0.279724	0.900452	0.762879	1.475
LINC00607	1	0	0	0	NA	NA	1	1	1	0	1	1	0	0	1	1	0	0	0	0	-0.11852	-0.388537	0.711418	0.657723	0
LINC01114	1	0	0	0	NA	NA	1	1	1	0	1	2	0	0	2	2	0	0	0	0	-0.11852	-0.388537	0.711418	0.657723	0
LINC01191	1	1	0	0	NA	NA	1	NA	0	0	1	1	0	0	1	1	-1	-1	-1	1	-1	-1	-1	-1	-1
LNPK	1	1	0	0	NA	NA	1	NA	0	0	1	1	0	0	1	1	-1	-1	-1	1	-1	-1	-1	-1	-1
M1AP	1	1	0	0	NA	NA	1	NA	0	0	1	1	0	0	1	1	0.775	2.55	0.975	1	-1.72305	-0.789064	0.0370861	0.657723	1.43333
MERTK	1	1	0	0	NA	NA	1	1	1	0	1	1	0	0	1	1	3.735	2.84	2.755	1	0.169826	0.0247965	0.846128	0.977584	3.11
MROH2A	1	0	0	0	NA	NA	1	NA	0	0	1	1	0	0	1	1	0	0	0	0	-0.11852	-0.388537	0.711418	0.657723	0
MRPL44	1	1	0	0	NA	NA	1	1	1	0	1	1	0	0	1	1	-1	-1	-1	1	-1	-1	-1	-1	-1
NCL	1	1	0	0	NA	NA	1	NA	0	0	1	1	0	0	1	1	262.595	191.005	155.3	1	0.293928	0.411213	0.711418	0.657723	202.967
NMUR1	1	1	0	0	NA	NA	1	1	1	0	1	1	0	0	1	1	0.025	0.025	0	1	-0.0878625	-0.313069	0.821138	0.713598	0.0166667
NOSTRIN	1	1	0	0	NA	NA	1	1	1	0	1	1	0	0	1	1	0.99	1.94	1.425	1	-0.920943	-0.663197	0.711418	0.657723	1.45167
PCGF1	1	0	0	0	NA	NA	2	1	1	0	2	2	0	0	2	2	8.605	6.895	5.615	0.5	0.153461	0.234977	0.838559	0.725796	7.03833
RESP18	1	0	0	0	NA	NA	1	NA	0	0	1	1	0	0	1	1	0	0	0	0	-0.11852	-0.388537	0.711418	0.657723	0
RNF181	1	1	0	0	NA	NA	1	1	1	0	1	1	0	0	1	1	36.78	36.245	28.325	1	-0.0989551	0.0590814	0.875857	0.922674	33.7833
RP11-299H21.1	1	1	0	0	NA	NA	1	1	1	0	1	1	0	0	1	1	-1	-1	-1	1	-1	-1	-1	-1	-1
RP11-521D12.5	1	1	0	0	NA	NA	1	1	1	0	1	1	0	0	1	1	-1	-1	-1	1	-1	-1	-1	-1	-1
RRM2	1	1	0	0	NA	NA	1	1	1	0	1	1	0	0	1	1	72.315	77.675	97.06	1	-0.256955	-0.72305	0.711418	0.657723	82.35
RTKN	1	1	0	0	NA	NA	1	NA	0	0	1	1	0	0	1	1	2.73	1.965	1.83	1	0.269914	0.201561	0.747357	0.811702	2.175
SCTR	1	0	0	0	NA	NA	1	NA	0	0	1	1	0	0	1	1	0	0	0	0	-0.11852	-0.388537	0.711418	0.657723	0
TGOLN2	1	1	0	0	NA	NA	2	1	1	0	2	2	0	0	2	2	26.985	24.525	24.425	1	0.00670416	-0.160521	0.992426	0.780902	25.3117
UGT1A1	1	0	0	0	NA	NA	1	NA	0	0	1	1	0	0	1	1	0	0	0	0	-0.11852	-0.388537	0.711418	0.657723	0
UGT1A6	1	0	0	0	NA	NA	1	NA	0	0	1	1	0	0	1	1	0	0	0	0	-0.11852	-0.388537	0.711418	0.657723	0
UGT1A7	1	0	0	0	NA	NA	1	NA	0	0	1	1	0	0	1	1	0	0	0	0	-0.11852	-0.388537	0.711418	0.657723	0
VAMP5	1	1	0	0	NA	NA	1	1	1	0	1	1	0	0	1	1	0.585	0.195	0.69	1	0.593659	-0.444652	0.711418	0.667694	0.49
WDFY1	1	1	0	0	NA	NA	1	1	1	0	1	1	0	0	1	1	3.45	4.06	3.515	1	-0.259383	-0.335176	0.735409	0.667694	3.675
ZNF804A	1	1	0	0	NA	NA	1	1	1	0	1	1	0	0	1	1	4.4	3.59	3.77	1	0.12983	-0.151123	0.884309	0.841033	3.92
ACTR8	1	1	0	0	NA	NA	1	1	1	0	1	1	0	0	1	1	7.12	6.46	6.325	1	0.00394057	-0.0668322	0.996196	0.928779	6.635
ACVR2B	1	1	0	0	NA	NA	1	NA	0	0	1	1	0	0	1	1	2.725	2.085	1.725	1	0.18402	0.217922	0.839427	0.794121	2.17833
AMOTL2	1	0	0	0	NA	NA	1	1	1	0	1	1	0	0	1	1	0.26	0.225	0.275	0	0.0376004	-0.402423	0.967938	0.682373	0.253333
AMT	1	1	0	0	NA	NA	1	1	1	0	1	1	0	0	1	1	0.6	1.275	1.195	1	-0.798524	-0.868032	0.711418	0.657723	1.02333
AP2M1	1	0	0	0	NA	NA	2	1	1	0	2	2	0	0	2	2	31.115	34.305	23.15	0.5	-0.273677	0.158044	0.711418	0.783409	29.5233
DVL3	1	0	0	0	NA	NA	1	NA	0	0	1	1	0	0	1	1	47.68	40.07	36.355	0	0.123558	0.0555729	0.834769	0.926313	41.3683
FBXO40	1	1	0	0	NA	NA	1	NA	0	0	1	1	0	0	1	1	0.01	0.045	0.045	1	-0.205493	-0.47047	0.711418	0.657723	0.0333333
FETUB	1	1	0	0	NA	NA	1	NA	0	0	1	1	0	0	1	1	0	0	0.01	1	-0.11852	-0.424302	0.711418	0.657723	0.00333333
GLB1	1	1	0	0	NA	NA	1	1	1	0	1	1	0	0	1	1	31.705	25.51	19.17	1	0.179108	0.46576	0.757846	0.657723	25.4617
GMPS	1	0	0	0	NA	NA	1	1	1	0	1	1	0	0	1	1	18.14	19.235	15.07	0	-0.198793	-0.0348552	0.740168	0.957645	17.4817
GOLGB1	1	0	0	0	NA	NA	1	NA	0	0	1	1	0	0	1	1	2.1	2.555	2.115	0	-0.340088	-0.202991	0.711418	0.813696	2.25667
HIGD1A	1	0	0	0	NA	NA	1	NA	0	0	1	1	0	0	1	1	20.91	20.5	20.015	0	-0.108146	-0.199335	0.872564	0.731356	20.475
HTR3D	1	0	0	0	NA	NA	1	NA	0	0	1	1	0	0	1	1	0	0	0	0	-0.11852	-0.388537	0.711418	0.657723	0
IL17RE	1	1	0	0	NA	NA	1	1	1	0	1	1	0	0	1	1	2.935	2.135	0.185	1	0.533665	1.95698	0.711418	0.0371372	1.75167
IL1RAP	1	0	0	0	NA	NA	1	NA	0	0	1	1	0	0	1	1	6.77	6.615	7.67	0	-0.10458	-0.4321	0.900452	0.657723	7.01833
IL5RA	1	1	0	0	NA	NA	1	1	1	0	1	1	0	0	1	1	0.015	0.075	0.055	1	-0.256388	-0.476847	0.711418	0.657723	0.0483333
IQCF6	1	0	0	0	NA	NA	1	1	1	0	1	1	0	0	1	1	0	0	0	0	-0.11852	-0.388537	0.711418	0.657723	0
ITIH1	1	0	0	0	NA	NA	1	1	1	0	1	1	0	0	1	1	0	0	0	0	-0.11852	-0.388537	0.711418	0.657723	0
ITIH4	1	0	0	0	NA	NA	3	1	0.333333	0	3	3	0	0	3	3	0.045	0	0	0.333333	-0.0207775	-0.274327	0.965218	0.753347	0.015
JAGN1	1	0	0	0	NA	NA	2	1	0.5	0	2	2	0	0	2	2	1.76	2.175	1.75	0.5	-0.38812	-0.319042	0.711418	0.710558	1.895
KCCAT211	1	1	0	0	NA	NA	1	1	1	0	1	1	0	0	1	1	-1	-1	-1	1	-1	-1	-1	-1	-1
LAMB2	1	1	0	0	NA	NA	1	1	1	0	1	1	0	0	1	1	3.54	5.355	2.315	1	-1.71006	-0.291028	0.0110092	0.750846	3.73667
LHFPL4	1	1	0	0	NA	NA	1	1	1	0	1	1	0	0	1	1	0	0	0	1	-0.11852	-0.388537	0.711418	0.657723	0
LRRC2	1	0	0	0	NA	NA	1	NA	0	0	1	1	0	0	1	1	0.02	0.015	0	0	-0.0826427	-0.327857	0.827024	0.700582	0.0116667
LRRC34	1	0	0	0	NA	NA	1	NA	0	0	1	1	0	0	1	1	0.275	0.16	0.205	0	0.130688	-0.253872	0.873527	0.798918	0.213333
MST1R	1	1	0	0	NA	NA	1	1	1	0	1	1	0	0	1	1	0.1	0.485	0.215	1	-0.79415	-0.506479	0.711418	0.657723	0.266667
MUSTN1	1	0	0	0	NA	NA	1	NA	0	0	1	1	0	0	1	1	0.22	1.135	0.475	0	-1.27962	-0.595901	0.208945	0.657723	0.61
PFKFB4	1	1	0	0	NA	NA	1	NA	0	0	1	1	0	0	1	1	0.935	1.235	0.85	1	-0.407937	-0.258614	0.711418	0.791754	1.00667
PPP1R2	1	1	0	0	NA	NA	1	1	1	0	1	1	0	0	1	1	2.845	3.14	3.23	1	-0.425384	-0.582034	0.711418	0.657723	3.07167
QARS	1	1	0	0	NA	NA	1	1	1	0	1	1	0	0	1	1	35.13	29.785	24.935	1	0.0902307	0.205703	0.89109	0.713598	29.95
RAB43	1	1	0	0	NA	NA	1	1	1	0	1	1	0	0	1	1	0	0	0.295	1	-0.11852	-1.062	0.711418	0.657723	0.0983333
RNF13	1	0	0	0	NA	NA	1	NA	0	0	1	1	0	0	1	1	4.725	6.06	5.3	0	-0.448346	-0.436743	0.711418	0.657723	5.36167
RP11-278L15.2	1	0	0	0	NA	NA	1	NA	0	0	1	1	0	0	1	1	-1	-1	-1	0	-1	-1	-1	-1	-1
RP11-875H7.1	1	0	0	0	NA	NA	1	1	1	0	1	1	0	0	1	1	-1	-1	-1	0	-1	-1	-1	-1	-1
RP11-875H7.2	1	0	0	0	NA	NA	1	1	1	0	1	1	0	0	1	1	-1	-1	-1	0	-1	-1	-1	-1	-1
RP11-95L3.2	1	1	0	0	NA	NA	1	NA	0	0	1	1	0	0	1	1	-1	-1	-1	1	-1	-1	-1	-1	-1
RPL39L	1	1	0	0	NA	NA	1	1	1	0	1	1	0	0	1	1	-1	-1	-1	1	-1	-1	-1	-1	-1
SELENOK	1	1	0	0	NA	NA	1	1	1	0	1	1	0	0	1	1	-1	-1	-1	1	-1	-1	-1	-1	-1
SMCO1	1	0	0	0	NA	NA	1	NA	0	0	1	1	0	0	1	1	0	0	0	0	-0.11852	-0.388537	0.711418	0.657723	0
SSUH2	1	0	0	0	NA	NA	1	1	1	0	1	2	0	0	2	2	0	0.005	0	0	-0.132583	-0.388537	0.711418	0.657723	0.00166667
TDGF1	1	0	0	0	NA	NA	1	NA	0	0	1	1	0	0	1	1	0.01	0.01	0.045	0	-0.108391	-0.47047	0.753668	0.657723	0.0216667
TM4SF1	1	0	0	0	NA	NA	3	1	0.333333	0	3	3	0	0	3	3	0.07	0.245	0.31	0.333333	-0.44757	-0.892286	0.711418	0.657723	0.208333
TMEM110-MUSTN1	1	1	0	0	NA	NA	1	1	1	0	1	1	0	0	1	1	0.465	0.19	0.075	1	0.25628	0.176153	0.755682	0.862841	0.243333
TTLL3	1	1	0	0	NA	NA	1	NA	0	0	1	1	0	0	1	1	27.065	21.8	19.32	1	0.235989	0.183108	0.711418	0.751702	22.7283
USF3	1	1	0	0	NA	NA	1	1	1	0	1	1	0	0	1	1	-1	-1	-1	1	-1	-1	-1	-1	-1
VWA5B2	1	1	0	0	NA	NA	2	NA	0	0	2	2	0	0	2	2	0.1	0.02	0.265	0.5	0.122762	-0.758017	0.782429	0.657723	0.128333
XYLB	1	1	0	0	NA	NA	1	NA	0	0	1	1	0	0	1	1	11.8	10.91	8.895	1	-0.00914201	0.145481	0.99127	0.823527	10.535
ZNF148	1	1	0	0	NA	NA	1	1	1	0	1	2	0	0	2	2	8.205	7.02	6.19	1	0.0610319	0.0363568	0.945413	0.960806	7.13833
ZNF501	1	0	0	0	NA	NA	1	NA	0	0	1	1	0	0	1	1	0.015	0.16	0	0	-0.45615	-0.342811	0.711418	0.688833	0.0583333
ZNF589	1	1	0	0	NA	NA	1	NA	0	0	1	1	0	0	1	1	2.265	2.925	2.315	1	-0.461551	-0.353283	0.711418	0.671765	2.50167
AC093323.3	1	1	0	0	NA	NA	1	NA	0	0	1	1	0	0	1	1	-1	-1	-1	1	-1	-1	-1	-1	-1
ANXA5	1	0	0	0	NA	NA	3	1	0.333333	0	3	3	0	0	3	3	6.775	7.525	6.285	0.666667	-0.288537	-0.220702	0.711418	0.745033	6.86167
BBS12	1	1	0	0	NA	NA	1	NA	0	0	1	1	0	0	1	1	0.08	0.06	0.015	1	-0.035316	-0.210868	0.951931	0.815481	0.0516667
CENPE	1	0	0	0	NA	NA	1	NA	0	0	1	1	0	0	1	1	0.535	1.305	1.79	0	-0.841242	-1.44899	0.711418	0.657723	1.21
CXCL8	1	1	0	0	NA	NA	1	NA	0	0	1	1	0	0	1	1	-1	-1	-1	1	-1	-1	-1	-1	-1
HERC3	1	0	0	0	NA	NA	1	1	1	0	1	1	0	0	1	1	8.515	8.395	5.76	0	-0.108596	0.259168	0.89095	0.700582	7.55667
IRF2	1	1	0	0	NA	NA	1	1	1	0	1	1	0	0	1	1	13.22	10.175	8.345	1	0.227797	0.313069	0.716209	0.657723	10.58
N4BP2	1	0	0	0	NA	NA	1	1	1	0	1	1	0	0	1	1	3.14	2.615	2.51	0	0.0846356	-0.0595643	0.931766	0.945668	2.755
NKX1-1	1	0	0	0	NA	NA	1	1	1	0	1	1	0	0	1	1	0	0	0	0	-0.11852	-0.388537	0.711418	0.657723	0
NSUN7	1	0	0	0	NA	NA	1	1	1	0	1	1	0	0	1	1	0	0	0	0	-0.11852	-0.388537	0.711418	0.657723	0
PF4	1	1	0	0	NA	NA	1	NA	0	0	1	1	0	0	1	1	8.87	4.035	6.105	1	0.747459	0.015275	0.711418	0.983791	6.33667
RP11-326I11.4	1	1	0	0	NA	NA	1	1	1	0	1	1	0	0	1	1	-1	-1	-1	1	-1	-1	-1	-1	-1
RP11-440I14.2	1	1	0	0	NA	NA	1	NA	0	0	1	1	0	0	1	1	-1	-1	-1	1	-1	-1	-1	-1	-1
SORBS2	1	0	0	0	NA	NA	1	1	1	0	1	2	0	0	2	2	0	0	0	0	-0.11852	-0.388537	0.711418	0.657723	0
TACR3	1	1	0	0	NA	NA	1	NA	0	0	1	1	0	0	1	1	0	0	0	1	-0.11852	-0.388537	0.711418	0.657723	0
ARSI	1	0	0	0	NA	NA	1	NA	0	0	1	1	0	0	1	1	0	0	0	0	-0.11852	-0.388537	0.711418	0.657723	0
BRD8	1	1	0	0	NA	NA	2	1	1	0	2	2	0	0	2	2	16.385	16.105	12.615	1	-0.157975	0.00620384	0.811099	0.993204	15.035
BTNL3	1	0	0	0	NA	NA	1	NA	0	0	1	1	0	0	1	1	0	0	0	0	-0.11852	-0.388537	0.711418	0.657723	0
C5orf24	1	1	0	0	NA	NA	1	NA	0	0	1	1	0	0	1	1	13.475	14.22	13.15	1	-0.194015	-0.22459	0.764069	0.712457	13.615
CLK4	1	1	0	0	NA	NA	1	NA	0	0	1	1	0	0	1	1	1.71	1.355	1.49	1	0.115203	-0.228274	0.916046	0.798002	1.51833
CTC-367J11.1	1	0	0	0	NA	NA	1	NA	0	0	1	1	0	0	1	1	-1	-1	-1	0	-1	-1	-1	-1	-1
DIAPH1	1	1	0	0	NA	NA	1	1	1	0	1	1	0	0	1	1	129.435	111.415	89.31	1	0.083436	0.206492	0.884322	0.690571	110.053
F2R	1	1	0	0	NA	NA	1	1	1	0	1	1	0	0	1	1	7.58	6.79	5.575	1	-0.0094963	0.086432	0.991476	0.907315	6.64833
FAM193B	1	1	0	0	NA	NA	1	1	1	0	1	1	0	0	1	1	35.035	34.235	26.17	1	-0.0284093	0.148012	0.969909	0.794121	31.8133
FOXI1	1	0	0	0	NA	NA	1	NA	0	0	1	1	0	0	1	1	0	0	0	0	-0.11852	-0.388537	0.711418	0.657723	0
FST	1	1	0	0	NA	NA	1	1	1	0	1	1	0	0	1	1	8.485	5.285	5.04	1	0.471025	0.315907	0.711418	0.657723	6.27
GAPT	1	1	0	0	NA	NA	1	1	1	0	1	1	0	0	1	1	18.15	14.27	17.475	1	0.200863	-0.38567	0.748383	0.657723	16.6317
HDAC3	1	1	0	0	NA	NA	1	1	1	0	1	1	0	0	1	1	15.295	15.88	11.905	1	-0.174154	0.0420168	0.785975	0.950206	14.36
IK	1	0	0	0	NA	NA	1	1	1	0	1	1	0	0	1	1	87.025	79.565	61.97	0	-0.00413913	0.209178	0.995186	0.693243	76.1867
KDM3B	1	1	0	0	NA	NA	1	1	1	0	1	1	0	0	1	1	14.8	13.42	10.925	1	0.00730675	0.110784	0.992426	0.862517	13.0483
NDUFS4	1	1	0	0	NA	NA	1	1	1	0	1	1	0	0	1	1	0.865	0.975	0.8	1	-0.240385	-0.23309	0.813796	0.816273	0.88
NIPAL4	1	1	0	0	NA	NA	1	NA	0	0	1	1	0	0	1	1	0.025	0	0	1	-0.0232852	-0.313069	0.957662	0.713598	0.00833333
PCDHA1	1	0	0	0	NA	NA	1	1	1	0	1	1	0	0	1	1	0	0	0	0	-0.11852	-0.388537	0.711418	0.657723	0
PCDHAC1	1	0	0	0	NA	NA	1	NA	0	0	1	1	0	0	1	1	0	0	0	0	-0.11852	-0.388537	0.711418	0.657723	0
RAB3C	1	1	0	0	NA	NA	1	1	1	0	1	1	0	0	1	1	2.68	2.47	3.665	1	-0.0580031	-0.730631	0.95747	0.657723	2.93833
RGS14	1	1	0	0	NA	NA	1	1	1	0	1	1	0	0	1	1	7.815	7.55	6.95	1	-0.0924986	-0.0950969	0.911506	0.894866	7.43833
RP11-1C1.5	1	1	0	0	NA	NA	1	NA	0	0	1	1	0	0	1	1	-1	-1	-1	1	-1	-1	-1	-1	-1
SEMA5A	1	0	0	0	NA	NA	1	NA	0	0	1	1	0	0	1	1	0	0	0	0	-0.11852	-0.388537	0.711418	0.657723	0
SLC35A4	1	0	0	0	NA	NA	1	NA	0	0	1	1	0	0	1	1	35.42	33.6	24.62	0	-0.038038	0.208392	0.957662	0.710155	31.2133
SLC9A3	1	1	0	0	NA	NA	1	NA	0	0	1	1	0	0	1	1	0.065	0.08	0.215	1	-0.0977114	-0.738317	0.842932	0.657723	0.12
TTC1	1	1	0	0	NA	NA	1	1	1	0	1	1	0	0	1	1	27.75	26.59	25.605	1	-0.0784918	-0.164148	0.909581	0.774732	26.6483
ZNF354B	1	1	0	0	NA	NA	1	NA	0	0	1	1	0	0	1	1	1.055	0.495	0.78	1	0.514926	0.013823	0.711418	0.990234	0.776667
ACAT2	1	1	0	0	NA	NA	1	NA	0	0	1	1	0	0	1	1	2.015	1.705	2.38	1	0.0658125	-0.483665	0.954004	0.657723	2.03333
AIG1	1	0	0	0	NA	NA	1	1	1	0	1	1	0	0	1	1	4.04	4.34	4.815	0	-0.197784	-0.473634	0.807398	0.657723	4.39833
ARFGEF3	1	0	0	0	NA	NA	1	1	1	0	1	1	0	0	1	1	-1	-1	-1	0	-1	-1	-1	-1	-1
C6orf89	1	1	0	0	NA	NA	1	NA	0	0	1	1	0	0	1	1	18.07	18.035	14.495	1	-0.138149	-1.93697e-05	0.834215	0.999998	16.8667
CAPN11	1	0	0	0	NA	NA	1	NA	0	0	1	1	0	0	1	1	0.11	0.185	0.035	0	-0.255049	-0.217187	0.711418	0.813378	0.11
CCDC28A	1	0	0	0	NA	NA	2	1	0.5	0	2	2	0	0	2	2	0.86	0.6	0.215	0	0.182899	0.669356	0.869688	0.657723	0.558333
COX7A2	1	1	0	0	NA	NA	1	NA	0	0	1	1	0	0	1	1	8.825	7.92	7.47	1	0.00864761	0.0804013	0.991885	0.911659	8.07167
CUL7	1	1	0	0	NA	NA	1	1	1	0	1	1	0	0	1	1	1.99	1.445	2.405	1	0.249667	-0.546776	0.783819	0.657723	1.94667
DEFB113	1	0	0	0	NA	NA	1	NA	0	0	1	1	0	0	1	1	0	0	0	0	-0.11852	-0.388537	0.711418	0.657723	0
DEFB114	1	0	0	0	NA	NA	1	NA	0	0	1	1	0	0	1	1	0	0	0	0	-0.11852	-0.388537	0.711418	0.657723	0
ENPP1	1	1	0	0	NA	NA	1	NA	0	0	1	1	0	0	1	1	0.04	0	0	1	-0.0301376	-0.285782	0.948176	0.742065	0.0133333
GSTA3	1	1	0	0	NA	NA	1	NA	0	0	1	1	0	0	1	1	0	0	0	1	-0.11852	-0.388537	0.711418	0.657723	0
HIST1H1T	1	1	0	0	NA	NA	1	1	1	0	1	1	0	0	1	1	0	0	0	1	-0.11852	-0.388537	0.711418	0.657723	0
LATS1	1	1	0	0	NA	NA	2	NA	0	0	2	2	0	0	2	2	35.45	33.295	27.32	1	-0.0367217	0.0432158	0.959324	0.944475	32.0217
LINC00222	1	1	0	0	NA	NA	1	NA	0	0	1	1	0	0	1	1	0.03	0	0	1	-0.0055763	-0.298421	0.990205	0.728093	0.01
LRP11	1	1	0	0	NA	NA	2	1	0.5	0	2	2	0	0	2	2	0.015	0.065	0.205	1	-0.21897	-0.869279	0.711418	0.657723	0.095
MANEA	1	1	0	0	NA	NA	1	NA	0	0	1	1	0	0	1	1	3.335	3.34	3.57	1	-0.108941	-0.393171	0.908242	0.657723	3.415
MDFI	1	0	0	0	NA	NA	1	NA	0	0	1	1	0	0	1	1	0.065	0.12	0.095	0	-0.171789	-0.417105	0.713787	0.657723	0.0933333
NFKBIE	1	0	0	0	NA	NA	1	1	1	0	1	1	0	0	1	1	9.02	7.75	7.805	0	0.157123	-0.0655223	0.832724	0.927668	8.19167
NQO2	1	1	0	0	NA	NA	1	1	1	0	1	1	0	0	1	1	3.88	4.06	2.53	1	-0.391968	0.145777	0.711418	0.861345	3.49
SIRT5	1	0	0	0	NA	NA	1	NA	0	0	1	1	0	0	1	1	2.73	3.795	3.88	0	-0.480988	-0.77789	0.711418	0.657723	3.46833
SLC17A5	1	1	0	0	NA	NA	2	1	0.5	0	2	2	0	0	2	2	0.26	0.29	0.235	1	-0.231398	-0.406255	0.785958	0.68116	0.261667
SNHG5	1	1	0	0	NA	NA	1	NA	0	0	1	1	0	0	1	1	6.04	6.475	3.405	1	-0.225095	0.368587	0.756984	0.657723	5.30667
TAF8	1	0	0	0	NA	NA	1	NA	0	0	1	1	0	0	1	1	13.865	12.82	8.38	0	-0.0192421	0.415774	0.9834	0.657723	11.6883
TCF21	1	1	0	0	NA	NA	1	NA	0	0	1	1	0	0	1	1	0	0	0.005	1	-0.11852	-0.40653	0.711418	0.657723	0.00166667
UQCC2	1	0	0	0	NA	NA	1	1	1	0	1	1	0	0	1	1	15.585	17.635	19.09	0	-0.300594	-0.609697	0.711418	0.657723	17.4367
WISP3	1	0	0	0	NA	NA	1	NA	0	0	1	1	0	0	1	1	0.03	0.005	0	0	-0.0196397	-0.298421	0.965991	0.728093	0.0116667
ASIC3	1	1	0	0	NA	NA	1	1	1	0	1	1	0	0	1	1	2.075	1.765	1.12	1	0.0808298	0.566283	0.941118	0.657723	1.65333
BCAP29	1	0	0	0	NA	NA	1	NA	0	0	1	1	0	0	1	1	5.865	5.085	5.085	0	0.0590419	-0.103063	0.950629	0.891018	5.345
CCDC136	1	1	0	0	NA	NA	2	1	0.5	0	2	2	0	0	2	2	1.32	2.445	0.4	0.5	-1.28426	0.271299	0.403021	0.785723	1.38833
CDK5	1	0	0	0	NA	NA	1	1	1	0	1	1	0	0	1	1	19.7	17.835	13.77	0	0.0153323	0.259839	0.986089	0.667899	17.1017
CLDN4	1	1	0	0	NA	NA	1	NA	0	0	1	1	0	0	1	1	0.055	0.135	0.015	1	-0.233059	-0.284962	0.711418	0.744517	0.0683333
CLIP2	1	1	0	0	NA	NA	1	1	1	0	1	1	0	0	1	1	22.445	17.59	19.02	1	0.198368	-0.112456	0.738537	0.850638	19.685
DNAAF5	1	0	0	0	NA	NA	1	1	1	0	1	1	0	0	1	1	-1	-1	-1	0	-1	-1	-1	-1	-1
ELN	1	0	0	0	NA	NA	1	NA	0	0	1	1	0	0	1	1	0.035	0	0	0	-0.0395623	-0.29742	0.92679	0.729452	0.0116667
GATAD1	1	1	0	0	NA	NA	1	NA	0	0	1	1	0	0	1	1	19.44	17.73	14.025	1	-0.0171285	0.145408	0.984088	0.81052	17.065
GIMAP6	1	0	0	0	NA	NA	1	1	1	0	1	1	0	0	1	1	0.35	0.475	0.925	0	-0.314902	-1.0542	0.740205	0.657723	0.583333
HOXA10	1	1	0	0	NA	NA	1	1	1	0	1	1	0	0	1	1	3.89	2.905	2.79	1	0.1813	-0.0196277	0.834638	0.982254	3.195
IL6	1	0	0	0	NA	NA	1	NA	0	0	1	1	0	0	1	1	0.075	0.06	0.06	0	-0.0238775	-0.327437	0.967358	0.711739	0.065
MAD1L1	1	1	0	0	NA	NA	1	NA	0	0	1	1	0	0	1	1	3.85	5.465	3.13	1	-0.521222	-0.0634625	0.711418	0.939728	4.14833
MRM2	1	1	0	0	NA	NA	1	NA	0	0	1	1	0	0	1	1	-1	-1	-1	1	-1	-1	-1	-1	-1
MYO1G	1	1	0	0	NA	NA	1	NA	0	0	1	1	0	0	1	1	4.655	3.36	3.815	1	0.281435	-0.0592138	0.711418	0.941645	3.94333
OPN1SW	1	1	0	0	NA	NA	1	1	1	0	1	1	0	0	1	1	0.01	0	0.03	1	-0.0813092	-0.436111	0.821138	0.657723	0.0133333
OR6V1	1	0	0	0	NA	NA	1	1	1	0	1	1	0	0	1	1	0	0	0	0	-0.11852	-0.388537	0.711418	0.657723	0
PRKAG2	1	0	0	0	NA	NA	1	1	1	0	1	2	0	0	2	2	7.605	8.6	7.24	0.5	-0.23875	-0.268529	0.720531	0.687478	7.815
PRKAR1B	1	1	0	0	NA	NA	1	1	1	0	1	1	0	0	1	1	5.89	7.975	6.385	1	-0.521246	-0.418283	0.711418	0.657723	6.75
RFC2	1	1	0	0	NA	NA	1	1	1	0	1	1	0	0	1	1	21.98	23.385	18.71	1	-0.222417	-0.0243573	0.711418	0.97014	21.3583
SMKR1	1	1	0	0	NA	NA	1	NA	0	0	1	1	0	0	1	1	0	0.165	0	1	-0.465615	-0.388537	0.711418	0.657723	0.055
SOSTDC1	1	0	0	0	NA	NA	1	1	1	0	1	1	0	0	1	1	4.22	3.99	2.865	0	-0.0396358	0.280703	0.969013	0.713598	3.69167
TARP	1	1	0	0	NA	NA	1	NA	0	0	1	1	0	0	1	1	-1	-1	-1	1	-1	-1	-1	-1	-1
TRIM56	1	1	0	0	NA	NA	1	1	1	0	1	1	0	0	1	1	2.815	2.455	1.4	1	0.0294008	0.546907	0.979868	0.657723	2.22333
UFSP1	1	1	0	0	NA	NA	1	1	1	0	1	1	0	0	1	1	0.25	0.09	0	1	0.135588	0.116827	0.841874	0.90864	0.113333
ZSCAN25	1	0	0	0	NA	NA	1	1	1	0	1	1	0	0	1	1	20.505	12.745	13.815	0	0.498005	0.190262	0.711418	0.749521	15.6883
BHLHE22	1	1	0	0	NA	NA	1	1	1	0	1	1	0	0	1	1	1.765	1.225	0.665	1	0.244388	0.597707	0.79573	0.657723	1.21833
CLU	1	1	0	0	NA	NA	1	1	1	0	1	1	0	0	1	1	13.135	7.965	11.505	1	0.705756	-0.153887	0.711418	0.805316	10.8683
COX6C	1	1	0	0	NA	NA	1	NA	0	0	1	1	0	0	1	1	6.25	4.23	3.835	1	0.247163	0.189674	0.737576	0.795031	4.77167
DEFB135	1	0	0	0	NA	NA	1	NA	0	0	1	1	0	0	1	1	0	0	0	0	-0.11852	-0.388537	0.711418	0.657723	0
DEFB136	1	0	0	0	NA	NA	1	NA	0	0	1	1	0	0	1	1	0	0	0	0	-0.11852	-0.388537	0.711418	0.657723	0
DEFB1	1	0	0	0	NA	NA	1	1	1	0	1	1	0	0	1	1	0	0	0	0	-0.11852	-0.388537	0.711418	0.657723	0
FAM160B2	1	1	0	0	NA	NA	1	1	1	0	1	1	0	0	1	1	11.96	12.97	8.85	1	-0.219073	0.10657	0.727891	0.872602	11.26
GTF2E2	1	1	0	0	NA	NA	1	1	1	0	1	1	0	0	1	1	0.37	0.915	0.48	1	-0.804399	-0.491575	0.711418	0.657723	0.588333
HEY1	1	1	0	0	NA	NA	1	NA	0	0	1	1	0	0	1	1	0.34	0.365	0.165	1	-0.101925	-0.033397	0.923343	0.975824	0.29
INTS8	1	1	0	0	NA	NA	1	1	1	0	1	1	0	0	1	1	18.435	12.995	10.075	1	0.289282	0.469782	0.711418	0.657723	13.835
LINC01301	1	0	0	0	NA	NA	2	1	0.5	0	2	2	0	0	2	2	-1	-1	-1	0	-1	-1	-1	-1	-1
LRRC6	1	1	0	0	NA	NA	1	NA	0	0	1	1	0	0	1	1	0.04	0.105	1.055	1	-0.213529	-1.81821	0.711418	0.146018	0.4
NPM2	1	1	0	0	NA	NA	1	1	1	0	1	1	0	0	1	1	0.085	0.045	0.44	1	0.0353105	-0.973914	0.950646	0.657723	0.19
PHYHIP	1	1	0	0	NA	NA	1	NA	0	0	1	1	0	0	1	1	0.025	0	0.04	1	-0.0232852	-0.414469	0.957662	0.657723	0.0216667
PLAT	1	0	0	0	NA	NA	1	1	1	0	1	1	0	0	1	1	0.225	0.375	0.335	0	-0.358382	-0.587328	0.711418	0.657723	0.311667
R3HCC1	1	1	0	0	NA	NA	1	1	1	0	1	1	0	0	1	1	4.685	3.595	3.4	1	0.153149	0.0447764	0.859	0.956329	3.89333
RP11-6I2.3	1	1	0	0	NA	NA	1	1	1	0	1	1	0	0	1	1	-1	-1	-1	1	-1	-1	-1	-1	-1
RP11-91I20.2	1	0	0	0	NA	NA	1	1	1	0	1	1	0	0	1	1	-1	-1	-1	0	-1	-1	-1	-1	-1
RP11-91I20.3	1	0	0	0	NA	NA	1	NA	0	0	1	1	0	0	1	1	-1	-1	-1	0	-1	-1	-1	-1	-1
SLC39A14	1	0	0	0	NA	NA	1	NA	0	0	1	1	0	0	1	1	2.85	2.125	2.265	0	0.226917	-0.0314833	0.793551	0.97225	2.41333
TG	1	0	0	0	NA	NA	1	1	1	0	1	1	0	0	1	1	0.005	0	0	0	-0.100097	-0.373156	0.769472	0.667694	0.00166667
TMEM71	1	1	0	0	NA	NA	1	NA	0	0	1	1	0	0	1	1	1.325	0.49	1.335	1	0.749763	-0.325831	0.711418	0.716887	1.05
UBXN8	1	1	0	0	NA	NA	1	1	1	0	1	1	0	0	1	1	5.865	5.125	4.53	1	0.0702816	0.014445	0.938985	0.985196	5.17333
WISP1	1	0	0	0	NA	NA	1	1	1	0	1	1	0	0	1	1	0	0	0	0	-0.11852	-0.388537	0.711418	0.657723	0
ARID3C	1	1	0	0	NA	NA	2	NA	0	0	2	2	0	0	2	2	0	0.03	0.015	1	-0.207142	-0.441857	0.711418	0.657723	0.015
BAG1	1	1	0	0	NA	NA	1	1	1	0	1	1	0	0	1	1	8.585	7.05	6.14	1	0.113584	0.11053	0.886563	0.874827	7.25833
CACFD1	1	1	0	0	NA	NA	1	NA	0	0	1	1	0	0	1	1	1.405	0.115	0.135	1	1.04756	0.81208	0.566197	0.657723	0.551667
CCL19	1	0	0	0	NA	NA	1	1	1	0	1	1	0	0	1	1	0	0	0	0	-0.11852	-0.388537	0.711418	0.657723	0
COQ4	1	1	0	0	NA	NA	1	1	1	0	1	1	0	0	1	1	9.255	8.235	5.075	1	0.0571406	0.612025	0.948358	0.657723	7.52167
DCTN3	1	0	0	0	NA	NA	1	NA	0	0	1	1	0	0	1	1	4.425	3.35	3.675	0	0.182425	-0.113723	0.826516	0.8848	3.81667
DNAJB5	1	1	0	0	NA	NA	1	NA	0	0	1	1	0	0	1	1	0.495	0.53	0.525	1	-0.169671	-0.383291	0.881141	0.70822	0.516667
FAM122A	1	0	0	0	NA	NA	2	1	0.5	0	2	2	0	0	2	2	2.675	2.795	2.305	0.5	-0.18046	-0.0959188	0.83865	0.91325	2.59167
FAM221B	1	1	0	0	NA	NA	1	1	1	0	1	1	0	0	1	1	0.04	0.03	0.025	1	-0.0516832	-0.357967	0.909981	0.681873	0.0316667
GALNT12	1	1	0	0	NA	NA	1	1	1	0	1	1	0	0	1	1	0.955	1.58	0.855	1	-0.73404	-0.228655	0.711418	0.823057	1.13
HSPA5	1	1	0	0	NA	NA	1	1	1	0	1	1	0	0	1	1	22.445	21.95	23.4	1	-0.0987072	-0.341109	0.885263	0.657723	22.5983
MSANTD3	1	1	0	0	NA	NA	1	NA	0	0	1	1	0	0	1	1	7.955	6.84	5.53	1	0.0719468	0.257875	0.932491	0.703284	6.775
NIPSNAP3A	1	0	0	0	NA	NA	1	NA	0	0	1	1	0	0	1	1	0.69	0.985	0.76	0	-0.436222	-0.383144	0.711418	0.700582	0.811667
OR13J1	1	1	0	0	NA	NA	1	1	1	0	1	1	0	0	1	1	0	0	0	1	-0.11852	-0.388537	0.711418	0.657723	0
OR1J2	1	0	0	0	NA	NA	1	NA	0	0	1	1	0	0	1	1	0	0	0	0	-0.11852	-0.388537	0.711418	0.657723	0
OR1L6	1	0	0	0	NA	NA	1	NA	0	0	1	1	0	0	1	1	0	0	0	0	-0.11852	-0.388537	0.711418	0.657723	0
PIP5K1B	1	1	0	0	NA	NA	2	1	1	0	2	2	0	0	2	2	7.535	6.135	6.885	0.5	0.154876	-0.198486	0.84041	0.767727	6.85167
PPP6C	1	1	0	0	NA	NA	1	1	1	0	1	1	0	0	1	1	17.355	14.475	12.91	1	0.120484	0.0780959	0.864334	0.904554	14.9133
PRKACG	1	1	0	0	NA	NA	2	1	0.5	0	2	2	0	0	2	2	0	0	0	1	-0.11852	-0.388537	0.711418	0.657723	0
PTPN3	1	0	0	0	NA	NA	1	1	1	0	1	2	0	0	2	2	0	0	0	0	-0.11852	-0.388537	0.711418	0.657723	0
RPP25L	1	0	0	0	NA	NA	1	NA	0	0	1	1	0	0	1	1	2.04	2.915	1.77	0	-0.550399	-0.0599951	0.711418	0.949296	2.24167
SIGMAR1	1	1	0	0	NA	NA	1	1	1	0	1	1	0	0	1	1	71.34	60.965	49.295	1	0.0688526	0.1884	0.913841	0.725609	60.5333
SLC27A4	1	1	0	0	NA	NA	1	1	1	0	1	1	0	0	1	1	4.495	3.305	3.255	1	0.238018	0.0655102	0.763569	0.936626	3.685
SMC2-AS1	1	1	0	0	NA	NA	1	NA	0	0	1	1	0	0	1	1	-1	-1	-1	1	-1	-1	-1	-1	-1
SPAAR	1	1	0	0	NA	NA	1	NA	0	0	1	1	0	0	1	1	-1	-1	-1	1	-1	-1	-1	-1	-1
SPINK4	1	1	0	0	NA	NA	1	NA	0	0	1	1	0	0	1	1	0.055	0.355	0.54	1	-0.545902	-1.06287	0.711418	0.657723	0.316667
UBAP1	1	0	0	0	NA	NA	1	1	1	0	1	1	0	0	1	1	22.95	19.11	15.975	0	0.12314	0.189422	0.852178	0.746556	19.345
ZNF883	1	1	0	0	NA	NA	1	1	1	0	1	1	0	0	1	1	0.075	0.17	0.07	1	-0.294044	-0.347391	0.711418	0.696629	0.105
ASB11	1	1	0	0	NA	NA	1	NA	0	0	1	1	0	0	1	1	0	0	0	1	-0.11852	-0.388537	0.711418	0.657723	0
ATXN3L	1	0	0	0	NA	NA	1	NA	0	0	1	1	0	0	1	1	0	0.14	0.03	0	-0.466883	-0.466733	0.711418	0.657723	0.0566667
LINC01203	1	0	0	0	NA	NA	1	NA	0	0	1	1	0	0	1	1	-1	-1	-1	0	-1	-1	-1	-1	-1
RS1	1	1	0	0	NA	NA	1	1	1	0	1	1	0	0	1	1	0	0	0	1	-0.11852	-0.388537	0.711418	0.657723	0
SLC35A2	1	1	0	0	NA	NA	1	1	1	0	1	1	0	0	1	1	9.585	6.85	6.47	1	0.305975	0.193478	0.711418	0.769559	7.635
UBE2A	1	1	0	0	NA	NA	1	NA	0	0	1	1	0	0	1	1	45.175	36.8	41.04	1	0.152063	-0.191169	0.790602	0.72704	41.005
C10orf105	1	0	1	0	NA	0	0	NA	0	1	1	1	1	0	0	1	0.005	0.075	0.03	0	-0.282601	-0.452495	0.711418	0.657723	0.0366667
LINC00703	1	0	0	1	NA	0	0	NA	NA	1	0	1	0	1	0	1	0	0	0	0	-0.11852	-0.388537	0.711418	0.657723	0
NDST2	1	0	1	0	NA	0	1	1	1	1	2	1	1	0	0	1	8.415	7.415	4.5	0	0.0529289	0.709603	0.953276	0.657723	6.77667
NRP1	1	0	0	1	NA	0	0	NA	NA	1	0	1	0	1	0	1	3.15	1.585	1.625	0	0.676182	0.425381	0.711418	0.657723	2.12
PNLIP	1	0	1	0	NA	0	0	NA	0	1	1	1	1	0	0	1	0	0	0	0	-0.11852	-0.388537	0.711418	0.657723	0
SH2D4B	1	1	0	1	NA	0	0	NA	NA	1	0	1	0	1	0	1	0	0	0	1	-0.11852	-0.388537	0.711418	0.657723	0
STAMBPL1	1	0	1	0	NA	0	1	0	0	1	2	2	1	0	1	2	0.095	0.19	0.265	0	-0.297112	-0.693021	0.711418	0.657723	0.183333
UPF2	1	0	1	0	NA	0	1	1	1	1	2	1	1	0	0	1	5.52	7.22	6.425	0	-0.485645	-0.380263	0.711418	0.657723	6.38833
ZNF503-AS1	1	0	1	0	NA	0	3	1	0.666667	1	4	3	1	0	3	3	0	0	0	0	-0.11852	-0.388537	0.711418	0.657723	0
MS4A10	1	1	0	1	NA	0	1	NA	0	1	1	2	0	1	1	2	0	0	0	0.5	-0.11852	-0.388537	0.711418	0.657723	0
OR6A2	1	0	0	1	NA	0	1	NA	0	1	1	2	0	1	1	2	0	0	0	0	-0.11852	-0.388537	0.711418	0.657723	0
P4HA3	1	0	1	0	NA	0	2	1	0.5	1	3	2	1	0	1	2	0	0	0	0	-0.11852	-0.388537	0.711418	0.657723	0
RAG1	1	0	0	1	NA	0	1	NA	0	1	1	2	0	1	1	2	0.285	0.375	0.885	0.5	-0.262795	-1.10896	0.774028	0.657723	0.515
RP11-168K9.2	1	0	0	1	NA	0	0	NA	NA	1	0	1	0	1	0	1	-1	-1	-1	0	-1	-1	-1	-1	-1
RP11-406D1.2	1	0	1	0	NA	0	0	NA	0	1	1	1	1	0	0	1	-1	-1	-1	0	-1	-1	-1	-1	-1
SCGB2A2	1	0	1	0	NA	0	3	1	0.666667	1	4	3	1	0	3	3	0	0	0	0	-0.11852	-0.388537	0.711418	0.657723	0
SPCS2	1	0	0	1	NA	0	0	NA	NA	1	0	1	0	1	0	1	7.515	6.4	8.37	0	0.0594504	-0.468984	0.948176	0.657723	7.42833
TMEM135	1	0	0	1	NA	0	1	NA	0	1	1	2	0	1	1	2	7.985	7.535	6.295	0.5	-0.049094	0.0909063	0.957266	0.900249	7.27167
ACVRL1	1	0	1	0	NA	0	0	NA	0	1	1	1	1	0	0	1	0.025	0.125	0.045	0	-0.336411	-0.425625	0.711418	0.657723	0.065
ASCL4	1	0	0	1	NA	0	0	NA	NA	1	0	1	0	1	0	1	0	0	0	0	-0.11852	-0.388537	0.711418	0.657723	0
C12orf49	1	0	0	1	NA	0	0	NA	NA	1	0	1	0	1	0	1	1.485	1.405	1.49	0	-0.0547888	-0.299889	0.962817	0.736593	1.46
C12orf74	1	0	0	1	NA	0	0	NA	NA	1	0	1	0	1	0	1	0	0	0	0	-0.11852	-0.388537	0.711418	0.657723	0
CD9	1	0	1	0	NA	0	5	1	0.6	1	6	5	1	0	4	5	0.33	0.635	0.185	0.2	-0.505532	-0.0410121	0.711418	0.97014	0.383333
CPSF6	1	0	0	1	NA	0	1	NA	0	1	1	2	0	1	1	2	56.735	51.23	34.22	0	0.0186038	0.40353	0.980749	0.657723	47.395
EIF4B	1	0	1	0	NA	0	2	1	0.5	1	3	2	1	0	1	2	61.335	55.065	38.475	0	-0.00904283	0.323222	0.990205	0.657723	51.625
GATC	1	1	0	1	NA	0	3	1	0.333333	1	3	4	0	1	3	4	9.43	8.215	7.86	0.75	0.0555874	-0.0733526	0.94965	0.91712	8.50167
GPRC5D	1	0	0	1	NA	0	1	NA	0	1	1	2	0	1	1	2	0	0	0	0.5	-0.11852	-0.388537	0.711418	0.657723	0
NTF3	1	0	0	1	NA	0	1	NA	0	1	1	2	0	1	1	2	0	0	0	0	-0.11852	-0.388537	0.711418	0.657723	0
PZP	1	0	0	1	NA	0	1	NA	0	1	1	2	0	1	1	2	0.15	0.095	0.165	0	0.0457346	-0.327058	0.949269	0.723752	0.136667
TBX3	1	0	0	1	NA	0	0	NA	NA	1	0	1	0	1	0	1	0.025	0.775	0	0	-1.37161	-0.313069	0.0406409	0.713598	0.266667
TMBIM4	1	0	0	1	NA	0	0	NA	NA	1	0	1	0	1	0	1	8.08	3.815	3.605	0	0.524521	0.441964	0.711418	0.657723	5.16667
SLC46A3	1	0	1	0	NA	0	0	NA	0	1	1	1	1	0	0	1	0.5	0.255	0.185	0	0.313326	0.263718	0.714227	0.791754	0.313333
STARD13	1	0	1	0	NA	0	0	NA	0	1	1	1	1	0	0	1	0.115	0.02	0.04	0	0.122633	-0.191257	0.798818	0.836547	0.0583333
ARID4A	1	0	0	1	NA	0	0	NA	NA	1	0	1	0	1	0	1	2.7	2.14	2.215	0	0.14898	0.0373421	0.874735	0.967106	2.35167
CCDC88C	1	0	0	1	NA	0	1	NA	0	1	1	2	0	1	1	2	21.985	19.805	18.435	0	0.0172053	-0.0823733	0.984088	0.895343	20.075
JKAMP	1	0	1	0	NA	0	1	1	1	1	2	1	1	0	0	1	2.255	1.44	0.985	0	0.290022	0.579584	0.737133	0.657723	1.56
LINC00605	1	0	1	0	NA	0	0	NA	0	1	1	1	1	0	0	1	0	0	0	0	-0.11852	-0.388537	0.711418	0.657723	0
MOK	1	0	0	1	NA	0	1	NA	0	1	1	2	0	1	1	2	1.3	1.62	1.135	0.5	-0.583816	-0.525887	0.711418	0.657723	1.35167
OR11G2	1	0	0	1	NA	0	5	1	0.2	1	5	5	0	1	5	5	0	0.07	0.015	0	-0.286011	-0.429429	0.711418	0.657723	0.0283333
RD3L	1	0	0	1	NA	0	1	NA	0	1	1	1	0	1	1	1	0	0	0	0	-0.11852	-0.388537	0.711418	0.657723	0
RP11-982M15.6	1	0	1	0	NA	0	1	1	1	1	2	1	1	0	0	1	-1	-1	-1	0	-1	-1	-1	-1	-1
STXBP6	1	0	0	1	NA	0	0	NA	NA	1	0	1	0	1	0	1	0.905	0.885	0.73	0	-0.077599	-0.108496	0.950554	0.919298	0.84
TMEM229B	1	0	0	1	NA	0	0	NA	NA	1	0	1	0	1	0	1	0.275	0.3	0.29	0	-0.142519	-0.321617	0.88299	0.747704	0.288333
VSX2	1	1	0	1	NA	0	1	NA	0	1	1	2	0	1	1	2	0	0	0	0.5	-0.11852	-0.388537	0.711418	0.657723	0
ADAL	1	0	1	0	NA	0	2	1	1	1	3	2	1	0	1	2	1.905	1.425	1.415	0	0.192888	0.101	0.841173	0.916095	1.58167
CCNDBP1	1	0	1	0	NA	0	4	0	0	1	5	5	1	0	4	5	3.635	4.225	3.255	0.4	-0.278265	-0.169586	0.711418	0.827322	3.705
FBXL22	1	0	0	1	NA	0	4	1	0.25	1	4	5	0	1	4	5	0.045	0	0	0.4	0.0397509	-0.257215	0.927843	0.767727	0.015
RP11-548M13.1	1	1	0	1	NA	0	0	NA	NA	1	0	1	0	1	0	1	-1	-1	-1	1	-1	-1	-1	-1	-1
SH3GL3	1	1	0	1	NA	0	1	NA	0	1	1	2	0	1	1	2	0.115	0.1	0.18	1	-0.0110545	-0.430479	0.988399	0.657723	0.131667
SNUPN	1	1	1	0	NA	0	2	1	0.5	1	3	2	1	0	1	2	4.995	4.665	4.01	1	-0.0848958	-0.0626484	0.926044	0.938009	4.55667
TEX9	1	0	0	1	NA	0	0	NA	NA	1	0	1	0	1	0	1	1.14	0.465	1.36	0	0.524166	-0.627584	0.711418	0.657723	0.988333
ATF7IP2	1	0	1	0	NA	0	1	1	1	1	2	1	1	0	0	1	14.105	15.515	14.555	0	-0.262798	-0.361301	0.711418	0.657723	14.725
CNOT1	1	0	1	0	NA	0	2	0	0	1	3	3	1	0	2	3	224.01	181.5	159.49	0	0.157987	0.162622	0.735409	0.750289	188.333
FUK	1	0	0	1	NA	0	2	1	0.5	1	2	3	0	1	2	3	1.025	0.705	0.445	0.333333	0.164284	0.321911	0.882319	0.742379	0.725
GINS3	1	0	1	0	NA	0	2	1	0.5	1	3	2	1	0	1	2	3.035	3.385	3.345	0	-0.261351	-0.427269	0.739888	0.657723	3.255
POLR2C	1	1	1	0	NA	0	0	NA	0	1	1	1	1	0	0	1	18.44	14.51	13.965	1	0.197465	0.0604674	0.749481	0.926233	15.6383
SRL	1	0	0	1	NA	0	3	1	0.333333	1	3	4	0	1	3	4	0.005	0.04	0	0	-0.214799	-0.373156	0.711418	0.667694	0.015
USB1	1	1	0	1	NA	0	1	NA	0	1	1	1	0	1	1	1	32.7	29.29	29.705	1	0.0452413	-0.195733	0.951295	0.726087	30.565
YPEL3	1	0	1	0	NA	0	5	1	0.2	1	6	5	1	0	4	5	10.095	9.37	6.93	0.8	-0.0351798	0.189238	0.968232	0.773564	8.79833
ZNF174	1	1	1	0	NA	0	0	NA	0	1	1	1	1	0	0	1	8.49	6.84	5.67	1	0.176707	0.215554	0.811467	0.748977	7
C17orf75	1	1	0	1	NA	0	1	1	1	1	1	2	0	1	1	2	0.14	0.25	0.47	0.5	-0.310569	-0.842135	0.711418	0.657723	0.286667
EFCAB3	1	0	1	0	NA	0	0	NA	0	1	1	1	1	0	0	1	0	0	0	0	-0.11852	-0.388537	0.711418	0.657723	0
HEXIM2	1	1	0	1	NA	0	0	NA	NA	1	0	1	0	1	0	1	0.06	0.29	0.435	1	-0.451405	-1.07681	0.711418	0.657723	0.261667
LRRC75A-AS1	1	1	1	0	NA	0	1	0	0	1	2	2	1	0	1	2	-1	-1	-1	1	-1	-1	-1	-1	-1
MFSD6L	1	1	1	0	NA	0	1	1	1	1	2	1	1	0	0	1	0	0	0	1	-0.11852	-0.388537	0.711418	0.657723	0
PTGES3L-AARSD1	1	1	0	1	NA	0	0	NA	NA	1	0	1	0	1	0	1	1.76	1.295	2.17	1	0.126019	-0.509439	0.906267	0.657723	1.74167
RPA1	1	0	1	0	NA	0	2	1	0.5	1	3	2	1	0	1	2	7.57	7.575	6.35	0	-0.141758	-0.0931979	0.854212	0.8971	7.165
AC034110.1	1	0	0	1	NA	0	2	1	1	1	2	3	0	1	2	3	-1	-1	-1	0.333333	-1	-1	-1	-1	-1
MC5R	1	0	0	1	NA	0	0	NA	NA	1	0	1	0	1	0	1	0	0	0	0	-0.11852	-0.388537	0.711418	0.657723	0
RIT2	1	0	1	0	NA	0	0	NA	0	1	1	1	1	0	0	1	0	0	0	0	-0.11852	-0.388537	0.711418	0.657723	0
RP11-739N10.1	1	0	1	0	NA	0	0	NA	0	1	1	1	1	0	0	1	-1	-1	-1	0	-1	-1	-1	-1	-1
SEMA6B	1	1	1	0	NA	0	3	1	0.666667	1	4	3	1	0	3	3	0.14	0.05	0.03	0.666667	0.0926346	-0.119499	0.871446	0.904046	0.0733333
TMED1	1	0	1	0	NA	0	0	NA	0	1	1	1	1	0	0	1	0.125	0.31	0.415	0	-0.408106	-0.696876	0.711418	0.657723	0.283333
ZNF709	1	0	0	1	NA	0	1	NA	0	1	1	2	0	1	1	2	0.1	0.205	0.135	0	-0.311406	-0.421123	0.711418	0.657723	0.146667
ZNRF4	1	0	0	1	NA	0	0	NA	NA	1	0	1	0	1	0	1	0	0	0.035	0	-0.11852	-0.50955	0.711418	0.657723	0.0116667
ACOT7	1	0	0	1	NA	0	0	NA	NA	1	0	1	0	1	0	1	29.6	24.26	23.9	0	0.149189	-0.0031542	0.807658	0.996445	25.92
CIART	1	0	0	1	NA	0	1	NA	0	1	1	2	0	1	1	2	-1	-1	-1	0.5	-1	-1	-1	-1	-1
CLDN19	1	0	1	0	NA	0	2	0	0	1	3	3	1	0	2	3	0.005	0	0	0.333333	-0.100097	-0.373156	0.769472	0.667694	0.00166667
DAB1	1	0	0	1	NA	0	0	NA	NA	1	0	1	0	1	0	1	0.345	0.315	0.895	0	-0.0438016	-0.97293	0.971564	0.657723	0.518333
ELK4	1	1	1	0	NA	0	0	NA	0	1	1	1	1	0	0	1	38.38	30.85	30.195	1	0.171135	-0.0165344	0.766369	0.979065	33.1417
F3	1	0	1	0	NA	0	0	NA	0	1	1	1	1	0	0	1	0.015	0.155	0	0	-0.392411	-0.342811	0.711418	0.688833	0.0566667
FAM183A	1	0	0	1	NA	0	1	1	1	1	1	2	0	1	1	2	0	0	0	0.5	-0.11852	-0.388537	0.711418	0.657723	0
INSL5	1	0	0	1	NA	0	1	NA	0	1	1	2	0	1	1	2	0	0	0	0	-0.11852	-0.388537	0.711418	0.657723	0
LEPR	1	1	0	1	NA	0	0	NA	NA	1	0	1	0	1	0	1	4.145	4.205	3.03	1	-0.100563	0.0915357	0.913759	0.911629	3.79333
PPCS	1	0	0	1	NA	0	0	NA	NA	1	0	1	0	1	0	1	1.28	1.78	1.38	0	-0.484056	-0.398959	0.711418	0.667694	1.48
PRRC2C	1	0	0	1	NA	0	0	NA	NA	1	0	1	0	1	0	1	252.97	195.975	195.525	0	0.205341	-0.00482026	0.711418	0.993878	214.823
RCC1	1	0	0	1	NA	0	0	NA	NA	1	0	1	0	1	0	1	16.27	14.29	10.28	0	0.0590149	0.35993	0.939874	0.657723	13.6133
REG4	1	0	1	0	NA	0	0	NA	0	1	1	1	1	0	0	1	0	0	0	0	-0.11852	-0.388537	0.711418	0.657723	0
RNF220	1	0	0	1	NA	0	1	1	1	1	1	2	0	1	1	2	31.855	26.525	18.535	0	0.157129	0.469834	0.792188	0.657723	25.6383
RP11-400N13.3	1	0	1	0	NA	0	2	1	0.666667	1	3	3	1	0	2	3	-1	-1	-1	0.333333	-1	-1	-1	-1	-1
TNNT2	1	0	1	0	NA	0	0	NA	0	1	1	1	1	0	0	1	0	0	0	0	-0.11852	-0.388537	0.711418	0.657723	0
VPS45	1	0	0	1	NA	0	0	NA	NA	1	0	1	0	1	0	1	2.665	4.755	4.19	0	-0.920833	-0.942122	0.711418	0.657723	3.87
BPIFA2	1	0	0	1	NA	0	0	NA	NA	1	0	1	0	1	0	1	0	0	0	0	-0.11852	-0.388537	0.711418	0.657723	0
LINC00028	1	0	1	0	NA	0	1	1	1	1	2	1	1	0	0	1	0	0	0	0	-0.11852	-0.388537	0.711418	0.657723	0
NECAB3	1	0	0	1	NA	0	2	NA	0	1	2	3	0	1	2	3	2.57	3.865	2.61	0.666667	-1.25955	-0.960499	0.294972	0.657723	3.015
RP1-278O22.1	1	0	1	0	NA	0	2	0.5	0.333333	1	3	3	1	0	2	3	-1	-1	-1	0	-1	-1	-1	-1	-1
SIRPG	1	0	0	1	NA	0	0	NA	NA	1	0	1	0	1	0	1	0	0	0	0	-0.11852	-0.388537	0.711418	0.657723	0
KRTAP10-4	1	0	1	0	NA	0	6	1	0.5	1	7	6	1	0	6	6	0	0	0	0	-0.11852	-0.388537	0.711418	0.657723	0
CTA-373H7.7	1	0	0	1	NA	0	4	NA	0	1	4	4	0	1	4	4	-1	-1	-1	0.25	-1	-1	-1	-1	-1
GP1BB	1	0	1	0	NA	0	2	1	1	1	3	2	1	0	1	2	2.71	0.95	1.295	0.5	0.896468	0.926866	0.711418	0.657723	1.65167
IGLL5	1	0	1	0	NA	0	1	1	1	1	2	1	1	0	1	1	0	0	0	0	-0.11852	-0.388537	0.711418	0.657723	0
BMP10	1	0	0	1	NA	0	0	NA	NA	1	0	1	0	1	0	1	0	0	0	0	-0.11852	-0.388537	0.711418	0.657723	0
COL4A3	1	0	1	0	NA	0	1	1	0.5	1	2	2	1	0	1	2	0	0	0	0	-0.11852	-0.388537	0.711418	0.657723	0
COL5A2	1	0	1	0	NA	0	1	1	1	1	2	1	1	0	0	1	0.295	0.835	0.285	0	-0.884666	-0.261683	0.711418	0.791754	0.471667
KIF3C	1	0	0	1	NA	0	0	NA	NA	1	0	1	0	1	0	1	2.485	3.075	2.24	0	-0.401394	-0.202766	0.711418	0.805643	2.6
LIMS1	1	0	0	1	NA	0	0	NA	NA	1	0	1	0	1	0	1	12.13	12.055	10.75	0	-0.0952159	-0.132986	0.900452	0.834924	11.645
LINC01105	1	0	1	0	NA	0	1	0	0	1	2	2	1	0	1	2	0	0	0	0	-0.11852	-0.388537	0.711418	0.657723	0
MYCNUT	1	0	1	0	NA	0	0	NA	0	1	1	1	1	0	0	1	-1	-1	-1	0	-1	-1	-1	-1	-1
NBEAL1	1	0	1	0	NA	0	0	NA	0	1	1	1	1	0	0	1	0.265	0.46	0.24	0	-0.424608	-0.308693	0.711418	0.754722	0.321667
RPL31	1	0	1	0	NA	0	1	1	0.5	1	2	2	1	0	1	2	-1	-1	-1	0.5	-1	-1	-1	-1	-1
UBE2E3	1	0	0	1	NA	0	0	NA	NA	1	0	1	0	1	0	1	33.75	34.07	25.75	0	-0.170178	0.00372361	0.769243	0.995808	31.19
ABCF3	1	1	1	0	NA	0	3	1	1	1	4	3	1	0	2	3	3.785	3.53	3.24	0.666667	0.058185	-0.0125893	0.955405	0.987923	3.51833
ABTB1	1	0	1	0	NA	0	3	1	0.666667	1	4	3	1	0	2	3	0.63	1.135	0.825	0.333333	-0.686266	-0.65534	0.711418	0.657723	0.863333
AC090505.6	1	0	0	1	NA	0	0	NA	NA	1	0	1	0	1	0	1	-1	-1	-1	0	-1	-1	-1	-1	-1
C3orf30	1	0	0	1	NA	0	1	NA	0	1	1	2	0	1	1	2	0	0	0	0	-0.11852	-0.388537	0.711418	0.657723	0
GRK7	1	0	0	1	NA	0	3	1	0.333333	1	3	4	0	1	3	4	0	0.055	0	0.25	-0.272374	-0.388537	0.711418	0.657723	0.0183333
HYAL1	1	0	0	1	NA	0	0	NA	NA	1	0	1	0	1	0	1	0.455	0.415	0.085	0	0.0229108	0.192474	0.986089	0.848906	0.318333
POPDC2	1	0	1	0	NA	0	3	1	0.666667	1	4	3	1	0	3	3	0.03	0.065	0.37	0.333333	-0.181755	-1.06759	0.711418	0.657723	0.155
TRAIP	1	0	1	0	NA	0	1	1	0.5	1	2	2	1	0	1	2	2.835	4.12	2.515	0	-0.582421	-0.197389	0.711418	0.807586	3.15667
TRAK1	1	0	1	0	NA	0	2	1	0.5	1	3	2	1	0	1	2	7.435	5.415	3.94	0.5	0.278183	0.510742	0.711418	0.657723	5.59667
TSC22D2	1	0	0	1	NA	0	1	NA	0	1	1	2	0	1	1	2	30.56	26.825	25.955	0	0.0546215	-0.0885669	0.939149	0.882929	27.78
CENPU	1	0	0	1	NA	0	2	NA	0	1	2	3	0	1	2	3	14.42	18.19	17.49	0.333333	-0.393659	-0.589451	0.711418	0.657723	16.7
CRIPAK	1	0	1	0	NA	0	2	1	1	1	3	2	1	0	1	2	0.425	0.45	0.44	0	-0.16966	-0.364396	0.880763	0.722724	0.438333
ENPP6	1	0	0	1	NA	0	0	NA	NA	1	0	1	0	1	0	1	0	0	0	0	-0.11852	-0.388537	0.711418	0.657723	0
GNRHR	1	0	0	1	NA	0	0	NA	NA	1	0	1	0	1	0	1	0	0	0	0	-0.11852	-0.388537	0.711418	0.657723	0
GRK4	1	0	1	0	NA	0	1	1	0.5	1	2	2	1	0	1	2	0.835	1.025	0.635	0	-0.345113	-0.00464763	0.711418	0.997035	0.831667
KIT	1	0	1	0	NA	0	0	NA	0	1	1	1	1	0	0	1	1.405	1.97	1.765	0	-0.50415	-0.562802	0.711418	0.657723	1.71333
PCDH18	1	0	1	0	NA	0	0	NA	0	1	1	1	1	0	0	1	0	0.005	0	0	-0.134132	-0.388537	0.711418	0.657723	0.00166667
PPBP	1	0	1	0	NA	0	2	0	0	1	3	3	1	0	2	3	6.725	3.24	3.905	0.333333	0.610919	0.210761	0.711418	0.770827	4.62333
RP11-319E12.2	1	0	0	1	NA	0	0	NA	NA	1	0	1	0	1	0	1	-1	-1	-1	0	-1	-1	-1	-1	-1
SLC10A4	1	0	1	0	NA	0	0	NA	0	1	1	1	1	0	0	1	4	1.755	1.835	0	0.809717	0.588278	0.711418	0.657723	2.53
CCNJL	1	0	1	0	NA	0	1	1	1	1	2	1	1	0	0	1	4.625	3.405	3.885	0	0.223071	-0.109933	0.77863	0.88834	3.97167
CTNNA1	1	0	0	1	NA	0	0	NA	NA	1	0	1	0	1	0	1	13.61	13.775	14.32	0	-0.114815	-0.383999	0.872564	0.657723	13.9017
CWC27	1	0	0	1	NA	0	0	NA	NA	1	0	1	0	1	0	1	1.235	2.19	1.67	0	-0.745173	-0.645571	0.711418	0.657723	1.69833
ESM1	1	0	1	0	NA	0	0	NA	0	1	1	1	1	0	0	1	0	0	0	0	-0.11852	-0.388537	0.711418	0.657723	0
GFRA3	1	0	0	1	NA	0	2	1	0.5	1	2	3	0	1	2	3	0.09	0.115	0.14	0.333333	-0.119423	-0.426901	0.827395	0.657723	0.115
HBEGF	1	0	1	0	NA	0	2	1	0.666667	1	3	3	1	0	2	3	0.5	0.65	1.155	0.333333	-0.374729	-1.11535	0.711418	0.657723	0.768333
MCC	1	0	0	1	NA	0	0	NA	NA	1	0	1	0	1	0	1	0.015	0.045	0.06	0	-0.186424	-0.488062	0.711418	0.657723	0.04
MGAT1	1	0	0	1	NA	0	1	NA	0	1	1	2	0	1	1	2	10.11	9.46	6.73	0.5	-0.0333761	0.235997	0.970317	0.715811	8.76667
RP11-445O3.3	1	0	0	1	NA	0	0	NA	NA	1	0	1	0	1	0	1	-1	-1	-1	0	-1	-1	-1	-1	-1
RP11-485M7.3	1	0	0	1	NA	0	0	NA	NA	1	0	1	0	1	0	1	-1	-1	-1	0	-1	-1	-1	-1	-1
RP11-549K20.1	1	0	1	0	NA	0	1	1	1	1	2	1	1	0	0	1	-1	-1	-1	0	-1	-1	-1	-1	-1
SLC23A1	1	0	1	0	NA	0	3	1	1	1	4	3	1	0	2	3	0.005	0	0.03	0.333333	-0.100097	-0.47465	0.769472	0.657723	0.0116667
TRIM7	1	1	0	1	NA	0	2	1	1	1	2	3	0	1	2	3	0.11	0.205	0.21	1	-0.24996	-0.478907	0.711418	0.657723	0.175
CRISP2	1	1	0	1	NA	0	3	1	0.333333	1	3	4	0	1	3	4	0	0	0	0.5	-0.11852	-0.388537	0.711418	0.657723	0
ENPP4	1	0	1	0	NA	0	0	NA	0	1	1	1	1	0	0	1	0.47	0.41	0.39	0	-0.0975416	-0.289769	0.935924	0.780902	0.423333
GJA10	1	0	1	0	NA	0	1	1	1	1	2	1	1	0	1	1	0	0	0	0	-0.11852	-0.388537	0.711418	0.657723	0
IFNGR1	1	1	0	1	NA	0	0	NA	NA	1	0	1	0	1	0	1	1.26	1.49	1.66	1	-0.287215	-0.599759	0.753263	0.657723	1.47
KCNK16	1	0	1	0	NA	0	2	1	1	1	3	2	1	0	1	2	0	0	0	0.5	-0.11852	-0.388537	0.711418	0.657723	0
MDN1	1	0	0	1	NA	0	1	NA	0	1	1	1	0	1	1	1	2.93	2.535	2.665	0	0.0515207	-0.145159	0.960731	0.861108	2.71
MFSD4B	1	0	0	1	NA	0	0	NA	NA	1	0	1	0	1	0	1	-1	-1	-1	0	-1	-1	-1	-1	-1
MOXD1	1	0	0	1	NA	0	1	NA	0	1	1	1	0	1	1	1	0.055	0.025	0.06	0	0.000639254	-0.376024	0.99881	0.67493	0.0466667
NMBR	1	0	0	1	NA	0	0	NA	NA	1	0	1	0	1	0	1	0	0	0	0	-0.11852	-0.388537	0.711418	0.657723	0
OGFRL1	1	0	0	1	NA	0	0	NA	NA	1	0	1	0	1	0	1	0.45	0.54	0.535	0	-0.24133	-0.432779	0.820689	0.677228	0.508333
PPIL4	1	0	1	0	NA	0	4	1	0.5	1	5	4	1	0	4	4	2.115	2.515	1.89	0.75	-0.313206	-0.192455	0.711418	0.823427	2.17333
RGS17	1	0	1	0	NA	0	1	1	1	1	2	1	1	0	1	1	0.285	0.465	0.375	0	-0.361495	-0.497778	0.711418	0.657723	0.375
RP1-232L24.3	1	0	0	1	NA	0	0	NA	NA	1	0	1	0	1	0	1	-1	-1	-1	0	-1	-1	-1	-1	-1
RP11-367G6.3	1	1	0	1	NA	0	0	NA	NA	1	0	1	0	1	0	1	-1	-1	-1	1	-1	-1	-1	-1	-1
SASH1	1	0	0	1	NA	0	0	NA	NA	1	0	1	0	1	0	1	0.035	0.065	0.035	0	-0.164216	-0.37386	0.711418	0.671765	0.045
TBPL1	1	0	1	0	NA	0	1	0	0	1	2	2	1	0	1	2	5.27	5.46	4.815	0.5	-0.187896	-0.129847	0.809975	0.861791	5.18167
ZFAND3	1	0	0	1	NA	0	0	NA	NA	1	0	1	0	1	0	1	10.71	9.195	13.015	0	0.0999153	-0.583695	0.899173	0.657723	10.9733
AKAP9	1	0	0	1	NA	0	1	NA	0	1	1	2	0	1	1	2	4.785	4.545	3.78	0.5	-0.0605681	0.00493097	0.950627	0.995728	4.37
EZH2	1	1	1	0	NA	0	1	0	0	1	2	2	1	0	1	2	19.44	21.14	18.08	0.5	-0.218298	-0.213387	0.711418	0.713598	19.5533
GNAI1	1	1	0	1	NA	0	0	NA	NA	1	0	1	0	1	0	1	0.315	0.515	0.875	1	-0.436134	-1.01897	0.711418	0.657723	0.568333
LUZP6	1	1	1	0	NA	0	1	0	0	1	2	2	1	0	1	2	1.035	0	0	0.5	1.06392	0.820582	0.358413	0.657723	0.345
NOM1	1	0	1	0	NA	0	1	0	0	1	2	2	1	0	1	2	5.035	2.895	1.74	0	0.477753	1.01403	0.711418	0.657723	3.22333
PDK4	1	0	1	0	NA	0	0	NA	0	1	1	1	1	0	0	1	0	0	0	0	-0.11852	-0.388537	0.711418	0.657723	0
UBE2D4	1	0	0	1	NA	0	0	NA	NA	1	0	1	0	1	0	1	57.6	44.8	49.08	0	0.170119	-0.170765	0.754136	0.753927	50.4933
YAE1D1	1	0	0	1	NA	0	0	NA	NA	1	0	1	0	1	0	1	0.84	0.95	1.26	0	-0.190717	-0.697474	0.859685	0.657723	1.01667
GSDMD	1	0	1	0	NA	0	0	NA	0	1	1	1	1	0	0	1	2.025	1.16	0.92	0	0.431535	0.624312	0.711418	0.657723	1.36833
KIAA1456	1	0	0	1	NA	0	0	NA	NA	1	0	1	0	1	0	1	0.005	0.01	0	0	-0.135981	-0.374299	0.711418	0.667694	0.005
MOS	1	0	0	1	NA	0	1	NA	0	1	1	2	0	1	1	2	0	0	0	0	-0.11852	-0.388537	0.711418	0.657723	0
PURG	1	0	0	1	NA	0	0	NA	NA	1	0	1	0	1	0	1	0.03	0	0	0	-0.0490486	-0.309315	0.905301	0.717843	0.01
RP11-10A14.7	1	0	0	1	NA	0	0	NA	NA	1	0	1	0	1	0	1	-1	-1	-1	0	-1	-1	-1	-1	-1
RP11-737F9.2	1	0	0	1	NA	0	0	NA	NA	1	0	1	0	1	0	1	-1	-1	-1	0	-1	-1	-1	-1	-1
AKAP2	1	0	1	0	NA	0	1	1	1	1	2	1	1	0	0	1	32.41	18.48	25.575	0	0.590158	-0.000291366	0.711418	0.999578	25.4883
ANAPC2	1	0	1	0	NA	0	3	1	0.333333	1	4	3	1	0	3	3	4.27	2.755	3.125	0	0.501569	0.0856954	0.711418	0.916026	3.38333
FREM1	1	0	0	1	NA	0	1	1	1	1	1	2	0	1	1	2	4.3	3.75	3.905	0	0.0607499	-0.200155	0.951479	0.787663	3.985
LINC01505	1	0	1	0	NA	0	0	NA	0	1	1	1	1	0	0	1	-1	-1	-1	0	-1	-1	-1	-1	-1
RAPGEF1	1	0	0	1	NA	0	0	NA	NA	1	0	1	0	1	0	1	12.94	8.945	7.275	0	0.411293	0.49948	0.711418	0.657723	9.72
ATP7A	1	0	0	1	NA	0	0	NA	NA	1	0	1	0	1	0	1	1.31	1.29	1.335	0	-0.0754262	-0.355419	0.94965	0.695684	1.31167
PHF6	1	0	0	1	NA	0	1	NA	0	1	1	1	0	1	1	1	3.455	3.805	3.05	0	-0.227593	-0.181977	0.776777	0.816273	3.43667
PPP4R3CP	1	0	1	0	NA	0	0	NA	0	1	1	1	1	0	0	1	-1	-1	-1	0	-1	-1	-1	-1	-1
BLNK	1	0	0	1	NA	0	1	NA	0	1	1	2	0	1	1	2	0	0	0	0.5	-0.11852	-0.388537	0.711418	0.657723	0
LINC01514	1	0	1	0	NA	0	2	1	0.5	1	3	2	1	0	2	2	-1	-1	-1	0	-1	-1	-1	-1	-1
PLPP4	1	0	1	0	NA	0	0	NA	0	1	1	1	1	0	0	1	-1	-1	-1	0	-1	-1	-1	-1	-1
RBM17	1	0	0	1	NA	0	0	NA	NA	1	0	1	0	1	0	1	18.76	15.64	13.455	0	0.110291	0.266241	0.873891	0.667694	15.9517
ANO9	1	0	1	0	NA	0	3	1	0.666667	1	4	3	1	0	2	3	0.29	0.665	0.345	0.333333	-0.636378	-0.542562	0.711418	0.657723	0.433333
CSRP3	1	0	0	1	NA	0	0	NA	NA	1	0	1	0	1	0	1	0.215	0.03	0.015	0	0.24403	0.0292174	0.711418	0.978017	0.0866667
LTBP3	1	0	0	1	NA	0	0	NA	NA	1	0	1	0	1	0	1	19.52	19.105	17.42	0	-0.193805	-0.135979	0.751133	0.823557	18.6817
CHST11	1	0	0	1	NA	0	0	NA	NA	1	0	1	0	1	0	1	12.425	12.56	7.88	0	-0.160474	0.317851	0.816021	0.657723	10.955
KRT83	1	0	1	0	NA	0	0	NA	0	1	1	1	1	0	0	1	0	0	0	0	-0.11852	-0.388537	0.711418	0.657723	0
NOS1	1	0	0	1	NA	0	0	NA	NA	1	0	1	0	1	0	1	0	0	0	0	-0.11852	-0.388537	0.711418	0.657723	0
SOCS2	1	0	0	1	NA	0	1	NA	0	1	1	1	0	1	1	1	7.85	8.555	4.165	0	-0.250118	0.627881	0.711418	0.657723	6.85667
MIR4500HG	1	1	0	1	NA	0	0	NA	NA	1	0	1	0	1	0	1	0.235	0	0	1	0.313959	0.0879118	0.711418	0.931633	0.0783333
DGLUCY	1	1	0	1	NA	0	1	NA	0	1	1	1	0	1	1	1	-1	-1	-1	1	-1	-1	-1	-1	-1
EGLN3	1	0	0	1	NA	0	0	NA	NA	1	0	1	0	1	0	1	0.23	0.49	0.15	0	-0.55023	-0.34062	0.711418	0.716553	0.29
GPR33	1	1	0	1	NA	0	0	NA	NA	1	0	1	0	1	0	1	0	0	0	1	-0.11852	-0.388537	0.711418	0.657723	0
FAM169B	1	0	1	0	NA	0	0	NA	0	1	1	1	1	0	0	1	0.04	0.075	0.065	0	-0.176762	-0.467818	0.711418	0.657723	0.06
RP11-323F24.3	1	0	0	1	NA	0	0	NA	NA	1	0	1	0	1	0	1	-1	-1	-1	0	-1	-1	-1	-1	-1
STARD5	1	0	1	0	NA	0	2	1	1	1	3	2	1	0	1	2	0.535	1.355	0.55	0	-1.05511	-0.430419	0.711418	0.677228	0.813333
TMCO5A	1	0	1	0	NA	0	1	1	1	1	2	1	1	0	0	1	0	0	0	0	-0.11852	-0.388537	0.711418	0.657723	0
ITFG1	1	0	1	0	NA	0	0	NA	0	1	1	1	1	0	0	1	7.53	8.43	6.395	0	-0.242815	0.0199607	0.714105	0.979202	7.45167
LDHD	1	0	0	1	NA	0	0	NA	NA	1	0	1	0	1	0	1	0.075	0.11	0.01	0	-0.167391	-0.210717	0.730105	0.81503	0.065
SNTB2	1	0	0	1	NA	0	1	NA	0	1	1	1	0	1	1	1	2.51	1.645	1.63	0	0.340518	0.179897	0.711418	0.835553	1.92833
CDH7	1	0	1	0	NA	0	1	1	1	1	2	1	1	0	0	1	0	0	0	0	-0.11852	-0.388537	0.711418	0.657723	0
ZNF579	1	1	1	0	NA	0	2	1	0.5	1	3	2	1	0	2	2	4.72	3.06	2.96	1	0.426745	0.323562	0.711418	0.669598	3.58
OCLM	1	1	1	0	NA	0	1	1	1	1	2	1	1	0	0	1	0.055	0.085	0.035	1	-0.160661	-0.321593	0.711591	0.713127	0.0583333
OMA1	1	0	1	0	NA	0	0	NA	0	1	1	1	1	0	0	1	4.85	1.245	2.51	0	1.44488	0.465403	0.101007	0.657723	2.86833
RCC2	1	1	1	0	NA	0	1	1	1	1	2	1	1	0	1	1	78.055	69.835	69.105	1	0.0149792	-0.208897	0.984088	0.693244	72.3317
RGS13	1	0	0	1	NA	0	2	1	0.5	1	2	2	0	1	2	2	0	0	0	0.5	-0.11852	-0.388537	0.711418	0.657723	0
RP11-576D8.4	1	0	1	0	NA	0	0	NA	0	1	1	1	1	0	0	1	-1	-1	-1	0	-1	-1	-1	-1	-1
TPR	1	1	1	0	NA	0	1	1	1	1	2	1	1	0	0	1	55.66	47.155	46.035	1	0.111141	-0.067829	0.852178	0.908424	49.6167
UQCRHL	1	0	1	0	NA	0	3	1	0.333333	1	4	3	1	0	3	3	-1	-1	-1	0.333333	-1	-1	-1	-1	-1
RP4-697P8.3	1	0	0	1	NA	0	0	NA	NA	1	0	1	0	1	0	1	-1	-1	-1	0	-1	-1	-1	-1	-1
C2orf16	1	0	1	0	NA	0	3	1	1	1	4	3	1	0	3	3	0.08	0.105	0.14	0.666667	-0.147779	-0.543419	0.770734	0.657723	0.108333
THADA	1	0	0	1	NA	0	0	NA	NA	1	0	1	0	1	0	1	5.675	3.865	4.275	0	0.510977	0.0735751	0.711418	0.924828	4.605
CAMK2N2	1	0	1	0	NA	0	1	1	0.5	1	2	2	1	0	1	2	0	0.035	0	0	-0.207098	-0.388537	0.711418	0.657723	0.0116667
DCLK3	1	1	0	1	NA	0	1	NA	0	1	1	2	0	1	1	2	0	0	0	0.5	-0.11852	-0.388537	0.711418	0.657723	0
EPM2AIP1	1	1	0	1	NA	0	0	NA	NA	1	0	1	0	1	0	1	2.51	2.445	2.115	1	-0.102109	-0.098049	0.917726	0.912755	2.35667
PLS1	1	0	0	1	NA	0	0	NA	NA	1	0	1	0	1	0	1	1.615	1.62	1.11	0	-0.125643	0.177232	0.905277	0.852132	1.44833
ELOVL6	1	0	0	1	NA	0	1	NA	0	1	1	1	0	1	1	1	8.335	7.025	5.66	0	0.0811614	0.195022	0.923529	0.773705	7.00667
MTTP	1	0	0	1	NA	0	0	NA	NA	1	0	1	0	1	0	1	0	0	0	0	-0.11852	-0.388537	0.711418	0.657723	0
RBPJ	1	0	1	0	NA	0	1	1	1	1	2	1	1	0	0	1	13.585	8.74	7.87	0	0.405284	0.355505	0.711418	0.657723	10.065
TLR10	1	0	0	1	NA	0	1	NA	0	1	1	1	0	1	1	1	0.015	0.08	0	0	-0.275655	-0.342811	0.711418	0.688833	0.0316667
TSPAN5	1	0	0	1	NA	0	1	NA	0	1	1	1	0	1	1	1	0.955	0.85	1.12	0	-0.0327759	-0.482072	0.980916	0.657723	0.975
CTD-2044J15.1	1	0	1	0	NA	0	0	NA	0	1	1	1	1	0	0	1	-1	-1	-1	0	-1	-1	-1	-1	-1
CTD-2170G1.2	1	0	1	0	NA	0	1	1	1	1	2	1	1	0	0	1	-1	-1	-1	0	-1	-1	-1	-1	-1
GPR150	1	1	0	1	NA	0	0	NA	NA	1	0	1	0	1	0	1	0	0	0.04	1	-0.11852	-0.489936	0.711418	0.657723	0.0133333
LINC00461	1	0	0	1	NA	0	0	NA	NA	1	0	2	0	2	0	2	0.125	0.085	0.065	0	0.00984211	-0.215562	0.99019	0.816273	0.0916667
POC5	1	0	1	0	NA	0	0	NA	0	1	1	1	1	0	0	1	0.875	2.13	1.65	0	-1.13912	-1.01663	0.711418	0.657723	1.55167
MARCKS	1	0	1	0	NA	0	2	1	1	1	3	2	1	0	1	2	4.35	2.375	2.975	0	0.503719	0.0411545	0.711418	0.960806	3.23333
NFYA	1	0	0	1	NA	0	2	1	0.5	1	2	3	0	1	2	3	8.015	9.1	7.95	0.333333	-0.294809	-0.210738	0.711418	0.750777	8.355
PRSS16	1	0	1	0	NA	0	0	NA	0	1	1	1	1	0	0	1	1.54	1.63	0.52	0	-0.246804	0.69384	0.789121	0.657723	1.23
SLC26A8	1	0	1	0	NA	0	1	1	1	1	2	1	1	0	0	1	0.005	0	0	0	-0.100097	-0.373156	0.769472	0.667694	0.00166667
PARP12	1	0	0	1	NA	0	1	NA	0	1	1	2	0	1	1	2	5.075	5.025	2.695	0.5	-0.204212	0.509767	0.792294	0.657723	4.265
RP11-121A14.3	1	0	1	0	NA	0	0	NA	0	1	1	1	1	0	0	1	-1	-1	-1	0	-1	-1	-1	-1	-1
STX17	1	0	0	1	NA	0	0	NA	NA	1	0	1	0	1	0	1	1.95	1.87	1.535	0	-0.0703155	0.0185099	0.950338	0.984756	1.785
RPS6KA3	1	0	0	1	NA	0	0	NA	NA	1	0	1	0	1	0	1	-1	-1	-1	0	-1	-1	-1	-1	-1
AKR1E2	1	1	0	1	NA	0	0	NA	NA	1	0	1	0	1	0	1	2.16	0.85	0.655	1	0.79352	0.805191	0.711418	0.657723	1.22167
ALDH18A1	1	0	1	0	NA	0	2	1	0.5	1	3	2	1	0	2	2	8.585	5.52	4.685	0	0.444634	0.521949	0.711418	0.657723	6.26333
CFAP46	1	0	1	0	NA	0	1	1	1	1	2	1	1	0	0	1	-1	-1	-1	0	-1	-1	-1	-1	-1
CHUK	1	1	1	0	NA	0	0	NA	0	1	1	1	1	0	0	1	2.31	2.28	2.135	1	-0.115829	-0.142821	0.908198	0.871036	2.24167
EIF3A	1	1	1	0	NA	0	1	1	1	1	2	1	1	0	0	1	20.335	17.98	16.41	1	0.0468877	0.00987381	0.95263	0.987736	18.2417
EIF4EBP2	1	1	0	1	NA	0	0	NA	NA	1	0	1	0	1	0	1	37.725	35.47	36.745	1	-0.0411643	-0.305537	0.955594	0.657723	36.6467
EMX2	1	1	0	1	NA	0	1	NA	0	1	1	1	0	1	1	1	0.18	0.01	0	1	0.211743	0.00820786	0.711418	0.994106	0.0633333
GJD4	1	0	0	1	NA	0	0	NA	NA	1	0	1	0	1	0	1	0	0	0	0	-0.11852	-0.388537	0.711418	0.657723	0
GOLGA7B	1	1	1	0	NA	0	0	NA	0	1	1	1	1	0	0	1	0.045	0.02	0.255	1	-0.0125329	-0.686996	0.981463	0.657723	0.106667
HELLS	1	0	1	0	NA	0	0	NA	0	1	1	1	1	0	0	1	4.92	4.555	6.85	0	-0.0983761	-0.751181	0.913841	0.657723	5.44167
HNRNPH3	1	1	1	0	NA	0	1	1	1	1	2	1	1	0	0	1	5.785	6.14	6.075	1	-0.127315	-0.392202	0.877423	0.657723	6
HOGA1	1	0	1	0	NA	0	1	0	0	1	2	2	1	0	1	2	0.035	0.055	0.01	0.5	-0.124718	-0.311571	0.759011	0.716714	0.0333333
LINC00845	1	0	1	0	NA	0	1	1	1	1	2	1	1	0	0	1	0	0	0	0	-0.11852	-0.388537	0.711418	0.657723	0
LINC00867	1	1	1	0	NA	0	1	1	1	1	2	1	1	0	1	1	0	0	0	1	-0.11852	-0.388537	0.711418	0.657723	0
LINC01166	1	0	1	0	NA	0	1	1	1	1	2	1	1	0	0	1	0	0	0	0	-0.11852	-0.388537	0.711418	0.657723	0
NFKB2	1	1	0	1	NA	0	0	NA	NA	1	0	1	0	1	0	1	3.12	3.645	4.09	1	-0.464179	-0.695582	0.711418	0.657723	3.61833
PITX3	1	1	1	0	NA	0	1	1	1	1	2	1	1	0	0	1	0	0	0	1	-0.11852	-0.388537	0.711418	0.657723	0
PPRC1	1	1	1	0	NA	0	2	1	1	1	3	2	1	0	2	2	95.87	69.045	58.53	1	0.319258	0.339385	0.711418	0.657723	74.4817
RP11-107I14.4	1	0	1	0	NA	0	1	1	1	1	2	1	1	0	1	1	-1	-1	-1	0	-1	-1	-1	-1	-1
RSU1	1	1	0	1	NA	0	0	NA	NA	1	0	1	0	1	0	1	69.835	54.48	63.245	1	0.180484	-0.261941	0.727188	0.657723	62.52
SAR1A	1	1	0	1	NA	0	0	NA	NA	1	0	1	0	1	0	1	3.015	4.075	3.285	1	-0.466444	-0.392888	0.711418	0.657723	3.45833
SCD	1	1	1	0	NA	0	0	NA	0	1	1	1	1	0	0	1	69.735	76.645	56.27	1	-0.258768	-0.0367279	0.711418	0.950475	67.55
TUBAL3	1	1	1	0	NA	0	1	1	1	1	2	1	1	0	1	1	0.455	0.53	0.18	1	-0.262649	0.164872	0.799708	0.874828	0.388333
AC113331.9	1	0	0	1	NA	0	1	NA	0	1	1	1	0	1	1	1	-1	-1	-1	0	-1	-1	-1	-1	-1
ANKRD49	1	1	0	1	NA	0	1	NA	0	1	1	2	0	1	1	2	2.275	1.16	0.98	1	0.420585	0.433429	0.711418	0.657723	1.47167
C11orf63	1	1	1	0	NA	0	1	1	1	1	2	1	1	0	1	1	0	0.005	0	1	-0.132583	-0.388537	0.711418	0.657723	0.00166667
CASP1	1	1	0	1	NA	0	0	NA	NA	1	0	1	0	1	0	1	0.205	0.505	0.245	1	-0.569643	-0.346325	0.711418	0.715126	0.318333
CCDC90B	1	0	1	0	NA	0	3	1	1	1	4	3	1	0	2	3	1.68	1.45	2.785	0.666667	0.00728684	-0.945422	0.995101	0.657723	1.97167
CNTF	1	1	1	0	NA	0	0	NA	0	1	1	1	1	0	0	1	0.02	0.045	0.215	1	-0.15469	-0.84524	0.711418	0.657723	0.0933333
DBX1	1	1	1	0	NA	0	0	NA	0	1	1	1	1	0	0	1	0	0	0	1	-0.11852	-0.388537	0.711418	0.657723	0
DHCR7	1	1	1	0	NA	0	0	NA	0	1	1	1	1	0	0	1	16.01	15.98	16.385	1	-0.124023	-0.361737	0.858133	0.657723	16.125
DLAT	1	1	0	1	NA	0	0	NA	NA	1	0	1	0	1	0	1	35.05	31.015	24.705	1	0.0393541	0.185721	0.957523	0.742065	30.2567
FAM76B	1	0	1	0	NA	0	0	NA	0	1	1	1	1	0	0	1	8.46	7.075	7.4	0	0.115456	-0.0581416	0.885263	0.936626	7.645
FERMT3	1	1	1	0	NA	0	1	1	1	1	2	1	1	0	1	1	29.785	23.475	23.35	1	0.216695	0.0742434	0.711418	0.90416	25.5367
LAYN	1	0	1	0	NA	0	1	1	1	1	2	1	1	0	1	1	0	0	0	0	-0.11852	-0.388537	0.711418	0.657723	0
LINC01219	1	0	1	0	NA	0	0	NA	0	1	1	1	1	0	0	1	-1	-1	-1	0	-1	-1	-1	-1	-1
LRRN4CL	1	1	1	0	NA	0	1	1	1	1	2	1	1	0	1	1	0	0.01	0	1	-0.149969	-0.388537	0.711418	0.657723	0.00333333
MS4A13	1	0	1	0	NA	0	1	1	1	1	2	1	1	0	1	1	0	0	0	0	-0.11852	-0.388537	0.711418	0.657723	0
MS4A8	1	0	1	0	NA	0	2	1	0.5	1	3	2	1	0	1	2	0	0	0	0	-0.11852	-0.388537	0.711418	0.657723	0
NAA40	1	1	1	0	NA	0	0	NA	0	1	1	1	1	0	0	1	4.2	3.645	3.12	1	0.0559552	0.0610751	0.956251	0.941342	3.655
OR10AG1	1	0	1	0	NA	0	0	NA	0	1	1	1	1	0	0	1	0	0	0	0	-0.11852	-0.388537	0.711418	0.657723	0
OR51B2	1	0	0	1	NA	0	2	NA	0	1	2	2	0	1	2	2	0.175	0.245	0.22	0	-0.19138	-0.366153	0.788711	0.698979	0.213333
OR51H1	1	0	1	0	NA	0	1	1	1	1	2	1	1	0	0	1	-1	-1	-1	0	-1	-1	-1	-1	-1
OR51L1	1	0	0	1	NA	0	0	NA	NA	1	0	1	0	1	0	1	0	0	0	0	-0.11852	-0.388537	0.711418	0.657723	0
OR51S1	1	0	1	0	NA	0	1	0	0	1	2	2	1	0	1	2	0	0	0	0	-0.11852	-0.388537	0.711418	0.657723	0
OR52N2	1	1	1	0	NA	0	1	1	1	1	2	1	1	0	0	1	0	0.03	0.095	1	-0.195193	-0.59871	0.711418	0.657723	0.0416667
OR52Z1	1	0	0	1	NA	0	0	NA	NA	1	0	1	0	1	0	1	0	0	0	0	-0.11852	-0.388537	0.711418	0.657723	0
OR9G4	1	0	1	0	NA	0	0	NA	0	1	1	1	1	0	0	1	0	0	0	0	-0.11852	-0.388537	0.711418	0.657723	0
PANX3	1	1	1	0	NA	0	1	1	1	1	2	1	1	0	1	1	0.025	0.255	0.01	1	-0.592728	-0.340731	0.711418	0.692454	0.0966667
RNF169	1	1	0	1	NA	0	0	NA	NA	1	0	1	0	1	0	1	8.19	6.52	6.155	1	0.142004	0.035237	0.855645	0.961615	6.955
RP11-304C12.3	1	0	0	1	NA	0	1	NA	0	1	1	2	0	1	1	2	-1	-1	-1	0	-1	-1	-1	-1	-1
SCN3B	1	0	1	0	NA	0	0	NA	0	1	1	1	1	0	0	1	0.01	0.02	0.01	0	-0.138436	-0.386582	0.711418	0.662071	0.0133333
SLC22A6	1	1	1	0	NA	0	0	NA	0	1	1	1	1	0	0	1	0	0	0	1	-0.11852	-0.388537	0.711418	0.657723	0
SYVN1	1	1	1	0	NA	0	1	1	1	1	2	1	1	0	1	1	27.465	24.165	17.475	1	0.0889749	0.317465	0.896687	0.657723	23.035
TRIM22	1	0	0	1	NA	0	0	NA	NA	1	0	1	0	1	0	1	0.96	1.225	0.54	0	-0.421085	0.258906	0.711418	0.794348	0.908333
C12orf57	1	1	0	1	NA	0	0	NA	NA	1	0	1	0	1	0	1	15.205	12.315	9.895	1	0.161593	0.273435	0.811232	0.667519	12.4717
CCT2	1	1	0	1	NA	0	0	NA	NA	1	0	1	0	1	0	1	13.8	12.75	9.945	1	-0.0280703	0.22964	0.974461	0.712457	12.165
CD27	1	1	1	0	NA	0	2	1	1	1	3	2	1	0	1	2	0.02	0	0.01	1	-0.0428555	-0.355519	0.916046	0.68116	0.01
CLECL1	1	0	0	1	NA	0	0	NA	NA	1	0	1	0	1	0	1	0.83	0.6	0.66	0	0.141099	-0.123275	0.902379	0.909317	0.696667
DDN	1	1	1	0	NA	0	1	1	1	1	2	1	1	0	1	1	0.46	0.485	0.43	1	-0.162122	-0.290387	0.886563	0.780902	0.458333
DDX54	1	1	0	1	NA	0	0	NA	NA	1	0	1	0	1	0	1	16.18	12.645	10.165	1	0.193266	0.299503	0.76403	0.657723	12.9967
DYRK2	1	0	1	0	NA	0	0	NA	0	1	1	1	1	0	0	1	1.58	0.93	1.05	0	0.373725	0.0841389	0.711418	0.933343	1.18667
FOXN4	1	0	1	0	NA	0	1	1	1	1	2	1	1	0	1	1	0	0.025	0	0	-0.193278	-0.388537	0.711418	0.657723	0.00833333
IKZF4	1	1	1	0	NA	0	1	1	1	1	2	1	1	0	0	1	7.93	7.805	5.16	1	-0.0820347	0.240903	0.922175	0.721911	6.965
IRAK3	1	1	1	0	NA	0	0	NA	0	1	1	1	1	0	0	1	7.335	5.715	6.68	1	0.187921	-0.227767	0.802808	0.733455	6.57667
ISCU	1	1	0	1	NA	0	1	NA	0	1	1	1	0	1	1	1	22.405	16.23	13.18	1	0.319537	0.688577	0.711418	0.657723	17.2717
KRT84	1	0	1	0	NA	0	0	NA	0	1	1	1	1	0	0	1	0	0	0	0	-0.11852	-0.388537	0.711418	0.657723	0
LEMD3	1	0	1	0	NA	0	1	1	1	1	2	1	1	0	0	1	2.005	1.86	1.25	0	-0.027384	0.221562	0.982676	0.804488	1.705
MANSC4	1	1	1	0	NA	0	0	NA	0	1	1	1	1	0	0	1	0	0	0	1	-0.11852	-0.388537	0.711418	0.657723	0
MED21	1	1	0	1	NA	0	0	NA	NA	1	0	1	0	1	0	1	2.215	2.69	3.405	1	-0.491906	-0.982054	0.711418	0.657723	2.77
NEUROD4	1	0	0	1	NA	0	1	NA	0	1	1	1	0	1	1	1	0	0	0	0	-0.11852	-0.388537	0.711418	0.657723	0
NFE2	1	1	0	1	NA	0	0	NA	NA	1	0	1	0	1	0	1	486.65	416.17	322.435	1	0.088174	0.246447	0.860415	0.657723	408.418
OR6C74	1	0	0	1	NA	0	0	NA	NA	1	0	1	0	1	0	1	0	0	0	0	-0.11852	-0.388537	0.711418	0.657723	0
OR6C76	1	1	1	0	NA	0	0	NA	0	1	1	1	1	0	0	1	0	0	0	1	-0.11852	-0.388537	0.711418	0.657723	0
PA2G4	1	1	1	0	NA	0	1	1	1	1	2	1	1	0	0	1	172.825	156.485	106.03	1	0.0222227	0.38595	0.973405	0.657723	145.113
RIMKLB	1	1	1	0	NA	0	0	NA	0	1	1	1	1	0	0	1	2.09	2.465	1.955	1	-0.336018	-0.258048	0.711418	0.758725	2.17
SLC11A2	1	0	0	1	NA	0	0	NA	NA	1	0	1	0	1	0	1	3.705	4.105	3.75	0	-0.259792	-0.33753	0.730856	0.659437	3.85333
SOAT2	1	1	1	0	NA	0	1	1	1	1	2	1	1	0	0	1	0	0	0	1	-0.11852	-0.388537	0.711418	0.657723	0
TAS2R42	1	0	0	1	NA	0	0	NA	NA	1	0	1	0	1	0	1	0	0	0	0	-0.11852	-0.388537	0.711418	0.657723	0
TAS2R9	1	0	0	1	NA	0	1	NA	0	1	1	2	0	1	1	2	0	0.03	0	0	-0.207142	-0.388537	0.711418	0.657723	0.01
TMPO	1	1	1	0	NA	0	1	1	0.5	1	2	2	1	0	1	2	22.355	21.575	22.295	0.5	-0.0715618	-0.271501	0.920376	0.657723	22.075
U47924.27	1	1	0	1	NA	0	0	NA	NA	1	0	1	0	1	0	1	0	0	0	1	-0.11852	-0.388537	0.711418	0.657723	0
XPOT	1	1	1	0	NA	0	0	NA	0	1	1	1	1	0	0	1	12.51	9.765	9.255	1	0.204989	0.0977321	0.756408	0.883602	10.51
YEATS4	1	1	0	1	NA	0	0	NA	NA	1	0	1	0	1	0	1	0.995	1.14	0.44	1	-0.249111	0.391472	0.800718	0.688833	0.858333
ATP8A2	1	0	1	0	NA	0	1	1	1	1	2	2	2	0	0	2	0	0	0	0	-0.11852	-0.388537	0.711418	0.657723	0
COL4A2-AS2	1	1	1	0	NA	0	1	1	1	1	2	1	1	0	1	1	0	0	0	1	-0.11852	-0.388537	0.711418	0.657723	0
KCTD12	1	0	1	0	NA	0	1	1	1	1	2	1	1	0	0	1	0.715	0.725	0.53	0	-0.143366	-0.092884	0.900452	0.933258	0.656667
LINC00368	1	0	1	0	NA	0	1	1	1	1	2	1	1	0	1	1	0	0	0	0	-0.11852	-0.388537	0.711418	0.657723	0
LOC101928841	1	1	1	0	NA	0	1	1	1	1	2	1	1	0	0	1	-1	-1	-1	1	-1	-1	-1	-1	-1
MTIF3	1	1	0	1	NA	0	0	NA	NA	1	0	1	0	1	0	1	4.79	5.27	4	1	-0.225499	-0.0742203	0.766942	0.925431	4.68667
NAXD	1	1	1	0	NA	0	1	1	1	1	2	1	1	0	0	1	-1	-1	-1	1	-1	-1	-1	-1	-1
SLC10A2	1	0	1	0	NA	0	0	NA	0	1	1	1	1	0	0	1	0	0	0	0	-0.11852	-0.388537	0.711418	0.657723	0
AKAP6	1	1	0	1	NA	0	0	NA	NA	1	0	1	0	1	0	1	0.015	0.03	0.01	1	-0.14493	-0.374835	0.711418	0.667726	0.0183333
BATF	1	0	1	0	NA	0	2	1	1	1	3	2	1	0	2	2	1.115	0.74	0.36	0.5	0.30538	0.739469	0.748654	0.657723	0.738333
EMC9	1	0	1	0	NA	0	2	1	1	1	3	2	1	0	2	2	0.605	1.08	0.46	0.5	-0.61847	0.0597165	0.711418	0.957233	0.715
FAM71D	1	1	0	1	NA	0	0	NA	NA	1	0	1	0	1	0	1	0	0.435	0.21	1	-0.993297	-0.81481	0.555868	0.657723	0.215
FOXA1	1	1	0	1	NA	0	1	NA	0	1	1	2	0	1	1	2	0.15	0.545	0.125	1	-0.757746	-0.28483	0.711418	0.757561	0.273333
GALC	1	1	1	0	NA	0	2	1	1	1	3	2	1	0	1	2	5.13	4.655	5.785	0.5	0.0353053	-0.5064	0.972735	0.657723	5.19
GMFB	1	1	0	1	NA	0	1	1	1	1	1	2	0	1	1	2	1.015	1.175	0.93	1	-0.265205	-0.223302	0.783638	0.819572	1.04
GNPNAT1	1	1	0	1	NA	0	0	NA	NA	1	0	1	0	1	0	1	14.54	10.925	8.185	1	0.149073	0.326467	0.830845	0.657723	11.2167
HSP90AA1	1	1	0	1	NA	0	0	NA	NA	1	0	1	0	1	0	1	78.635	70.165	62.86	1	0.0237905	0.0829288	0.97347	0.883602	70.5533
KLHL28	1	1	0	1	NA	0	0	NA	NA	1	0	1	0	1	0	1	2.62	1.975	2.225	1	0.195408	-0.0623696	0.828677	0.945079	2.27333
LGALS3	1	1	1	0	NA	0	1	1	1	1	2	1	1	0	0	1	0.22	0.185	0.18	1	-0.0504521	-0.366095	0.956916	0.702211	0.195
LINC01146	1	0	1	0	NA	0	2	1	1	1	3	2	1	0	1	2	0.065	0.08	0	0.5	-0.157757	-0.212198	0.719479	0.81226	0.0483333
MPP5	1	0	0	1	NA	0	0	NA	NA	1	0	1	0	1	0	1	0.99	0.62	0.27	0	0.199354	0.501636	0.852698	0.657723	0.626667
PRPF39	1	1	0	1	NA	0	0	NA	NA	1	0	1	0	1	0	1	1.045	1.28	1.215	1	-0.312654	-0.481024	0.732017	0.657723	1.18
RTN1	1	1	0	1	NA	0	0	NA	NA	1	0	2	0	2	0	2	2.84	2.64	4.465	0.5	-0.0264519	-0.883406	0.982259	0.657723	3.315
TRIP11	1	1	0	1	NA	0	0	NA	NA	1	0	1	0	1	0	1	1.25	0.87	1.02	1	0.233141	-0.0919516	0.817555	0.928533	1.04667
WDR20	1	1	0	1	NA	0	0	NA	NA	1	0	1	0	1	0	1	3.135	2.91	2.345	1	-0.0334263	0.0731213	0.97589	0.933343	2.79667
AKAP13	1	0	0	1	NA	0	0	NA	NA	1	0	2	0	2	0	2	10.16	8.42	10.935	0.5	0.124916	-0.229179	0.871216	0.717035	9.83833
AP3S2	1	1	0	1	NA	0	0	NA	NA	1	0	1	0	1	0	1	1.68	1.33	1.25	1	0.100056	-0.0146468	0.927186	0.988007	1.42
C15orf62	1	1	1	0	NA	0	1	1	1	1	2	1	1	0	1	1	0.15	0.235	0.2	1	-0.260129	-0.523735	0.711418	0.657723	0.195
CSK	1	1	1	0	NA	0	1	1	1	1	2	1	1	0	0	1	25.51	19.64	21.305	1	0.260607	-0.0733765	0.711418	0.906573	22.1517
FAM219B	1	1	0	1	NA	0	1	NA	0	1	1	2	0	1	1	2	1.945	2.08	1.38	0.5	-0.213276	0.270154	0.816805	0.765093	1.80167
FURIN	1	1	1	0	NA	0	1	1	1	1	2	1	1	0	0	1	20.595	17.495	17.175	1	0.115259	-0.039157	0.867683	0.951748	18.4217
HEXA	1	1	0	1	NA	0	0	NA	NA	1	0	1	0	1	0	1	8.87	12.075	9.605	1	-0.599501	-0.464603	0.711418	0.657723	10.1833
IMP3	1	1	1	0	NA	0	1	1	1	1	2	1	1	0	0	1	5.76	6.45	3.285	1	-0.280905	0.408739	0.711418	0.657723	5.165
LINGO1	1	0	1	0	NA	0	1	1	1	1	2	2	2	0	2	2	7.97	4.91	5.8	0	0.592178	0.114122	0.711418	0.872406	6.22667
MAN2C1	1	1	1	0	NA	0	1	1	1	1	2	1	1	0	0	1	12.665	9.62	6.145	1	0.252663	0.624776	0.711418	0.657723	9.47667
PKM	1	1	0	1	NA	0	0	NA	NA	1	0	1	0	1	0	1	208.32	189.815	155.45	1	0.0505373	0.220617	0.930312	0.670269	184.528
RP11-1084I9.1	1	0	1	0	NA	0	0	NA	0	1	1	1	1	0	0	1	-1	-1	-1	0	-1	-1	-1	-1	-1
SKOR1	1	1	1	0	NA	0	1	1	1	1	2	1	1	0	0	1	0.015	0.055	0.025	1	-0.196817	-0.408934	0.711418	0.657723	0.0316667
TBC1D21	1	1	1	0	NA	0	1	1	1	1	2	1	1	0	0	1	0	0	0	1	-0.11852	-0.388537	0.711418	0.657723	0
TGM7	1	1	1	0	NA	0	1	1	1	1	2	1	1	0	0	1	0.43	0	0	1	0.520677	0.302519	0.711418	0.754699	0.143333
ULK3	1	1	0	1	NA	0	0	NA	NA	1	0	1	0	1	0	1	5.525	5.515	7.35	1	-0.140716	-0.63953	0.865646	0.657723	6.13
C16orf95	1	1	1	0	NA	0	1	1	1	1	2	1	1	0	0	1	0.795	0.66	1.475	1	0.0423819	-0.826862	0.974546	0.657723	0.976667
CES2	1	1	1	0	NA	0	1	1	1	1	2	1	1	0	0	1	7.985	6.2	5.795	1	0.256694	0.116784	0.711418	0.868597	6.66
FOXL1	1	0	1	0	NA	0	1	1	1	1	2	1	1	0	0	1	0	0	0	0	-0.11852	-0.388537	0.711418	0.657723	0
GPRC5B	1	0	1	0	NA	0	0	NA	0	1	1	1	1	0	0	1	0.205	0.75	0.125	0	-0.872117	-0.207684	0.711418	0.828824	0.36
MEFV	1	1	1	0	NA	0	1	1	1	1	2	1	1	0	1	1	0	0	0	1	-0.11852	-0.388537	0.711418	0.657723	0
PARN	1	1	0	1	NA	0	0	NA	NA	1	0	1	0	1	0	1	15.26	13.945	15.13	1	0.000137457	-0.293132	0.999809	0.657723	14.7783
PDF	1	1	1	0	NA	0	0	NA	0	1	1	1	1	0	0	1	0.27	0.68	0.715	1	-0.73555	-0.95811	0.711418	0.657723	0.555
PDILT	1	0	1	0	NA	0	0	NA	0	1	1	1	1	0	0	1	0	0	0.01	0	-0.11852	-0.424302	0.711418	0.657723	0.00333333
ZNF764	1	1	1	0	NA	0	1	1	1	1	2	1	1	0	0	1	1.47	1.455	1.905	1	-0.162847	-0.667323	0.873094	0.657723	1.61
ZNF771	1	1	1	0	NA	0	1	1	1	1	2	1	1	0	0	1	0.275	0.23	0.475	1	-0.00343665	-0.664502	0.996896	0.657723	0.326667
ACTG1	1	1	1	0	NA	0	1	1	1	1	2	1	1	0	0	1	1207.7	987.96	766.55	1	0.15569	0.334482	0.711418	0.657723	987.405
APOH	1	0	1	0	NA	0	0	NA	0	1	1	1	1	0	0	1	0	0	0	0	-0.11852	-0.388537	0.711418	0.657723	0
ASB16	1	1	0	1	NA	0	2	NA	0	1	2	2	0	1	2	2	0	0.025	0	0.5	-0.183097	-0.388537	0.711418	0.657723	0.00833333
C17orf53	1	0	0	1	NA	0	0	NA	NA	1	0	1	0	1	0	1	10.745	11.495	9.815	0	-0.267591	-0.238783	0.711418	0.703415	10.685
CACNG5	1	0	1	0	NA	0	0	NA	0	1	1	1	1	0	0	1	0	0	0	0	-0.11852	-0.388537	0.711418	0.657723	0
CENPV	1	1	1	0	NA	0	0	NA	0	1	1	1	1	0	0	1	18.145	16.51	14.42	1	0.00273112	0.0113902	0.996825	0.986382	16.3583
EZH1	1	1	1	0	NA	0	1	1	1	1	2	1	1	0	0	1	8.76	8.875	5.565	1	-0.100897	0.443125	0.900452	0.657723	7.73333
GPATCH8	1	1	0	1	NA	0	0	NA	NA	1	0	1	0	1	0	1	33.15	27.685	23.65	1	0.133332	0.152052	0.827052	0.790417	28.1617
IFT20	1	1	1	0	NA	0	2	1	0.5	1	3	2	1	0	2	2	2.085	1.01	1.34	1	0.624918	0.139191	0.711418	0.880675	1.47833
KRTAP3-3	1	0	1	0	NA	0	0	NA	0	1	1	1	1	0	0	1	0	0	0	0	-0.11852	-0.388537	0.711418	0.657723	0
LINC00511	1	0	1	0	NA	0	1	1	1	1	2	2	2	0	2	2	0.105	0.015	0.165	0.5	0.0975651	-0.562023	0.838887	0.657723	0.095
NPB	1	1	1	0	NA	0	1	1	1	1	2	1	1	0	1	1	0	0	0	1	-0.11852	-0.388537	0.711418	0.657723	0
OR4D1	1	1	0	1	NA	0	1	NA	0	1	1	2	0	1	1	2	0	0	0	0.5	-0.11852	-0.388537	0.711418	0.657723	0
OR4D2	1	1	0	1	NA	0	1	NA	0	1	1	2	0	1	1	2	0	0	0	0.5	-0.11852	-0.388537	0.711418	0.657723	0
PFAS	1	0	0	1	NA	0	0	NA	NA	1	0	1	0	1	0	1	13.835	13.3	11.79	0	-0.0707623	-0.0782293	0.927186	0.906656	12.975
PLD6	1	1	1	0	NA	0	1	1	1	1	2	1	1	0	0	1	1.575	1.83	1.675	1	-0.311996	-0.393703	0.711538	0.66152	1.69333
PSMC3IP	1	1	1	0	NA	0	1	1	1	1	2	1	1	0	0	1	4.125	2.945	1.895	1	0.282152	0.686269	0.711418	0.657723	2.98833
RNF222	1	1	1	0	NA	0	1	1	1	1	2	1	1	0	0	1	0	0	0	1	-0.11852	-0.388537	0.711418	0.657723	0
RP11-60A24.3	1	1	0	1	NA	0	1	1	1	1	1	2	0	1	1	2	-1	-1	-1	0.5	-1	-1	-1	-1	-1
RP13-516M14.4	1	0	1	0	NA	0	1	1	1	1	2	1	1	0	1	1	-1	-1	-1	0	-1	-1	-1	-1	-1
TOB1	1	1	0	1	NA	0	0	NA	NA	1	0	1	0	1	0	1	8	11.32	6.865	1	-0.785827	-0.296547	0.711418	0.667694	8.72833
USP22	1	1	1	0	NA	0	0	NA	0	1	1	1	1	0	0	1	66.675	52.555	40.49	1	0.193661	0.363148	0.711418	0.657723	53.24
WIPI1	1	1	0	1	NA	0	1	NA	0	1	1	2	0	1	1	2	1.12	1.54	0.705	1	-0.46095	0.121842	0.711418	0.908281	1.12167
SERPINB12	1	0	1	0	NA	0	1	1	1	1	2	1	1	0	0	1	0	0	0	0	-0.11852	-0.388537	0.711418	0.657723	0
SERPINB2	1	0	1	0	NA	0	1	1	1	1	2	1	1	0	0	1	0	0	0	0	-0.11852	-0.388537	0.711418	0.657723	0
ZNF521	1	0	0	1	NA	0	0	NA	NA	1	0	1	0	1	0	1	4.585	4.01	3.715	0	0.0885964	-0.0638159	0.924058	0.937482	4.10333
ACP7	1	1	0	1	NA	0	0	NA	NA	1	0	1	0	1	0	1	-1	-1	-1	1	-1	-1	-1	-1	-1
ARHGEF1	1	1	1	0	NA	0	1	1	1	1	2	1	1	0	0	1	45.125	31.075	22.99	1	0.442403	0.704854	0.711418	0.657723	33.0633
ASF1B	1	1	1	0	NA	0	0	NA	0	1	1	1	1	0	0	1	9.255	9.91	10.255	1	-0.243118	-0.460907	0.711418	0.657723	9.80667
ATP4A	1	1	1	0	NA	0	1	1	1	1	2	1	1	0	0	1	0.03	0.02	0	1	-0.0578601	-0.298421	0.890696	0.728093	0.0166667
BCAM	1	0	0	1	NA	0	0	NA	NA	1	0	1	0	1	0	1	4.2	5.69	4.82	0	-0.575256	-0.522055	0.711418	0.657723	4.90333
CD22	1	0	0	1	NA	0	1	NA	0	1	1	1	0	1	1	1	0.265	0.25	0.31	0	-0.0617318	-0.334199	0.949789	0.732405	0.275
CLIP3	1	1	1	0	NA	0	1	1	1	1	2	1	1	0	1	1	1.555	1.495	1.805	1	-0.0857668	-0.476917	0.938679	0.657723	1.61833
CNTD2	1	1	0	1	NA	0	0	NA	NA	1	0	1	0	1	0	1	0	0	0	1	-0.11852	-0.388537	0.711418	0.657723	0
COMP	1	0	1	0	NA	0	0	NA	0	1	1	1	1	0	0	1	0	0.055	0	0	-0.272695	-0.388537	0.711418	0.657723	0.0183333
FKBP8	1	1	1	0	NA	0	1	1	1	1	2	1	1	0	1	1	15.9	12.33	11.175	1	0.238687	0.181376	0.711418	0.767727	13.135
GIPC1	1	1	1	0	NA	0	0	NA	0	1	1	1	1	0	0	1	7.245	5.71	3.805	1	0.213037	0.597595	0.769472	0.657723	5.58667
KRTDAP	1	0	0	1	NA	0	2	NA	0	1	2	2	0	1	2	2	0	0	0	0	-0.11852	-0.388537	0.711418	0.657723	0
PGLYRP1	1	1	1	0	NA	0	0	NA	0	1	1	1	1	0	0	1	0.205	0.03	0.095	1	0.316202	-0.139188	0.711418	0.889356	0.11
PNKP	1	0	0	1	NA	0	1	1	1	1	1	2	0	1	1	2	9.635	7.87	4.995	0.5	0.209963	0.515515	0.763925	0.657723	7.5
PPP1R12C	1	1	0	1	NA	0	0	NA	NA	1	0	1	0	1	0	1	19.225	15.985	11.645	1	0.149175	0.382306	0.821138	0.657723	15.6183
SELENOW	1	1	0	1	NA	0	0	NA	NA	1	0	1	0	1	0	1	-1	-1	-1	1	-1	-1	-1	-1	-1
TMEM145	1	1	1	0	NA	0	1	1	1	1	2	1	1	0	1	1	0.125	0.16	0.035	1	-0.156536	-0.164386	0.799708	0.861567	0.106667
VN1R1	1	1	1	0	NA	0	1	1	1	1	2	1	1	0	1	1	0.275	0.015	0	1	0.383578	0.190471	0.711418	0.844933	0.0966667
ZNF132	1	1	1	0	NA	0	1	1	1	1	2	1	1	0	0	1	0.39	0.675	0.265	1	-0.544706	-0.0998626	0.711418	0.928222	0.443333
ZNF180	1	1	1	0	NA	0	0	NA	0	1	1	1	1	0	0	1	0.685	0.615	0.5	1	-0.036729	-0.0887899	0.978554	0.936626	0.6
ZNF235	1	1	0	1	NA	0	0	NA	NA	1	0	1	0	1	0	1	0.24	0.33	0.385	1	-0.280158	-0.618925	0.731908	0.657723	0.318333
ZNF333	1	1	0	1	NA	0	0	NA	NA	1	0	1	0	1	0	1	2.255	1.43	1.295	1	0.367675	0.289586	0.711418	0.739576	1.66
ZNF444	1	0	1	0	NA	0	1	1	0.5	1	2	2	1	0	1	2	12.255	9.245	7.945	0.5	0.275113	0.278654	0.711418	0.667694	9.815
ZNF787	1	0	1	0	NA	0	1	1	1	1	2	1	1	0	1	1	6.315	3.85	3.9	0	0.47106	0.256558	0.711418	0.716953	4.68833
ZSCAN1	1	1	1	0	NA	0	3	1	0.666667	1	4	3	1	0	3	3	0	0	0	1	-0.11852	-0.388537	0.711418	0.657723	0
AKIRIN1	1	1	1	0	NA	0	1	1	1	1	2	1	1	0	0	1	4.59	4.085	4.255	1	0.00781155	-0.244159	0.993479	0.736216	4.31
ARPC5	1	1	1	0	NA	0	1	1	1	1	2	1	1	0	0	1	16.105	16.01	13.245	1	-0.118466	-0.0408495	0.867158	0.951017	15.12
B4GALT2	1	0	0	1	NA	0	1	1	1	1	1	2	0	1	1	2	16.21	15.49	10.08	0.5	-0.0726595	0.375207	0.923509	0.657723	13.9267
CATSPER4	1	1	1	0	NA	0	1	1	1	1	2	1	1	0	0	1	0	0	0	1	-0.11852	-0.388537	0.711418	0.657723	0
CCDC24	1	1	0	1	NA	0	0	NA	NA	1	0	1	0	1	0	1	0.665	0.66	0.47	1	-0.114414	-0.0638289	0.923524	0.954431	0.598333
CD2	1	1	0	1	NA	0	0	NA	NA	1	0	1	0	1	0	1	0.42	0.21	0.22	1	0.222018	0.0804755	0.807398	0.941871	0.283333
CD58	1	1	0	1	NA	0	0	NA	NA	1	0	1	0	1	0	1	1.4	1.935	2.51	1	-0.55154	-0.957387	0.711418	0.657723	1.94833
CDA	1	1	1	0	NA	0	0	NA	0	1	1	1	1	0	0	1	0	0	0	1	-0.11852	-0.388537	0.711418	0.657723	0
COA6	1	1	0	1	NA	0	0	NA	NA	1	0	1	0	1	0	1	2.905	2.73	2.6	1	-0.185768	-0.30199	0.834245	0.702673	2.745
COL11A1	1	1	1	0	NA	0	1	1	1	1	2	1	1	0	0	1	0	0	0	1	-0.11852	-0.388537	0.711418	0.657723	0
CORT	1	1	1	0	NA	0	1	1	1	1	2	1	1	0	0	1	0	0	0	1	-0.11852	-0.388537	0.711418	0.657723	0
CTH	1	1	1	0	NA	0	0	NA	0	1	1	1	1	0	0	1	2.455	2.165	1.6	1	0.0262214	0.178043	0.982851	0.836601	2.07333
DBT	1	1	0	1	NA	0	2	1	1	1	2	3	0	1	2	3	1.26	1.095	1.1	0.666667	0.0201205	-0.175437	0.988304	0.854482	1.15167
DFFA	1	0	1	0	NA	0	1	1	1	1	2	1	1	0	0	1	3.33	3.6	2.455	0	-0.234308	0.0546175	0.769472	0.949988	3.12833
DNTTIP2	1	0	0	1	NA	0	0	NA	NA	1	0	1	0	1	0	1	7.6	10.92	11.585	0	-0.610413	-0.917052	0.711418	0.657723	10.035
FAAP20	1	1	0	1	NA	0	1	NA	0	1	1	1	0	1	1	1	-1	-1	-1	1	-1	-1	-1	-1	-1
FAM78B	1	1	0	1	NA	0	0	NA	NA	1	0	1	0	1	0	1	0.025	0.045	0.055	1	-0.152002	-0.447105	0.711418	0.657723	0.0416667
FBXO6	1	1	1	0	NA	0	1	1	1	1	2	1	1	0	0	1	1.73	3.175	0.65	1	-1.27654	0.0251757	0.40002	0.982254	1.85167
FMO4	1	0	0	1	NA	0	0	NA	NA	1	0	1	0	1	0	1	0.75	0.39	0.535	0	0.364551	0.0254062	0.711418	0.982254	0.558333
FPGT-TNNI3K	1	1	0	1	NA	0	2	1	0.5	1	2	2	0	1	2	2	0	0	0	0.5	-0.11852	-0.388537	0.711418	0.657723	0
GSTM3	1	1	1	0	NA	0	2	1	0.5	1	3	2	1	0	1	2	0.065	0.045	0.16	0.5	-0.0233455	-0.516139	0.966265	0.657723	0.09
IARS2	1	0	1	0	NA	0	1	1	0.5	1	2	2	1	0	1	2	3.94	3.8	3.36	0.5	-0.078411	-0.103563	0.934255	0.898145	3.7
KIAA1107	1	0	0	1	NA	0	0	NA	NA	1	0	1	0	1	0	1	0.035	0.145	0.03	0	-0.369958	-0.363317	0.711418	0.677228	0.07
KTI12	1	1	1	0	NA	0	0	NA	0	1	1	1	1	0	0	1	1.395	1.94	1.82	1	-0.590021	-0.703672	0.711418	0.657723	1.71833
LINC01140	1	0	1	0	NA	0	1	1	1	1	2	1	1	0	1	1	0.47	0.175	0.42	0	0.383878	-0.281341	0.711418	0.786869	0.355
LINGO4	1	1	1	0	NA	0	3	1	1	1	4	3	1	0	3	3	0	0	0	0.666667	-0.11852	-0.388537	0.711418	0.657723	0
LOC101928436	1	0	1	0	NA	0	1	1	1	1	2	1	1	0	0	1	-1	-1	-1	0	-1	-1	-1	-1	-1
MASP2	1	1	1	0	NA	0	1	1	1	1	2	1	1	0	1	1	0.75	1.09	0.815	1	-0.523018	-0.444447	0.711418	0.664451	0.885
MATN1	1	1	1	0	NA	0	0	NA	0	1	1	1	1	0	0	1	0.02	0.01	0	1	-0.0743048	-0.327857	0.845184	0.700582	0.01
MORN1	1	1	0	1	NA	0	1	NA	0	1	1	1	0	1	1	1	0.935	0.645	0.615	1	0.203265	0.0503616	0.848584	0.963098	0.731667
OR2L3	1	1	0	1	NA	0	0	NA	NA	1	0	1	0	1	0	1	0	0	0	1	-0.11852	-0.388537	0.711418	0.657723	0
OR6K6	1	1	0	1	NA	0	1	NA	0	1	1	1	0	1	1	1	0	0	0	1	-0.11852	-0.388537	0.711418	0.657723	0
OR6Y1	1	0	1	0	NA	0	1	1	0.5	1	2	2	1	0	1	2	0	0	0	0	-0.11852	-0.388537	0.711418	0.657723	0
PHLDA3	1	1	1	0	NA	0	0	NA	0	1	1	1	1	0	0	1	0	0	0	1	-0.11852	-0.388537	0.711418	0.657723	0
PPT1	1	1	0	1	NA	0	0	NA	NA	1	0	1	0	1	0	1	30.475	28.52	19.465	1	-0.0256303	0.413146	0.974175	0.657723	26.1533
PRKAA2	1	0	1	0	NA	0	0	NA	0	1	1	1	1	0	0	1	0	0.005	0	0	-0.132583	-0.388537	0.711418	0.657723	0.00166667
RP11-103C3.1	1	1	0	1	NA	0	0	NA	NA	1	0	1	0	1	0	1	-1	-1	-1	1	-1	-1	-1	-1	-1
RP11-510N19.5	1	1	0	1	NA	0	1	NA	0	1	1	1	0	1	1	1	-1	-1	-1	1	-1	-1	-1	-1	-1
RP11-90C4.1	1	0	1	0	NA	0	0	NA	0	1	1	1	1	0	0	1	-1	-1	-1	0	-1	-1	-1	-1	-1
RP4-621B10.8	1	0	0	1	NA	0	0	NA	NA	1	0	1	0	1	0	1	-1	-1	-1	0	-1	-1	-1	-1	-1
RP4-666F24.3	1	0	1	0	NA	0	1	1	1	1	2	1	1	0	0	1	-1	-1	-1	0	-1	-1	-1	-1	-1
RP5-893G23.1	1	1	1	0	NA	0	0	NA	0	1	1	1	1	0	0	1	-1	-1	-1	1	-1	-1	-1	-1	-1
SLC41A1	1	0	0	1	NA	0	0	NA	NA	1	0	1	0	1	0	1	6.365	5.78	5.78	0	0.00795242	-0.190391	0.992681	0.783244	5.975
SRARP	1	0	1	0	NA	0	1	1	1	1	2	1	1	0	1	1	-1	-1	-1	0	-1	-1	-1	-1	-1
TRAF3IP3	1	1	1	0	NA	0	1	1	1	1	2	1	1	0	1	1	4.915	3.925	4.47	1	0.168108	-0.142093	0.838626	0.848259	4.43667
TSPAN2	1	1	1	0	NA	0	1	1	1	1	2	1	1	0	0	1	0.015	0.04	0.03	1	-0.18212	-0.437559	0.711418	0.657723	0.0283333
UBE2Q1	1	1	0	1	NA	0	0	NA	NA	1	0	1	0	1	0	1	20.495	18.67	19.14	1	-0.00217076	-0.233075	0.997467	0.688833	19.435
USH2A	1	0	1	0	NA	0	1	1	1	1	2	1	1	0	0	1	0	0	0	0	-0.11852	-0.388537	0.711418	0.657723	0
VAMP3	1	1	1	0	NA	0	1	1	1	1	2	1	1	0	1	1	6.02	6.515	5.26	1	-0.2286	-0.136157	0.749384	0.849393	5.93167
C20orf141	1	1	1	0	NA	0	1	1	1	1	2	1	1	0	0	1	0	0	0	1	-0.11852	-0.388537	0.711418	0.657723	0
CDK5RAP1	1	0	0	1	NA	0	1	1	1	1	1	2	0	1	1	2	1.865	2.22	1.635	0.5	-0.349214	-0.177815	0.711418	0.840584	1.90667
DEFB126	1	0	1	0	NA	0	3	1	0.666667	1	4	3	1	0	2	3	0	0	0	0	-0.11852	-0.388537	0.711418	0.657723	0
NCOA3	1	1	0	1	NA	0	0	NA	NA	1	0	1	0	1	0	1	2.67	2.955	2.41	1	-0.265613	-0.198263	0.741641	0.808494	2.67833
PCK1	1	0	1	0	NA	0	1	1	1	1	2	1	1	0	1	1	0	0	0	0	-0.11852	-0.388537	0.711418	0.657723	0
PHACTR3	1	0	1	0	NA	0	1	1	1	1	2	2	2	0	0	2	0	0.035	0	0	-0.207098	-0.388537	0.711418	0.657723	0.0116667
PMEPA1	1	0	1	0	NA	0	0	NA	0	1	1	1	1	0	0	1	0.025	0	0	0	-0.0232852	-0.313069	0.957662	0.713598	0.00833333
PROCR	1	1	0	1	NA	0	1	NA	0	1	1	1	0	1	1	1	0.285	0.46	0.255	1	-0.39558	-0.416145	0.711418	0.677228	0.333333
RP11-112L6.3	1	1	0	1	NA	0	0	NA	NA	1	0	1	0	1	0	1	-1	-1	-1	1	-1	-1	-1	-1	-1
SCRT2	1	1	0	1	NA	0	0	NA	NA	1	0	1	0	1	0	1	0.15	0.25	0.115	1	-0.294587	-0.2692	0.711418	0.77127	0.171667
SLC52A3	1	1	0	1	NA	0	0	NA	NA	1	0	1	0	1	0	1	0.06	0.17	0.24	1	-0.273273	-0.630224	0.711418	0.657723	0.156667
SNAI1	1	1	0	1	NA	0	0	NA	NA	1	0	1	0	1	0	1	4.085	3.93	2.64	1	-0.0170263	0.174472	0.988004	0.824641	3.55167
ABCG1	1	0	1	0	NA	0	1	1	1	1	2	1	1	0	0	1	0.36	0.2	0.315	0	0.132541	-0.202209	0.883061	0.844207	0.291667
ADAMTS1	1	0	0	1	NA	0	0	NA	NA	1	0	1	0	1	0	1	1.44	1.255	1.24	0	0.00962647	0.0443713	0.993231	0.965533	1.31167
AF131217.1	1	0	0	1	NA	0	0	NA	NA	1	0	1	0	1	0	1	0	0	0.01	0	-0.11852	-0.416198	0.711418	0.657723	0.00333333
AP000855.4	1	1	0	1	NA	0	0	NA	NA	1	0	1	0	1	0	1	0	0	0	1	-0.11852	-0.388537	0.711418	0.657723	0
HLCS	1	1	1	0	NA	0	0	NA	0	1	1	1	1	0	0	1	1.34	1.505	1.55	1	-0.241609	-0.468693	0.798818	0.657723	1.465
KRTAP19-1	1	0	0	1	NA	0	1	NA	0	1	1	1	0	1	1	1	0	0	0	0	-0.11852	-0.388537	0.711418	0.657723	0
KRTAP19-4	1	0	0	1	NA	0	1	NA	0	1	1	1	0	1	1	1	0	0	0	0	-0.11852	-0.388537	0.711418	0.657723	0
NCAM2	1	0	0	1	NA	0	0	NA	NA	1	0	1	0	1	0	1	0.41	0.15	0.01	0	0.323954	0.316911	0.711418	0.742065	0.19
PDE9A	1	1	1	0	NA	0	1	1	1	1	2	1	1	0	1	1	0.035	0.14	0	1	-0.294203	-0.283909	0.711418	0.742065	0.0583333
DEPDC5	1	0	1	0	NA	0	2	1	1	1	3	2	1	0	1	2	10.86	11.835	12.845	0	-0.248728	-0.535046	0.711418	0.657723	11.8467
MEI1	1	1	1	0	NA	0	1	1	1	1	2	1	1	0	0	1	0.07	0.355	0.1	1	-0.663345	-0.413631	0.711418	0.657723	0.175
MORC2	1	1	0	1	NA	0	0	NA	NA	1	0	1	0	1	0	1	14.475	12.945	11.665	1	0.0252245	-0.0234376	0.97697	0.972739	13.0283
TIMP3	1	1	1	0	NA	0	2	1	1	1	3	2	1	0	1	2	57.43	43.475	78.355	0.5	0.212939	-0.861481	0.711418	0.657723	59.7533
AC079767.4	1	1	0	1	NA	0	0	NA	NA	1	0	1	0	1	0	1	-1	-1	-1	1	-1	-1	-1	-1	-1
ALS2	1	1	0	1	NA	0	0	NA	NA	1	0	1	0	1	0	1	10.18	8.695	8.29	1	0.101913	-0.0946107	0.898324	0.891068	9.055
AMMECR1L	1	1	0	1	NA	0	0	NA	NA	1	0	1	0	1	0	1	1.33	1.255	1.455	1	-0.0860743	-0.432728	0.940529	0.657723	1.34667
ATRAID	1	1	1	0	NA	0	1	1	1	1	2	1	1	0	0	1	35.925	36.69	31.045	1	-0.148076	-0.0694005	0.800626	0.908967	34.5533
C2orf15	1	1	1	0	NA	0	1	1	1	1	2	1	1	0	0	1	2.965	3.06	2.99	1	-0.168801	-0.271892	0.849236	0.728093	3.005
C2orf66	1	1	0	1	NA	0	0	NA	NA	1	0	1	0	1	0	1	0.015	0.03	0	1	-0.138886	-0.342811	0.711418	0.688833	0.015
CCDC93	1	1	1	0	NA	0	1	1	0.5	1	2	2	1	0	1	2	9.2	7.19	11.285	0.5	0.17735	-0.470763	0.80761	0.657723	9.225
CCL20	1	0	1	0	NA	0	0	NA	0	1	1	1	1	0	0	1	0	0	0	0	-0.11852	-0.388537	0.711418	0.657723	0
CD207	1	0	1	0	NA	0	2	1	1	1	3	2	1	0	1	2	0	0	0.01	0	-0.11852	-0.424302	0.711418	0.657723	0.00333333
CYS1	1	1	1	0	NA	0	0	NA	0	1	1	1	1	0	0	1	0	0	0	1	-0.11852	-0.388537	0.711418	0.657723	0
DNAJC10	1	1	0	1	NA	0	0	NA	NA	1	0	1	0	1	0	1	4.02	4.145	4.755	1	-0.160531	-0.531049	0.849467	0.657723	4.30667
EN1	1	1	1	0	NA	0	0	NA	0	1	1	1	1	0	0	1	0.105	0.21	0.135	1	-0.305328	-0.390124	0.711418	0.671884	0.15
EVX2	1	1	1	0	NA	0	1	1	1	1	2	1	1	0	1	1	0	0	0	1	-0.11852	-0.388537	0.711418	0.657723	0
FIGLA	1	1	1	0	NA	0	1	1	1	1	2	1	1	0	0	1	0	0	0	1	-0.11852	-0.388537	0.711418	0.657723	0
HS1BP3	1	1	1	0	NA	0	1	0	0	1	2	2	1	0	1	2	2.42	2.375	2.3	0.5	-0.111207	-0.251775	0.911506	0.758054	2.365
IHH	1	1	1	0	NA	0	1	1	1	1	2	1	1	0	1	1	0	0	0	1	-0.11852	-0.388537	0.711418	0.657723	0
ITGAV	1	1	1	0	NA	0	1	1	1	1	2	1	1	0	1	1	1.26	1.045	0.665	1	0.198027	0.274053	0.848073	0.77916	0.99
KIDINS220	1	0	0	1	NA	0	0	NA	NA	1	0	1	0	1	0	1	4.86	5.1	4.645	0	-0.182063	-0.254558	0.820526	0.720129	4.86833
LY75-CD302	1	1	1	0	NA	0	1	1	0.5	1	2	2	1	0	1	2	0	0	0	0.5	-0.11852	-0.388537	0.711418	0.657723	0
MEIS1	1	0	0	1	NA	0	0	NA	NA	1	0	1	0	1	0	1	6.63	6.455	4.74	0	-0.0615016	0.332416	0.946953	0.657723	5.94167
PLEK	1	1	0	1	NA	0	0	NA	NA	1	0	1	0	1	0	1	4.06	3.785	5.05	1	-0.0353853	-0.530097	0.973405	0.657723	4.29833
PUM2	1	1	1	0	NA	0	0	NA	0	1	1	1	1	0	0	1	5.34	5.025	4.13	1	-0.0133259	0.0166464	0.990205	0.98363	4.83167
SAP130	1	1	0	1	NA	0	0	NA	NA	1	0	1	0	1	0	1	42.03	38.715	32.785	1	-0.00254746	0.0260206	0.996762	0.965908	37.8433
SLC9A4	1	1	0	1	NA	0	0	NA	NA	1	0	1	0	1	0	1	0	0	0	1	-0.11852	-0.388537	0.711418	0.657723	0
SP110	1	1	0	1	NA	0	0	NA	NA	1	0	1	0	1	0	1	39.895	38.065	40.48	1	-0.0656298	-0.368364	0.922368	0.657723	39.48
SPR	1	0	1	0	NA	0	1	1	1	1	2	1	1	0	0	1	1.15	1.095	0.95	0	-0.0966512	-0.146043	0.932256	0.884758	1.065
ACKR2	1	1	0	1	NA	0	2	1	0.5	1	2	3	0	1	2	3	0.975	0.59	0.795	0.666667	0.237156	-0.171276	0.821077	0.86743	0.786667
BCL6	1	0	1	0	NA	0	1	1	1	1	2	1	1	0	0	1	1.345	1.19	0.505	0	-0.0851591	0.324784	0.943478	0.741122	1.01333
COMMD2	1	1	1	0	NA	0	1	1	1	1	2	1	1	0	1	1	4.505	3.585	3.1	1	0.11906	0.234888	0.895405	0.757873	3.73
DLEC1	1	1	0	1	NA	0	0	NA	NA	1	0	1	0	1	0	1	0.075	0.025	0.045	1	0.0573377	-0.295611	0.906626	0.739987	0.0483333
EIF2B5	1	1	0	1	NA	0	0	NA	NA	1	0	1	0	1	0	1	2.805	3.215	4.675	1	-0.450291	-1.0336	0.711418	0.657723	3.565
GALNT15	1	0	0	1	NA	0	1	NA	0	1	1	2	0	1	1	2	0	0	0	0	-0.11852	-0.388537	0.711418	0.657723	0
GPR160	1	0	1	0	NA	0	0	NA	0	1	1	1	1	0	0	1	4.065	4.04	5.125	0	0.0209411	-0.676632	0.984782	0.657723	4.41
KBTBD12	1	1	1	0	NA	0	1	1	1	1	2	1	1	0	0	1	0.025	0.055	0.03	1	-0.177801	-0.391265	0.711418	0.659933	0.0366667
LINC00973	1	1	1	0	NA	0	1	1	1	1	2	1	1	0	1	1	0	0	0	1	-0.11852	-0.388537	0.711418	0.657723	0
LINC01208	1	1	0	1	NA	0	0	NA	NA	1	0	1	0	1	0	1	-1	-1	-1	1	-1	-1	-1	-1	-1
LPP	1	1	1	0	NA	0	1	1	1	1	2	1	1	0	0	1	4.135	3.59	2.015	1	0.095534	1.07088	0.917726	0.657723	3.24667
PLA1A	1	0	1	0	NA	0	1	1	1	1	2	1	1	0	1	1	0	0	0	0	-0.11852	-0.388537	0.711418	0.657723	0
PLOD2	1	1	0	1	NA	0	0	NA	NA	1	0	1	0	1	0	1	4.025	4.35	5.965	1	-0.162686	-0.888623	0.848576	0.657723	4.78
POLQ	1	1	0	1	NA	0	0	NA	NA	1	0	1	0	1	0	1	0.95	0.69	0.855	1	0.140729	-0.208166	0.901406	0.835393	0.831667
RFTN1	1	1	1	0	NA	0	1	1	1	1	2	1	1	0	0	1	8.765	9.015	7.79	1	-0.145984	-0.142945	0.843707	0.83145	8.52333
RP11-88I21.2	1	1	1	0	NA	0	0	NA	0	1	1	1	1	0	0	1	-1	-1	-1	1	-1	-1	-1	-1	-1
SLC2A2	1	1	1	0	NA	0	0	NA	0	1	1	1	1	0	0	1	0	0	0	1	-0.11852	-0.388537	0.711418	0.657723	0
TNFSF10	1	0	0	1	NA	0	1	NA	0	1	1	1	0	1	1	1	0.515	0.745	0.35	0	-0.411748	-0.124065	0.711418	0.91096	0.536667
TPRA1	1	1	0	1	NA	0	0	NA	NA	1	0	1	0	1	0	1	3.905	3.91	2.025	1	-0.128604	0.515109	0.885263	0.657723	3.28
USP13	1	1	0	1	NA	0	0	NA	NA	1	0	1	0	1	0	1	2.685	1.565	2.54	1	0.636366	-0.244354	0.711418	0.759709	2.26333
AC006296.2	1	0	0	1	NA	0	0	NA	NA	1	0	1	0	1	0	1	-1	-1	-1	0	-1	-1	-1	-1	-1
BDH2	1	1	0	1	NA	0	1	NA	0	1	1	1	0	1	1	1	1.04	0.64	0.17	1	0.335885	0.779109	0.717651	0.657723	0.616667
CCDC96	1	1	1	0	NA	0	1	1	1	1	2	1	1	0	1	1	0.01	0.03	0	1	-0.157983	-0.357915	0.711418	0.677228	0.0133333
CDKN2AIP	1	1	1	0	NA	0	1	1	1	1	2	1	1	0	0	1	1.725	0.975	1.265	1	0.4426	0.0569719	0.711418	0.954427	1.32167
COPS4	1	1	0	1	NA	0	0	NA	NA	1	0	1	0	1	0	1	2.655	3.345	2.915	1	-0.47387	-0.337654	0.711418	0.677228	2.97167
COQ2	1	1	0	1	NA	0	0	NA	NA	1	0	1	0	1	0	1	0.295	0.19	0.145	1	0.0987831	-0.0361536	0.916046	0.973659	0.21
ELMOD2	1	0	0	1	NA	0	0	NA	NA	1	0	1	0	1	0	1	0.09	0.41	0.48	0	-0.644696	-0.98098	0.711418	0.657723	0.326667
HADH	1	1	0	1	NA	0	0	NA	NA	1	0	1	0	1	0	1	10.845	8.62	8.56	1	0.189074	0.0149406	0.783819	0.983531	9.34167
HHIP	1	0	0	1	NA	0	0	NA	NA	1	0	1	0	1	0	1	0.625	0.16	0.37	0	0.37713	-0.230026	0.711418	0.827562	0.385
HSD17B11	1	1	0	1	NA	0	0	NA	NA	1	0	1	0	1	0	1	2.18	2.045	3.715	1	-0.0522571	-0.967656	0.962297	0.657723	2.64667
IL21	1	1	0	1	NA	0	0	NA	NA	1	0	1	0	1	0	1	0	0	0	1	-0.11852	-0.388537	0.711418	0.657723	0
LINC01091	1	1	0	1	NA	0	0	NA	NA	1	0	1	0	1	0	1	0.06	0.065	0.02	1	-0.074633	-0.272898	0.880797	0.755548	0.0483333
MTHFD2L	1	0	1	0	NA	0	0	NA	0	1	1	1	1	0	0	1	1.545	2.205	0.98	0	-0.535992	0.150383	0.711418	0.877686	1.57667
NUDT6	1	0	0	1	NA	0	1	NA	0	1	1	2	0	1	1	2	1.105	1.87	0.48	0.5	-0.716997	0.422946	0.711418	0.668122	1.15167
PRDM5	1	1	0	1	NA	0	1	NA	0	1	1	1	0	1	1	1	1.78	1.145	1.465	1	0.39226	-0.0902369	0.711418	0.924932	1.46333
RNF175	1	1	0	1	NA	0	0	NA	NA	1	0	1	0	1	0	1	0	0	0	1	-0.11852	-0.388537	0.711418	0.657723	0
RP11-308D13.3	1	1	0	1	NA	0	0	NA	NA	1	0	1	0	1	0	1	-1	-1	-1	1	-1	-1	-1	-1	-1
RP13-539F13.3	1	1	0	1	NA	0	0	NA	NA	1	0	1	0	1	0	1	-1	-1	-1	1	-1	-1	-1	-1	-1
RPL34-AS1	1	1	0	1	NA	0	0	NA	NA	1	0	1	0	1	0	1	-1	-1	-1	1	-1	-1	-1	-1	-1
SPRY1	1	0	0	1	NA	0	0	NA	NA	1	0	1	0	1	0	1	2.695	3.02	2.09	0	-0.261757	-0.0114671	0.745917	0.990262	2.60167
TIFA	1	1	0	1	NA	0	1	NA	0	1	1	1	0	1	1	1	0.26	0.49	0.45	1	-0.489913	-0.658677	0.711418	0.657723	0.4
TMEM131L	1	1	1	0	NA	0	1	1	1	1	2	1	1	0	0	1	-1	-1	-1	1	-1	-1	-1	-1	-1
TMEM155	1	1	0	1	NA	0	1	NA	0	1	1	2	0	1	1	2	0	0	0	1	-0.11852	-0.388537	0.711418	0.657723	0
BASP1	1	0	1	0	NA	0	1	1	1	1	2	1	1	0	1	1	16.37	12.54	14.47	0	0.15607	-0.257875	0.819591	0.672373	14.46
BRD9	1	1	1	0	NA	0	0	NA	0	1	1	1	1	0	0	1	5.93	6.27	4.235	1	-0.179593	0.231766	0.816021	0.746722	5.47833
CD74	1	1	1	0	NA	0	1	1	1	1	2	1	1	0	0	1	135.16	148.055	82.56	1	-0.248699	0.751429	0.711418	0.657723	121.925
CTD-2334D19.1	1	1	0	1	NA	0	0	NA	NA	1	0	1	0	1	0	1	-1	-1	-1	1	-1	-1	-1	-1	-1
CTD-2587M2.1	1	1	0	1	NA	0	0	NA	NA	1	0	1	0	1	0	1	-1	-1	-1	1	-1	-1	-1	-1	-1
GDF9	1	1	0	1	NA	0	0	NA	NA	1	0	1	0	1	0	1	0.01	0.135	0.06	1	-0.421961	-0.502296	0.711418	0.657723	0.0683333
KIF3A	1	1	1	0	NA	0	1	1	1	1	2	1	1	0	0	1	1.38	0.205	0.215	1	1.01201	0.806821	0.711418	0.657723	0.6
LINC01184	1	0	0	1	NA	0	0	NA	NA	1	0	1	0	1	0	1	-1	-1	-1	0	-1	-1	-1	-1	-1
LINC01484	1	1	0	1	NA	0	0	NA	NA	1	0	1	0	1	0	1	-1	-1	-1	1	-1	-1	-1	-1	-1
MED10	1	1	0	1	NA	0	0	NA	NA	1	0	1	0	1	0	1	3.145	2.55	2.46	1	0.211472	0.0114774	0.807398	0.990073	2.71833
MEGF10	1	1	1	0	NA	0	1	1	1	1	2	1	1	0	0	1	0	0	0	1	-0.11852	-0.388537	0.711418	0.657723	0
MYOZ3	1	0	1	0	NA	0	2	1	0.5	1	3	2	1	0	1	2	0.525	1.635	0.91	0.5	-1.18052	-0.798966	0.711418	0.657723	1.02333
NDST1	1	0	1	0	NA	0	2	1	0.5	1	3	2	1	0	1	2	9.77	8.23	5.875	0.5	0.139877	0.404917	0.851851	0.657723	7.95833
PAIP1	1	1	0	1	NA	0	0	NA	NA	1	0	1	0	1	0	1	14.43	14.615	11.055	1	-0.122822	0.118513	0.863111	0.852551	13.3667
PAIP2	1	1	1	0	NA	0	2	1	1	1	3	2	1	0	1	2	11.52	12.02	9.02	0.5	-0.186101	0.0110375	0.779773	0.987237	10.8533
PCDHB15	1	0	0	1	NA	0	0	NA	NA	1	0	1	0	1	0	1	0	0	0	0	-0.11852	-0.388537	0.711418	0.657723	0
PCDHGA4	1	0	1	0	NA	0	1	1	1	1	2	1	1	0	0	1	0.025	0.065	0.1	0	-0.188397	-0.531819	0.711418	0.657723	0.0633333
PCDHGB6	1	0	1	0	NA	0	0	NA	0	1	1	1	1	0	0	1	0.035	0.1	0.02	0	-0.248077	-0.35453	0.711418	0.684256	0.0516667
PCDHGB7	1	0	1	0	NA	0	0	NA	0	1	1	1	1	0	0	1	0.01	0	0	0	-0.0813092	-0.357915	0.821138	0.677228	0.00333333
PJA2	1	1	0	1	NA	0	0	NA	NA	1	0	1	0	1	0	1	4.955	4.51	4.095	1	0.0157992	-0.0692954	0.988719	0.930694	4.52
PRKAA1	1	1	0	1	NA	0	0	NA	NA	1	0	1	0	1	0	1	8.105	8.215	8.83	1	-0.0926583	-0.447266	0.910685	0.657723	8.38333
PROB1	1	0	1	0	NA	0	2	1	1	1	3	2	1	0	2	2	0.055	0.1	0.09	0.5	-0.20472	-0.498665	0.711418	0.657723	0.0816667
RNF145	1	1	0	1	NA	0	0	NA	NA	1	0	1	0	1	0	1	3.335	3.72	3.615	1	-0.272428	-0.405925	0.719356	0.657723	3.55667
RPS14	1	1	0	1	NA	0	0	NA	NA	1	0	1	0	1	0	1	-1	-1	-1	1	-1	-1	-1	-1	-1
SLC6A19	1	0	1	0	NA	0	0	NA	0	1	1	1	1	0	0	1	0.17	0.165	0.14	0	-0.0699353	-0.266424	0.927146	0.776764	0.158333
SPATA24	1	1	1	0	NA	0	2	1	0.5	1	3	2	1	0	2	2	0.09	0.335	0.26	0.5	-0.575845	-0.75978	0.711418	0.657723	0.228333
TMEM173	1	1	0	1	NA	0	0	NA	NA	1	0	1	0	1	0	1	24.105	21.265	17.24	1	0.0507547	0.145695	0.947305	0.804488	20.87
CCNC	1	1	1	0	NA	0	0	NA	0	1	1	1	1	0	0	1	3.41	1.055	0.83	1	0.942474	0.950383	0.711418	0.657723	1.765
ECT2L	1	1	1	0	NA	0	1	0	0	1	2	2	1	0	1	2	0.01	0.055	0	0.5	-0.235164	-0.357915	0.711418	0.677228	0.0216667
GINM1	1	1	1	0	NA	0	1	1	1	1	2	1	1	0	1	1	0.3	0.755	0.645	1	-0.695027	-0.762775	0.711418	0.657723	0.566667
GUCA1A	1	0	1	0	NA	0	2	1	1	1	3	2	1	0	1	2	0	0	0	0	-0.11852	-0.388537	0.711418	0.657723	0
HIST1H2AD	1	1	0	1	NA	0	0	NA	NA	1	0	1	0	1	0	1	364.1	255.335	235.95	1	0.345574	0.24626	0.711418	0.657723	285.128
LINC01268	1	1	1	0	NA	0	1	1	1	1	2	1	1	0	0	1	-1	-1	-1	1	-1	-1	-1	-1	-1
MTFR2	1	0	0	1	NA	0	0	NA	NA	1	0	1	0	1	0	1	7.13	6.395	7.585	0	-0.0653245	-0.486909	0.941918	0.657723	7.03667
PAQR8	1	1	1	0	NA	0	1	1	1	1	2	1	1	0	0	1	3.195	3.155	2.64	1	-0.110023	-0.0411921	0.908028	0.961776	2.99667
PERP	1	0	1	0	NA	0	0	NA	0	1	1	1	1	0	0	1	0.005	0.015	0	0	-0.146281	-0.373156	0.711418	0.667694	0.00666667
PGM3	1	0	1	0	NA	0	0	NA	0	1	1	1	1	0	0	1	0.525	0.69	0.505	0	-0.383799	-0.341287	0.711418	0.741449	0.573333
PRICKLE4	1	1	0	1	NA	0	1	NA	0	1	1	1	0	1	1	1	0.22	0.565	0.295	1	-0.63154	-0.560341	0.711418	0.657723	0.36
RFPL4B	1	1	1	0	NA	0	0	NA	0	1	1	1	1	0	0	1	0.07	0.025	0	1	0.0443419	-0.194881	0.927843	0.828655	0.0316667
SAMD3	1	1	1	0	NA	0	1	1	1	1	2	2	2	0	2	2	0	0	0	1	-0.11852	-0.388537	0.711418	0.657723	0
SRSF12	1	1	1	0	NA	0	1	1	1	1	2	1	1	0	1	1	0.02	0	0.09	1	-0.0428555	-0.529269	0.916046	0.657723	0.0366667
STX11	1	1	1	0	NA	0	2	1	0.5	1	3	2	1	0	2	2	0.555	1.07	1.225	0.5	-0.693948	-0.996427	0.711418	0.657723	0.95
TMEM170B	1	1	0	1	NA	0	0	NA	NA	1	0	1	0	1	0	1	0.335	0.24	0.21	1	0.0140448	-0.217382	0.990205	0.832743	0.261667
UHRF1BP1	1	1	1	0	NA	0	1	1	1	1	2	1	1	0	0	1	6.37	6.46	5.295	1	-0.154577	-0.0390442	0.841874	0.959334	6.04167
ABCB1	1	1	0	1	NA	0	0	NA	NA	1	0	1	0	1	0	1	1.085	0.985	1.095	1	-0.0243455	-0.252104	0.985722	0.791916	1.055
AC073130.1	1	0	0	1	NA	0	1	NA	0	1	1	1	0	1	1	1	-1	-1	-1	0	-1	-1	-1	-1	-1
C7orf71	1	1	0	1	NA	0	0	NA	NA	1	0	1	0	1	0	1	0.12	0.19	0	1	-0.227691	-0.0846169	0.711418	0.931605	0.103333
CAV1	1	0	0	1	NA	0	1	NA	0	1	1	1	0	1	1	1	0.005	0.345	0.26	0	-0.856826	-0.986898	0.711418	0.657723	0.203333
FIGNL1	1	0	0	1	NA	0	0	NA	NA	1	0	1	0	1	0	1	2.32	0.945	1.935	0	0.735713	-0.231541	0.711418	0.785036	1.73333
GIMAP4	1	1	0	1	NA	0	0	NA	NA	1	0	1	0	1	0	1	0	0	0	1	-0.11852	-0.388537	0.711418	0.657723	0
HOXA1	1	0	1	0	NA	0	1	1	1	1	2	1	1	0	1	1	2.265	2.475	2.765	0	-0.205997	-0.557526	0.819591	0.657723	2.50167
HOXA2	1	1	1	0	NA	0	1	1	1	1	2	1	1	0	1	1	0.11	0	0	1	0.112915	-0.128736	0.805679	0.89361	0.0366667
HOXA9	1	1	0	1	NA	0	1	NA	0	1	1	1	0	1	1	1	2.89	5.415	2.43	1	-1.83674	-0.568796	0.0041548	0.657723	3.57833
MTERF1	1	1	0	1	NA	0	1	NA	0	1	1	2	0	1	1	2	-1	-1	-1	1	-1	-1	-1	-1	-1
PPIA	1	1	0	1	NA	0	0	NA	NA	1	0	1	0	1	0	1	443.715	351.26	236.305	1	0.209927	0.676038	0.711418	0.657723	343.76
SYPL1	1	1	0	1	NA	0	0	NA	NA	1	0	1	0	1	0	1	19.35	17.83	15.375	1	-0.037307	-0.035816	0.962308	0.956329	17.5183
TAS2R41	1	0	1	0	NA	0	1	1	1	1	2	1	1	0	0	1	0	0	0	0	-0.11852	-0.388537	0.711418	0.657723	0
ZKSCAN1	1	1	0	1	NA	0	0	NA	NA	1	0	1	0	1	0	1	18.385	16.905	16.575	1	-0.00740842	-0.170839	0.992134	0.774203	17.2883
ZPBP	1	1	0	1	NA	0	0	NA	NA	1	0	1	0	1	0	1	0	0	0	1	-0.11852	-0.388537	0.711418	0.657723	0
ZSCAN21	1	1	0	1	NA	0	0	NA	NA	1	0	1	0	1	0	1	0.685	1.25	0.85	1	-0.949061	-0.812673	0.711418	0.657723	0.928333
COL14A1	1	1	0	1	NA	0	1	NA	0	1	1	1	0	1	1	1	0.33	0.275	0.16	1	-0.0105194	0.0242725	0.992134	0.982517	0.255
EPHX2	1	1	1	0	NA	0	1	1	1	1	2	1	1	0	1	1	2.14	2.21	1.455	1	-0.143699	0.124642	0.882864	0.893114	1.935
MRPL13	1	0	0	1	NA	0	1	NA	0	1	1	1	0	1	1	1	-1	-1	-1	0	-1	-1	-1	-1	-1
PVT1	1	0	1	0	NA	0	1	1	1	1	2	2	2	0	2	2	119.775	113.625	150.185	0.5	-0.050325	-0.649265	0.9344	0.657723	127.862
RP11-6I2.4	1	1	0	1	NA	0	0	NA	NA	1	0	1	0	1	0	1	-1	-1	-1	1	-1	-1	-1	-1	-1
SYBU	1	0	1	0	NA	0	1	1	1	1	2	2	2	0	2	2	0	1.11	0.185	0	-1.69479	-0.730522	0.000942279	0.657723	0.431667
UBE2W	1	1	1	0	NA	0	1	1	1	1	2	1	1	0	0	1	0.64	0.67	0.71	1	-0.163161	-0.320849	0.885263	0.752169	0.673333
XPO7	1	1	1	0	NA	0	3	1	0.666667	1	4	3	1	0	3	3	24.425	27.97	16.765	1	-0.340389	0.339037	0.711418	0.657723	23.0533
ASB6	1	1	0	1	NA	0	1	NA	0	1	1	1	0	1	1	1	1.555	1.825	1.13	1	-0.372416	0.0398069	0.711418	0.968904	1.50333
CCIN	1	1	1	0	NA	0	1	1	1	1	2	1	1	0	0	1	0	0	0	1	-0.11852	-0.388537	0.711418	0.657723	0
CDC37L1-AS1	1	1	1	0	NA	0	1	1	1	1	2	1	1	0	1	1	-1	-1	-1	1	-1	-1	-1	-1	-1
EXOSC3	1	1	0	1	NA	0	0	NA	NA	1	0	1	0	1	0	1	0.665	0.235	0.195	1	0.465156	0.263925	0.711418	0.791754	0.365
MEGF9	1	1	1	0	NA	0	0	NA	0	1	1	1	1	0	0	1	2.07	1.69	1.88	1	0.0945611	-0.213614	0.927896	0.802745	1.88
MSANTD3-TMEFF1	1	1	0	1	NA	0	0	NA	NA	1	0	1	0	1	0	1	0	0	0	1	-0.11852	-0.388537	0.711418	0.657723	0
OR1N1	1	0	0	1	NA	0	2	NA	0	1	2	2	0	1	2	2	0	0	0	0	-0.11852	-0.388537	0.711418	0.657723	0
SNAPC4	1	1	1	0	NA	0	1	1	1	1	2	1	1	0	0	1	2.33	1.945	1.53	1	0.0857743	0.154467	0.934538	0.861833	1.935
SPATA6L	1	1	1	0	NA	0	1	1	1	1	2	1	1	0	1	1	0.415	0.865	0.41	1	-0.703678	-0.266565	0.711418	0.794121	0.563333
TEX10	1	0	0	1	NA	0	0	NA	NA	1	0	1	0	1	0	1	6.99	5.805	6.32	0	0.119169	-0.193955	0.885263	0.775911	6.37167
ZBTB6	1	1	1	0	NA	0	1	1	0.5	1	2	2	1	0	1	2	0.76	0.735	0.795	1	-0.074393	-0.353534	0.953276	0.719199	0.763333
AFF2	1	0	1	0	NA	0	1	1	1	1	2	2	2	0	0	2	23.705	18.265	17.36	0.5	0.265026	-0.00103148	0.711418	0.999034	19.7767
F8	1	1	1	0	NA	0	1	1	1	1	2	1	1	0	1	1	0.25	0.265	0.57	1	-0.129416	-0.786668	0.887835	0.657723	0.361667
FUNDC2	1	0	1	0	NA	0	1	1	1	1	2	1	1	0	1	1	14.535	12.495	8.935	0	0.0747439	0.380143	0.923013	0.657723	11.9883
GRPR	1	1	0	1	NA	0	1	NA	0	1	1	1	0	1	1	1	0.115	0.03	0.045	1	0.053318	-0.267662	0.924013	0.767727	0.0633333
HPRT1	1	1	0	1	NA	0	0	NA	NA	1	0	1	0	1	0	1	2.895	2.995	2.925	1	-0.204476	-0.356455	0.813129	0.657723	2.93833
MOSPD1	1	1	0	1	NA	0	0	NA	NA	1	0	1	0	1	0	1	0.595	1.465	1.325	1	-0.974934	-1.00323	0.711418	0.657723	1.12833
RPGR	1	0	1	0	NA	0	1	1	1	1	2	1	1	0	0	1	4.93	2.905	4.03	0	0.385608	-0.213751	0.711418	0.771424	3.955
SYAP1	1	1	0	1	NA	0	0	NA	NA	1	0	1	0	1	0	1	2.01	2.06	1.79	1	-0.15687	-0.19247	0.871216	0.825123	1.95333
TXLNG	1	1	0	1	NA	0	0	NA	NA	1	0	1	0	1	0	1	8.555	8.165	7.105	1	-0.0811076	-0.081901	0.922576	0.909361	7.94167
XK	1	1	1	0	NA	0	1	1	1	1	2	1	1	0	0	1	13.275	11.645	12.455	1	0.0749676	-0.264142	0.923982	0.670798	12.4583
ZRSR2	1	1	0	1	NA	0	1	NA	0	1	1	1	0	1	1	1	1.61	2.025	3.435	1	-0.372682	-1.28978	0.711418	0.657723	2.35667
C10orf76	1	1	1	1	1	1	3	1	0.333333	2	4	3	1	1	2	3	14.855	10.835	6.805	1	0.159923	0.541963	0.82024	0.657723	10.8317
CCDC172	1	0	1	1	1	1	1	1	1	2	2	1	0	1	1	1	0	0	0	0	-0.11852	-0.388537	0.711418	0.657723	0
EXOSC1	1	0	1	1	1	1	2	1	0.5	2	3	2	1	0	2	2	15.025	16.59	17.61	0.5	-0.263397	-0.530061	0.711418	0.657723	16.4083
FGFBP3	1	0	1	1	1	1	1	1	1	2	2	1	1	1	1	1	0.17	0.24	0.13	0	-0.261689	-0.296778	0.711418	0.7526	0.18
MORN4	1	0	1	1	0	0	0	NA	0	2	1	2	1	1	0	2	0.945	1.285	0.78	0.5	-0.417534	-0.137922	0.711418	0.895514	1.00333
NPFFR1	1	0	1	1	1	1	1	1	1	2	2	2	0	1	1	2	0.005	0	0	0	-0.100097	-0.373156	0.769472	0.667694	0.00166667
OLMALINC	1	0	1	1	1	1	3	1	0.666667	2	4	3	1	0	3	3	-1	-1	-1	0	-1	-1	-1	-1	-1
PLAU	1	1	1	1	1	1	1	1	1	2	2	1	1	1	1	1	0.495	0.915	0.27	1	-0.63674	0.120722	0.711418	0.91252	0.56
PROSER2	1	0	2	0	NA	0	2	0.5	0.25	2	4	4	2	0	2	4	0.5	0.43	0.225	0	-0.0249228	0.209164	0.986089	0.838452	0.385
SFRP5	1	0	2	0	NA	0	2	0.5	0.25	2	4	4	2	0	2	4	1.38	1.08	1.74	0.25	0.149716	-0.551297	0.888603	0.657723	1.4
STAM	1	0	1	1	1	1	2	1	0.5	2	3	2	1	0	1	2	68.215	57.2	55.07	0.5	0.0939853	-0.0907812	0.875752	0.872406	60.1617
TFAM	1	0	1	1	1	1	2	1	1	2	3	2	1	1	1	2	2.3	1.335	1.86	0.5	0.475931	0.109089	0.711418	0.906656	1.83167
ACCS	1	0	1	1	1	1	2	1	0.5	2	3	2	0	1	2	2	3.945	4.075	3.57	0.5	-0.167957	-0.119907	0.841068	0.880837	3.86333
APLNR	1	1	1	1	1	1	2	1	0.5	2	3	3	0	1	2	3	0.24	0.215	0.055	0.333333	-0.0295104	0.0401761	0.97697	0.969589	0.17
C11orf58	1	0	1	1	1	1	1	1	1	2	2	1	1	0	0	1	8.805	7.315	5.36	0	0.0993829	0.332305	0.902875	0.657723	7.16
C11orf88	1	0	2	0	NA	0	2	0.5	0.333333	2	4	3	2	0	2	3	0.01	0	0	0.333333	-0.0813092	-0.357915	0.821138	0.677228	0.00333333
C11orf94	1	0	1	1	1	1	1	1	1	2	2	1	1	0	1	1	0.135	0.345	0.27	0	-0.500993	-0.709302	0.711418	0.657723	0.25
CLDN25	1	0	1	1	1	1	2	1	0.5	2	3	2	1	0	2	2	0	0	0	0.5	-0.11852	-0.388537	0.711418	0.657723	0
CRTAM	1	0	1	1	1	1	3	1	0.333333	2	4	3	1	1	3	3	0	0	0	0.333333	-0.11852	-0.388537	0.711418	0.657723	0
CSTF3	1	0	0	2	NA	0	0	NA	NA	2	0	2	0	2	0	2	7.015	4.755	5.535	0.5	0.344645	-0.0503702	0.711418	0.947301	5.76833
EIF4G2	1	0	1	1	1	1	2	1	0.5	2	3	2	1	1	2	2	941.8	800.835	736.935	0.5	0.0832601	0.0119302	0.861881	0.982734	826.523
FDX1	1	0	0	2	NA	0	1	NA	0	2	1	3	0	2	1	3	0.095	0.125	0.11	0.333333	-0.152804	-0.382675	0.777395	0.677228	0.11
HPX	1	1	1	1	1	1	6	1	0.5	2	7	6	1	1	5	6	0	0.05	0	0.666667	-0.24179	-0.388537	0.711418	0.657723	0.0166667
KMT5B	1	0	1	1	1	1	3	1	0.666667	2	4	3	1	0	3	3	-1	-1	-1	0.333333	-1	-1	-1	-1	-1
MACROD1	1	0	1	1	1	1	3	1	1	2	4	3	1	1	3	3	13.515	14.61	12.6	0.666667	-0.241452	-0.197012	0.711418	0.74801	13.575
MRPL49	1	0	1	1	1	1	0	NA	NA	2	1	1	0	1	0	1	-1	-1	-1	0	-1	-1	-1	-1	-1
RP11-855O10.2	1	0	1	1	1	1	2	1	0.5	2	3	2	1	0	1	2	-1	-1	-1	0	-1	-1	-1	-1	-1
SLC1A2	1	0	1	1	1	1	2	1	1	2	3	2	1	1	1	2	0	0	0.005	0	-0.11852	-0.402574	0.711418	0.657723	0.00166667
TRIM34	1	0	0	2	NA	0	1	NA	0	2	1	3	0	2	1	3	0.88	0	0	0	1.0844	0.835329	0.31849	0.657723	0.293333
TRIM6-TRIM34	1	0	1	1	1	1	1	1	1	2	2	1	1	1	1	1	0.405	1.17	0.985	0	-1.05572	-1.10706	0.711418	0.657723	0.853333
TSKU	1	0	1	1	1	1	2	1	0.5	2	3	2	1	0	2	2	7.115	7.095	3.105	0.5	-0.122532	0.828889	0.878097	0.657723	5.77167
CNTN1	1	0	0	2	NA	0	0	NA	NA	2	0	2	0	2	0	2	0	0	0	0	-0.11852	-0.388537	0.711418	0.657723	0
DUSP16	1	0	1	1	1	1	5	1	0.4	2	6	5	1	0	5	5	0.565	0.795	0.2	0.6	-0.449765	0.146567	0.711418	0.891416	0.52
ESPL1	1	0	1	1	1	1	2	1	0.5	2	3	2	1	1	2	2	5.405	5.545	3.48	0	-0.0274103	0.273467	0.978702	0.706181	4.81
GALNT6	1	1	1	1	1	1	0	NA	NA	2	1	1	0	1	0	1	3.08	4.28	2.735	1	-0.511113	-0.0845516	0.711418	0.922114	3.365
GPRC5A	1	1	1	1	1	1	0	NA	NA	2	1	1	0	1	0	1	0.025	0	0	1	-0.0232852	-0.313069	0.957662	0.713598	0.00833333
HCAR1	1	1	1	1	0	0	0	NA	0	2	1	2	1	1	0	2	0	0	0	0.5	-0.11852	-0.388537	0.711418	0.657723	0
KRAS	1	0	1	1	1	1	0	NA	NA	2	1	1	0	1	0	1	3.64	3.72	2.945	0	-0.146461	-0.029313	0.870118	0.972807	3.435
LRMP	1	0	1	1	1	1	1	NA	0	2	2	2	0	1	1	2	11.95	9.365	9.9	0	0.228148	-0.0318781	0.720896	0.963098	10.405
MAP3K12	1	0	1	1	1	1	2	1	0.5	2	3	2	1	1	2	2	2.955	2.08	0.525	0.5	0.0450064	1.26153	0.967938	0.657723	1.85333
OR6C75	1	0	1	1	1	1	1	1	1	2	2	1	1	1	0	1	0	0	0	0	-0.11852	-0.388537	0.711418	0.657723	0
OR8S1	1	0	2	0	NA	0	2	0.5	0.25	2	4	4	2	0	2	4	0	0	0	0.5	-0.11852	-0.388537	0.711418	0.657723	0
RASAL1	1	1	1	1	1	1	5	1	0.4	2	6	5	1	0	5	5	0.035	0.025	0	0.6	-0.0546905	-0.283909	0.900452	0.742065	0.02
RP11-620J15.2	1	1	1	1	1	1	3	1	1	2	4	3	1	0	3	3	-1	-1	-1	1	-1	-1	-1	-1	-1
RP11-693J15.5	1	0	1	1	1	1	1	1	1	2	2	1	1	1	1	1	-1	-1	-1	0	-1	-1	-1	-1	-1
RPLP0	1	1	1	1	1	1	1	1	1	2	2	1	1	0	0	1	-1	-1	-1	1	-1	-1	-1	-1	-1
TMEM19	1	0	1	1	1	1	2	1	0.5	2	3	2	1	1	1	2	0.48	0.65	1.115	0	-0.282574	-0.868761	0.779851	0.657723	0.748333
TMEM263	1	0	2	0	NA	0	0	NA	0	2	2	2	2	0	0	2	-1	-1	-1	0	-1	-1	-1	-1	-1
VWF	1	0	1	1	1	1	1	NA	0	2	2	2	0	1	1	2	0.45	0.61	0.16	0	-0.390449	0.0741664	0.711418	0.946174	0.406667
ZDHHC17	1	1	1	1	0	0	0	NA	0	2	1	2	1	1	0	2	1.91	1.82	1.2	1	-0.0738401	0.16983	0.947946	0.852943	1.64333
ACOD1	1	0	1	1	1	1	2	NA	0	2	3	3	0	1	2	3	-1	-1	-1	0.333333	-1	-1	-1	-1	-1
ATP11AUN	1	0	1	1	1	1	2	1	0.5	2	3	2	1	0	2	2	-1	-1	-1	0.5	-1	-1	-1	-1	-1
CENPJ	1	0	1	1	1	1	1	1	1	2	2	1	1	0	0	1	3.325	3.215	3.215	0	-0.126033	-0.23615	0.891985	0.761417	3.25167
F7	1	0	1	1	1	1	4	1	0.75	2	5	4	0	1	4	4	0	0	0	0	-0.11852	-0.388537	0.711418	0.657723	0
GAS6-AS2	1	0	1	1	1	1	3	1	0.333333	2	4	3	1	0	3	3	0.16	0.025	0	0.333333	0.147549	-0.0259425	0.772766	0.979819	0.0616667
KATNAL1	1	0	1	1	1	1	1	1	0.5	2	2	2	1	0	1	2	1.485	0.785	1.905	0	0.42652	-0.549115	0.711418	0.657723	1.39167
LINC01070	1	0	1	1	1	1	2	1	0.5	2	3	2	1	1	1	2	0	0	0	0	-0.11852	-0.388537	0.711418	0.657723	0
NDFIP2	1	0	1	1	0	0	0	NA	0	2	1	2	1	1	0	2	0.585	0.37	0.095	0	0.134263	0.261308	0.901047	0.791957	0.35
SLITRK6	1	0	0	2	NA	0	0	NA	NA	2	0	2	0	2	0	2	3.5	3.515	2.91	0	-0.0974368	-0.0900371	0.916953	0.914071	3.30833
TFDP1	1	1	2	0	NA	0	6	0.8	0.571429	2	8	7	2	0	6	7	92	79.11	95.89	0.571429	0.046254	-0.442437	0.943376	0.657723	89
C14orf178	1	0	1	1	1	1	1	1	1	2	2	1	1	1	1	1	0.11	0.17	0.325	0	-0.148922	-0.806558	0.802389	0.657723	0.201667
FBXO34	1	0	1	1	1	1	3	1	0.333333	2	4	3	1	1	3	3	2.515	3.08	2.075	0.666667	-0.360096	-0.0991198	0.711418	0.911878	2.55667
OR11H6	1	0	1	1	1	1	1	NA	0	2	2	2	0	1	1	2	0	0	0	0	-0.11852	-0.388537	0.711418	0.657723	0
OR4K2	1	0	0	2	NA	0	1	NA	0	2	1	2	0	2	1	2	0	0	0	0.5	-0.11852	-0.388537	0.711418	0.657723	0
PACS2	1	0	1	1	1	1	2	1	1	2	3	2	1	1	2	2	6.025	5.15	4.43	0	0.107436	0.0893792	0.900452	0.907278	5.20167
PIGH	1	0	1	1	1	1	3	1	0.666667	2	4	3	1	1	3	3	5.95	4.465	2.91	0.666667	0.24493	0.627156	0.736657	0.657723	4.44167
PPP4R3A	1	0	1	1	1	1	0	NA	0	2	1	1	1	0	0	1	-1	-1	-1	0	-1	-1	-1	-1	-1
RNASE6	1	0	1	1	1	1	0	NA	0	2	1	1	1	0	0	1	-1	-1	-1	0	-1	-1	-1	-1	-1
RP11-99L13.2	1	0	0	2	NA	0	1	1	1	2	1	3	0	2	1	3	-1	-1	-1	0	-1	-1	-1	-1	-1
SLC35F4	1	0	1	1	1	1	1	1	1	2	2	1	1	1	1	1	0.02	0	0	0	-0.0428555	-0.327857	0.916046	0.700582	0.00666667
TRAF3	1	0	1	1	1	1	3	1	0.666667	2	4	3	1	1	3	3	2.99	2.81	2.17	0.333333	-0.0429121	0.088367	0.967938	0.919623	2.65667
TSHR	1	0	1	1	1	1	3	1	1	2	4	3	0	1	3	3	0	0	0.035	0.333333	-0.11852	-0.50955	0.711418	0.657723	0.0116667
TTC7B	1	0	1	1	1	1	1	1	1	2	2	1	1	0	1	1	48.555	37.23	43.69	0	0.209778	-0.258112	0.711418	0.657723	43.1583
VRTN	1	0	1	1	1	1	1	1	1	2	2	1	1	0	1	1	0	0	0	0	-0.11852	-0.388537	0.711418	0.657723	0
ACSBG1	1	1	1	1	1	1	1	NA	0	2	2	2	0	1	1	2	0.085	0.19	0.09	0.5	-0.255371	-0.386556	0.711418	0.671189	0.121667
ACTC1	1	0	1	1	1	1	2	1	0.5	2	3	2	1	0	1	2	0.02	0.005	0	0	-0.0624475	-0.328592	0.872462	0.700582	0.00833333
LINC00593	1	0	1	1	1	1	1	1	1	2	2	1	1	0	1	1	0.57	0.375	0.725	0	0.31278	-0.443643	0.729409	0.669454	0.556667
MAP1A	1	0	2	0	NA	0	3	0.666667	0.5	2	5	4	2	0	2	4	9.27	10.815	7.42	0.25	-0.449647	-0.0549848	0.711418	0.94006	9.16833
MEF2A	1	0	1	1	0	0	0	NA	0	2	1	2	1	1	0	2	12.435	12.68	12.04	0	-0.154936	-0.280077	0.821138	0.657723	12.385
MIR9-3HG	1	0	1	1	0	0	2	0.5	0.333333	2	3	4	1	1	2	4	-1	-1	-1	0	-1	-1	-1	-1	-1
NDUFAF1	1	0	1	1	1	1	1	1	1	2	2	1	1	1	1	1	0.415	0.785	0.695	0	-0.580103	-0.736342	0.711418	0.657723	0.631667
OAZ2	1	0	1	1	1	1	2	1	0.5	2	3	2	0	1	2	2	46.57	36.12	29.275	0.5	0.220821	0.325514	0.711418	0.657723	37.3217
PARP6	1	0	1	1	0	0	1	1	1	2	2	2	1	1	1	2	39.565	27.79	24.815	0.5	0.361735	0.390267	0.711418	0.657723	30.7233
RORA	1	0	1	1	1	1	1	1	1	2	2	3	0	1	2	3	0.025	0.05	0.18	0	-0.162878	-0.681334	0.711418	0.657723	0.085
RP11-983G14.1	1	0	1	1	1	1	1	1	1	2	2	1	0	1	1	1	-1	-1	-1	0	-1	-1	-1	-1	-1
RPLP1	1	0	1	1	1	1	3	1	1	2	4	3	1	0	2	3	-1	-1	-1	0.666667	-1	-1	-1	-1	-1
SPPL2A	1	0	1	1	1	1	2	1	0.5	2	3	2	1	1	1	2	4.685	3.145	2.055	0.5	0.367186	0.701458	0.711418	0.657723	3.295
UACA	1	0	1	1	1	1	0	NA	NA	2	1	1	0	1	0	1	0.405	0.44	0.215	0	-0.146186	-0.0868467	0.898298	0.938009	0.353333
UBE2Q2	1	0	1	1	1	1	1	1	1	2	2	1	1	0	0	1	2.36	1.445	2.47	0	0.400528	-0.289083	0.711418	0.721254	2.09167
CCL17	1	0	1	1	1	1	1	1	1	2	2	1	1	1	1	1	0	0	0	0	-0.11852	-0.388537	0.711418	0.657723	0
CORO7-PAM16	1	0	1	1	1	1	0	NA	NA	2	1	1	0	1	0	1	0	0	0	0	-0.11852	-0.388537	0.711418	0.657723	0
HIRIP3	1	0	1	1	1	1	2	1	0.5	2	3	2	1	0	1	2	6.995	5.25	4.245	0.5	0.221184	0.343673	0.763675	0.657723	5.49667
IL17C	1	1	1	1	1	1	1	1	1	2	2	1	1	1	1	1	0	0	0	1	-0.11852	-0.388537	0.711418	0.657723	0
METTL9	1	0	1	1	1	1	1	1	0.5	2	2	2	1	0	1	2	7.35	6.41	6.78	0	0.0481359	-0.269665	0.957662	0.688833	6.84667
RP11-196G11.6	1	0	1	1	1	1	3	1	0.333333	2	4	3	0	1	3	3	-1	-1	-1	0.666667	-1	-1	-1	-1	-1
RP11-863P13.4	1	0	1	1	1	1	1	1	1	2	2	1	1	1	1	1	-1	-1	-1	0	-1	-1	-1	-1	-1
ZDHHC1	1	0	1	1	1	1	1	1	1	2	2	1	1	0	0	1	0.115	0.01	0	0	0.190649	-0.0949437	0.711418	0.922114	0.0416667
C17orf58	1	0	1	1	1	1	3	1	0.333333	2	4	3	0	1	3	3	0.27	0.25	0.19	0.666667	-0.0685455	-0.110935	0.947946	0.916749	0.236667
CASC3	1	0	1	1	1	1	2	1	0.5	2	3	2	1	0	2	2	320.92	263.335	220.1	0	0.142328	0.188167	0.761517	0.706651	268.118
COPRS	1	0	0	2	NA	0	0	NA	NA	2	0	2	0	2	0	2	2.935	1.715	1.405	0.5	0.502066	0.532171	0.711418	0.657723	2.01833
MAP2K6	1	0	1	1	1	1	0	NA	NA	2	1	1	0	1	0	1	0.575	0.36	0.29	0	0.108738	0.00086979	0.9259	0.999487	0.408333
MSI2	1	0	1	1	1	1	1	1	1	2	2	2	0	1	1	2	12.45	18.595	10.13	0	-0.736697	0.122044	0.711418	0.851852	13.725
MYO15B	1	0	1	1	1	1	2	1	0.5	2	3	2	1	1	1	2	13.965	5.515	11.715	0	1.13198	0.123282	0.134485	0.847527	10.3983
MYO18A	1	0	1	1	1	1	0	NA	0	2	1	1	1	0	0	1	3.04	4.27	2.005	0	-0.555126	0.119649	0.711418	0.891066	3.105
PIK3R6	1	0	1	1	1	1	0	NA	NA	2	1	1	0	1	0	1	5.33	3.565	5.59	0	0.36415	-0.40711	0.711418	0.657723	4.82833
PROCA1	1	0	1	1	1	1	1	1	1	2	2	1	1	0	0	1	0.85	1.485	1.81	0	-0.646241	-1.12141	0.711418	0.657723	1.38167
RP11-1055B8.4	1	1	1	1	1	1	1	1	1	2	2	1	1	0	0	1	-1	-1	-1	1	-1	-1	-1	-1	-1
RP11-353N14.5	1	0	1	1	1	1	4	1	0.25	2	5	4	1	1	3	4	-1	-1	-1	0.5	-1	-1	-1	-1	-1
SLC4A1	1	0	2	0	NA	0	3	0.5	0.25	2	5	4	2	0	2	4	0.125	0.19	0.005	0	-0.175575	-0.0884722	0.775668	0.928748	0.106667
SMARCE1	1	0	1	1	1	1	2	1	0.5	2	3	2	1	1	2	2	108.63	98.675	86.46	0	0.00900133	-0.0045177	0.990205	0.994362	97.9217
SMIM5	1	0	1	1	1	1	3	1	0.333333	2	4	3	1	0	2	3	0.375	0.285	0.03	0.333333	-0.0959154	0.200682	0.925129	0.839274	0.23
DSG3	1	0	2	0	NA	0	3	0.5	0.25	2	5	4	2	0	2	4	0	0	0	0.25	-0.11852	-0.388537	0.711418	0.657723	0
GTSCR1	1	0	1	1	1	1	3	1	0.333333	2	4	3	1	1	3	3	0	0	0	0.333333	-0.11852	-0.388537	0.711418	0.657723	0
LINC00907	1	0	1	1	1	1	1	1	1	2	2	1	1	1	1	1	0.145	0	0	0	0.151004	-0.0767693	0.742118	0.938882	0.0483333
RP11-169F17.1	1	0	1	1	0	0	0	NA	0	2	1	2	1	1	0	2	-1	-1	-1	0	-1	-1	-1	-1	-1
CACNG7	1	0	0	2	NA	0	1	NA	0	2	1	3	0	2	1	3	0	0	0	0.333333	-0.11852	-0.388537	0.711418	0.657723	0
CASP14	1	0	1	1	1	1	2	1	0.5	2	3	2	1	1	1	2	0	0	0	0	-0.11852	-0.388537	0.711418	0.657723	0
IFNL1	1	0	1	1	1	1	0	NA	NA	2	1	1	0	1	0	1	0	0	0	0	-0.11852	-0.388537	0.711418	0.657723	0
IGSF23	1	0	1	1	0	0	1	0	0	2	2	3	1	1	1	3	0	0	0	0.333333	-0.11852	-0.388537	0.711418	0.657723	0
JUND	1	1	1	1	1	1	3	1	0.333333	2	4	3	1	1	3	3	25.405	24.6	28.235	0.666667	-0.0813277	-0.479412	0.906625	0.657723	26.08
MPND	1	0	1	1	1	1	1	1	1	2	2	1	1	0	0	1	1.01	1.135	0.63	0	-0.242366	0.0938126	0.807658	0.931354	0.925
PLAUR	1	1	1	1	1	1	0	NA	NA	2	1	1	0	1	0	1	3.66	3.67	2.98	1	-0.172027	-0.0924896	0.841797	0.91325	3.43667
PNMA8B	1	0	1	1	1	1	1	1	1	2	2	1	1	1	1	1	-1	-1	-1	0	-1	-1	-1	-1	-1
SBK2	1	0	1	1	1	1	3	1	0.666667	2	4	3	0	1	3	3	0	0	0	0.666667	-0.11852	-0.388537	0.711418	0.657723	0
SPACA6P-AS	1	0	2	0	NA	0	1	1	0.5	2	3	2	2	0	1	2	0.07	0.1	0.175	0	-0.148685	-0.615931	0.761412	0.657723	0.115
ZNF234	1	0	1	1	0	0	1	0	0	2	2	3	1	1	1	3	0.16	0.24	0.215	0.666667	-0.270943	-0.50194	0.711418	0.657723	0.205
ZNF382	1	0	1	1	1	1	1	1	1	2	2	1	1	1	1	1	1.05	0.815	0.89	0	0.125414	-0.162207	0.913674	0.872559	0.918333
ZNF556	1	1	1	1	1	1	3	1	0.333333	2	4	3	1	1	3	3	0	0	0	0.666667	-0.11852	-0.388537	0.711418	0.657723	0
ADORA3	1	0	1	1	1	1	2	1	0.5	2	3	2	0	1	2	2	0.095	0.24	0.22	0.5	-0.384991	-0.699968	0.711418	0.657723	0.185
CAMTA1	1	0	1	1	0	0	1	1	1	2	2	2	1	1	1	2	14.255	11.175	11.905	0.5	0.170717	-0.0494936	0.800626	0.941731	12.445
COG2	1	0	1	1	1	1	2	1	0.5	2	3	3	0	1	2	3	3.135	3.21	2.51	0.333333	-0.0858732	0.0683787	0.92913	0.938449	2.95167
DDOST	1	0	1	1	1	1	2	1	0.5	2	3	2	1	1	2	2	14.685	14.385	11.22	0.5	-0.0982715	0.0577306	0.893072	0.931738	13.43
DPYD	1	0	1	1	1	1	1	1	1	2	2	1	1	1	1	1	0.1	0.245	0.125	0	-0.38186	-0.395895	0.711418	0.667694	0.156667
GNG4	1	0	1	1	1	1	3	1	0.333333	2	4	3	1	1	3	3	0	0.205	0	0.333333	-0.605884	-0.388537	0.711418	0.657723	0.0683333
GPR52	1	0	1	1	1	1	1	0	0	2	2	2	1	0	1	2	0.25	0.06	0.065	0.5	0.227921	-0.00134777	0.711418	0.999292	0.125
HMGB4	1	0	1	1	1	1	0	NA	NA	2	1	1	0	1	0	1	0	0	0	0	-0.11852	-0.388537	0.711418	0.657723	0
IGSF3	1	1	0	2	NA	0	0	NA	NA	2	0	2	0	2	0	2	1.42	1.44	1.49	1	-0.143421	-0.360847	0.891179	0.687399	1.45
KHDRBS1	1	0	2	0	NA	0	2	1	1	2	4	2	2	0	0	2	13.975	11.585	11.65	0.5	0.134317	-0.0728768	0.849387	0.913168	12.4033
KIAA0040	1	0	1	1	1	1	4	1	1	2	5	4	1	0	3	4	3.91	3.945	2.91	0.5	-0.144832	0.0494676	0.870048	0.953018	3.58833
KIAA0907	1	1	1	1	1	1	2	1	1	2	3	2	1	1	2	2	24.27	25.405	19.285	1	-0.195055	0.0160103	0.733001	0.980154	22.9867
KIAA2013	1	0	1	1	1	1	2	1	0.5	2	3	2	1	0	2	2	8.62	7.47	5.015	0	0.0757191	0.42383	0.927843	0.657723	7.035
LRRC8D	1	0	1	1	1	1	1	NA	0	2	2	2	0	1	1	2	6.14	4.925	4.235	0.5	0.15466	0.163011	0.847665	0.822215	5.1
NPHS2	1	0	2	0	NA	0	2	0.5	0.333333	2	4	3	2	0	1	3	0	0	0	0.333333	-0.11852	-0.388537	0.711418	0.657723	0
OR10J5	1	0	1	1	1	1	1	1	1	2	2	1	0	1	1	1	0	0	0	0	-0.11852	-0.388537	0.711418	0.657723	0
PANK4	1	0	1	1	1	1	1	1	1	2	2	1	1	0	1	1	4.27	3.885	2.455	0	-0.0520022	0.38385	0.957881	0.657723	3.53667
PDZK1IP1	1	0	1	1	1	1	2	1	0.5	2	3	2	1	1	2	2	0	0	0.245	0.5	-0.11852	-1.00733	0.711418	0.657723	0.0816667
PTPN7	1	1	1	1	1	1	6	1	0.333333	2	7	6	1	0	6	6	157.005	121.02	118.805	0.833333	0.223023	0.0512914	0.711418	0.927904	132.277
RP11-382E9.1	1	0	1	1	1	1	1	0	0	2	2	2	1	0	1	2	-1	-1	-1	0	-1	-1	-1	-1	-1
RP11-61J19.3	1	0	1	1	1	1	6	1	0.333333	2	7	6	0	1	6	6	-1	-1	-1	0.166667	-1	-1	-1	-1	-1
SERBP1	1	0	0	2	NA	0	1	NA	0	2	1	3	0	2	1	3	55.915	47.11	40.35	0.333333	0.125949	0.103243	0.827496	0.854482	47.7917
SYT14	1	0	1	1	1	1	2	1	0.5	2	3	2	1	1	2	2	0	0	0	0	-0.11852	-0.388537	0.711418	0.657723	0
URB2	1	1	1	1	1	1	0	NA	NA	2	1	1	0	1	0	1	1.75	1.695	2.07	1	-0.0868194	-0.491143	0.936108	0.657723	1.83833
WDR64	1	0	1	1	1	1	4	1	0.5	2	5	4	1	1	3	4	0	0.065	0	0.75	-0.296654	-0.388537	0.711418	0.657723	0.0216667
ZBTB8B	1	0	1	1	0	0	1	1	0.5	2	2	3	1	1	1	3	0.005	0	0	0	-0.100097	-0.373156	0.769472	0.667694	0.00166667
ADAM33	1	0	1	1	1	1	1	1	1	2	2	1	1	1	1	1	0.05	0	0.015	0	0.0541841	-0.285209	0.900452	0.743673	0.0216667
ANGPT4	1	0	1	1	1	1	2	1	1	2	3	2	1	0	2	2	0	0	0	0.5	-0.11852	-0.388537	0.711418	0.657723	0
CD93	1	0	1	1	1	1	1	1	1	2	2	1	0	1	1	1	0.22	0.15	0.145	0	0.0526573	-0.217868	0.952131	0.82373	0.171667
CTNNBL1	1	0	1	1	1	1	3	1	0.666667	2	4	3	1	1	2	3	16.765	13.345	17.305	0	0.0872473	-0.496627	0.907738	0.657723	15.805
KCNK15	1	0	1	1	1	1	2	1	0.5	2	3	2	1	0	2	2	0	0	0	0	-0.11852	-0.388537	0.711418	0.657723	0
PLTP	1	0	1	1	1	1	0	NA	NA	2	1	1	0	1	0	1	51.41	41.815	38.11	0	0.179288	0.11999	0.73886	0.830931	43.7783
SEMG1	1	0	1	1	1	1	2	1	0.666667	2	3	3	1	0	2	3	0	0	0	0.333333	-0.11852	-0.388537	0.711418	0.657723	0
XRN2	1	0	1	1	1	1	1	1	1	2	2	1	1	0	0	1	4.855	5.645	3.905	0	-0.313498	0.00242791	0.711418	0.997902	4.80167
COL18A1	1	0	1	1	1	1	2	1	1	2	3	3	1	0	3	3	18.715	11.715	14.105	0.666667	0.464745	-0.00741781	0.711418	0.991385	14.845
DSCAM	1	0	1	1	1	1	2	1	1	2	3	2	1	1	2	2	0	0	0	0	-0.11852	-0.388537	0.711418	0.657723	0
LINC00161	1	0	1	1	1	1	1	1	1	2	2	1	1	1	0	1	0	0	0	0	-0.11852	-0.388537	0.711418	0.657723	0
RUNX1	1	0	1	1	1	1	1	NA	0	2	2	2	0	1	1	2	146.835	109.87	111.135	0.5	0.28483	0.0466306	0.711418	0.934616	122.613
AP1B1	1	0	1	1	1	1	3	1	0.666667	2	4	3	1	0	3	3	34.63	31.08	30.525	0.333333	0.0255577	-0.14025	0.973787	0.804488	32.0783
SBF1	1	1	1	1	1	1	2	1	0.5	2	3	2	1	1	2	2	2.535	2.1	2.205	0.5	0.0798704	-0.166348	0.939245	0.841947	2.28
TOM1	1	0	1	1	1	1	0	NA	NA	2	1	1	0	1	0	1	6.505	6.095	4.98	0	-0.0559072	0.0818955	0.952156	0.914101	5.86
AC074286.1	1	0	1	1	1	1	2	1	1	2	3	2	1	0	1	2	-1	-1	-1	0.5	-1	-1	-1	-1	-1
AGFG1	1	0	1	1	1	1	1	1	1	2	2	1	1	0	0	1	61.525	43.01	35.485	0	0.338921	0.476374	0.711418	0.657723	46.6733
ALKAL2	1	0	1	1	1	1	1	1	1	2	2	1	1	0	0	1	-1	-1	-1	0	-1	-1	-1	-1	-1
C1GALT1C1L	1	0	1	1	1	1	0	NA	NA	2	1	1	0	1	0	1	-1	-1	-1	0	-1	-1	-1	-1	-1
GRHL1	1	0	1	1	1	1	2	1	0.5	2	3	2	1	1	2	2	0.265	0.07	0.315	0.5	0.307367	-0.41355	0.711418	0.677228	0.216667
IMP4	1	0	1	1	1	1	0	NA	0	2	1	1	1	0	0	1	29.5	21.895	16.505	0	0.285337	0.492978	0.711418	0.657723	22.6333
ITPRIPL1	1	0	1	1	1	1	4	1	0.5	2	5	4	1	1	4	4	9.185	6.565	6.93	0.25	0.32149	0.179335	0.711418	0.789244	7.56
LINC01102	1	0	1	1	1	1	1	1	1	2	2	1	0	1	1	1	0	0	0	0	-0.11852	-0.388537	0.711418	0.657723	0
MRPL33	1	0	1	1	1	1	2	1	0.5	2	3	2	1	0	1	2	-1	-1	-1	0.5	-1	-1	-1	-1	-1
NIFK	1	1	1	1	1	1	2	1	0.5	2	3	2	1	0	2	2	31.355	29.35	24.085	1	0.00880581	0.100158	0.990355	0.865735	28.2633
NMS	1	0	1	1	1	1	1	1	0.5	2	2	2	1	0	1	2	0	0	0	0	-0.11852	-0.388537	0.711418	0.657723	0
PEX13	1	0	1	1	1	1	2	NA	0	2	3	3	0	1	2	3	2.23	1.765	2.635	0	0.182034	-0.444184	0.848005	0.657723	2.21
RAD51AP2	1	0	1	1	0	0	0	NA	0	2	1	2	1	1	0	2	0	0	0	0	-0.11852	-0.388537	0.711418	0.657723	0
RFX8	1	0	1	1	1	1	1	NA	0	2	2	2	0	1	1	2	0	0	0	0.5	-0.11852	-0.388537	0.711418	0.657723	0
RP11-60H5.1	1	0	0	2	NA	0	2	1	0.5	2	2	4	0	2	2	4	-1	-1	-1	0	-1	-1	-1	-1	-1
SLC5A7	1	0	2	0	NA	0	1	1	0.5	2	3	2	2	0	0	2	0	0	0	0	-0.11852	-0.388537	0.711418	0.657723	0
SLC8A1	1	0	1	1	1	1	1	1	1	2	2	1	1	0	0	1	0.015	0.01	0	0	-0.0892934	-0.342811	0.807398	0.688833	0.00833333
THNSL2	1	0	1	1	1	1	1	1	1	2	2	1	1	1	1	1	0	0	0.025	0	-0.11852	-0.47616	0.711418	0.657723	0.00833333
ZNF514	1	0	1	1	1	1	1	1	1	2	2	1	0	1	1	1	0.17	0.335	0.08	0	-0.45128	-0.171375	0.711418	0.859582	0.195
ARPC4-TTLL3	1	1	1	1	1	1	0	NA	NA	2	1	1	0	1	0	1	0.225	0.24	0	1	-0.238958	0.0499949	0.724023	0.960842	0.155
ATP11B	1	0	1	1	1	1	1	NA	0	2	2	2	0	1	1	2	4.505	4.425	4.885	0.5	-0.127878	-0.377718	0.883244	0.657723	4.605
CHL1	1	0	1	1	1	1	1	1	1	2	2	1	1	1	1	1	0	0	0	0	-0.11852	-0.388537	0.711418	0.657723	0
ECT2	1	0	1	1	1	1	1	1	1	2	2	1	1	1	0	1	5.3	6.265	4.575	0	-0.353119	-0.107835	0.711418	0.887363	5.38
EHHADH	1	0	1	1	0	0	0	NA	0	2	1	2	1	1	0	2	0.97	0.49	0.465	0	0.370153	0.199862	0.711418	0.844465	0.641667
FNDC3B	1	0	1	1	1	1	2	1	0.5	2	3	2	1	0	1	2	69.965	66.63	49.69	0	-0.0604453	0.177125	0.924312	0.742065	62.095
IL20RB	1	0	1	1	0	0	1	1	1	2	2	2	1	1	1	2	0.335	0.22	0.105	0.5	0.179837	0.122193	0.83758	0.908728	0.22
LRTM1	1	1	0	2	NA	0	1	NA	0	2	1	2	0	2	1	2	0.46	0.44	0.38	0.5	-0.159036	-0.247283	0.888756	0.813378	0.426667
MAP3K13	1	0	1	1	0	0	1	1	1	2	2	2	1	1	0	2	3.635	3.05	2.595	0.5	0.203011	0.0852767	0.811884	0.91946	3.09333
PAK2	1	0	1	1	0	0	1	1	1	2	2	2	1	1	0	2	38.7	35.725	34.41	0.5	-0.0297051	-0.196325	0.967826	0.721612	36.2783
PLSCR1	1	0	1	1	0	0	2	1	0.5	2	3	3	1	1	1	3	27.4	24.825	29.905	0.666667	0.0147364	-0.429938	0.986069	0.657723	27.3767
RP11-767C1.1	1	0	1	1	1	1	3	1	0.333333	2	4	3	0	1	3	3	-1	-1	-1	0	-1	-1	-1	-1	-1
SUSD5	1	0	2	0	NA	0	1	1	0.5	2	3	2	2	0	0	2	0.005	0.04	0.025	0	-0.214799	-0.460779	0.711418	0.657723	0.0233333
TF	1	0	1	1	1	1	1	1	1	2	2	1	0	1	1	1	0	0	0	0	-0.11852	-0.388537	0.711418	0.657723	0
VIPR1	1	0	1	1	1	1	6	1	0.333333	2	7	6	0	1	6	6	0.135	0.065	0.115	0.666667	0.0652902	-0.360555	0.916046	0.695664	0.105
ZNF502	1	0	1	1	0	0	2	0.5	0.333333	2	3	4	1	1	2	4	0	0.01	0	0.25	-0.145601	-0.388537	0.711418	0.657723	0.00333333
ANP32C	1	0	1	1	1	1	1	1	1	2	2	1	1	1	0	1	0.45	0.765	0.415	0	-0.560878	-0.317981	0.711418	0.758122	0.543333
DCHS2	1	0	1	1	1	1	0	NA	0	2	1	1	1	0	0	1	0.115	0.42	0.04	0	-0.532865	-0.196343	0.711418	0.831812	0.191667
DGKQ	1	0	1	1	1	1	2	1	1	2	3	2	1	1	1	2	2.225	2.335	1.235	0	-0.147438	0.314633	0.878357	0.717194	1.93167
EREG	1	0	1	1	1	1	0	NA	0	2	1	1	1	0	0	1	0.02	0.05	0.01	0	-0.171654	-0.356254	0.711418	0.680751	0.0266667
EXOSC9	1	0	1	1	0	0	1	1	0.5	2	2	3	1	1	1	3	8.32	8.395	6.56	0.333333	-0.169709	-0.018463	0.818309	0.980154	7.75833
FAM53A	1	1	1	1	1	1	1	1	1	2	2	1	1	1	1	1	0.22	0.17	0.105	1	-0.125355	-0.16176	0.871216	0.870224	0.165
HNRNPD	1	1	1	1	1	1	0	NA	NA	2	1	1	0	1	0	1	57.025	53.685	46.8	1	-0.0183272	-0.0676541	0.981037	0.908728	52.5033
HPGD	1	0	1	1	1	1	2	1	0.5	2	3	2	1	1	2	2	1.51	2.165	3.425	0	-0.313132	-1.24837	0.711418	0.657723	2.36667
KCNIP4	1	0	1	1	1	1	2	1	0.5	2	3	7	4	4	7	7	0.01	0.035	0.115	0	-0.169887	-0.674001	0.711418	0.657723	0.0533333
LRP2BP	1	0	1	1	1	1	2	1	0.5	2	3	2	0	1	2	2	0.195	0.25	0.49	0.5	-0.21641	-0.710893	0.776682	0.657723	0.311667
PRKG2	1	0	1	1	1	1	0	NA	0	2	1	1	1	0	0	1	0.19	0.16	0.065	0	-0.0353059	-0.073881	0.967616	0.94283	0.138333
TMA16	1	0	1	1	1	1	1	1	1	2	2	1	0	1	1	1	4.255	3.905	3.465	0	-0.0189381	0.0047139	0.986291	0.995992	3.875
UVSSA	1	0	1	1	1	1	1	1	1	2	2	1	1	1	1	1	0.535	0.49	0.235	0	-0.056192	0.153933	0.965538	0.884913	0.42
ANKDD1B	1	0	1	1	1	1	1	1	1	2	2	1	1	0	0	1	0	0.01	0	0	-0.145601	-0.388537	0.711418	0.657723	0.00333333
ARSB	1	0	1	1	1	1	1	1	1	2	2	1	1	1	1	1	18.16	13.885	11.345	0	0.215836	0.30576	0.7193	0.657723	14.4633
BTNL9	1	0	1	1	1	1	4	1	0.5	2	5	4	1	0	4	4	0.455	0.935	0.255	0.25	-0.802435	-0.0218637	0.711418	0.984608	0.548333
CAMK2A	1	0	1	1	1	1	3	1	0.333333	2	4	3	1	0	3	3	0	0	0	0.333333	-0.11852	-0.388537	0.711418	0.657723	0
CTB-114C7.4	1	0	1	1	1	1	3	1	0.333333	2	4	3	1	1	3	3	-1	-1	-1	0.333333	-1	-1	-1	-1	-1
CTB-43E15.1	1	1	1	1	1	1	1	0	0	2	2	2	1	1	1	2	-1	-1	-1	1	-1	-1	-1	-1	-1
CTD-2016O11.1	1	0	1	1	1	1	2	1	0.666667	2	3	3	1	1	2	3	-1	-1	-1	0.333333	-1	-1	-1	-1	-1
ELOVL7	1	1	1	1	1	1	2	1	0.5	2	3	2	1	1	2	2	3.16	1.475	1.42	1	0.595615	0.516994	0.711418	0.657723	2.01833
F12	1	0	1	1	1	1	1	NA	0	2	2	2	0	1	1	2	1.68	0.915	0.425	0.5	0.778598	1.03019	0.711418	0.657723	1.00667
GZMK	1	0	0	2	NA	0	0	NA	NA	2	0	2	0	2	0	2	0	0	0	0	-0.11852	-0.388537	0.711418	0.657723	0
HAVCR2	1	0	1	1	1	1	1	1	1	2	2	1	1	1	1	1	0.265	0.29	0.235	0	-0.172099	-0.334091	0.852226	0.736052	0.263333
NNT	1	0	1	1	0	0	0	NA	0	2	1	2	1	1	0	2	10.37	9.605	12.225	0.5	-0.0125377	-0.461945	0.99019	0.657723	10.7333
PCDHA4	1	0	2	0	NA	0	2	0.5	0.333333	2	4	3	2	0	2	3	0	0	0	0	-0.11852	-0.388537	0.711418	0.657723	0
RP11-542A14.1	1	0	1	1	1	1	0	NA	NA	2	1	1	0	1	0	1	-1	-1	-1	0	-1	-1	-1	-1	-1
RP11-661C8.3	1	0	1	1	0	0	1	0	0	2	2	3	1	1	1	3	-1	-1	-1	0.333333	-1	-1	-1	-1	-1
TRPC7	1	0	1	1	1	1	2	1	0.5	2	3	2	1	1	1	2	0	0	0	0	-0.11852	-0.388537	0.711418	0.657723	0
FBXO30	1	0	1	1	1	1	0	NA	0	2	1	1	1	0	0	1	0.215	0.195	0.215	0	-0.0982318	-0.381882	0.908173	0.693485	0.208333
GJA1	1	1	1	1	0	0	0	NA	0	2	1	2	1	1	0	2	0.26	0.405	0.265	0.5	-0.321758	-0.286479	0.711418	0.769359	0.31
GMDS-AS1	1	1	2	0	NA	0	1	1	0.5	2	3	3	3	0	0	3	0.605	0.745	0.74	0.666667	-0.266762	-0.471548	0.793173	0.657723	0.696667
GPR63	1	0	1	1	1	1	2	1	0.5	2	3	2	1	1	1	2	1.465	1.23	1.18	0.5	0.0566461	-0.072054	0.961501	0.94283	1.29167
ITPR3	1	0	1	1	1	1	2	1	1	2	3	3	0	1	2	3	0.6	0.74	0.29	0.333333	-0.407316	0.04384	0.711418	0.96869	0.543333
LINC00951	1	0	1	1	1	1	0	NA	0	2	1	1	1	1	0	1	0	0	0	0	-0.11852	-0.388537	0.711418	0.657723	0
LINC01312	1	0	1	1	1	1	1	1	1	2	2	1	1	1	1	1	-1	-1	-1	0	-1	-1	-1	-1	-1
MRPS18A	1	1	1	1	1	1	2	1	0.5	2	3	3	0	1	2	3	-1	-1	-1	0.666667	-1	-1	-1	-1	-1
MYMX	1	1	1	1	1	1	0	NA	NA	2	1	1	0	1	0	1	-1	-1	-1	1	-1	-1	-1	-1	-1
PLEKHG1	1	0	1	1	1	1	4	1	0.5	2	5	5	0	2	5	5	10.01	6.025	6.15	0.6	0.538687	0.248491	0.711418	0.705032	7.395
RIMS1	1	0	1	1	1	1	1	0	0	2	2	2	1	0	1	2	0	0	0	0	-0.11852	-0.388537	0.711418	0.657723	0
ROS1	1	0	1	1	1	1	0	NA	0	2	1	1	1	0	0	1	0	0	0	0	-0.11852	-0.388537	0.711418	0.657723	0
RP11-136K14.2	1	1	1	1	1	1	1	1	1	2	2	1	1	0	0	1	-1	-1	-1	1	-1	-1	-1	-1	-1
RPS6KA2	1	0	1	1	1	1	2	1	0.5	2	3	4	0	1	3	4	-1	-1	-1	0.25	-1	-1	-1	-1	-1
SMPDL3A	1	0	1	1	1	1	1	1	1	2	2	1	1	0	0	1	0.555	0.515	0.255	0	-0.137524	-0.03505	0.906746	0.975586	0.441667
SYTL3	1	1	1	1	1	1	2	1	0.5	2	3	2	0	1	2	2	0.995	0.61	0.47	0.5	0.237429	0.233247	0.820565	0.816426	0.691667
TBC1D7-LOC100130357	1	1	1	1	1	1	1	NA	0	2	2	2	0	1	1	2	-1	-1	-1	1	-1	-1	-1	-1	-1
TMEM244	1	0	1	1	1	1	1	1	1	2	2	1	1	1	1	1	0	0	0	0	-0.11852	-0.388537	0.711418	0.657723	0
AKR1B10	1	0	1	1	1	1	0	NA	NA	2	1	1	0	1	0	1	0	0	0	0	-0.11852	-0.388537	0.711418	0.657723	0
CDHR3	1	0	1	1	1	1	2	1	0.5	2	3	2	1	1	1	2	0.115	0.04	0.07	0	0.102357	-0.326863	0.838603	0.715372	0.075
COA1	1	1	1	1	1	1	2	1	1	2	3	2	1	1	2	2	10.545	11.775	9.87	1	-0.27378	-0.196414	0.711418	0.756137	10.73
CPVL	1	0	1	1	1	1	0	NA	NA	2	1	1	0	1	0	1	6.185	4.63	5.87	0	0.237879	-0.262228	0.745194	0.700582	5.56167
FGL2	1	0	1	1	1	1	2	1	1	2	3	3	0	1	2	3	0.065	0.025	0.035	0	-0.058782	-0.351286	0.900892	0.689111	0.0416667
FOXK1	1	0	1	1	1	1	1	1	1	2	2	1	1	1	1	1	21.74	17.065	11.515	0	0.251492	0.566152	0.711418	0.657723	16.7733
GRB10	1	0	1	1	1	1	1	1	1	2	2	1	1	1	1	1	10.33	8.735	7.265	0	0.0986319	0.14464	0.90048	0.828365	8.77667
HILPDA	1	0	1	1	1	1	2	1	0.5	2	3	2	1	1	1	2	0.435	1.31	0.575	0.5	-1.16574	-0.646995	0.704975	0.657723	0.773333
IMMP2L	1	0	1	1	1	1	0	NA	NA	2	1	1	0	1	0	1	1.695	2.065	2.165	0	-0.161781	-0.594202	0.871216	0.657723	1.975
KCP	1	0	1	1	1	1	2	1	0.5	2	3	2	1	0	2	2	0.05	0.01	0.095	0	0.0271028	-0.543533	0.956217	0.657723	0.0516667
MALSU1	1	0	1	1	0	0	2	1	0.5	2	3	3	1	1	1	3	2.515	2.83	1.86	0	-0.242449	0.0363742	0.771672	0.968084	2.40167
MUC17	1	1	1	1	1	1	1	1	1	2	2	1	0	1	1	1	0	0	0	1	-0.11852	-0.388537	0.711418	0.657723	0
MUC3A	1	1	1	1	1	1	2	1	1	2	3	2	1	1	2	2	0.355	0.52	0.19	1	-0.35511	-0.0859378	0.711418	0.937088	0.355
PLXNA4	1	0	1	1	1	1	2	1	1	2	3	2	1	1	2	2	0.385	0.23	0.37	0	0.157318	-0.323126	0.87159	0.754334	0.328333
SLC26A3	1	0	1	1	1	1	0	NA	NA	2	1	1	0	1	0	1	0.005	0.06	0.025	0	-0.264333	-0.439279	0.711418	0.657723	0.03
ARHGAP39	1	0	1	1	1	1	2	1	0.5	2	3	3	2	0	3	3	0.38	0.34	0.25	0.333333	-0.0866545	-0.268	0.938888	0.791754	0.323333
CEBPD	1	0	1	1	1	1	2	1	1	2	3	2	1	1	2	2	0.405	0.53	0.32	0.5	-0.283864	-0.250193	0.776682	0.809933	0.418333
CYP7B1	1	0	1	1	1	1	2	0.5	0.333333	2	3	3	1	0	2	3	1.995	2.175	2.74	0	-0.160522	-0.717543	0.871014	0.657723	2.30333
ERICH5	1	0	1	1	1	1	1	1	1	2	2	1	1	1	1	1	-1	-1	-1	0	-1	-1	-1	-1	-1
HTRA4	1	1	1	1	1	1	2	1	0.5	2	3	2	1	0	2	2	0.02	0.045	0.01	0.5	-0.171572	-0.355519	0.711418	0.68116	0.025
SAMD12	1	0	1	1	1	1	0	NA	0	2	1	1	1	0	0	1	0.145	0.205	0.365	0	-0.250247	-0.651822	0.711418	0.657723	0.238333
SDR16C5	1	0	1	1	1	1	1	1	1	2	2	1	1	1	1	1	0	0	0	0	-0.11852	-0.388537	0.711418	0.657723	0
SLC35G5	1	0	1	1	1	1	1	1	1	2	2	1	1	1	1	1	0	0	0	0	-0.11852	-0.388537	0.711418	0.657723	0
ALDH1A1	1	1	0	2	NA	0	0	NA	NA	2	0	2	0	2	0	2	8.315	6.6	7.38	1	0.18807	-0.22632	0.798818	0.73076	7.43167
CLTA	1	0	2	0	NA	0	2	0.5	0.333333	2	4	3	2	0	1	3	93.495	86.625	80.77	0.333333	-0.0288572	-0.142966	0.965777	0.788192	86.9633
DNLZ	1	0	1	1	1	1	4	1	0.5	2	5	4	1	0	4	4	0.81	0.675	0.855	0.25	0.00602666	-0.186054	0.996107	0.859039	0.78
ERP44	1	1	2	0	NA	0	1	1	0.5	2	3	2	2	0	1	2	9.62	8.475	6.57	0.5	0.0744933	0.233597	0.927843	0.721491	8.22167
FAM102A	1	0	1	1	1	1	1	1	1	2	2	2	0	1	1	2	4.345	2.955	2.595	0	0.368754	0.384268	0.711418	0.657723	3.29833
SURF6	1	1	1	1	1	1	0	NA	0	2	1	1	1	0	0	1	3.3	2.915	2.21	1	0.0104045	0.176937	0.991593	0.828824	2.80833
TMEM245	1	0	1	1	1	1	0	NA	NA	2	1	1	0	1	0	1	3.59	3.45	2.92	0	-0.0621671	-0.0571897	0.951454	0.946292	3.32
AMER1	1	0	1	1	1	1	1	1	1	2	2	1	1	1	1	1	2.39	2.075	2.255	0	0.0404215	-0.249695	0.972123	0.760138	2.24
DGKK	1	0	1	1	1	1	1	1	1	2	2	1	1	1	1	1	0	0	0	0	-0.11852	-0.388537	0.711418	0.657723	0
LUZP4	1	0	1	1	1	1	1	1	1	2	2	1	1	1	1	1	0.01	0	0	0	-0.0813092	-0.357915	0.821138	0.677228	0.00333333
PLS3	1	0	1	1	1	1	1	1	1	2	2	1	1	1	1	1	0.105	0	0	0	0.195028	-0.116048	0.711418	0.90416	0.035
SPIN2A	1	0	1	1	1	1	1	1	1	2	2	1	1	1	1	1	1.76	1.175	1.385	0	0.288812	0.0941011	0.74878	0.923446	1.44
CCNY	1	0	1	1	1	1	0	NA	0	2	1	1	1	0	0	1	11.57	15.895	12.61	0	-0.579732	-0.46141	0.711418	0.657723	13.3583
DNTT	1	0	1	1	1	1	2	1	0.5	2	3	2	1	0	1	2	0	0	0	0.5	-0.11852	-0.388537	0.711418	0.657723	0
ERCC6	1	0	1	1	1	1	2	1	1	2	3	2	1	1	1	2	0.58	0.51	0.465	0	-0.0251868	-0.174008	0.985994	0.871101	0.518333
NPY4R	1	1	1	1	1	1	4	1	0.5	2	5	4	1	0	4	4	0	0	0	0.25	-0.11852	-0.388537	0.711418	0.657723	0
PRTFDC1	1	0	1	1	1	1	2	1	0.5	2	3	2	1	0	1	2	1.21	1.47	2.065	0.5	-0.325159	-0.878886	0.711418	0.657723	1.58167
PSAP	1	0	1	1	1	1	1	1	1	2	2	1	1	1	1	1	55.68	55.335	47.77	0	-0.118426	-0.042034	0.838182	0.944238	52.9283
RP11-432J9.6	1	0	1	1	1	1	2	1	1	2	3	2	0	1	2	2	-1	-1	-1	0.5	-1	-1	-1	-1	-1
WDFY4	1	0	1	1	1	1	1	NA	0	2	2	2	0	1	1	2	3.07	2.625	3.025	0	0.0693551	-0.275819	0.947628	0.721309	2.90667
ARHGAP42	1	0	1	1	1	1	1	1	1	2	2	1	1	1	1	1	1.46	1.08	1.56	0	0.18517	-0.403716	0.857651	0.657723	1.36667
B4GALNT4	1	0	1	1	1	1	1	1	1	2	2	1	1	0	0	1	0.415	0.225	0.025	0	0.226659	0.28394	0.781843	0.769981	0.221667
CDC42EP2	1	0	1	1	1	1	1	1	1	2	2	1	1	0	0	1	1.47	1.135	0.605	0	0.166336	0.512297	0.872125	0.657723	1.07
DDX25	1	0	1	1	1	1	0	NA	NA	2	1	1	0	1	0	1	0.07	0	0	0	0.108919	-0.194881	0.785975	0.828655	0.0233333
ETS1	1	0	1	1	1	1	1	1	1	2	2	2	2	1	1	2	21.94	15.3	14.63	0	0.311078	0.153846	0.711418	0.796657	17.29
KCNJ5	1	0	1	1	1	1	3	1	0.666667	2	4	3	1	1	3	3	0	0.005	0.01	0.333333	-0.132583	-0.416198	0.711418	0.657723	0.005
MUC5B	1	0	1	1	1	1	1	1	1	2	2	1	1	1	0	1	0	0	0	0	-0.11852	-0.388537	0.711418	0.657723	0
NECTIN1	1	0	1	1	1	1	1	1	1	2	2	1	1	0	0	1	-1	-1	-1	0	-1	-1	-1	-1	-1
ODF3	1	0	1	1	1	1	3	1	0.333333	2	4	3	1	1	2	3	0	0.005	0	0.333333	-0.132583	-0.388537	0.711418	0.657723	0.00166667
OR5AN1	1	0	1	1	1	1	2	1	0.5	2	3	2	0	1	2	2	0	0	0	0	-0.11852	-0.388537	0.711418	0.657723	0
PATL1	1	1	1	1	1	1	1	1	1	2	2	1	1	0	0	1	30.385	27.825	23.915	1	-0.0042528	0.0155558	0.995498	0.980423	27.375
PGGHG	1	0	1	1	1	1	1	1	1	2	2	1	1	0	0	1	-1	-1	-1	0	-1	-1	-1	-1	-1
RP11-164N3.2	1	0	1	1	1	1	1	1	1	2	2	1	1	1	1	1	-1	-1	-1	0	-1	-1	-1	-1	-1
RP11-720D4.3	1	0	1	1	1	1	0	NA	NA	2	1	1	0	1	0	1	-1	-1	-1	0	-1	-1	-1	-1	-1
SCYL1	1	0	1	1	1	1	1	1	1	2	2	1	1	1	1	1	19.6	18.505	11.715	0	-0.00756959	0.417827	0.991985	0.657723	16.6067
ZC3H12C	1	1	1	1	1	1	0	NA	0	2	1	1	1	0	0	1	8.255	6.405	6.375	1	0.164689	-0.0186887	0.826533	0.980013	7.01167
ATP5B	1	0	1	1	1	1	1	1	1	2	2	1	1	1	1	1	165.61	167.48	118.84	0	-0.144436	0.177993	0.769472	0.728323	150.643
FGD4	1	0	1	1	1	1	2	1	0.5	2	3	2	1	0	2	2	1.47	2.78	1.975	0.5	-0.765076	-0.65835	0.711418	0.657723	2.075
GNPTAB	1	0	1	1	1	1	1	NA	0	2	2	2	0	1	1	2	28.73	26.26	26.19	0.5	0.00575875	-0.222254	0.993641	0.693711	27.06
SH2B3	1	0	1	1	1	1	1	1	1	2	2	1	0	1	1	1	19.205	16.21	14.72	0	0.120609	0.0751371	0.861133	0.907541	16.7117
DACH1	1	1	1	1	1	1	1	1	1	2	2	1	1	1	1	1	20.595	15.125	16.57	1	0.257275	-0.0886358	0.711418	0.887702	17.43
SLITRK5	1	1	1	1	1	1	0	NA	NA	2	1	1	0	1	0	1	2.96	2.24	1.75	1	0.196034	0.300293	0.824149	0.713598	2.31667
TNFSF13B	1	0	1	1	1	1	2	1	1	2	3	2	1	0	1	2	0.475	0.12	0.095	0	0.406982	0.220111	0.711418	0.827843	0.23
ANKRD9	1	0	1	1	1	1	3	1	0.666667	2	4	3	1	1	3	3	0.32	0.365	0.065	0.333333	-0.232826	0.0881432	0.811766	0.934314	0.25
CTD-2509G16.2	1	1	1	1	1	1	3	1	0.666667	2	4	3	1	1	3	3	-1	-1	-1	0.333333	-1	-1	-1	-1	-1
DCAF4	1	0	1	1	1	1	1	1	1	2	2	1	1	1	1	1	6.71	4.895	5.78	0	0.290513	0.0434924	0.711418	0.954703	5.795
LTBP2	1	0	1	1	1	1	1	1	1	2	2	1	0	1	1	1	0.035	0.005	0	0	-0.0450324	-0.293957	0.916046	0.733271	0.0133333
RCOR1	1	0	1	1	1	1	1	1	1	2	2	1	1	1	1	1	18.79	14.52	14.765	0	0.216128	0.0167724	0.717299	0.979987	16.025
RP11-7F17.5	1	0	1	1	1	1	1	1	1	2	2	1	1	1	1	1	-1	-1	-1	0	-1	-1	-1	-1	-1
SYNE3	1	0	1	1	1	1	1	1	1	2	2	1	1	0	1	1	0.165	0.145	0.15	0	-0.0200361	-0.396094	0.981449	0.675901	0.153333
ARRDC4	1	0	1	1	1	1	1	1	1	2	2	1	1	0	1	1	0.62	1	0.64	0	-0.586051	-0.340551	0.711418	0.739432	0.753333
DMXL2	1	0	1	1	1	1	1	1	1	2	2	1	0	1	1	1	2.645	2.06	1.845	0	0.235289	0.152082	0.785975	0.860701	2.18333
FBN1	1	0	1	1	1	1	1	1	1	2	2	1	1	1	0	1	0.435	0.14	0.215	0	0.350062	0.0640781	0.711418	0.954109	0.263333
MYO5C	1	1	1	1	1	1	2	1	0.5	2	3	2	0	1	2	2	0.25	0.23	0.37	1	-0.0542978	-0.576325	0.95747	0.657723	0.283333
PCAT29	1	0	1	1	1	1	0	NA	0	2	1	1	1	1	0	1	-1	-1	-1	0	-1	-1	-1	-1	-1
RP11-1008C21.1	1	0	1	1	1	1	1	1	1	2	2	1	1	1	0	1	-1	-1	-1	0	-1	-1	-1	-1	-1
RP11-1008C21.2	1	0	1	1	1	1	1	1	1	2	2	1	1	1	0	1	-1	-1	-1	0	-1	-1	-1	-1	-1
SCG3	1	0	1	1	1	1	2	1	1	2	3	2	1	1	2	2	0.425	0.71	0.24	0	-0.569644	-0.0938771	0.711418	0.932251	0.458333
SECISBP2L	1	1	1	1	1	1	1	1	1	2	2	1	1	0	0	1	12.14	9.825	9.07	1	0.147945	0.0290441	0.836193	0.966473	10.345
SHC4	1	1	1	1	1	1	2	1	1	2	3	2	1	1	2	2	0.23	0.01	0	1	0.383593	0.150482	0.711418	0.880023	0.08
SLTM	1	0	0	2	NA	0	0	NA	NA	2	0	2	0	2	0	2	13.93	8.24	5.735	0.5	0.644542	0.945342	0.711418	0.657723	9.30167
TCF12	1	0	1	1	1	1	1	1	1	2	2	1	1	0	1	1	19.375	17.83	13.545	0	-0.0188459	0.136738	0.982954	0.823352	16.9167
CRNDE	1	1	1	1	1	1	1	1	1	2	2	1	1	1	0	1	0.41	0.655	0.225	1	-0.433084	0.0740006	0.711418	0.946997	0.43
HS3ST4	1	0	1	1	1	1	0	NA	0	2	1	1	1	1	0	1	0	0	0	0	-0.11852	-0.388537	0.711418	0.657723	0
KDM8	1	0	1	1	1	1	0	NA	NA	2	1	1	0	1	0	1	1.165	1.07	0.765	0	-0.0463454	0.118155	0.970754	0.910635	1
MYH11	1	0	1	1	1	1	0	NA	NA	2	1	1	0	1	0	1	0.16	0.215	1.025	0	-0.183249	-1.49532	0.789696	0.657723	0.466667
TLDC1	1	1	1	1	1	1	2	1	1	2	3	2	1	1	2	2	0.425	0.24	0.22	1	0.130277	-0.0196969	0.896185	0.9858	0.295
C17orf80	1	1	1	1	1	1	1	1	1	2	2	1	1	1	1	1	5.095	4.78	3.59	1	-0.0447975	0.293404	0.963171	0.69176	4.48833
CDC42EP4	1	1	1	1	1	1	0	NA	0	2	1	1	1	1	0	1	5.93	5.22	3.995	1	0.0406288	0.201958	0.966166	0.77966	5.04833
CPSF4L	1	1	1	1	1	1	1	1	1	2	2	1	1	1	1	1	0.07	0	0	1	0.0505243	-0.206932	0.915534	0.817226	0.0233333
FOXJ1	1	0	1	1	1	1	1	1	1	2	2	2	0	1	1	2	0	0	0	0.5	-0.11852	-0.388537	0.711418	0.657723	0
HOXB3	1	0	1	1	1	1	1	1	1	2	2	1	1	1	0	1	8.03	6.73	5.125	0	0.114598	0.315467	0.886563	0.657723	6.62833
HOXB5	1	0	1	1	1	1	1	1	1	2	2	1	1	1	1	1	1.745	2.09	1.515	0	-0.815221	-0.435092	0.711418	0.66152	1.78333
HOXB7	1	0	1	1	1	1	2	1	1	2	3	2	1	1	2	2	1.035	1.215	0.585	0.5	-0.256259	0.385221	0.792814	0.692454	0.945
MED24	1	0	1	1	1	1	1	1	1	2	2	1	1	1	1	1	34.425	29.9	32.59	0	0.0862141	-0.246883	0.897234	0.667118	32.305
MSL1	1	0	1	1	1	1	1	1	1	2	2	1	1	0	0	1	217.105	171.67	173.82	0	0.193918	-0.0278092	0.711418	0.960645	187.532
NOG	1	0	1	1	1	1	1	1	1	2	2	1	1	0	1	1	0.025	0	0	0	-0.0232852	-0.313069	0.957662	0.713598	0.00833333
NR1D1	1	0	1	1	1	1	1	1	1	2	2	1	1	1	1	1	16.665	14.14	12.575	0	0.112481	0.0680766	0.873094	0.917319	14.46
PHF12	1	0	1	1	1	1	1	1	1	2	2	1	1	0	0	1	76.425	65.89	58.16	0	0.083714	0.0712613	0.890213	0.90169	66.825
RP11-357H14.17	1	0	1	1	1	1	1	1	1	2	2	1	0	1	1	1	-1	-1	-1	0	-1	-1	-1	-1	-1
SEC14L1	1	1	1	1	1	1	1	1	1	2	2	1	1	1	1	1	15.64	17.835	12.03	1	-0.317755	0.164549	0.711418	0.79076	15.1683
THRA	1	0	1	1	1	1	1	1	1	2	2	1	1	0	1	1	7.765	7.74	6.07	0	-0.108839	0.00954582	0.892462	0.990216	7.19167
BCL2	1	0	1	1	1	1	1	1	1	2	2	1	1	1	1	1	1.3	2.45	2	0	-0.87014	-0.830683	0.711418	0.657723	1.91667
MYL12B	1	0	1	1	1	1	1	1	1	2	2	1	1	1	1	1	40.65	32.635	28.425	0	0.195172	0.285759	0.717299	0.657723	33.9033
NAPG	1	0	1	1	1	1	1	1	1	2	2	1	1	1	0	1	1.445	1.525	1.205	0	-0.185503	-0.0652284	0.851834	0.948567	1.39167
RALBP1	1	0	1	1	1	1	1	1	1	2	2	1	1	1	0	1	10.355	11.16	8.83	0	-0.19948	-0.096409	0.768284	0.887607	10.115
TGIF1	1	0	1	1	1	1	0	NA	NA	2	1	1	0	1	0	1	2.37	1.515	0.855	0	0.517725	0.792599	0.711418	0.657723	1.58
SIGLEC6	1	0	1	1	1	1	1	1	1	2	2	1	1	0	1	1	1.02	0.975	0.945	0	-0.140492	-0.302164	0.900452	0.754179	0.98
SNRNP70	1	1	1	1	1	1	0	NA	NA	2	1	1	0	1	0	1	79.53	62.3	52.285	1	0.229775	0.477927	0.711418	0.657723	64.705
TNFAIP8L1	1	0	1	1	1	1	0	NA	NA	2	1	1	0	1	0	1	0.675	0.805	0.545	0	-0.27436	-0.162499	0.784274	0.879862	0.675
ZNF865	1	1	1	1	1	1	2	1	1	2	3	2	1	0	2	2	8.125	6.04	5.29	1	0.289075	0.256728	0.711418	0.702051	6.485
ARHGEF11	1	0	1	1	1	1	2	1	0.5	2	3	2	1	0	2	2	7.82	7.285	7.02	0.5	-0.0277302	-0.169127	0.976892	0.801259	7.375
BATF3	1	0	1	1	1	1	2	1	0.5	2	3	2	1	1	2	2	0.265	0.11	0	0	0.251298	0.227564	0.711418	0.814398	0.125
CD84	1	0	0	2	NA	0	0	NA	NA	2	0	2	0	2	0	2	19.435	16.945	19.29	0.5	0.0617472	-0.317972	0.934255	0.657723	18.5567
CDK18	1	0	1	1	1	1	4	1	0.75	2	5	4	1	1	3	4	0.38	0.79	0.59	0.25	-0.669764	-0.433005	0.711418	0.677228	0.586667
CNST	1	1	1	1	1	1	1	1	1	2	2	1	1	1	1	1	1.7	2.06	1.29	1	-0.346317	-0.0139391	0.711418	0.988777	1.68333
DMRTB1	1	1	1	1	1	1	1	NA	0	2	2	2	0	1	1	2	0.04	0.015	0	0.5	-0.0147968	-0.270343	0.976578	0.754699	0.0183333
EDARADD	1	0	1	1	1	1	1	NA	0	2	2	2	0	1	1	2	1.285	1.605	0.63	0.5	-0.469508	0.266074	0.711418	0.786462	1.17333
FCRL3	1	0	1	1	1	1	1	NA	0	2	2	2	0	1	1	2	0	0	0	0	-0.11852	-0.388537	0.711418	0.657723	0
FGGY	1	0	1	1	1	1	1	1	1	2	2	1	1	0	0	1	0.56	0.715	0.665	0	-0.499669	-0.592114	0.711418	0.657723	0.646667
FMO1	1	0	0	2	NA	0	0	NA	NA	2	0	2	0	2	0	2	0.165	0.05	0.03	0.5	0.182486	-0.0764498	0.712844	0.939818	0.0816667
GPX7	1	1	1	1	1	1	1	1	1	2	2	1	1	0	1	1	6.01	4.655	4.61	1	0.185568	0.0867933	0.814288	0.910775	5.09167
HECTD3	1	0	1	1	1	1	1	0	0	2	2	2	1	1	1	2	23.145	22.72	17.445	0.5	-0.0863412	0.0812809	0.90103	0.896842	21.1033
HSD52	1	0	1	1	0	0	1	1	1	2	2	2	1	1	0	2	-1	-1	-1	0	-1	-1	-1	-1	-1
LDLRAD2	1	0	1	1	1	1	0	NA	NA	2	1	1	0	1	0	1	0.18	0.13	0.06	0	-0.0301237	-0.09725	0.971772	0.923446	0.123333
LOC110117498-PIK3R3	1	0	1	1	1	1	1	1	1	2	2	1	1	0	0	1	-1	-1	-1	0	-1	-1	-1	-1	-1
LY9	1	0	1	1	1	1	1	1	1	2	2	1	0	1	1	1	0.09	0.09	0	0	-0.146311	-0.160196	0.770104	0.862461	0.06
[truncated: 4,856 more rows]

## Sheet: K562
RefSeqName	type	PeakOverlap	DegreeKN	DegreeKC	OCE_KNvsKC	JI_KNvsKC	DegreeKG	OCE_KNvsKG	JI_KNvsKG	DegreeTotal_KNKC	DegreeTotal_KNKG	n	int_KN	int_KC	int_KG	int_K562	KN.TPM	KC.TPM	KG.TPM	PeakOverlapRatio	logFC_KNvsKC	logFC_KNvsKG	adj.P.Val_KNvsKC	adj.P.Val_KNvsKG	m.TPM
RPLP0	1	1	1	1	0	0	0	NA	0	2	1	2	1	1	0	2	-1	-1	-1	1	-1	-1	-1	-1	-1
RP11-203H2.2	1	0	1	1	0	0	0	NA	0	2	1	2	1	1	0	2	-1	-1	-1	0.5	-1	-1	-1	-1	-1
AC073133.1	1	1	1	1	0	0	3	1	0.666667	2	4	4	1	1	2	4	-1	-1	-1	0.5	-1	-1	-1	-1	-1
SDHAF3	1	0	1	1	0	0	0	NA	0	2	1	2	1	1	0	2	-1	-1	-1	0	-1	-1	-1	-1	-1
LINC00824	1	0	1	1	0	0	0	NA	0	2	1	2	1	1	0	2	-1	-1	-1	0.5	-1	-1	-1	-1	-1
LINC01600	1	0	1	1	0	0	1	1	1	2	2	2	1	1	1	2	-1	-1	-1	0.5	-1	-1	-1	-1	-1
RP5-945I17.2	1	0	1	1	0	0	1	1	1	2	2	2	1	1	0	2	-1	-1	-1	0	-1	-1	-1	-1	-1
CTD-2308B18.4	1	0	1	2	0	0	0	NA	0	3	1	3	1	2	0	3	-1	-1	-1	0.333333	-1	-1	-1	-1	-1
LOC107984974	1	0	2	2	0.5	0.333333	2	0.5	0.333333	4	4	5	1	2	2	5	-1	-1	-1	0.4	-1	-1	-1	-1	-1
RP11-457M11.7	1	1	2	2	0.5	0.333333	1	1	1	4	3	3	1	2	1	3	-1	-1	-1	1	-1	-1	-1	-1	-1
RP1L1	1	0	2	2	0.5	0.333333	1	1	0.5	4	3	3	2	2	0	3	-1	-1	-1	0.666667	-1	-1	-1	-1	-1
PLPPR1	1	0	2	2	0.5	0.333333	2	0.5	0.333333	4	4	5	3	3	3	5	-1	-1	-1	0.2	-1	-1	-1	-1	-1
AC140542.2	1	0	2	2	0.5	0.333333	1	1	0.5	4	3	3	2	2	1	3	-1	-1	-1	0.333333	-1	-1	-1	-1	-1
MRPL38	1	0	3	2	0.5	0.25	2	1	0.5	5	5	5	3	2	2	5	-1	-1	-1	0.8	-1	-1	-1	-1	-1
RP11-161I6.2	1	0	3	2	0.5	0.25	1	1	0.333333	5	4	4	3	1	0	4	-1	-1	-1	0.25	-1	-1	-1	-1	-1
RP4-655J12.4	1	1	2	3	0.5	0.25	1	0	0	5	3	5	2	3	1	5	-1	-1	-1	0.8	-1	-1	-1	-1	-1
RP11-196G11.6	1	1	4	2	0.5	0.2	3	0.666667	0.333333	6	7	8	3	2	3	8	-1	-1	-1	0.75	-1	-1	-1	-1	-1
RP11-96H19.1	1	1	3	3	0.666667	0.5	1	1	0.5	6	4	4	2	3	1	4	-1	-1	-1	1	-1	-1	-1	-1	-1
RP11-249C24.10	1	1	3	3	0.666667	0.5	2	1	1	6	5	4	2	3	0	4	-1	-1	-1	0.25	-1	-1	-1	-1	-1
RP11-117D22.2	1	1	3	3	0.666667	0.5	0	NA	0	6	3	4	3	1	0	4	-1	-1	-1	0.75	-1	-1	-1	-1	-1
AFDN	1	1	3	3	0.666667	0.5	3	1	1	6	6	4	3	2	0	4	-1	-1	-1	0.75	-1	-1	-1	-1	-1
RP11-240M16.1	1	1	3	3	0.666667	0.5	4	0.666667	0.4	6	7	6	2	3	4	6	-1	-1	-1	1	-1	-1	-1	-1	-1
RP11-298E9.5	1	0	3	3	0.666667	0.5	3	1	1	6	6	4	3	3	0	4	-1	-1	-1	0.25	-1	-1	-1	-1	-1
RP11-693J15.5	1	1	3	4	0.666667	0.4	5	0.75	0.5	7	8	8	2	4	5	8	-1	-1	-1	0.75	-1	-1	-1	-1	-1
AC005616.1	1	0	4	3	0.666667	0.4	1	1	0.333333	7	5	5	3	2	0	5	-1	-1	-1	0.8	-1	-1	-1	-1	-1
RP11-4O1.2	1	1	3	4	0.666667	0.4	4	1	0.75	7	7	7	2	3	3	7	-1	-1	-1	0.285714	-1	-1	-1	-1	-1
RP11-983G14.1	1	0	4	4	0.75	0.6	5	0.8	0.666667	8	9	7	4	3	4	7	-1	-1	-1	0	-1	-1	-1	-1	-1
RP11-33A14.1	1	0	4	4	0.75	0.6	3	0.666667	0.4	8	7	6	4	3	1	6	-1	-1	-1	0.666667	-1	-1	-1	-1	-1
PIP4P2	1	1	4	4	0.75	0.6	3	0.666667	0.5	8	7	5	2	4	3	5	-1	-1	-1	0.8	-1	-1	-1	-1	-1
RP3-471M13.2	1	0	3	6	0.666667	0.285714	2	1	0.666667	9	5	7	2	5	1	7	-1	-1	-1	0.428571	-1	-1	-1	-1	-1
CTD-2036P10.3	1	0	4	5	0.75	0.5	2	1	0.666667	9	6	6	3	4	1	6	-1	-1	-1	0.833333	-1	-1	-1	-1	-1
SELENOS	1	1	5	4	0.75	0.5	5	1	1	9	10	6	5	4	3	6	-1	-1	-1	0.666667	-1	-1	-1	-1	-1
RP11-327J17.2	1	1	5	5	0.8	0.666667	3	1	0.5	10	8	8	4	2	2	8	-1	-1	-1	0.5	-1	-1	-1	-1	-1
RP11-178F10.2	1	0	5	5	0.8	0.666667	4	0.75	0.5	10	9	8	4	3	2	8	-1	-1	-1	0.375	-1	-1	-1	-1	-1
RP11-317P15.3	1	1	5	5	0.8	0.666667	5	0.4	0.25	10	10	8	5	5	4	8	-1	-1	-1	0.5	-1	-1	-1	-1	-1
RP4-781K5.6	1	1	5	5	0.8	0.666667	4	1	0.8	10	9	6	5	2	2	6	-1	-1	-1	0.666667	-1	-1	-1	-1	-1
RP11-26J3.1	1	1	5	6	0.6	0.375	7	0.714286	0.555556	11	12	13	4	5	6	13	-1	-1	-1	0.692308	-1	-1	-1	-1	-1
LRMDA	1	0	6	5	0.8	0.571429	3	0.666667	0.333333	11	9	9	5	5	4	9	-1	-1	-1	0.111111	-1	-1	-1	-1	-1
RP11-60H5.1	1	0	5	7	0.8	0.5	6	0.666667	0.5	12	11	11	5	4	5	11	-1	-1	-1	0.636364	-1	-1	-1	-1	-1
RP11-717D12.1	1	1	6	6	0.833333	0.714286	5	1	0.833333	12	11	8	5	3	4	8	-1	-1	-1	0.5	-1	-1	-1	-1	-1
CTB-111H14.1	1	1	6	6	0.833333	0.714286	6	0.833333	0.714286	12	12	8	6	5	4	8	-1	-1	-1	0.875	-1	-1	-1	-1	-1
SNHG25	1	0	6	7	0.833333	0.625	4	0.75	0.428571	13	10	10	7	6	4	10	-1	-1	-1	0.9	-1	-1	-1	-1	-1
ACSM6	1	0	7	7	0.428571	0.272727	7	0.666667	0.444444	14	14	15	5	7	4	15	-1	-1	-1	0.466667	-1	-1	-1	-1	-1
DRC3	1	1	7	7	0.571429	0.4	9	0.75	0.545455	14	16	14	4	6	9	14	-1	-1	-1	0.428571	-1	-1	-1	-1	-1
ACKR1	1	0	7	7	0.857143	0.75	5	1	0.714286	14	12	9	6	5	3	9	-1	-1	-1	0.444444	-1	-1	-1	-1	-1
POP3	1	0	7	7	0.857143	0.75	4	0.75	0.6	14	11	9	4	7	3	9	-1	-1	-1	0.111111	-1	-1	-1	-1	-1
RP3-437I16.1	1	1	6	9	0.833333	0.5	5	0.8	0.666667	15	11	12	4	8	3	12	-1	-1	-1	0.666667	-1	-1	-1	-1	-1
AC058791.1	1	0	7	8	0.857143	0.666667	2	1	0.285714	15	9	9	7	6	1	9	-1	-1	-1	0.666667	-1	-1	-1	-1	-1
RP11-61J19.3	1	1	8	8	0.625	0.454545	7	0.857143	0.666667	16	15	12	8	5	3	12	-1	-1	-1	0.5	-1	-1	-1	-1	-1
FCMR	1	1	8	8	0.75	0.6	5	1	0.625	16	13	10	8	6	1	10	-1	-1	-1	0.8	-1	-1	-1	-1	-1
RP11-640L9.1	1	0	8	8	0.75	0.6	6	0.833333	0.454545	16	14	13	8	6	6	13	-1	-1	-1	0.230769	-1	-1	-1	-1	-1
RP11-552M11.4	1	1	9	7	0.857143	0.6	8	0.875	0.777778	16	17	12	7	6	5	12	-1	-1	-1	0.583333	-1	-1	-1	-1	-1
RP11-983C2.2	1	0	9	8	0.625	0.416667	5	1	0.5	17	14	14	8	6	3	14	-1	-1	-1	0.428571	-1	-1	-1	-1	-1
GRAMD2B	1	0	7	10	0.714286	0.416667	1	1	0.2	17	8	12	5	8	0	12	-1	-1	-1	0.416667	-1	-1	-1	-1	-1
RPS19BP1	1	0	9	9	0.777778	0.636364	10	1	0.8	18	19	16	5	11	6	16	-1	-1	-1	0.875	-1	-1	-1	-1	-1
STKLD1	1	1	12	7	0.857143	0.461538	5	1	0.454545	19	17	13	11	5	1	13	-1	-1	-1	0.846154	-1	-1	-1	-1	-1
AC097495.3	1	1	8	11	0.875	0.583333	8	0.875	0.777778	19	16	12	7	7	6	12	-1	-1	-1	0.416667	-1	-1	-1	-1	-1
NPY4R2	1	0	10	9	0.888889	0.727273	5	0.8	0.444444	19	15	12	8	4	3	12	-1	-1	-1	0.5	-1	-1	-1	-1	-1
RP11-6F2.5	1	0	10	9	0.888889	0.727273	7	1	0.777778	19	17	11	9	8	6	11	-1	-1	-1	0.818182	-1	-1	-1	-1	-1
MKRN2OS	1	0	10	10	0.9	0.818182	8	0.875	0.777778	20	18	13	4	10	7	13	-1	-1	-1	0.538462	-1	-1	-1	-1	-1
MYMX	1	1	10	11	0.9	0.75	9	0.666667	0.5	21	19	15	8	8	7	15	-1	-1	-1	0.933333	-1	-1	-1	-1	-1
RP11-37B2.1	1	1	11	13	0.909091	0.714286	9	1	1	24	20	14	8	11	5	14	-1	-1	-1	0.785714	-1	-1	-1	-1	-1
TBC1D7-LOC100130357	1	0	12	13	0.75	0.5625	6	1	0.545455	25	18	19	8	10	3	19	-1	-1	-1	0.526316	-1	-1	-1	-1	-1
LOC149373	1	0	14	11	0.818182	0.5625	9	1	0.642857	25	23	17	13	6	3	17	-1	-1	-1	0.470588	-1	-1	-1	-1	-1
CTD-2044J15.1	1	1	14	12	0.916667	0.733333	11	1	0.916667	26	25	16	11	7	3	16	-1	-1	-1	0.4375	-1	-1	-1	-1	-1
LOC100132813	1	1	16	11	0.818182	0.5	10	0.8	0.5	27	26	21	13	7	5	21	-1	-1	-1	0.571429	-1	-1	-1	-1	-1
RP11-266L9.5	1	1	16	11	0.909091	0.588235	14	1	0.777778	27	30	20	14	5	7	20	-1	-1	-1	0.65	-1	-1	-1	-1	-1
NDUFAF8	1	1	16	11	0.909091	0.588235	14	0.928571	0.722222	27	30	20	14	8	4	20	-1	-1	-1	0.8	-1	-1	-1	-1	-1
LOC100506127	1	0	15	12	0.916667	0.6875	12	0.833333	0.588235	27	27	20	11	8	10	20	-1	-1	-1	0.3	-1	-1	-1	-1	-1
HDGFL3	1	1	15	13	0.769231	0.555556	11	1	0.6875	28	26	21	13	7	5	21	-1	-1	-1	0.714286	-1	-1	-1	-1	-1
RP11-6N17.4	1	1	16	13	0.923077	0.705882	13	1	0.8125	29	29	21	13	10	11	21	-1	-1	-1	0.809524	-1	-1	-1	-1	-1
RP4-594L9.2	1	0	14	20	0.785714	0.478261	14	0.785714	0.611111	34	28	29	9	16	11	29	-1	-1	-1	0.310345	-1	-1	-1	-1	-1
TMEM263	1	0	21	13	0.846154	0.478261	13	1	0.619048	34	34	24	18	8	4	24	-1	-1	-1	0.541667	-1	-1	-1	-1	-1
RP5-968D22.3	1	0	14	20	0.928571	0.619048	14	0.9	0.6	34	28	28	7	17	10	28	-1	-1	-1	0.357143	-1	-1	-1	-1	-1
RIPOR3	1	1	18	17	0.882353	0.75	15	1	0.882353	35	33	25	13	15	12	25	-1	-1	-1	0.64	-1	-1	-1	-1	-1
RP11-65M17.3	1	0	19	21	0.947368	0.818182	15	0.933333	0.823529	40	34	26	14	17	15	26	-1	-1	-1	0.0769231	-1	-1	-1	-1	-1
CTD-2015G9.1	1	0	19	22	0.894737	0.708333	15	0.866667	0.722222	41	34	27	14	16	7	27	-1	-1	-1	0.333333	-1	-1	-1	-1	-1
AC074391.1	1	0	22	19	0.894737	0.708333	9	1	0.5625	41	31	25	15	12	4	25	-1	-1	-1	0.56	-1	-1	-1	-1	-1
CTD-2024I7.18	1	0	20	22	0.95	0.826087	20	0.85	0.73913	42	40	27	14	19	17	27	-1	-1	-1	0.740741	-1	-1	-1	-1	-1
SEM1	1	0	24	21	0.666667	0.451613	10	0.9	0.391304	45	34	33	22	14	6	33	-1	-1	-1	0.242424	-1	-1	-1	-1	-1
RP11-767C1.1	1	0	26	21	0.952381	0.740741	22	0.954545	0.84	47	48	29	23	12	9	29	-1	-1	-1	0.793103	-1	-1	-1	-1	-1
ACP4	1	1	25	23	0.913043	0.777778	22	0.954545	0.807692	48	47	31	22	11	13	31	-1	-1	-1	0.516129	-1	-1	-1	-1	-1
RPS6KA2	1	0	27	22	0.863636	0.633333	18	0.944444	0.607143	49	45	34	24	15	10	34	-1	-1	-1	0.323529	-1	-1	-1	-1	-1
RP11-958F21.1	1	0	31	25	0.96	0.75	21	1	0.7	56	52	34	27	15	10	34	-1	-1	-1	0.235294	-1	-1	-1	-1	-1
AC002480.2	1	1	30	28	0.857143	0.705882	24	0.958333	0.766667	58	54	37	26	18	12	37	-1	-1	-1	0.702703	-1	-1	-1	-1	-1
LINC01588	1	1	31	29	0.862069	0.714286	26	0.923077	0.827586	60	57	42	24	26	19	42	-1	-1	-1	0.571429	-1	-1	-1	-1	-1
RAB29	1	0	33	31	0.903226	0.777778	22	1	0.785714	64	55	37	27	19	8	37	-1	-1	-1	0.567568	-1	-1	-1	-1	-1
CFAP70	1	1	35	31	0.935484	0.783784	28	1	0.823529	66	63	40	28	20	15	40	-1	-1	-1	0.4	-1	-1	-1	-1	-1
SMIM11A	1	0	35	33	0.818182	0.658537	28	0.892857	0.675676	68	63	49	28	25	22	49	-1	-1	-1	0.591837	-1	-1	-1	-1	-1
RPS21	1	0	43	30	0.966667	0.659091	32	1	0.744186	73	75	48	39	18	19	48	-1	-1	-1	0.833333	-1	-1	-1	-1	-1
RP5-968D22.1	1	1	36	42	0.916667	0.733333	26	0.961538	0.833333	78	62	52	19	33	17	52	-1	-1	-1	0.519231	-1	-1	-1	-1	-1
RP3-462C17.1	1	0	44	35	0.914286	0.680851	33	0.818182	0.529412	79	77	61	36	25	22	61	-1	-1	-1	0.163934	-1	-1	-1	-1	-1
RP11-443B7.1	1	0	42	43	0.857143	0.734694	36	0.861111	0.756098	85	78	60	29	36	25	60	-1	-1	-1	0.766667	-1	-1	-1	-1	-1
LINC01625	1	1	45	45	0.866667	0.764706	27	1	0.710526	90	72	53	34	29	9	53	-1	-1	-1	0.641509	-1	-1	-1	-1	-1
FYB1	1	0	62	52	0.980769	0.809524	43	0.953488	0.683333	114	105	70	53	26	18	70	-1	-1	-1	0.671429	-1	-1	-1	-1	-1
ESS2	1	1	59	57	0.912281	0.8125	47	0.93617	0.77193	116	106	69	47	48	32	69	-1	-1	-1	0.942029	-1	-1	-1	-1	-1
RP11-1C1.4	1	1	60	57	0.912281	0.8	57	0.894737	0.75	117	117	82	47	32	38	82	-1	-1	-1	0.646341	-1	-1	-1	-1	-1
MRPS33	1	1	69	76	0.927536	0.790123	45	0.911111	0.650794	145	114	87	54	52	22	87	-1	-1	-1	0.390805	-1	-1	-1	-1	-1
RSPH14	1	1	453	460	0.971302	0.930233	337	0.991098	0.814634	913	790	487	371	351	221	487	-1	-1	-1	0.718686	-1	-1	-1	-1	-1
KRT84	1	0	1	1	0	0	0	NA	0	2	1	2	1	1	0	2	0	0	0	0.5	-0.0473703	-0.0805447	0.962481	0.981399	0
SLC17A1	1	1	2	1	0	0	1	1	0.5	3	3	3	2	1	1	3	0	0	0	0.333333	-0.0473703	-0.0805447	0.962481	0.981399	0
GK2	1	0	3	1	0	0	3	0.333333	0.166667	4	6	7	3	1	3	7	0	0	0	0.428571	-0.0473703	-0.0805447	0.962481	0.981399	0
PRND	1	0	2	2	0.5	0.333333	1	1	1	4	3	3	1	2	0	3	0	0	0	0	-0.0473703	-0.0805447	0.962481	0.981399	0
PEX5L	1	0	2	2	0.5	0.333333	1	0	0	4	3	4	1	2	1	4	0	0	0	0	-0.0473703	-0.0805447	0.962481	0.981399	0
KRTAP10-4	1	0	2	2	0.5	0.333333	2	1	0.666667	4	4	4	2	1	1	4	0	0	0	0.5	-0.0473703	-0.0805447	0.962481	0.981399	0
KRT24	1	0	2	2	0.5	0.333333	2	1	0.666667	4	4	4	2	2	1	4	0	0	0	0	-0.0473703	-0.0805447	0.962481	0.981399	0
KRTAP3-2	1	0	2	2	0.5	0.333333	2	1	1	4	4	4	1	2	1	4	0	0	0	0	-0.0473703	-0.0805447	0.962481	0.981399	0
OR10R2	1	0	2	2	0.5	0.333333	1	0	0	4	3	4	1	2	1	4	0	0	0	0.25	-0.0473703	-0.0805447	0.962481	0.981399	0
HCAR1	1	1	3	2	0.5	0.25	5	1	0.8	5	8	6	3	1	4	6	0	0	0	0.833333	-0.0473703	-0.0805447	0.962481	0.981399	0
EVX2	1	0	2	3	0.5	0.25	0	NA	0	5	2	4	1	3	0	4	0	0	0	0.25	-0.0473703	-0.0805447	0.962481	0.981399	0
RAET1G	1	1	3	2	0.5	0.25	1	1	0.333333	5	4	4	3	1	1	4	0	0	0	1	-0.0473703	-0.0805447	0.962481	0.981399	0
KRTAP3-1	1	0	3	2	0.5	0.25	3	1	0.75	5	6	5	2	2	2	5	0	0	0	0	-0.0473703	-0.0805447	0.962481	0.981399	0
LYZL4	1	0	3	3	0.333333	0.2	4	0.75	0.6	6	7	7	2	3	3	7	0	0	0	0	-0.0473703	-0.0805447	0.962481	0.981399	0
C10orf126	1	1	3	3	0.666667	0.5	1	1	0.5	6	4	5	1	3	1	5	0	0	0	0.8	-0.0473703	-0.0805447	0.962481	0.981399	0
FAM181B	1	0	3	3	0.666667	0.5	5	1	0.8	6	8	6	2	3	4	6	0	0	0	0.5	-0.0473703	-0.0805447	0.962481	0.981399	0
MRGPRD	1	1	3	3	0.666667	0.5	3	1	0.75	6	6	5	3	2	1	5	0	0	0	1	-0.0473703	-0.0805447	0.962481	0.981399	0
KRT76	1	0	3	3	0.666667	0.5	3	1	1	6	6	4	3	2	3	4	0	0	0	0.75	-0.0473703	-0.0805447	0.962481	0.981399	0
UMOD	1	0	3	3	0.666667	0.5	4	0.75	0.6	6	7	6	3	2	4	6	0	0	0	0.166667	-0.0473703	-0.0805447	0.962481	0.981399	0
PLA2G5	1	1	3	3	0.666667	0.5	3	1	1	6	6	4	3	2	2	4	0	0	0	0.5	-0.0473703	-0.0805447	0.962481	0.981399	0
KRT38	1	1	3	3	0.666667	0.5	2	0.5	0.25	6	5	4	3	1	1	4	0	0	0	0.75	-0.0473703	-0.0805447	0.962481	0.981399	0
SPINT4	1	0	3	3	0.666667	0.5	2	1	1	6	5	4	2	2	2	4	0	0	0	0.25	-0.0473703	-0.0805447	0.962481	0.981399	0
OR52N5	1	0	3	4	0.666667	0.4	4	1	0.75	7	7	5	3	2	3	5	0	0	0	0	-0.0473703	-0.0805447	0.962481	0.981399	0
CACNA1S	1	0	3	4	0.666667	0.4	0	NA	0	7	3	5	2	3	0	5	0	0	0	0.4	-0.0473703	-0.0805447	0.962481	0.981399	0
OR14C36	1	1	4	3	0.666667	0.4	2	1	0.666667	7	6	5	2	3	2	5	0	0	0	0.2	-0.0473703	-0.0805447	0.962481	0.981399	0
LINC00334	1	0	3	5	0.666667	0.333333	3	0.5	0.25	8	6	9	1	5	3	9	0	0	0	0.333333	-0.0473703	-0.0805447	0.962481	0.981399	0
SDR9C7	1	0	4	4	0.75	0.6	2	1	0.5	8	6	5	4	1	0	5	0	0	0	0.6	-0.0473703	-0.0805447	0.962481	0.981399	0
PDILT	1	0	4	4	0.75	0.6	5	0.8	0.666667	8	9	7	4	2	4	7	0	0	0	0	-0.0473703	-0.0805447	0.962481	0.981399	0
PDE1A	1	0	4	4	0.75	0.6	2	1	0.5	8	6	8	7	6	4	8	0	0	0	0.125	-0.0473703	-0.0805447	0.962481	0.981399	0
LINC00974	1	1	4	4	0.75	0.6	0	NA	0	8	4	5	2	3	0	5	0	0	0	0.6	-0.0473703	-0.0805447	0.962481	0.981399	0
OR8S1	1	0	4	5	0.5	0.285714	4	0.75	0.5	9	8	9	4	3	2	9	0	0	0	0.222222	-0.0473703	-0.0805447	0.962481	0.981399	0
AP001604.3	1	0	4	5	0.5	0.285714	0	NA	0	9	4	7	2	5	0	7	0	0	0	0	-0.0473703	-0.0805447	0.962481	0.981399	0
OR52E4	1	0	4	5	0.75	0.5	3	0.666667	0.4	9	7	6	3	5	3	6	0	0	0	0.666667	-0.0473703	-0.0805447	0.962481	0.981399	0
CYP4X1	1	0	5	4	0.75	0.5	6	0.666667	0.5	9	11	10	4	3	6	10	0	0	0	0.1	-0.0473703	-0.0805447	0.962481	0.981399	0
HMGB4	1	0	4	5	0.75	0.5	2	0.5	0.25	9	6	7	2	4	2	7	0	0	0	0.428571	-0.0473703	-0.0805447	0.962481	0.981399	0
ITPKB-IT1	1	0	5	5	0.4	0.25	5	1	0.833333	10	10	9	5	4	2	9	0	0	0	0.555556	-0.0473703	-0.0805447	0.962481	0.981399	0
DPH6-AS1	1	0	5	5	0.8	0.666667	2	1	0.5	10	7	7	3	5	2	7	0	0	0	0.285714	-0.0473703	-0.0805447	0.962481	0.981399	0
PHGR1	1	0	5	5	0.8	0.666667	7	1	0.857143	10	12	9	4	3	5	9	0	0	0	0.777778	-0.0473703	-0.0805447	0.962481	0.981399	0
PPARG	1	0	5	5	0.8	0.666667	2	1	0.4	10	7	7	4	4	2	7	0	0	0	0.285714	-0.0473703	-0.0805447	0.962481	0.981399	0
OR2A5	1	1	5	5	0.8	0.666667	3	1	0.75	10	8	7	2	5	2	7	0	0	0	0.428571	-0.0473703	-0.0805447	0.962481	0.981399	0
ZNF385B	1	0	5	6	0.4	0.222222	5	0.6	0.428571	11	10	15	7	7	7	15	0	0	0	0.2	-0.0473703	-0.0805447	0.962481	0.981399	0
SELE	1	1	4	7	0.75	0.375	2	0.5	0.333333	11	6	9	2	7	2	9	0	0	0	0.333333	-0.0473703	-0.0805447	0.962481	0.981399	0
FAM183A	1	1	6	5	0.8	0.571429	5	1	0.714286	11	11	8	6	1	3	8	0	0	0	0.875	-0.0473703	-0.0805447	0.962481	0.981399	0
LAMC2	1	0	6	5	0.8	0.571429	6	0.833333	0.714286	11	12	10	4	3	4	10	0	0	0	0.3	-0.0473703	-0.0805447	0.962481	0.981399	0
TDGF1	1	1	5	6	0.8	0.571429	4	1	1	11	9	7	4	4	2	7	0	0	0	0.714286	-0.0473703	-0.0805447	0.962481	0.981399	0
REG4	1	0	5	7	0.6	0.333333	5	0.6	0.428571	12	10	12	3	7	5	12	0	0	0	0.333333	-0.0473703	-0.0805447	0.962481	0.981399	0
NLRP5	1	0	6	6	0.666667	0.5	4	0.75	0.428571	12	10	9	5	5	2	9	0	0	0	0.444444	-0.0473703	-0.0805447	0.962481	0.981399	0
BTNL10	1	1	6	6	0.833333	0.714286	6	1	1	12	12	7	6	3	3	7	0	0	0	1	-0.0473703	-0.0805447	0.962481	0.981399	0
KRTAP4-4	1	0	6	7	0.833333	0.625	6	1	0.857143	13	12	10	5	5	5	10	0	0	0	0.2	-0.0473703	-0.0805447	0.962481	0.981399	0
C1orf137	1	1	6	7	0.833333	0.625	4	1	0.666667	13	10	9	5	5	4	9	0	0	0	0.888889	-0.0473703	-0.0805447	0.962481	0.981399	0
KRT4	1	0	6	8	0.666667	0.4	9	1	0.555556	14	15	12	5	6	8	12	0	0	0	0.666667	-0.0473703	-0.0805447	0.962481	0.981399	0
NMNAT2	1	0	7	7	0.714286	0.555556	6	1	0.666667	14	13	12	7	7	6	12	0	0	0	0.416667	-0.0473703	-0.0805447	0.962481	0.981399	0
OR6V1	1	0	6	8	0.833333	0.555556	5	1	0.833333	14	11	9	6	7	2	9	0	0	0	0.444444	-0.0473703	-0.0805447	0.962481	0.981399	0
NTRK3-AS1	1	1	4	11	0.5	0.153846	2	0.5	0.2	15	6	14	4	9	2	14	0	0	0	0.142857	-0.0473703	-0.0805447	0.962481	0.981399	0
NSG2	1	0	8	7	0.714286	0.5	4	0.5	0.25	15	12	12	6	5	3	12	0	0	0	0.166667	-0.0473703	-0.0805447	0.962481	0.981399	0
OR6C70	1	1	7	8	0.857143	0.666667	11	1	0.909091	15	18	14	5	6	9	14	0	0	0	0.285714	-0.0473703	-0.0805447	0.962481	0.981399	0
KRTDAP	1	1	7	8	0.857143	0.666667	5	1	0.833333	15	12	9	6	7	3	9	0	0	0	0.666667	-0.0473703	-0.0805447	0.962481	0.981399	0
CORT	1	0	8	7	0.857143	0.666667	7	0.666667	0.444444	15	15	11	5	6	7	11	0	0	0	0.545455	-0.0473703	-0.0805447	0.962481	0.981399	0
NUAK1	1	0	9	8	0.75	0.545455	8	0.875	0.7	17	17	12	8	6	5	12	0	0	0	0.166667	-0.0473703	-0.0805447	0.962481	0.981399	0
SCN10A	1	0	8	9	0.75	0.545455	5	0.8	0.666667	17	13	13	4	9	4	13	0	0	0	0.307692	-0.0473703	-0.0805447	0.962481	0.981399	0
KRTAP17-1	1	0	9	8	0.875	0.7	12	1	1	17	21	13	8	8	7	13	0	0	0	0.307692	-0.0473703	-0.0805447	0.962481	0.981399	0
CCDC182	1	1	8	10	0.75	0.5	5	0.8	0.571429	18	13	14	5	8	2	14	0	0	0	0.428571	-0.0473703	-0.0805447	0.962481	0.981399	0
TNFAIP6	1	1	8	10	0.875	0.636364	7	1	1	18	15	11	5	9	6	11	0	0	0	0.636364	-0.0473703	-0.0805447	0.962481	0.981399	0
KRT33A	1	0	8	10	0.875	0.636364	6	0.666667	0.5	18	14	14	4	9	6	14	0	0	0	0.285714	-0.0473703	-0.0805447	0.962481	0.981399	0
MEOX1	1	1	8	11	0.875	0.583333	10	0.75	0.5	19	18	18	4	9	9	18	0	0	0	0.444444	-0.0473703	-0.0805447	0.962481	0.981399	0
LRRC3C	1	0	9	10	0.888889	0.727273	9	0.888889	0.8	19	18	11	7	8	5	11	0	0	0	0.636364	-0.0473703	-0.0805447	0.962481	0.981399	0
SEMG1	1	1	9	11	0.666667	0.428571	8	0.714286	0.5	20	17	17	5	11	8	17	0	0	0	0.235294	-0.0473703	-0.0805447	0.962481	0.981399	0
FAM19A3	1	1	12	8	0.875	0.538462	8	1	0.727273	20	20	15	9	5	7	15	0	0	0	0.533333	-0.0473703	-0.0805447	0.962481	0.981399	0
SCGB1D2	1	1	9	11	0.888889	0.666667	11	0.666667	0.428571	20	20	19	7	9	9	19	0	0	0	0.210526	-0.0473703	-0.0805447	0.962481	0.981399	0
SLC17A2	1	0	9	11	0.888889	0.666667	7	1	0.777778	20	16	17	13	10	9	17	0	0	0	0.647059	-0.0473703	-0.0805447	0.962481	0.981399	0
SMCP	1	0	11	10	0.9	0.75	10	0.9	0.692308	21	21	14	11	7	6	14	0	0	0	0.214286	-0.0473703	-0.0805447	0.962481	0.981399	0
CAMK1G	1	0	12	10	0.8	0.571429	8	0.875	0.583333	22	20	16	12	7	7	16	0	0	0	0.375	-0.0473703	-0.0805447	0.962481	0.981399	0
OR52B6	1	1	10	12	0.9	0.692308	4	1	0.5	22	14	13	7	8	2	13	0	0	0	0.538462	-0.0473703	-0.0805447	0.962481	0.981399	0
KRTAP2-1	1	1	12	10	0.9	0.692308	8	1	0.615385	22	20	16	10	6	6	16	0	0	0	0.3125	-0.0473703	-0.0805447	0.962481	0.981399	0
OR2T6	1	0	10	12	0.9	0.692308	9	0.888889	0.8	22	19	13	9	7	4	13	0	0	0	0.153846	-0.0473703	-0.0805447	0.962481	0.981399	0
PCDHA3	1	0	11	12	0.727273	0.533333	15	1	0.666667	23	26	19	8	10	9	19	0	0	0	0.631579	-0.0473703	-0.0805447	0.962481	0.981399	0
LINC00690	1	0	12	11	0.818182	0.642857	6	1	0.666667	23	18	14	9	7	2	14	0	0	0	0.5	-0.0473703	-0.0805447	0.962481	0.981399	0
HKDC1	1	1	12	11	0.909091	0.769231	10	0.9	0.818182	23	22	14	8	8	9	14	0	0	0	0.785714	-0.0473703	-0.0805447	0.962481	0.981399	0
SCGB1D1	1	1	12	12	0.833333	0.714286	19	1	0.789474	24	31	23	8	11	15	23	0	0	0	0.347826	-0.0473703	-0.0805447	0.962481	0.981399	0
SLC17A3	1	0	15	11	0.818182	0.529412	12	1	0.75	26	27	18	15	6	6	18	0	0	0	0.555556	-0.0473703	-0.0805447	0.962481	0.981399	0
ZPBP2	1	0	14	12	0.916667	0.733333	9	0.888889	0.666667	26	23	17	8	9	6	17	0	0	0	0.470588	-0.0473703	-0.0805447	0.962481	0.981399	0
FAM159A	1	1	18	13	0.769231	0.47619	19	0.894737	0.708333	31	37	29	13	10	14	29	0	0	0	0.655172	-0.0473703	-0.0805447	0.962481	0.981399	0
AGXT2	1	0	17	14	0.928571	0.722222	12	1	0.705882	31	29	20	15	11	7	20	0	0	0	0.15	-0.0473703	-0.0805447	0.962481	0.981399	0
FCRL6	1	0	17	15	0.666667	0.454545	15	0.933333	0.636364	32	32	26	16	13	9	26	0	0	0	0.576923	-0.0473703	-0.0805447	0.962481	0.981399	0
FNDC1	1	0	17	15	0.8	0.6	15	0.666667	0.5	32	32	26	12	12	12	26	0	0	0	0.346154	-0.0473703	-0.0805447	0.962481	0.981399	0
TNNC2	1	1	15	17	0.866667	0.684211	13	1	1	32	28	21	11	13	9	21	0	0	0	0.904762	-0.0473703	-0.0805447	0.962481	0.981399	0
CD164L2	1	0	18	14	0.928571	0.684211	12	0.916667	0.611111	32	30	20	17	7	7	20	0	0	0	0.7	-0.0473703	-0.0805447	0.962481	0.981399	0
LCE6A	1	0	15	18	0.933333	0.736842	13	0.923077	0.857143	33	28	21	12	16	7	21	0	0	0	0.285714	-0.0473703	-0.0805447	0.962481	0.981399	0
ZNF503-AS1	1	1	17	17	0.941176	0.888889	20	0.882353	0.681818	34	37	27	9	16	18	27	0	0	0	0.518519	-0.0473703	-0.0805447	0.962481	0.981399	0
CHRNA9	1	1	17	18	0.764706	0.590909	11	0.909091	0.666667	35	28	26	11	17	8	26	0	0	0	0.615385	-0.0473703	-0.0805447	0.962481	0.981399	0
OR10P1	1	0	16	19	0.9375	0.75	14	0.928571	0.764706	35	30	23	12	16	11	23	0	0	0	0.391304	-0.0473703	-0.0805447	0.962481	0.981399	0
SOWAHA	1	0	22	16	0.8125	0.52	23	0.826087	0.633333	38	45	34	21	7	15	34	0	0	0	0.588235	-0.0473703	-0.0805447	0.962481	0.981399	0
SLC45A2	1	0	19	21	0.947368	0.818182	13	0.923077	0.75	40	32	22	15	16	8	22	0	0	0	0.227273	-0.0473703	-0.0805447	0.962481	0.981399	0
SPO11	1	1	21	22	0.666667	0.482759	10	0.5	0.25	43	31	33	14	17	6	33	0	0	0	0.575758	-0.0473703	-0.0805447	0.962481	0.981399	0
PDE1C	1	0	19	24	0.842105	0.592593	18	0.882353	0.75	43	37	33	18	22	17	33	0	0	0	0.151515	-0.0473703	-0.0805447	0.962481	0.981399	0
ESRRG	1	0	22	23	0.636364	0.451613	7	0.857143	0.315789	45	29	38	22	19	9	38	0	0	0	0.131579	-0.0473703	-0.0805447	0.962481	0.981399	0
TAS2R60	1	1	26	21	0.857143	0.62069	18	0.888889	0.615385	47	44	32	22	13	11	32	0	0	0	0.53125	-0.0473703	-0.0805447	0.962481	0.981399	0
KB-1460A1.2	1	0	25	24	0.75	0.580645	17	0.941176	0.64	49	42	35	19	19	11	35	0	0	0	0.828571	-0.0473703	-0.0805447	0.962481	0.981399	0
LINC00845	1	0	26	24	0.75	0.5625	17	0.941176	0.64	50	43	35	22	16	7	35	0	0	0	0.285714	-0.0473703	-0.0805447	0.962481	0.981399	0
ANKRD60	1	0	26	24	0.833333	0.666667	32	0.862069	0.694444	50	58	44	21	19	24	44	0	0	0	0.409091	-0.0473703	-0.0805447	0.962481	0.981399	0
OR1N2	1	0	24	29	0.833333	0.606061	16	0.8125	0.619048	53	40	37	13	27	15	37	0	0	0	0.108108	-0.0473703	-0.0805447	0.962481	0.981399	0
WDR64	1	1	30	29	0.862069	0.735294	22	0.909091	0.666667	59	52	36	26	17	9	36	0	0	0	0.472222	-0.0473703	-0.0805447	0.962481	0.981399	0
IFNLR1	1	0	33	28	0.75	0.525	17	0.882353	0.535714	61	50	42	25	21	8	42	0	0	0	0.452381	-0.0473703	-0.0805447	0.962481	0.981399	0
MYL2	1	1	27	35	0.740741	0.47619	29	0.740741	0.555556	62	56	57	20	27	20	57	0	0	0	0.350877	-0.0473703	-0.0805447	0.962481	0.981399	0
CYP3A43	1	1	32	31	0.935484	0.852941	27	0.888889	0.666667	63	59	41	25	23	18	41	0	0	0	0.780488	-0.0473703	-0.0805447	0.962481	0.981399	0
ATP6V1G3	1	1	36	31	0.903226	0.717949	19	0.947368	0.580645	67	55	41	28	15	11	41	0	0	0	0.439024	-0.0473703	-0.0805447	0.962481	0.981399	0
ALK	1	0	33	35	0.939394	0.837838	23	1	0.793103	68	56	41	26	26	12	41	0	0	0	0.243902	-0.0473703	-0.0805447	0.962481	0.981399	0
GRXCR2	1	0	34	35	0.911765	0.815789	26	0.961538	0.757576	69	60	44	23	25	21	44	0	0	0	0.568182	-0.0473703	-0.0805447	0.962481	0.981399	0
ELAVL4	1	0	31	39	0.83871	0.590909	30	0.766667	0.605263	70	61	53	25	32	19	53	0	0	0	0.188679	-0.0473703	-0.0805447	0.962481	0.981399	0
CEACAM20	1	0	36	35	0.828571	0.690476	35	0.857143	0.75	71	71	53	25	24	28	53	0	0	0	0.433962	-0.0473703	-0.0805447	0.962481	0.981399	0
KCNA10	1	0	34	38	0.852941	0.674419	23	0.913043	0.75	72	57	49	20	29	12	49	0	0	0	0.326531	-0.0473703	-0.0805447	0.962481	0.981399	0
CCDC33	1	0	38	34	0.911765	0.756098	30	0.866667	0.634146	72	68	52	27	24	22	52	0	0	0	0.326923	-0.0473703	-0.0805447	0.962481	0.981399	0
FAM71A	1	1	38	34	0.911765	0.756098	29	0.931034	0.72973	72	67	47	29	20	19	47	0	0	0	0.595745	-0.0473703	-0.0805447	0.962481	0.981399	0
LINC00272	1	0	44	38	0.894737	0.708333	30	0.866667	0.619048	82	74	55	34	21	16	55	0	0	0	0.436364	-0.0473703	-0.0805447	0.962481	0.981399	0
TCP11	1	0	41	43	0.829268	0.68	35	0.857143	0.652174	84	76	57	34	31	23	57	0	0	0	0.561404	-0.0473703	-0.0805447	0.962481	0.981399	0
SPATS1	1	1	46	44	0.886364	0.764706	40	0.925	0.804348	90	86	59	34	33	30	59	0	0	0	0.610169	-0.0473703	-0.0805447	0.962481	0.981399	0
DUPD1	1	0	50	42	0.857143	0.642857	49	0.918367	0.789474	92	99	64	44	30	31	64	0	0	0	0.5	-0.0473703	-0.0805447	0.962481	0.981399	0
IL19	1	1	50	53	0.96	0.872727	37	0.945946	0.777778	103	87	60	36	32	17	60	0	0	0	0.633333	-0.0473703	-0.0805447	0.962481	0.981399	0
ABCD2	1	0	61	59	0.728814	0.558442	28	0.857143	0.45283	120	89	89	40	47	17	89	0	0	0	0.224719	-0.0473703	-0.0805447	0.962481	0.981399	0
LYPD6B	1	0	60	62	0.916667	0.820896	51	0.960784	0.816667	122	111	70	56	47	25	70	0	0	0	0.142857	-0.0473703	-0.0805447	0.962481	0.981399	0
LRRC72	1	0	66	65	0.907692	0.819444	75	0.915493	0.802469	131	141	90	55	44	58	90	0	0	0	0.333333	-0.0473703	-0.0805447	0.962481	0.981399	0
GOLT1A	1	0	63	73	0.968254	0.813333	53	0.867925	0.69697	136	116	92	40	56	41	92	0	0	0	0.48913	-0.0473703	-0.0805447	0.962481	0.981399	0
OPTC	1	0	78	85	0.935897	0.811111	66	0.863636	0.730769	163	144	103	55	71	43	103	0	0	0	0.456311	-0.0473703	-0.0805447	0.962481	0.981399	0
BACH1-IT3	1	1	89	94	0.853933	0.71028	59	0.881356	0.658228	183	148	123	56	72	43	123	0	0	0	0.439024	-0.0473703	-0.0805447	0.962481	0.981399	0
LINC00380	1	0	246	236	0.800847	0.645051	149	0.932886	0.601732	482	395	316	201	157	76	316	0	0	0	0.708861	-0.0473703	-0.0805447	0.962481	0.981399	0
IGLL5	1	1	355	374	0.969014	0.893506	305	0.957377	0.874251	729	660	406	290	305	217	406	0	0	0	0.743842	-0.0473703	-0.0805447	0.962481	0.981399	0
TDRD15	1	0	3	1	0	0	3	0.666667	0.4	4	6	6	3	1	2	6	0.005	0	0	0.166667	-0.0332123	-0.0663927	0.974774	0.985991	0.00166667
PLA2G2D	1	0	10	10	0.9	0.818182	6	1	0.6	20	16	11	10	5	3	11	0.005	0	0	0.454545	-0.0332123	-0.0663927	0.974774	0.985991	0.00166667
KRT72	1	0	15	13	0.846154	0.647059	13	0.923077	0.8	28	28	18	12	11	11	18	0	0	0.005	0.666667	-0.0473703	-0.0944671	0.962481	0.981399	0.00166667
ZBTB8B	1	0	16	13	0.923077	0.705882	17	0.933333	0.777778	29	33	21	11	10	11	21	0	0.005	0	0.52381	-0.0664817	-0.0805447	0.962481	0.981399	0.00166667
C6orf223	1	1	17	17	0.941176	0.888889	17	0.941176	0.842105	34	34	21	15	9	8	21	0	0	0.005	0.857143	-0.0473703	-0.0944671	0.962481	0.981399	0.00166667
PRPH2	1	1	20	24	0.95	0.76	15	0.857143	0.705882	44	35	28	12	16	7	28	0	0	0.005	0.642857	-0.0473703	-0.100295	0.962481	0.981399	0.00166667
LMOD2	1	1	28	22	0.954545	0.724138	24	0.875	0.636364	50	52	36	25	11	15	36	0	0.005	0	0.666667	-0.0664817	-0.0805447	0.962481	0.981399	0.00166667
TSPEAR	1	1	4	3	0.666667	0.4	7	0.857143	0.75	7	11	9	4	3	5	9	0.01	0	0	0.888889	-0.019777	-0.0529552	0.984432	0.988354	0.00333333
DSP	1	0	4	3	0.666667	0.4	4	0.5	0.333333	7	8	7	4	1	3	7	0	0	0.01	0.571429	-0.0473703	-0.120006	0.962481	0.981399	0.00333333
CHRNA1	1	0	4	4	0.75	0.6	3	0.333333	0.2	8	7	7	3	3	3	7	0.01	0	0	0.571429	-0.015317	-0.0476555	0.986567	0.99077	0.00333333
NPFFR1	1	1	8	11	0.875	0.583333	7	0.714286	0.5	19	15	15	6	9	5	15	0.005	0.005	0	0.333333	-0.0523238	-0.0663927	0.962481	0.985991	0.00333333
TMPRSS3	1	1	12	12	0.75	0.6	9	0.777778	0.583333	24	21	20	9	9	8	20	0.005	0	0.005	0.75	-0.0332123	-0.0861428	0.974774	0.981399	0.00333333
LINC00410	1	0	26	26	0.807692	0.677419	26	0.846154	0.709677	52	52	38	21	23	16	38	0	0	0.01	0.789474	-0.0473703	-0.107711	0.962481	0.981399	0.00333333
C6orf99	1	0	3	3	0.666667	0.5	3	1	1	6	6	4	2	3	2	4	0.015	0	0	0.5	-0.00702218	-0.0401905	0.993975	0.99188	0.005
TREML4	1	0	6	5	0.8	0.571429	7	1	0.714286	11	13	10	4	5	4	10	0	0	0.015	0.5	-0.0473703	-0.120317	0.962481	0.981399	0.005
SLC22A2	1	1	9	6	0.833333	0.5	6	0.833333	0.555556	15	15	12	6	5	4	12	0.015	0	0	0.25	0.000874091	-0.0310768	0.998912	0.992532	0.005
KCNH1	1	0	11	11	0.727273	0.571429	5	1	0.625	22	16	14	6	9	4	14	0.01	0	0.005	0.571429	-0.019777	-0.0668775	0.984432	0.985991	0.005
EHF	1	1	19	18	0.833333	0.681818	10	0.9	0.529412	37	29	25	12	14	7	25	0.005	0	0.01	0.6	-0.0332123	-0.0935591	0.974774	0.981399	0.005
RPEL1	1	0	3	2	0.5	0.25	2	1	0.666667	5	5	4	3	1	0	4	0	0	0.02	0.5	-0.0473703	-0.159262	0.962481	0.981399	0.00666667
PLEKHG5	1	1	3	5	0.666667	0.333333	7	1	1	8	10	11	3	4	6	11	0.015	0.005	0	0.909091	-0.0261336	-0.0401905	0.980397	0.99188	0.00666667
KIF5C	1	0	4	5	0.75	0.5	3	1	0.75	9	7	6	4	4	2	6	0	0	0.02	0.5	-0.0473703	-0.153483	0.962481	0.981399	0.00666667
CCDC153	1	0	6	6	0.833333	0.714286	4	0.75	0.5	12	10	8	5	5	4	8	0	0	0.02	0.75	-0.0473703	-0.159262	0.962481	0.981399	0.00666667
ASZ1	1	0	9	10	0.777778	0.583333	7	0.857143	0.666667	19	16	13	5	8	5	13	0.005	0	0.015	0.307692	-0.0332123	-0.106165	0.974774	0.981399	0.00666667
SLC9C2	1	0	18	17	0.941176	0.842105	13	0.923077	0.705882	35	31	20	15	10	5	20	0	0.01	0.01	0.55	-0.0855747	-0.107711	0.962481	0.981399	0.00666667
CPA4	1	0	19	17	0.882353	0.714286	16	0.875	0.7	36	35	25	15	16	14	25	0	0.01	0.01	0.64	-0.0855747	-0.107711	0.962481	0.981399	0.00666667
CLDN14	1	0	32	31	0.935484	0.852941	28	0.964286	0.84375	63	60	40	30	18	15	40	0.01	0	0.01	0.275	-0.019777	-0.0801216	0.984432	0.981534	0.00666667
SULT2A1	1	1	4	4	0.75	0.6	4	1	0.8	8	8	6	3	3	3	6	0	0.025	0	0.666667	-0.14262	-0.0805447	0.962481	0.981399	0.00833333
TTBK1	1	1	4	4	0.75	0.6	6	1	0.833333	8	10	6	4	4	5	6	0.015	0	0.01	1	-0.00702218	-0.0738302	0.993975	0.985991	0.00833333
FAM170B	1	1	6	5	0.8	0.571429	6	1	0.857143	11	12	8	6	2	3	8	0.025	0	0	0.625	0.0317456	0.00226368	0.976386	0.998551	0.00833333
SULF2	1	0	8	7	0.571429	0.363636	4	0.75	0.375	15	12	12	7	4	1	12	0	0.01	0.015	0.25	-0.0855747	-0.120317	0.962481	0.981399	0.00833333
PCDHGA8	1	0	7	10	0.857143	0.545455	9	1	0.9	17	16	14	7	8	7	14	0.02	0	0.005	0.714286	0.00509167	-0.0419821	0.993975	0.99188	0.00833333
PTGES	1	1	87	81	0.950617	0.846154	81	0.975309	0.877778	168	168	101	78	67	63	101	0	0.025	0	0.782178	-0.14262	-0.0805447	0.962481	0.981399	0.00833333
CYP4F11	1	0	1	1	0	0	0	NA	0	2	1	2	1	1	0	2	0.025	0	0.005	0.5	0.0169038	-0.0304488	0.986038	0.992532	0.01
MAB21L3	1	0	6	6	0.833333	0.714286	4	0.75	0.5	12	10	8	4	5	3	8	0	0.005	0.025	0.25	-0.0664817	-0.159592	0.962481	0.981399	0.01
KMO	1	1	9	9	0.777778	0.636364	8	0.75	0.6	18	17	13	8	9	6	13	0.01	0	0.02	0.846154	-0.019777	-0.131672	0.984432	0.981399	0.01
GIMAP7	1	0	30	34	0.8	0.6	27	0.925926	0.757576	64	57	46	22	28	21	46	0	0	0.03	0.304348	-0.0473703	-0.154669	0.962481	0.981399	0.01
TRIM2	1	0	51	54	0.862745	0.721311	37	0.837838	0.645833	105	88	77	35	47	31	77	0.01	0.01	0.01	0.324675	-0.0579814	-0.0924162	0.962481	0.981399	0.01
KLHL41	1	1	63	66	0.888889	0.767123	45	1	0.75	129	108	77	52	48	24	77	0.03	0	0	0.506494	0.0364229	0.00421361	0.974774	0.998539	0.01
F13B	1	1	3	4	0.666667	0.4	3	0.666667	0.5	7	6	7	2	3	2	7	0.02	0.015	0	0.285714	-0.0521743	-0.0280597	0.962481	0.992532	0.0116667
MYO1A	1	1	4	4	0.5	0.333333	2	1	0.5	8	6	6	3	4	1	6	0.005	0.03	0	1	-0.115443	-0.0663927	0.962481	0.985991	0.0116667
SSMEM1	1	1	4	4	0.75	0.6	2	1	0.666667	8	6	5	3	3	1	5	0	0	0.035	1	-0.0473703	-0.217478	0.962481	0.981399	0.0116667
ZNF750	1	0	5	5	0.8	0.666667	7	0.833333	0.625	10	12	8	3	4	6	8	0	0.005	0.03	0.75	-0.0664817	-0.179138	0.962481	0.981399	0.0116667
TREML1	1	0	13	13	0.846154	0.733333	8	0.875	0.777778	26	21	16	7	10	4	16	0.025	0	0.01	0.5	0.0169038	-0.0436929	0.986038	0.99188	0.0116667
FAM155A	1	1	28	21	0.952381	0.689655	12	0.916667	0.423077	49	40	31	24	12	5	31	0.01	0	0.025	0.548387	-0.019777	-0.132003	0.984432	0.981399	0.0116667
HBB	1	0	45	47	0.911111	0.803922	35	0.941176	0.864865	92	80	56	29	39	21	56	0	0	0.035	0.607143	-0.0473703	-0.165038	0.962481	0.981399	0.0116667
SLC22A7	1	0	24	23	0.869565	0.740741	19	0.894737	0.708333	47	43	33	16	16	16	33	0	0.035	0.005	0.606061	-0.180353	-0.0944671	0.962481	0.981399	0.0133333
OR6A2	1	0	5	5	0.8	0.666667	5	1	0.8	10	10	7	4	2	2	7	0	0	0.045	0.142857	-0.0473703	-0.237098	0.962481	0.981399	0.015
HPCAL4	1	0	21	20	0.8	0.64	14	1	0.777778	41	35	26	17	15	8	26	0.005	0.015	0.025	0.192308	-0.0852809	-0.164634	0.962481	0.981399	0.015
AP003774.4	1	0	4	4	0.75	0.6	4	0.75	0.6	8	8	7	3	3	4	7	0.015	0	0.035	0.428571	-0.00702218	-0.171464	0.993975	0.981399	0.0166667
PCDHGC3	1	0	5	5	0.8	0.666667	5	1	1	10	10	7	4	5	4	7	0.02	0	0.03	0.714286	0.00509167	-0.102184	0.993975	0.981399	0.0166667
MCMDC2	1	1	11	7	0.857143	0.5	4	1	0.5	18	15	12	8	5	1	12	0.015	0.01	0.025	0.25	-0.0452266	-0.126277	0.966724	0.981399	0.0166667
C4BPB	1	1	10	9	0.888889	0.727273	7	1	0.777778	19	17	11	9	6	3	11	0	0.05	0	0.909091	-0.235983	-0.0805447	0.962481	0.981399	0.0166667
RGL1	1	0	12	9	0.888889	0.615385	16	1	0.8125	21	28	18	11	7	9	18	0.01	0	0.04	0.277778	-0.0172548	-0.179837	0.986038	0.981399	0.0166667
ZFP37	1	0	12	11	0.818182	0.642857	6	0.5	0.3	23	18	17	6	9	5	17	0.005	0	0.045	0.117647	-0.031405	-0.196711	0.976386	0.981399	0.0166667
OPN1SW	1	1	19	17	0.941176	0.8	17	1	0.944444	36	36	23	14	13	11	23	0	0.01	0.04	0.695652	-0.0855747	-0.174942	0.962481	0.981399	0.0166667
GIF	1	0	18	19	0.888889	0.761905	10	1	0.769231	37	28	21	10	18	5	21	0.05	0	0	0.47619	0.100181	0.0726907	0.962481	0.985991	0.0166667
LINC00880	1	0	118	125	0.932203	0.827068	87	0.942529	0.780952	243	205	140	96	90	55	140	0.02	0.03	0	0.635714	-0.0970012	-0.0144319	0.962481	0.99499	0.0166667
CD1A	1	0	5	6	0.6	0.375	4	1	0.8	11	9	8	5	5	2	8	0.03	0	0.025	0.375	0.0460455	-0.081134	0.966384	0.982088	0.0183333
AP1M2	1	1	17	16	0.9375	0.833333	12	1	0.857143	33	29	18	13	11	6	18	0.025	0	0.03	0.555556	0.0169038	-0.090651	0.986038	0.981399	0.0183333
CYP4B1	1	0	18	21	0.833333	0.625	20	0.947368	0.857143	39	38	32	13	16	14	32	0	0	0.055	0.15625	-0.0473703	-0.202119	0.962481	0.981399	0.0183333
CHST5	1	0	4	4	0.75	0.6	4	1	0.8	8	8	6	3	2	4	6	0.04	0.015	0.005	0.5	-0.00599265	0.0027227	0.993975	0.998551	0.02
DIO1	1	1	17	15	0.866667	0.684211	18	0.833333	0.714286	32	35	24	15	10	11	24	0.01	0	0.05	0.416667	-0.019777	-0.221275	0.984432	0.981399	0.02
PP2D1	1	0	18	19	0.888889	0.761905	18	0.888889	0.727273	37	36	28	14	10	14	28	0	0.06	0	0.535714	-0.177349	-0.0805447	0.962481	0.981399	0.02
FGF12	1	0	1	1	0	0	1	1	1	2	2	3	2	1	0	3	0.015	0.045	0.005	0.333333	-0.177249	-0.0541129	0.962481	0.988354	0.0216667
POU4F3	1	0	2	2	0.5	0.333333	8	1	0.375	4	10	10	1	2	7	10	0.015	0.05	0	0.5	-0.195635	-0.0401905	0.962481	0.99188	0.0216667
GPR84	1	1	10	10	0.9	0.818182	6	1	0.6	20	16	11	10	6	3	11	0.05	0	0.015	0.909091	0.0864837	0.0136657	0.962481	0.995276	0.0216667
MYOG	1	1	12	10	0.9	0.692308	11	0.909091	0.833333	22	23	15	9	8	9	15	0.02	0	0.045	0.333333	0.00509167	-0.131923	0.993975	0.981399	0.0216667
GHR	1	1	7	7	0.857143	0.75	3	1	0.75	14	10	9	4	8	3	9	0.015	0.045	0.01	0.333333	-0.177249	-0.067357	0.962481	0.985991	0.0233333
DKK4	1	0	11	11	0.818182	0.692308	5	1	0.555556	22	16	13	7	9	4	13	0.055	0	0.015	0.615385	0.113059	0.046166	0.962481	0.99188	0.0233333
CALD1	1	1	5	5	0.8	0.666667	2	1	0.5	10	7	7	5	4	2	7	0	0	0.08	0.857143	-0.0473703	-0.240322	0.962481	0.981399	0.0266667
OR52H1	1	0	7	5	0.8	0.5	2	1	0.333333	12	9	8	6	3	0	8	0	0	0.08	0.375	-0.0473703	-0.341609	0.962481	0.981399	0.0266667
MYOM1	1	1	11	13	0.909091	0.714286	10	0.8	0.666667	24	21	18	7	10	7	18	0	0.08	0	0.5	-0.249862	-0.0805447	0.962481	0.981399	0.0266667
CRYM	1	1	22	23	0.863636	0.730769	14	1	0.736842	45	36	27	16	15	9	27	0.07	0	0.01	0.444444	0.150683	0.0967057	0.962481	0.981399	0.0266667
NRCAM	1	0	71	67	0.910448	0.792208	49	0.938776	0.69697	138	120	85	62	39	21	85	0.025	0.05	0.005	0.517647	-0.171709	-0.0304488	0.962481	0.992532	0.0266667
CACNB4	1	0	3	2	0.5	0.25	0	NA	0	5	3	4	3	1	0	4	0.015	0.045	0.025	0	-0.177249	-0.103408	0.962481	0.981399	0.0283333
KIF6	1	0	7	7	0.714286	0.555556	5	0.6	0.375	14	12	12	4	8	5	12	0.06	0	0.025	0.166667	0.0949333	-0.00448387	0.962481	0.998539	0.0283333
DNAJC28	1	1	10	6	0.833333	0.454545	6	0.833333	0.454545	16	16	12	9	2	3	12	0.02	0	0.065	0.666667	0.00509167	-0.20949	0.993975	0.981399	0.0283333
FAM166B	1	0	11	10	0.8	0.615385	7	0.714286	0.416667	21	18	14	9	6	3	14	0.045	0.04	0	0.428571	-0.0893188	0.0273898	0.962481	0.992532	0.0283333
CELA2A	1	1	17	18	0.941176	0.842105	15	1	0.9375	35	32	19	16	10	6	19	0.015	0.02	0.05	0.842105	-0.0833066	-0.153105	0.962481	0.981399	0.0283333
PFN4	1	0	21	16	0.875	0.608696	18	0.888889	0.695652	37	39	28	17	10	11	28	0	0	0.085	0.5	-0.0473703	-0.396602	0.962481	0.981399	0.0283333
KRT15	1	0	1	1	0	0	1	1	1	2	2	2	1	1	0	2	0	0.08	0.01	0.5	-0.267646	-0.120006	0.962481	0.981399	0.03
JAM2	1	0	5	4	0.75	0.5	2	1	0.4	9	7	6	5	1	1	6	0.055	0.02	0.015	0.333333	0.0181553	0.0144584	0.986038	0.995276	0.03
AQP9	1	1	8	10	0.875	0.636364	6	0.833333	0.714286	18	14	12	5	8	3	12	0.045	0.035	0.01	0.75	-0.0498041	0.0134622	0.96383	0.995276	0.03
S1PR5	1	1	8	10	0.875	0.636364	9	1	0.888889	18	17	14	6	8	9	14	0.01	0.075	0.01	0.857143	-0.204819	-0.0801216	0.962481	0.981534	0.0316667
PGC	1	1	150	154	0.9	0.798817	123	0.886179	0.756944	304	273	187	116	129	95	187	0	0.095	0	0.593583	-0.231263	-0.0805447	0.962481	0.981399	0.0316667
SYTL2	1	0	8	9	0.75	0.545455	7	0.857143	0.666667	17	15	15	8	6	8	15	0.09	0	0.01	0.266667	0.198531	0.129598	0.962481	0.981399	0.0333333
KCNJ9	1	0	22	24	0.909091	0.769231	17	0.823529	0.583333	46	39	29	19	14	12	29	0.035	0.03	0.035	0.62069	-0.0741791	-0.104704	0.962481	0.981399	0.0333333
LY86	1	1	43	37	0.972973	0.818182	37	0.945946	0.777778	80	80	51	35	22	15	51	0.05	0	0.05	0.568627	0.100181	-0.0402242	0.962481	0.992532	0.0333333
PGBD3	1	1	186	186	0.844086	0.730233	133	0.924812	0.706897	372	319	240	142	132	69	240	0.015	0.015	0.07	0.383333	-0.0467967	-0.230622	0.964842	0.981399	0.0333333
SPATA25	1	1	8	10	0.875	0.636364	9	1	0.777778	18	17	13	6	8	7	13	0	0.035	0.07	0.923077	-0.180353	-0.225946	0.962481	0.981399	0.035
PNLDC1	1	1	14	15	0.928571	0.8125	18	0.941176	0.842105	29	32	23	10	12	14	23	0.02	0.065	0.02	0.652174	-0.238042	-0.0798378	0.962481	0.982184	0.035
KCNMB1	1	0	3	3	0.666667	0.5	1	1	1	6	4	4	1	3	1	4	0.065	0	0.045	0.5	0.115585	-0.0232966	0.962481	0.994334	0.0366667
HUS1B	1	1	4	4	0.5	0.333333	2	1	0.666667	8	6	6	3	3	0	6	0.035	0.01	0.065	0.166667	0.021825	-0.218714	0.984432	0.981399	0.0366667
EID2B	1	1	9	9	0.888889	0.8	9	0.888889	0.8	18	18	11	9	5	7	11	0.02	0.055	0.035	1	-0.151026	-0.160754	0.962481	0.981399	0.0366667
DTNA	1	0	14	15	0.857143	0.705882	5	1	0.384615	29	19	23	17	12	5	23	0.045	0.07	0	0.173913	-0.186388	0.0378875	0.962481	0.992532	0.0383333
CXCL10	1	0	5	4	0.75	0.5	4	0.75	0.6	9	9	7	4	3	2	7	0.05	0	0.07	0.428571	0.073404	-0.107417	0.962481	0.981399	0.04
KRBOX1	1	0	7	6	0.833333	0.625	4	1	0.571429	13	11	8	7	4	3	8	0.02	0.1	0	0.625	-0.330981	-0.0280597	0.962481	0.992532	0.04
NUAK2	1	0	24	22	0.909091	0.769231	21	0.857143	0.72	46	45	32	18	20	16	32	0.025	0.085	0.015	0.59375	-0.227184	-0.0375089	0.962481	0.992532	0.0416667
LMOD1	1	0	25	25	0.88	0.785714	22	1	0.846154	50	47	34	16	23	17	34	0.025	0.04	0.06	0.617647	-0.091147	-0.225325	0.962481	0.981399	0.0416667
CHN1	1	1	29	27	0.888889	0.75	20	0.95	0.76	56	49	35	23	24	12	35	0.065	0	0.065	0.342857	0.137287	-0.100778	0.962481	0.981399	0.0433333
CD247	1	1	33	41	0.939394	0.72093	41	0.941176	0.744186	74	74	54	21	34	35	54	0.015	0.04	0.08	0.574074	-0.158757	-0.293079	0.962481	0.981399	0.045
CDHR3	1	1	38	37	0.891892	0.785714	28	0.857143	0.685714	75	66	47	28	23	14	47	0.13	0	0.01	0.446809	0.255434	0.178013	0.962481	0.981399	0.0466667
LINC00886	1	0	8	6	0.833333	0.555556	6	1	0.75	14	14	9	8	4	4	9	0.05	0.065	0.03	0.888889	-0.16973	-0.0606097	0.962481	0.988354	0.0483333
LURAP1	1	1	9	6	0.833333	0.5	4	1	0.444444	15	13	11	8	3	2	11	0.015	0	0.13	0.454545	-0.00702218	-0.398533	0.993975	0.981399	0.0483333
NODAL	1	1	13	13	0.923077	0.857143	7	0.857143	0.666667	26	20	17	8	9	6	17	0.035	0.09	0.02	0.705882	-0.136402	-0.0460329	0.962481	0.99188	0.0483333
CDC42-IT1	1	1	23	20	0.8	0.592593	14	0.928571	0.590909	43	37	29	17	16	9	29	0	0.025	0.12	0.62069	-0.1106	-0.485398	0.962481	0.981399	0.0483333
ZNF648	1	1	4	4	0.75	0.6	1	1	0.25	8	5	5	4	2	0	5	0.05	0.025	0.09	0.4	0.0049318	-0.24543	0.994559	0.981399	0.055
TMCO4	1	0	7	5	0.6	0.333333	8	1	0.727273	12	15	15	5	5	7	15	0.035	0.01	0.13	0.6	0.0128067	-0.396467	0.990473	0.981399	0.0583333
LINC00877	1	0	6	4	0.5	0.25	6	0.8	0.571429	10	12	11	4	4	3	11	0.13	0.015	0.035	0.727273	0.225995	0.16566	0.962481	0.981399	0.06
LRP11	1	1	7	7	0.857143	0.75	7	0.857143	0.666667	14	14	10	6	5	5	10	0.065	0.065	0.05	0.8	-0.0894826	-0.0758375	0.962481	0.985991	0.06
DAB2IP	1	1	14	13	0.846154	0.6875	7	1	0.7	27	21	17	9	10	4	17	0.06	0.025	0.095	0.294118	0.0233507	-0.0936716	0.984432	0.981399	0.06
APOA2	1	1	56	58	0.964286	0.9	41	0.902439	0.822222	114	97	65	36	47	29	65	0.145	0	0.04	0.584615	0.318542	0.191349	0.962481	0.981399	0.0616667
LAMC3	1	0	212	218	0.948113	0.877729	154	0.948052	0.756477	430	366	242	177	178	101	242	0.05	0.03	0.11	0.57438	-0.0407475	-0.2503	0.974103	0.981399	0.0633333
DCHS1	1	1	37	35	0.971429	0.894737	33	0.969697	0.820513	72	70	41	30	26	23	41	0.09	0.03	0.075	0.707317	0.0692231	-0.0283897	0.962481	0.993256	0.065
PCDH12	1	0	3	4	0.666667	0.4	4	1	0.8	7	7	7	3	3	4	7	0.095	0.065	0.05	0.857143	0.022491	0.0672109	0.984871	0.988354	0.07
PDE7B	1	0	7	10	0.857143	0.545455	7	0.857143	0.75	17	14	15	4	10	7	15	0.1	0.07	0.04	0.266667	-0.0762685	0.0489593	0.962481	0.99188	0.07
KIAA1324	1	1	8	7	0.857143	0.666667	6	0.833333	0.714286	15	14	12	5	5	4	12	0.035	0.125	0.06	1	-0.3395	-0.202814	0.962481	0.981399	0.0733333
S100A9	1	1	2	1	0	0	1	1	0.5	3	3	3	2	1	0	3	0.1	0.11	0.025	0.666667	-0.184645	0.0731844	0.962481	0.985991	0.0783333
UNC5CL	1	0	2	5	0.5	0.166667	4	0.75	0.6	7	6	8	2	5	4	8	0.14	0.05	0.045	0.375	0.123174	0.182816	0.962481	0.981399	0.0783333
ARTN	1	0	127	117	0.897436	0.755396	79	0.898734	0.586777	244	206	156	103	70	43	156	0.115	0.085	0.035	0.429487	-0.0618689	0.0636766	0.962481	0.988354	0.0783333
SLC9B1	1	1	8	8	0.875	0.777778	4	1	0.666667	16	12	9	5	6	3	9	0.085	0.095	0.06	0.777778	-0.149397	0.0109948	0.962481	0.996952	0.08
C10orf107	1	0	14	14	0.928571	0.866667	12	1	0.916667	28	26	18	9	10	9	18	0.065	0.13	0.045	0.555556	-0.201068	-0.0499431	0.962481	0.99188	0.08
MYOZ1	1	0	9	12	0.888889	0.615385	6	1	0.75	21	15	15	8	10	6	15	0.16	0.085	0.005	0.733333	0.0702225	0.300344	0.962481	0.981399	0.0833333
PRSS23	1	0	2	2	0.5	0.333333	2	1	1	4	4	3	2	2	0	3	0.01	0.195	0.05	0.666667	-0.534728	-0.22864	0.962481	0.981399	0.085
PCDHGA4	1	1	5	5	0.8	0.666667	4	1	0.8	10	9	7	4	5	2	7	0.04	0.06	0.155	0.714286	-0.0915315	-0.347713	0.962481	0.981399	0.085
STC1	1	1	28	29	0.678571	0.5	26	0.625	0.428571	57	54	49	19	24	17	49	0.115	0.055	0.085	0.122449	0.136998	-0.0208961	0.962481	0.99499	0.085
SERPIND1	1	1	165	157	0.936306	0.84	121	0.983471	0.793333	322	286	181	141	119	79	181	0.06	0.07	0.125	0.972376	-0.051497	-0.314717	0.964351	0.981399	0.085
MYH14	1	1	3	2	0.5	0.25	3	0.666667	0.5	5	6	5	3	1	1	5	0.04	0.115	0.105	0.6	-0.240243	-0.227196	0.962481	0.981399	0.0866667
ZNF502	1	0	31	30	0.866667	0.742857	17	1	0.62963	61	48	39	22	21	12	39	0.065	0.115	0.08	0.461538	-0.163168	-0.183368	0.962481	0.981399	0.0866667
USP50	1	0	6	9	0.833333	0.5	3	1	0.75	15	9	11	2	8	2	11	0.165	0.085	0.015	0.363636	-0.00810634	0.207777	0.993975	0.981399	0.0883333
CPNE5	1	0	14	13	0.923077	0.8	9	1	0.642857	27	23	18	13	8	7	18	0.16	0.01	0.095	0.833333	0.319797	0.139529	0.962481	0.981399	0.0883333
OGDHL	1	1	19	19	0.842105	0.727273	17	0.823529	0.666667	38	36	27	15	13	9	27	0.19	0.015	0.06	0.333333	0.336349	0.192431	0.962481	0.981399	0.0883333
ENPP4	1	0	3	2	0.5	0.25	0	NA	0	5	3	4	3	2	0	4	0.12	0.025	0.125	0.25	0.123963	-0.0544426	0.962481	0.99188	0.09
SPOCD1	1	1	5	5	0.8	0.666667	4	1	0.8	10	9	6	4	5	4	6	0.005	0.13	0.135	1	-0.389742	-0.446295	0.962481	0.981399	0.09
CCR4	1	0	13	12	0.75	0.5625	7	1	0.636364	25	20	16	9	10	4	16	0.14	0.04	0.09	0.75	0.132374	0.067465	0.962481	0.988354	0.09
LIPC	1	0	16	17	0.8125	0.65	17	0.9375	0.833333	33	33	24	13	14	13	24	0.11	0.14	0.02	0.541667	-0.167564	0.155037	0.962481	0.981399	0.09
TSSK2	1	1	44	43	0.930233	0.851064	38	0.973684	0.822222	87	82	49	41	23	21	49	0.05	0.205	0.015	0.959184	-0.273187	0.0329181	0.962481	0.992532	0.09
AOC1	1	0	5	5	0.6	0.428571	4	0.75	0.6	10	9	8	4	5	4	8	0.18	0	0.095	0.375	0.314327	0.0902387	0.962481	0.985991	0.0916667
CD70	1	1	3	3	0.666667	0.5	5	1	1	6	8	6	3	3	4	6	0.135	0.125	0.025	0.833333	-0.0926962	0.189863	0.962481	0.981399	0.095
MRAP	1	0	9	8	0.875	0.7	5	0.8	0.444444	17	14	11	8	4	3	11	0	0.29	0	0.454545	-0.497182	-0.0805447	0.962481	0.981399	0.0966667
KCP	1	1	14	10	0.9	0.6	13	0.769231	0.588235	24	27	18	13	7	9	18	0.06	0.16	0.07	0.833333	-0.35604	-0.100244	0.962481	0.981399	0.0966667
SCUBE3	1	0	54	60	0.851852	0.676471	67	0.9	0.739726	114	121	95	39	51	57	95	0.095	0.08	0.115	0.473684	-0.0608048	-0.150871	0.962481	0.981399	0.0966667
SCN2A	1	0	10	9	0.666667	0.461538	8	1	0.8	19	18	14	10	6	5	14	0.06	0.16	0.075	0.428571	-0.21718	-0.150232	0.962481	0.981399	0.0983333
LINC01150	1	0	5	4	0.75	0.5	3	1	0.75	9	8	6	4	2	0	6	0.17	0	0.13	0.666667	0.298149	0.0272798	0.962481	0.994522	0.1
MYLK2	1	1	8	7	0.714286	0.5	7	1	0.777778	15	15	12	7	7	4	12	0.055	0.165	0.08	0.75	-0.335105	-0.231972	0.962481	0.981399	0.1
EPM2A	1	1	5	5	0.8	0.666667	3	1	0.75	10	8	6	4	4	1	6	0.13	0.07	0.105	1	0.025548	0.0430832	0.984432	0.992532	0.101667
PTH2R	1	1	6	5	0.8	0.571429	2	1	0.333333	11	8	9	4	3	2	9	0.16	0.08	0.07	0.555556	0.0783221	0.127841	0.962481	0.981399	0.103333
SLC2A10	1	1	21	18	0.888889	0.695652	15	0.866667	0.565217	39	36	27	19	12	8	27	0.195	0.005	0.115	0.518519	0.348652	0.117919	0.962481	0.981399	0.105
C6orf183	1	1	10	7	0.857143	0.545455	8	1	0.8	17	18	12	9	3	4	12	0.175	0.045	0.1	0.75	0.218787	0.134583	0.962481	0.981399	0.106667
PTPRR	1	0	11	14	0.909091	0.666667	10	0.8	0.666667	25	21	16	10	11	5	16	0.095	0.135	0.09	0.375	-0.0431071	-0.0743313	0.974774	0.986379	0.106667
ARG1	1	0	2	2	0.5	0.333333	2	1	1	4	4	3	2	1	1	3	0	0.26	0.07	0.333333	-0.456325	-0.34912	0.962481	0.981399	0.11
SIGLEC7	1	0	12	14	0.833333	0.625	10	1	0.833333	26	22	19	9	10	5	19	0.025	0.25	0.055	0.578947	-0.39115	-0.121908	0.962481	0.981399	0.11
DSE	1	0	15	21	0.866667	0.565217	8	1	0.615385	36	23	24	14	19	8	24	0.15	0.04	0.15	0.416667	0.120495	-0.0228834	0.962481	0.99499	0.113333
AKT3	1	0	9	10	0.777778	0.583333	6	0.833333	0.555556	19	15	13	8	7	3	13	0.16	0.07	0.12	0.384615	0.0766701	0.0705263	0.962481	0.988354	0.116667
KIAA1217	1	0	10	9	0.888889	0.727273	4	1	0.444444	19	14	16	14	9	8	16	0.175	0.07	0.105	0.375	0.118755	0.134662	0.962481	0.981399	0.116667
TMEM117	1	1	8	6	0.666667	0.4	5	0.8	0.444444	14	13	10	8	3	2	10	0.115	0.07	0.17	0.5	-0.0107896	-0.268503	0.993975	0.981399	0.118333
MIP	1	0	20	16	0.9375	0.714286	14	0.857143	0.521739	36	34	25	19	10	11	25	0.04	0.135	0.19	0.72	-0.364746	-0.337609	0.962481	0.981399	0.121667
PSD3	1	0	9	7	0.714286	0.454545	7	0.571429	0.363636	16	16	15	7	6	5	15	0.2	0.05	0.125	0.266667	0.19974	0.126185	0.962481	0.981399	0.125
PYROXD1	1	0	3	4	0.666667	0.4	1	1	0.333333	7	4	5	3	4	0	5	0.02	0.29	0.07	0.2	-0.631079	-0.238378	0.962481	0.981399	0.126667
MAP10	1	0	10	12	0.9	0.692308	12	1	0.923077	22	22	17	9	10	9	17	0.1	0.205	0.075	0.176471	-0.233657	0.00326695	0.962481	0.998551	0.126667
KLK2	1	1	15	15	0.733333	0.578947	9	1	0.642857	30	24	19	13	10	5	19	0.065	0	0.32	0.789474	0.136143	-0.641427	0.962481	0.981399	0.128333
THNSL1	1	0	11	9	0.777778	0.538462	3	1	0.272727	20	14	13	11	3	1	13	0.09	0.12	0.185	0.461538	-0.118863	-0.318231	0.962481	0.981399	0.131667
TMEM81	1	1	7	13	0.857143	0.428571	9	0.75	0.545455	20	16	17	7	11	7	17	0.165	0.16	0.085	0.411765	-0.156631	-0.0363772	0.962481	0.992532	0.136667
HRH1	1	0	41	48	0.853659	0.648148	32	0.90625	0.725	89	73	63	29	37	23	63	0.165	0.105	0.14	0.349206	0.00655095	0.07859	0.993975	0.988354	0.136667
CX3CR1	1	0	5	5	0.6	0.428571	2	1	0.666667	10	7	8	3	6	1	8	0.19	0.065	0.17	0.625	0.155693	-0.065105	0.962481	0.991835	0.141667
CRLF1	1	1	17	15	0.8	0.6	16	0.9375	0.789474	32	33	25	12	12	11	25	0.28	0.135	0.015	0.84	0.174011	0.523887	0.962481	0.981399	0.143333
U91328.19	1	0	14	14	0.928571	0.866667	12	1	0.857143	28	26	19	12	10	9	19	0.17	0.11	0.16	0.578947	0.0332634	-0.0691002	0.981363	0.989883	0.146667
C21orf140	1	0	14	14	0.928571	0.866667	9	1	0.692308	28	23	17	12	10	3	17	0.24	0.015	0.195	0.352941	0.417381	-0.0295012	0.962481	0.99499	0.15
YPEL1	1	1	164	147	0.959184	0.829412	109	1	0.767606	311	273	179	124	105	62	179	0.3	0.05	0.1	0.832402	0.386295	0.225192	0.962481	0.981399	0.15
S100B	1	0	45	43	0.930233	0.833333	36	0.944444	0.790698	88	81	52	38	27	23	52	0.16	0.1	0.195	0.480769	-0.0544403	-0.0707955	0.968547	0.988439	0.151667
SLC35A3	1	1	9	10	0.777778	0.583333	12	0.818182	0.642857	19	21	18	6	8	10	18	0.135	0.16	0.165	0.388889	-0.134553	-0.139179	0.962481	0.981399	0.153333
ARMC12	1	1	28	28	0.892857	0.806452	16	1	0.695652	56	44	32	22	21	9	32	0.245	0	0.215	0.5	0.481858	-0.0943168	0.962481	0.986333	0.153333
RAPGEF4	1	0	59	61	0.881356	0.764706	38	0.947368	0.72	120	97	78	43	44	27	78	0.265	0.03	0.165	0.217949	0.418705	0.22018	0.962481	0.981399	0.153333
EGOT	1	0	4	3	0.666667	0.4	3	1	0.5	7	7	7	4	2	3	7	0.11	0.24	0.12	0.571429	-0.323869	-0.176362	0.962481	0.981399	0.156667
LRRC17	1	1	20	26	0.9	0.642857	13	0.846154	0.647059	46	33	31	12	24	10	31	0.32	0	0.16	0.612903	0.594575	0.283963	0.962481	0.981399	0.16
PPP2R3A	1	0	2	2	0.5	0.333333	4	0.75	0.6	4	6	7	2	1	5	7	0.265	0.105	0.115	0.285714	0.246904	0.202167	0.962481	0.981399	0.161667
PRSS54	1	0	4	5	0.75	0.5	4	1	0.75	9	8	7	2	5	2	7	0.19	0.09	0.205	0.428571	0.245918	0.0200412	0.962481	0.995276	0.161667
METTL7B	1	0	39	39	0.923077	0.857143	35	0.828571	0.707317	78	74	53	30	32	29	53	0.165	0.09	0.23	0.45283	0.0516507	-0.212746	0.973039	0.981399	0.161667
GNAZ	1	1	173	166	0.951807	0.872928	150	0.986667	0.850575	339	323	193	154	121	110	193	0.23	0.095	0.16	0.823834	0.221675	0.187698	0.962481	0.981399	0.161667
SASH1	1	1	17	15	0.866667	0.684211	9	1	0.6	32	26	20	16	13	4	20	0.17	0.055	0.265	0.3	0.198783	-0.3356	0.962481	0.981399	0.163333
OSCP1	1	0	17	15	0.866667	0.684211	16	0.9375	0.882353	32	33	23	13	12	10	23	0.03	0.05	0.415	0.782609	-0.0844829	-0.861071	0.962481	0.981399	0.165
HFE2	1	1	70	71	0.885714	0.78481	58	0.913793	0.768116	141	128	88	55	46	42	88	0.055	0.02	0.42	0.659091	0.0174799	-0.800036	0.986567	0.981399	0.165
SPAG17	1	0	3	3	0.666667	0.5	1	1	0.333333	6	4	4	3	2	1	4	0.165	0.205	0.135	0.5	-0.200937	-0.0512912	0.962481	0.992441	0.168333
SYTL3	1	0	12	11	0.818182	0.642857	12	0.916667	0.785714	23	24	19	10	7	8	19	0.235	0.04	0.25	0.684211	0.328057	0.0241632	0.962481	0.99499	0.175
EFCAB5	1	1	19	14	0.928571	0.65	11	1	0.578947	33	30	23	17	6	5	23	0.155	0.29	0.08	0.521739	-0.379792	0.0153848	0.962481	0.995436	0.175
RBFOX1	1	0	10	10	0.9	0.818182	9	0.888889	0.571429	20	19	16	11	8	9	16	0.115	0.115	0.3	0.125	-0.0821381	-0.487391	0.962481	0.981399	0.176667
CROT	1	1	21	16	0.875	0.608696	19	0.842105	0.64	37	40	30	18	9	10	30	0.165	0.245	0.125	0.5	-0.101013	-0.0415209	0.962481	0.992532	0.178333
ADORA3	1	1	4	5	0.75	0.5	3	0.666667	0.5	9	7	7	3	4	2	7	0.125	0.32	0.095	0.571429	-0.419118	-0.040296	0.962481	0.992532	0.18
GPR21	1	0	1	1	0	0	0	NA	0	2	1	2	1	1	0	2	0.105	0.125	0.315	0	-0.209233	-0.558171	0.962481	0.981399	0.181667
NECAB1	1	0	6	6	0.833333	0.714286	8	0.875	0.777778	12	14	10	5	4	5	10	0.195	0.125	0.235	0.2	0.096315	-0.200607	0.962481	0.981399	0.185
DISC1	1	0	27	27	0.888889	0.8	20	0.85	0.607143	54	47	34	23	14	10	34	0.275	0.055	0.24	0.470588	0.302516	0.0147428	0.962481	0.997043	0.19
ZNF416	1	0	27	24	0.875	0.7	24	0.833333	0.645161	51	51	36	21	18	20	36	0.185	0.25	0.15	0.555556	-0.171334	0.0528963	0.962481	0.992532	0.195
TMEM139	1	0	68	62	0.903226	0.756757	40	0.95	0.603175	130	108	80	56	39	21	80	0.31	0.095	0.19	0.65	0.325024	0.0710862	0.962481	0.99188	0.198333
ZSCAN20	1	1	54	62	0.888889	0.705882	31	0.935484	0.659091	116	85	71	40	48	18	71	0.335	0.165	0.13	0.478873	0.22935	0.399341	0.962481	0.981399	0.21
AKAP7	1	1	4	3	0.666667	0.4	2	1	0.5	7	6	5	4	2	0	5	0.225	0.265	0.15	0.6	-0.16495	0.131906	0.962481	0.981399	0.213333
HIST1H2AA	1	0	12	12	0.916667	0.846154	7	1	0.777778	24	19	15	9	11	6	15	0.155	0.485	0	0.666667	-0.381111	0.309683	0.962481	0.981399	0.213333
MYO3B	1	0	12	13	0.833333	0.666667	9	0.888889	0.666667	25	21	19	7	10	7	19	0.24	0.13	0.285	0.736842	0.151289	-0.126083	0.962481	0.981905	0.218333
PTPRU	1	1	4	6	0.75	0.428571	6	1	0.666667	10	10	8	4	4	6	8	0.205	0.19	0.275	0.5	-0.0822534	-0.0743271	0.962481	0.99077	0.223333
ACKR2	1	0	6	6	0.833333	0.714286	4	1	0.666667	12	10	8	5	3	3	8	0.13	0.19	0.36	0.5	-0.185003	-0.507924	0.962481	0.981399	0.226667
TIGD2	1	1	13	19	0.923077	0.6	13	1	0.928571	32	26	23	9	16	9	23	0.165	0.295	0.24	0.347826	-0.177032	-0.253173	0.962481	0.981399	0.233333
AKAP5	1	1	6	5	0.8	0.571429	7	0.833333	0.625	11	13	10	5	3	6	10	0.29	0.21	0.235	0.3	0.0810836	0.065002	0.962481	0.99188	0.245
SLC4A5	1	1	15	10	0.8	0.470588	16	0.8125	0.65	25	31	22	13	8	10	22	0.25	0.035	0.45	0.409091	0.4071	-0.217253	0.962481	0.981399	0.245
BSPRY	1	1	7	7	0.857143	0.75	7	1	1	14	14	9	6	5	5	9	0.375	0.075	0.315	1	0.469329	0.147572	0.962481	0.981399	0.255
GXYLT1	1	0	3	3	0.666667	0.5	3	1	1	6	6	4	3	2	1	4	0.195	0.35	0.23	0.5	-0.249186	-0.157529	0.962481	0.981399	0.258333
HINT3	1	1	20	15	0.933333	0.666667	7	1	0.538462	35	27	22	12	12	3	22	0.145	0.29	0.34	0.590909	-0.297107	-0.475298	0.962481	0.981399	0.258333
SLC25A4	1	0	5	5	0.8	0.666667	6	0.666667	0.5	10	11	9	5	3	4	9	0.41	0.17	0.2	0.666667	0.343897	0.341	0.962481	0.981399	0.26
SPAG1	1	0	4	4	0.75	0.6	2	1	0.5	8	6	5	4	3	2	5	0.225	0.23	0.35	0.6	-0.0726522	-0.179144	0.962481	0.981399	0.268333
C3orf33	1	0	5	7	0.8	0.5	6	0.8	0.571429	12	11	10	4	5	6	10	0.31	0.365	0.15	0.6	-0.0409475	0.267607	0.98253	0.981399	0.275
AKR1C3	1	1	1	1	0	0	0	NA	0	2	1	2	1	1	0	2	0.245	0.3	0.285	1	-0.10838	-0.180287	0.962481	0.981399	0.276667
GMDS-AS1	1	0	15	16	0.933333	0.823529	12	0.727273	0.533333	31	27	26	11	16	13	26	0.425	0.135	0.275	0.230769	0.453714	0.300752	0.962481	0.981399	0.278333
RGS16	1	0	16	16	0.875	0.777778	16	0.933333	0.823529	32	32	20	15	10	11	20	0.395	0.07	0.38	0.45	0.523311	0.0519642	0.962481	0.992532	0.281667
GPC5	1	0	508	482	0.952282	0.864407	409	0.96088	0.800407	990	917	570	418	364	277	570	0.665	0	0.225	0.661404	0.957485	0.565729	0.331594	0.981399	0.296667
NCF2	1	1	4	2	0.5	0.2	3	1	0.75	6	7	5	4	1	0	5	0.29	0.32	0.305	1	-0.20379	-0.0997774	0.962481	0.987696	0.305
CUBN	1	1	4	5	0.75	0.5	3	0.666667	0.4	9	7	6	4	2	2	6	0.095	0.64	0.19	0.833333	-0.878572	-0.15803	0.590859	0.981399	0.308333
SGOL1-AS1	1	1	3	3	0.666667	0.5	1	1	0.333333	6	4	4	3	1	1	4	0.465	0.37	0.095	1	0.131373	0.683353	0.962481	0.981399	0.31
ZNF329	1	1	3	3	0.666667	0.5	3	1	0.75	6	6	5	3	2	2	5	0.235	0.44	0.255	0.8	-0.402097	-0.0368846	0.962481	0.993676	0.31
CCDC112	1	0	5	6	0.8	0.571429	1	1	0.2	11	6	7	5	3	0	7	0.2	0.305	0.435	0.571429	-0.182172	-0.472007	0.962481	0.981399	0.313333
ATP10D	1	0	3	5	0.666667	0.333333	3	0.666667	0.5	8	6	6	3	4	2	6	0.335	0.08	0.53	0.333333	0.350138	-0.228907	0.962481	0.981399	0.315
KCNAB1	1	0	18	17	0.882353	0.75	12	1	0.705882	35	30	22	14	12	5	22	0.17	0.535	0.24	0.181818	-0.634477	-0.222553	0.962481	0.981399	0.315
HDAC9	1	1	10	10	0.8	0.666667	6	1	0.75	20	16	15	11	9	4	15	0.355	0.205	0.405	0.466667	0.152137	-0.0578455	0.962481	0.992532	0.321667
TSPAN33	1	1	125	119	0.907563	0.794118	108	0.944444	0.836066	244	233	153	99	89	84	153	0.35	0.13	0.5	0.490196	0.145266	-0.40455	0.962481	0.981399	0.326667
RNF144B	1	0	13	8	0.875	0.5	13	0.846154	0.733333	21	26	18	11	5	6	18	0.345	0.22	0.445	0.111111	0.110379	0.0329229	0.962481	0.99499	0.336667
KRT12	1	1	9	8	0.875	0.7	6	1	0.75	17	15	11	6	6	5	11	0.295	0.375	0.36	0.454545	-0.11068	-0.180065	0.962481	0.981399	0.343333
AP001171.1	1	1	6	6	0.833333	0.714286	2	1	0.4	12	8	7	5	5	1	7	0.385	0.23	0.42	0.428571	0.0139332	-0.0398645	0.993975	0.993807	0.345
TMEM243	1	1	17	13	0.769231	0.5	16	0.9375	0.75	30	33	24	17	10	7	24	0.115	0.33	0.59	0.75	-0.447436	-0.904653	0.962481	0.981399	0.345
APLNR	1	1	1	2	0	0	0	NA	0	3	1	3	1	2	0	3	0.255	0.285	0.505	0.333333	-0.1203	-0.451778	0.962481	0.981399	0.348333
CCDC121	1	0	15	16	0.733333	0.55	11	1	0.6875	31	26	22	14	12	7	22	0.48	0.285	0.285	0.545455	0.251196	0.224189	0.962481	0.981399	0.35
HIST1H4C	1	1	34	34	0.941176	0.888889	27	1	0.75	68	61	39	33	22	11	39	0.69	0	0.385	0.846154	1.17362	0.594814	0.0719507	0.981399	0.358333
TAGAP	1	0	3	4	0.666667	0.4	2	1	1	7	5	5	2	4	2	5	0.495	0.185	0.41	0.6	0.341907	0.241181	0.962481	0.981399	0.363333
TMOD4	1	0	29	28	0.928571	0.83871	23	0.869565	0.714286	57	52	35	22	17	13	35	0.875	0.11	0.125	0.371429	1.12867	1.07578	0.132359	0.981399	0.37
AP001432.14	1	1	7	9	0.857143	0.6	7	1	1	16	14	10	7	6	3	10	0.51	0.51	0.105	0.7	-0.0123846	0.731042	0.993975	0.981399	0.375
GNAT2	1	1	18	18	0.944444	0.894737	13	0.846154	0.611111	36	31	21	15	12	7	21	0.2	0.435	0.49	0.714286	-0.474465	-0.571234	0.962481	0.981399	0.375
TTC26	1	0	3	3	0.666667	0.5	2	1	0.666667	6	5	4	3	2	1	4	0.375	0.41	0.365	0.25	-0.0881868	-0.0705612	0.962481	0.99188	0.383333
NRL	1	1	2	2	0.5	0.333333	2	1	1	4	4	3	2	1	1	3	0.545	0.34	0.27	0.666667	0.295206	0.311574	0.962481	0.981399	0.385
ITPKB	1	1	7	7	0.857143	0.75	5	1	0.714286	14	12	8	7	5	3	8	0.59	0.115	0.45	0.625	0.666495	0.370812	0.962481	0.981399	0.385
GPR161	1	1	4	4	0.75	0.6	3	1	0.75	8	7	5	4	2	2	5	0.47	0.115	0.605	1	0.429265	-0.166373	0.962481	0.981399	0.396667
BBC3	1	1	12	12	0.916667	0.846154	14	1	0.857143	24	26	16	10	8	11	16	0.385	0.265	0.55	0.6875	0.0599763	-0.354065	0.974774	0.981399	0.4
CHMP4C	1	0	7	5	0.6	0.333333	2	1	0.285714	12	9	9	7	4	1	9	0.33	0.745	0.14	0.444444	-0.556132	0.278562	0.962481	0.981399	0.405
CCDC80	1	0	9	6	0.833333	0.5	6	1	0.666667	15	15	10	8	4	4	10	0.54	0.36	0.32	0.3	0.253026	0.253379	0.962481	0.981399	0.406667
MCF2L2	1	1	4	4	0.75	0.6	6	0.8	0.571429	8	10	8	4	2	4	8	0.57	0.12	0.54	0.625	0.636205	-0.0700366	0.962481	0.992532	0.41
SLC36A4	1	0	4	5	0.75	0.5	6	1	0.833333	9	10	8	3	4	5	8	0.36	0.275	0.6	0.5	0.0833129	-0.35803	0.962481	0.981399	0.411667
SRFBP1	1	0	2	2	0.5	0.333333	1	1	0.5	4	3	3	2	2	1	3	0.34	0.63	0.3	0.333333	-0.435907	-0.0422444	0.962481	0.993256	0.423333
CABLES1	1	0	62	69	0.822581	0.6375	39	0.846154	0.559322	131	101	91	47	57	25	91	0.625	0.07	0.59	0.494505	0.834938	0.115534	0.627995	0.987637	0.428333
L3MBTL3	1	0	20	20	0.7	0.538462	13	0.923077	0.631579	40	33	30	15	12	8	30	0.4	0.61	0.31	0.4	-0.298085	0.185972	0.962481	0.981399	0.44
CCL5	1	0	26	29	0.807692	0.617647	19	0.789474	0.535714	55	45	39	23	22	9	39	0.67	0.2	0.465	0.512821	0.70081	0.219616	0.962481	0.981399	0.445
ZNF180	1	0	1	1	0	0	1	1	1	2	2	2	1	1	0	2	0.52	0.33	0.49	0.5	0.250297	-0.011141	0.962481	0.997526	0.446667
TGDS	1	0	7	6	0.833333	0.625	6	0.666667	0.444444	13	13	10	7	4	3	10	0.56	0.545	0.305	0.3	-0.000848202	0.330518	0.999454	0.981399	0.47
SPATA13	1	0	7	7	0.571429	0.4	4	0.75	0.5	14	11	12	5	8	2	12	1.125	0.055	0.23	0.25	1.44398	1.25971	0.00521138	0.749644	0.47
NEDD9	1	1	4	4	0.75	0.6	3	1	0.75	8	7	6	5	5	4	6	0.6	0.035	0.81	0.833333	0.818415	-0.38367	0.662568	0.981399	0.481667
AQP10	1	1	4	5	0.75	0.5	5	1	0.8	9	9	6	4	4	3	6	0.315	0.515	0.615	0.833333	-0.336827	-0.499773	0.962481	0.981399	0.481667
DLK2	1	0	13	14	0.923077	0.8	11	0.909091	0.769231	27	24	17	8	12	11	17	0.505	0.62	0.335	0.529412	-0.14928	0.215324	0.962481	0.981399	0.486667
ANTXR1	1	0	2	1	0	0	0	NA	0	3	2	3	2	1	0	3	0.4	0.92	0.15	0	-0.691824	0.336604	0.962481	0.981399	0.49
ZNF212	1	1	75	75	0.88	0.785714	53	0.943396	0.735294	150	128	88	58	59	38	88	0.46	0.52	0.52	0.511364	-0.0940655	-0.125296	0.962481	0.985991	0.5
TDRD7	1	0	7	5	0.8	0.5	9	1	1	12	16	11	6	5	5	11	0.37	0.605	0.53	0.636364	-0.281873	-0.295589	0.962481	0.981399	0.501667
ASAH2	1	1	17	16	0.8125	0.65	12	1	0.923077	33	29	22	11	14	5	22	0.385	0.78	0.34	0.681818	-0.549471	-0.0329498	0.962481	0.99499	0.501667
ABLIM3	1	1	8	11	0.75	0.461538	8	0.75	0.545455	19	16	17	7	9	7	17	0.28	0.615	0.63	0.529412	-0.457066	-0.558728	0.962481	0.981399	0.508333
PRAM1	1	0	35	30	0.866667	0.666667	36	0.944444	0.790698	65	71	50	30	16	24	50	0.585	0.37	0.57	0.62	0.368013	0.225267	0.962481	0.981399	0.508333
AGBL2	1	1	2	2	0.5	0.333333	2	0.5	0.333333	4	4	5	1	2	2	5	0.185	0.75	0.6	0.6	-0.821219	-0.67615	0.855444	0.981399	0.511667
FBXL17	1	1	9	12	0.888889	0.615385	6	1	0.666667	21	15	13	9	5	2	13	0.65	0.385	0.5	0.307692	0.332405	0.126179	0.962481	0.985991	0.511667
SLFN14	1	1	5	3	0.666667	0.333333	3	1	0.75	8	8	6	4	2	0	6	0.32	0.79	0.43	0.333333	-0.762107	-0.322452	0.962481	0.981399	0.513333
GP1BB	1	1	277	252	0.956349	0.836806	214	0.985981	0.787313	529	491	305	246	177	127	305	0	0	1.57	0.963934	-0.0473703	-2.07098	0.962481	5.98337e-05	0.523333
RBM45	1	0	28	30	0.821429	0.657143	14	0.928571	0.541667	58	42	37	24	19	6	37	0.535	0.55	0.5	0.378378	-0.0428333	-0.0069573	0.981767	0.998539	0.528333
MET	1	1	22	30	0.954545	0.677419	35	0.962963	0.722222	52	57	46	13	22	27	46	0.545	0.62	0.425	0.369565	-0.0694719	0.128833	0.972809	0.985991	0.53
FKBP10	1	1	13	10	0.8	0.533333	10	1	0.769231	23	23	15	12	3	2	15	0.61	0.39	0.605	0.666667	0.317386	0.247516	0.962481	0.981399	0.535
PRR5L	1	1	4	4	0.75	0.6	6	1	0.666667	8	10	7	4	2	3	7	0.565	0.38	0.675	0.571429	0.159566	-0.00464322	0.962481	0.998551	0.54
RHOBTB1	1	0	94	92	0.923913	0.841584	71	0.971831	0.793103	186	165	110	77	64	42	110	0.675	0.56	0.39	0.527273	0.184751	0.365829	0.962481	0.981399	0.541667
SP6	1	1	13	16	0.846154	0.611111	12	1	0.833333	29	25	28	10	18	15	28	0.44	0.655	0.55	0.892857	-0.31036	-0.205923	0.962481	0.981399	0.548333
TMEM158	1	0	6	5	0.8	0.571429	4	1	0.8	11	10	7	5	4	1	7	0.41	0.805	0.455	0.571429	-0.434706	-0.12531	0.962481	0.985991	0.556667
RAB34	1	1	6	6	0.833333	0.714286	4	1	0.666667	12	10	7	6	4	1	7	0.615	0.385	0.67	1	0.281584	0.130273	0.962481	0.985991	0.556667
BTN3A3	1	0	6	6	0.666667	0.5	8	0.857143	0.666667	12	14	11	5	5	8	11	0.785	0.255	0.695	0.636364	0.664165	0.0459954	0.962481	0.993256	0.578333
CNEP1R1	1	0	11	8	0.875	0.583333	3	1	0.272727	19	14	12	11	5	3	12	0.47	0.495	0.785	0.5	-0.0483742	-0.448486	0.979039	0.981399	0.583333
PTPRF	1	1	3	3	0.666667	0.5	3	1	1	6	6	6	5	5	2	6	0.695	0.4	0.675	1	0.366672	-0.0388773	0.962481	0.994667	0.59
G0S2	1	1	56	51	0.882353	0.725806	43	1	0.781818	107	99	65	51	30	19	65	0.375	0.885	0.525	0.692308	-0.69217	-0.293587	0.962481	0.981399	0.595
LCN2	1	0	35	33	0.969697	0.888889	27	1	0.794118	68	62	38	31	20	22	38	0.915	0.105	0.77	0.842105	1.13698	0.394021	0.123568	0.981399	0.596667
HOXC8	1	0	16	14	0.928571	0.764706	11	1	0.733333	30	27	18	13	8	6	18	0.365	0.895	0.595	0.888889	-0.705951	-0.356167	0.962481	0.981399	0.618333
ZNHIT2	1	1	14	11	0.909091	0.666667	13	0.846154	0.733333	25	27	17	13	7	11	17	0.435	0.89	0.535	1	-0.588798	-0.0465435	0.962481	0.993228	0.62
SNX10	1	0	57	53	0.830189	0.666667	33	0.939394	0.607843	110	90	74	44	40	20	74	0.58	0.765	0.62	0.459459	-0.163867	-0.112094	0.962481	0.988354	0.655
DMBX1	1	1	9	11	0.777778	0.538462	10	0.75	0.5	20	19	17	6	10	9	17	0.45	0.755	0.78	0.941176	-0.415858	-0.446075	0.962481	0.981399	0.661667
MAGI3	1	1	9	12	0.666667	0.4	6	0.666667	0.4	21	15	17	7	9	4	17	0.635	0.63	0.72	0.882353	-0.0243141	-0.151713	0.987566	0.981399	0.661667
PDE4D	1	1	12	12	0.666667	0.5	9	1	0.692308	24	21	28	19	14	12	28	1.05	0.14	0.815	0.25	1.18347	0.34898	0.102433	0.981399	0.668333
SLC30A10	1	0	12	13	0.75	0.5625	10	0.8	0.571429	25	22	19	11	8	7	19	0.435	0.895	0.675	0.736842	-0.678219	-0.510087	0.962481	0.981399	0.668333
BPGM	1	1	10	12	0.8	0.571429	11	0.875	0.583333	22	21	17	8	10	7	17	0.715	0.76	0.54	0.823529	-0.0657884	0.171071	0.973403	0.981399	0.671667
ILDR2	1	1	24	25	0.875	0.75	20	0.941176	0.761905	49	44	32	15	20	9	32	0.8	0.665	0.58	0.375	0.406689	0.434126	0.962481	0.981399	0.681667
ZNF35	1	0	12	10	0.9	0.692308	9	1	0.818182	22	21	13	11	8	6	13	0.57	0.765	0.715	0.692308	-0.248447	-0.231455	0.962481	0.981399	0.683333
TRIM52	1	1	9	9	0.888889	0.8	7	1	0.7	18	16	12	8	6	5	12	0.75	0.26	1.065	0.916667	0.666599	-0.38834	0.962481	0.981399	0.691667
FAM69A	1	0	15	13	0.923077	0.75	11	0.909091	0.714286	28	26	21	11	12	7	21	0.575	0.815	0.69	0.285714	-0.298259	-0.196842	0.962481	0.981399	0.693333
ZNF432	1	0	7	8	0.857143	0.666667	7	0.857143	0.75	15	14	12	4	6	6	12	0.72	0.85	0.53	0.833333	-0.18032	0.174081	0.962481	0.981399	0.7
ZFP90	1	1	1	1	0	0	0	NA	0	2	1	2	1	1	0	2	0.585	0.43	1.1	1	0.194585	-0.45902	0.962481	0.981399	0.705
LHFPL2	1	0	23	21	0.809524	0.62963	26	0.958333	0.851852	44	49	34	20	13	16	34	0.605	0.75	0.78	0.470588	-0.175747	-0.262443	0.962481	0.981399	0.711667
PRICKLE1	1	0	10	7	0.714286	0.416667	8	0.875	0.538462	17	18	17	10	7	7	17	1.18	0.135	0.885	0.411765	1.16856	0.375489	0.11364	0.981399	0.733333
LXN	1	0	1	1	0	0	0	NA	0	2	1	2	1	1	0	2	1.115	0.065	1.04	0.5	1.19567	0.254102	0.0601768	0.981399	0.74
ARHGAP22	1	1	16	14	0.928571	0.764706	11	0.909091	0.588235	30	27	21	16	10	9	21	0.73	0.63	0.91	0.666667	0.192582	-0.391775	0.962481	0.981399	0.756667
RASA2	1	0	15	16	0.8	0.631579	12	0.916667	0.733333	31	27	21	10	11	7	21	0.61	0.835	0.865	0.380952	-0.295898	-0.325657	0.962481	0.981399	0.77
IL1R1	1	0	9	8	0.875	0.7	7	1	0.777778	17	16	12	9	3	4	12	0.67	1.165	0.56	0.416667	-0.511486	0.0858073	0.962481	0.991835	0.798333
GPR75-ASB3	1	0	3	2	0.5	0.25	3	1	1	5	6	4	3	2	0	4	0.9	0.56	0.99	0.25	0.382213	-0.1369	0.962481	0.985932	0.816667
NCALD	1	1	10	9	0.888889	0.727273	5	1	0.5	19	15	12	9	6	3	12	0.47	1.215	0.765	0.5	-0.729318	-0.436401	0.962481	0.981399	0.816667
GAN	1	0	1	3	0	0	0	NA	0	4	1	4	1	3	0	4	0.765	0.905	0.785	0.75	-0.169945	-0.0699248	0.962481	0.992532	0.818333
KLHL11	1	0	42	42	0.880952	0.787234	36	0.916667	0.733333	84	78	55	33	32	25	55	0.795	1.025	0.675	0.436364	-0.197372	0.103455	0.962481	0.988354	0.831667
TMEM154	1	1	6	5	0.8	0.571429	5	0.8	0.571429	11	11	8	6	4	4	8	0.655	1.165	0.685	0.75	-0.521645	-0.114246	0.962481	0.988354	0.835
C5orf63	1	0	4	4	0.5	0.333333	3	0.666667	0.4	8	7	7	4	2	1	7	0.65	1.385	0.48	0.571429	-0.708061	0.251249	0.962481	0.981399	0.838333
EPDR1	1	1	5	6	0.8	0.571429	4	1	0.8	11	9	8	4	4	4	8	1.205	0.225	1.1	0.625	1.04395	0.350996	0.306458	0.981399	0.843333
SPA17	1	1	12	11	0.818182	0.642857	10	0.9	0.642857	23	22	18	12	7	6	18	0.965	0.91	0.71	0.666667	0.0256242	0.201995	0.986567	0.981399	0.861667
INHBE	1	1	15	17	0.8	0.6	11	0.818182	0.6	32	26	22	11	15	9	22	0.65	1.315	0.64	0.5	-0.713928	-0.0767229	0.962481	0.99188	0.868333
RSAD1	1	0	4	4	0.75	0.6	5	1	0.833333	8	9	7	4	2	3	7	0.855	1.065	0.7	0.714286	-0.169975	0.156863	0.962481	0.981399	0.873333
UTS2	1	0	12	10	0.6	0.375	8	0.75	0.428571	22	20	17	12	6	3	17	0.955	0.77	0.92	0.588235	0.23584	0.0475101	0.962481	0.993163	0.881667
ERCC4	1	0	3	2	0.5	0.25	2	1	0.666667	5	5	4	3	2	0	4	0.765	1.005	0.89	0.5	-0.266335	-0.180651	0.962481	0.981399	0.886667
GPR162	1	0	7	5	0.8	0.5	5	0.8	0.571429	12	12	10	5	3	3	10	0.83	0.85	0.995	0.7	-0.0952396	-0.268217	0.962481	0.981399	0.891667
DIXDC1	1	0	15	15	0.933333	0.875	14	0.928571	0.8125	30	29	19	15	8	7	19	0.785	0.845	1.045	0.578947	-0.0701688	-0.30665	0.970168	0.981399	0.891667
LPGAT1	1	1	17	17	0.882353	0.789474	9	1	0.529412	34	26	20	16	7	3	20	0.93	0.685	1.085	0.55	0.250794	-0.208676	0.962481	0.981399	0.9
UBXN10	1	0	20	16	0.9375	0.714286	13	1	0.684211	36	33	21	18	11	5	21	0.945	1.205	0.55	0.666667	-0.316492	0.275514	0.962481	0.981399	0.9
CD302	1	0	4	2	0.5	0.2	1	1	0.25	6	5	5	4	1	0	5	1.4	0.36	0.99	0.8	1.06774	0.658738	0.333523	0.981399	0.916667
MMADHC	1	0	52	51	0.862745	0.745763	28	1	0.571429	103	80	60	47	30	12	60	1.01	0.755	1.035	0.366667	0.246976	-0.054054	0.962481	0.992532	0.933333
PHF13	1	1	13	11	0.818182	0.6	12	1	0.8	24	25	17	12	6	6	17	0.815	0.985	1.01	0.882353	-0.19332	-0.249839	0.962481	0.981399	0.936667
WRAP73	1	1	7	6	0.666667	0.444444	6	0.833333	0.5	13	13	13	6	3	5	13	1.005	0.75	1.075	0.769231	0.307685	-0.00888249	0.962481	0.997976	0.943333
ERBB3	1	1	4	4	0.75	0.6	3	1	0.6	8	7	6	4	2	2	6	1.06	0.975	0.8	1	-0.0555352	0.0622659	0.974774	0.992532	0.945
NHSL1	1	1	18	19	0.777778	0.608696	15	0.933333	0.777778	37	33	26	17	17	10	26	1.085	0.23	1.525	0.230769	0.943584	-0.0326071	0.516175	0.99499	0.946667
ASB13	1	1	79	77	0.896104	0.793103	66	0.984848	0.822785	156	145	99	63	54	46	99	1.125	0.61	1.155	0.505051	0.546271	-0.0842438	0.962481	0.991835	0.963333
TNFRSF21	1	0	5	7	0.8	0.5	5	0.75	0.5	12	10	9	4	6	2	9	1.195	0.675	1.08	0.444444	0.496873	0.0614096	0.962481	0.992532	0.983333
WDR47	1	1	13	14	0.846154	0.6875	13	0.846154	0.733333	27	26	23	9	11	10	23	0.935	1.06	0.97	0.434783	-0.127711	-0.0813102	0.962481	0.99188	0.988333
C1orf162	1	1	3	3	0.666667	0.5	2	1	0.666667	6	5	4	3	2	1	4	1.105	0.965	0.985	1	0.10514	0.0569036	0.962481	0.992532	1.01833
DECR1	1	0	31	29	0.758621	0.578947	20	0.95	0.558824	60	51	43	28	19	12	43	1.12	1.545	0.61	0.72093	-0.260539	0.503252	0.962481	0.981399	1.09167
SNX29	1	1	2	2	0.5	0.333333	2	1	1	4	4	3	1	2	2	3	1.165	0.725	1.455	1	0.417338	-0.278236	0.962481	0.981399	1.115
CTNNBIP1	1	0	11	9	0.888889	0.666667	7	0.857143	0.666667	20	18	13	8	5	5	13	1.085	0.725	1.545	0.384615	0.372011	-0.412407	0.962481	0.981399	1.11833
GCHFR	1	1	10	11	0.9	0.75	13	1	0.923077	21	23	15	8	7	8	15	0.595	2.225	0.535	0.733333	-1.1943	0.0173523	0.179549	0.997225	1.11833
RASGRP3	1	0	3	3	0.666667	0.5	2	1	0.666667	6	5	4	3	2	1	4	1.595	0.515	1.275	0.75	1.17606	0.39933	0.208328	0.981399	1.12833
TAF1B	1	1	70	72	0.914286	0.820513	54	0.944444	0.784615	142	124	85	53	54	34	85	1.435	0.875	1.075	0.505882	0.477396	0.262839	0.962481	0.981399	1.12833
IGSF3	1	1	8	7	0.857143	0.666667	7	1	0.875	15	15	10	6	4	3	10	1.085	0.985	1.35	0.7	0.0740759	-0.265104	0.965271	0.981399	1.14
BTN3A2	1	1	31	29	0.896552	0.764706	20	0.9	0.62069	60	51	37	23	23	19	37	1.465	0.78	1.22	0.756757	0.601226	0.272705	0.962481	0.981399	1.155
B3GALNT2	1	1	36	35	0.914286	0.820513	23	1	0.657143	71	59	40	34	16	10	40	1.165	1.055	1.245	0.55	0.0853067	-0.115922	0.962481	0.985991	1.155
RNF7	1	1	46	47	0.804348	0.660714	39	0.871795	0.68	93	85	65	38	30	24	65	1.475	0.97	1.025	0.615385	0.420238	0.313045	0.962481	0.981399	1.15667
RICTOR	1	1	9	7	0.714286	0.454545	7	0.857143	0.666667	16	16	13	7	5	3	13	1.16	1.425	0.955	0.769231	-0.218729	0.13888	0.962481	0.984116	1.18
SHISA4	1	1	9	8	0.875	0.7	8	0.875	0.777778	17	17	11	8	7	5	11	0.675	1.615	1.25	0.909091	-0.884204	-0.635092	0.742012	0.981399	1.18
GPATCH3	1	1	9	9	0.888889	0.8	7	1	0.857143	18	16	11	6	6	4	11	1.08	1.54	0.94	0.727273	-0.400948	0.0528842	0.962481	0.992532	1.18667
SHCBP1	1	0	20	17	0.882353	0.681818	11	1	0.578947	37	31	25	15	9	7	25	1.025	1.46	1.085	0.44	-0.375125	-0.117087	0.962481	0.985991	1.19
KLHDC10	1	1	35	32	0.8125	0.634146	27	0.851852	0.676471	67	62	48	27	27	18	48	1.09	1.525	0.955	0.75	-0.364044	0.0891092	0.962481	0.99077	1.19
ZNF585B	1	0	32	34	0.875	0.736842	19	0.894737	0.62963	66	51	42	22	29	10	42	1.265	1.305	1.01	0.380952	-0.0452462	0.186103	0.979039	0.981399	1.19333
NCK2	1	1	6	5	0.8	0.571429	4	0.75	0.5	11	10	10	5	3	2	10	1.44	1.03	1.155	0.3	0.335559	0.176999	0.962481	0.981399	1.20833
ZNF197	1	0	11	12	0.909091	0.769231	5	1	0.5	23	16	13	10	9	4	13	1.165	1.19	1.28	0.692308	-0.039678	-0.123966	0.981866	0.985991	1.21167
CREB3	1	1	94	82	0.97561	0.833333	83	0.963855	0.8	176	177	109	84	56	51	109	1.16	1.22	1.255	0.605505	-0.0746591	-0.130441	0.963237	0.985991	1.21167
CTSS	1	0	4	4	0.75	0.6	3	1	1	8	7	5	3	3	1	5	1.315	1.555	0.775	0.4	-0.0754496	0.443233	0.962481	0.981399	1.215
EID2	1	0	15	13	0.923077	0.75	10	1	0.769231	28	25	16	13	10	5	16	1.49	1.08	1.11	0.75	0.312953	0.257171	0.962481	0.981399	1.22667
VDR	1	0	1	1	0	0	0	NA	0	2	1	2	1	1	0	2	1.24	1.34	1.145	0	-0.089453	0.113267	0.962481	0.987792	1.24167
ANGPTL7	1	0	36	38	0.861111	0.72093	29	0.793103	0.605263	74	65	48	29	25	19	48	1.29	0.84	1.695	0.1875	0.418953	-0.103709	0.962481	0.988354	1.275
RBM43	1	0	23	25	0.956522	0.846154	18	0.944444	0.73913	48	41	29	19	17	12	29	1.125	1.705	1.01	0.482759	-0.376794	0.0645623	0.962481	0.992532	1.28
MUC3A	1	1	6	4	0.75	0.428571	5	1	0.625	10	11	9	6	4	5	9	0.975	1.18	1.69	0.222222	-0.205047	-0.529312	0.962481	0.981399	1.28167
USP33	1	1	111	95	0.968421	0.807018	88	0.965909	0.772727	206	199	124	98	62	54	124	1.12	1.165	1.595	0.346774	-0.0801775	-0.420635	0.962481	0.981399	1.29333
DDX50	1	0	17	18	0.882353	0.75	10	0.9	0.692308	35	27	22	10	14	7	22	1.32	1.305	1.28	0.454545	0.0476245	-0.010764	0.977919	0.997526	1.30167
KCTD1	1	0	12	14	0.916667	0.733333	8	1	0.8	26	20	19	12	14	7	19	1.87	0.465	1.59	0.263158	1.1793	0.518101	0.19715	0.981399	1.30833
YAE1D1	1	0	4	5	0.25	0.125	1	1	0.25	9	5	8	4	4	0	8	0.955	0.995	1.98	0.5	-0.0630408	-0.739498	0.973403	0.981399	1.31
ANTXR2	1	1	10	5	0.8	0.363636	11	0.818182	0.5625	15	21	17	10	2	9	17	0.9	2.01	1.065	0.705882	-0.82713	-0.212852	0.833771	0.981399	1.325
TIAM2	1	0	15	12	0.833333	0.588235	7	1	0.538462	27	22	19	13	10	3	19	1.465	1.21	1.315	0.157895	0.185106	0.125694	0.962481	0.985991	1.33
ATG5	1	1	21	24	0.904762	0.730769	10	1	0.666667	45	31	26	14	19	6	26	1.405	1.57	1.095	0.653846	-0.116125	0.179587	0.962481	0.981399	1.35667
RASAL3	1	1	5	4	0.75	0.5	5	0.8	0.666667	9	10	8	4	2	3	8	1.995	0.32	1.78	1	1.3481	0.407226	0.060516	0.981399	1.365
FAM133B	1	0	10	9	0.888889	0.727273	4	1	0.571429	19	14	11	7	5	0	11	1.34	1.915	0.88	0.727273	-0.53917	0.236213	0.962481	0.981399	1.37833
SLC10A4	1	0	2	2	0	0	3	1	0.666667	4	5	5	2	2	1	5	1.41	1.15	1.61	0.6	0.227254	-0.198639	0.962481	0.981399	1.39
FAM219B	1	0	3	3	0.666667	0.5	2	1	0.666667	6	5	4	3	2	1	4	1.145	1.56	1.465	0.75	-0.380029	-0.3583	0.962481	0.981399	1.39
PLCH1	1	0	31	28	0.857143	0.685714	17	1	0.653846	59	48	36	25	24	13	36	1.64	0.47	2.095	0.583333	0.984217	-0.229224	0.543158	0.981399	1.40167
MTHFSD	1	0	19	17	0.764706	0.565217	10	1	0.666667	36	29	23	14	13	5	23	1.575	1.63	1.035	0.347826	-0.0375921	0.374391	0.98253	0.981399	1.41333
ZSCAN9	1	1	9	9	0.777778	0.636364	9	0.888889	0.8	18	18	13	7	8	6	13	1.155	1.83	1.295	0.846154	-0.541297	-0.207972	0.962481	0.981399	1.42667
DPH7	1	1	34	32	0.96875	0.885714	29	1	0.90625	66	63	35	31	21	18	35	1.42	1.325	1.55	0.771429	0.0579632	-0.134167	0.974774	0.984904	1.43167
KLHL20	1	1	14	15	0.714286	0.526316	10	0.9	0.6	29	24	21	12	9	8	21	1.25	1.57	1.51	0.714286	-0.098015	-0.248045	0.962481	0.981399	1.44333
LAMC1	1	0	17	16	0.875	0.736842	18	0.882353	0.75	33	35	23	13	10	11	23	2.405	0.12	1.825	0.173913	1.95278	0.718807	5.30178e-06	0.981399	1.45
CCDC134	1	1	7	7	0.857143	0.75	8	0.8	0.444444	14	15	12	2	6	8	12	2.145	1.265	0.985	0.666667	0.565909	0.830895	0.962481	0.981399	1.465
ALG14	1	0	5	5	0.4	0.25	3	1	0.6	10	8	8	5	4	2	8	1.025	0.59	2.805	0.75	0.600568	-1.05909	0.962481	0.981399	1.47333
SCP2	1	1	34	33	0.909091	0.810811	20	1	0.689655	67	54	40	23	24	14	40	1.37	1.24	1.85	0.55	0.08641	-0.372986	0.962481	0.981399	1.48667
TMPRSS4	1	1	4	4	0.5	0.333333	3	1	0.75	8	7	6	4	3	1	6	1.585	1.4	1.535	0.333333	0.129666	0.022579	0.962481	0.995276	1.50667
KLHL6	1	1	47	46	0.847826	0.722222	34	0.911765	0.756098	93	81	60	34	32	11	60	1.975	0.68	1.875	0.633333	0.994875	0.142661	0.480993	0.981399	1.51
KPTN	1	1	8	6	0.666667	0.4	8	0.875	0.636364	14	16	13	8	3	4	13	2.155	0.995	1.405	0.923077	0.821122	0.50547	0.814638	0.981399	1.51833
DUSP16	1	0	2	3	0.5	0.25	2	1	1	5	4	4	2	2	0	4	1.395	2.19	0.995	0.5	-0.539381	0.279542	0.962481	0.981399	1.52667
F12	1	1	4	4	0.75	0.6	2	1	0.5	8	6	5	4	3	1	5	1.205	2.195	1.2	0.8	-0.622742	0.0181128	0.962481	0.996932	1.53333
SACM1L	1	1	19	17	0.941176	0.8	16	1	0.941176	36	35	21	15	12	8	21	1.835	1.38	1.45	0.619048	0.223666	0.183172	0.962481	0.981399	1.555
TM2D3	1	1	7	6	0.833333	0.625	6	1	0.857143	13	13	8	7	4	2	8	1.47	2.2	1.06	1	-0.467441	0.292975	0.962481	0.981399	1.57667
GFOD1	1	0	39	39	0.923077	0.857143	32	1	0.864865	78	71	48	33	27	25	48	1.66	1.7	1.395	0.479167	-0.0333401	0.14642	0.984432	0.981399	1.585
IMMP2L	1	0	39	46	0.897436	0.7	15	0.933333	0.466667	85	54	50	29	31	6	50	2.205	0.485	2.15	0.48	1.4539	-0.00924021	0.032511	0.997526	1.61333
INTS2	1	0	17	16	0.875	0.736842	11	0.818182	0.5	33	28	23	13	11	5	23	1.965	1.68	1.25	0.26087	0.21055	0.472309	0.962481	0.981399	1.63167
ARFGEF2	1	1	6	3	0.666667	0.285714	5	1	0.625	9	11	9	6	1	3	9	1.585	1.69	1.63	0.666667	-0.0847234	-0.0770909	0.962481	0.99188	1.635
HIST1H4E	1	1	15	13	0.923077	0.75	8	1	0.533333	28	23	17	14	5	4	17	1.365	1.565	2.015	1	-0.159323	-0.38487	0.962481	0.981399	1.64833
EGLN1	1	1	5	5	0.8	0.666667	4	1	1	10	9	6	4	5	1	6	1.57	2.185	1.28	0.833333	-0.406368	0.166495	0.962481	0.981399	1.67833
CENPL	1	1	16	13	0.692308	0.45	8	1	0.470588	29	24	21	16	9	4	21	1.435	2.195	1.45	0.714286	-0.529129	-0.10112	0.962481	0.988354	1.69333
UBE2Q2	1	1	3	3	0.666667	0.5	3	0.666667	0.5	6	6	5	3	1	2	5	2.16	1.47	1.52	0.8	0.375728	0.330349	0.962481	0.981399	1.71667
OGFOD2	1	1	9	10	0.666667	0.461538	7	0.857143	0.6	19	16	13	9	7	4	13	1.58	1.695	1.885	0.769231	-0.0714148	-0.24376	0.963176	0.981399	1.72
FBXO11	1	1	3	3	0.666667	0.5	2	1	1	6	5	4	2	3	1	4	1.275	2.63	1.325	1	-0.708763	-0.0586435	0.962481	0.992532	1.74333
ANKRD46	1	1	6	6	0.833333	0.714286	6	0.833333	0.714286	12	12	9	4	6	6	9	1.79	1.63	1.86	0.777778	0.0952313	-0.0865732	0.962481	0.989898	1.76
ARMC10	1	0	7	7	0.857143	0.75	3	0.666667	0.4	14	10	9	4	4	2	9	1.37	1.895	2.065	0.333333	-0.368221	-0.51789	0.962481	0.981399	1.77667
KLHL26	1	1	44	43	0.860465	0.74	34	0.852941	0.644444	87	78	55	39	33	24	55	1.715	1.855	1.78	0.781818	-0.00701698	-0.0892547	0.994559	0.989519	1.78333
LTA4H	1	0	10	9	0.555556	0.357143	10	0.9	0.692308	19	20	18	10	7	6	18	1.84	1.39	2.2	0.611111	0.302506	-0.252342	0.962481	0.981399	1.81
TBXAS1	1	0	21	23	0.904762	0.76	19	0.842105	0.727273	44	40	30	17	21	12	30	1.795	1.825	1.82	0.6	-0.0380133	-0.0805134	0.981363	0.991835	1.81333
LINC00668	1	0	8	12	0.625	0.333333	4	1	0.666667	20	12	17	4	11	2	17	1.53	1.735	2.18	0.352941	-0.155712	-0.364854	0.962481	0.981399	1.815
TXNDC15	1	0	14	11	0.909091	0.666667	12	0.916667	0.733333	25	26	16	11	8	8	16	2.015	0.825	2.625	0.5625	0.937016	-0.294933	0.573223	0.981399	1.82167
FKBP7	1	1	40	44	0.9	0.75	32	0.9375	0.833333	84	72	52	30	29	22	52	1.67	2.135	1.705	0.5	-0.342779	-0.0789528	0.962481	0.99188	1.83667
STAC3	1	1	3	4	0.666667	0.4	2	1	0.666667	7	5	6	4	5	3	6	1.58	1.16	2.905	0.666667	0.259542	-0.803202	0.962481	0.981399	1.88167
ADAM17	1	0	29	25	0.92	0.741935	22	0.954545	0.65625	54	51	36	24	16	14	36	1.96	1.975	1.77	0.555556	0.00314898	0.0826204	0.998464	0.99077	1.90167
DOK2	1	1	8	8	0.875	0.777778	4	1	0.666667	16	12	9	6	6	3	9	2.54	0.875	2.31	0.888889	1.1233	0.425223	0.219799	0.981399	1.90833
CLDN12	1	0	8	7	0.857143	0.666667	5	0.8	0.571429	15	13	10	6	6	3	10	2.005	2.665	1.18	0.5	-0.311683	0.534299	0.962481	0.981399	1.95
EXOG	1	1	11	11	0.818182	0.692308	8	1	1	22	19	14	7	12	7	14	1.885	1.765	2.235	0.642857	0.0409092	-0.256005	0.979509	0.981399	1.96167
GNB4	1	0	12	10	0.9	0.692308	8	0.875	0.5	22	20	15	10	4	6	15	1.75	1.88	2.27	0.533333	-0.0995106	-0.342181	0.962481	0.981399	1.96667
TRMT10B	1	0	22	20	0.95	0.826087	18	0.944444	0.73913	42	40	25	20	11	10	25	1.735	2.23	1.94	0.8	-0.286942	-0.162118	0.962481	0.981399	1.96833
ALDH9A1	1	1	39	37	0.918919	0.809524	22	1	0.6875	76	61	45	27	25	12	45	1.36	2.27	2.28	0.311111	-0.579231	-0.543536	0.962481	0.981399	1.97
PTDSS2	1	1	14	16	0.928571	0.764706	11	0.909091	0.666667	30	25	21	8	11	8	21	2.245	1.655	2.03	0.857143	0.350368	0.0804076	0.962481	0.99077	1.97667
ZCCHC24	1	1	24	16	0.9375	0.6	18	1	0.72	40	42	29	20	10	12	29	1.82	2.415	1.705	0.724138	-0.350672	0.025403	0.962481	0.99499	1.98
ZNF784	1	1	20	21	0.7	0.518519	13	1	0.65	41	33	28	17	15	9	28	2.01	2.19	1.815	0.75	-0.199888	0.0612545	0.962481	0.992532	2.005
PIGV	1	1	25	24	0.916667	0.814815	17	0.823529	0.56	49	42	33	19	13	8	33	1.595	1.91	2.51	0.787879	-0.226862	-0.578858	0.962481	0.981399	2.005
ING3	1	1	129	116	0.965517	0.842105	79	0.974684	0.601562	245	208	141	118	47	34	141	1.99	1.945	2.125	0.64539	-0.0336378	-0.143607	0.984432	0.981399	2.02
DENND1B	1	1	6	6	0.833333	0.714286	2	1	0.4	12	8	7	5	3	1	7	2.205	2.33	1.535	0.857143	-0.0486697	0.286479	0.974774	0.981399	2.02333
FAM207A	1	1	10	7	0.714286	0.416667	5	1	0.555556	17	15	12	9	3	3	12	2.025	1.535	2.51	0.75	0.329036	-0.311159	0.962481	0.981399	2.02333
ANO8	1	0	31	27	0.888889	0.705882	35	0.857143	0.75	58	66	45	25	22	26	45	2.185	1.73	2.185	0.888889	0.288587	-0.0437822	0.962481	0.992827	2.03333
MAP3K1	1	1	1	1	0	0	0	NA	0	2	1	2	1	1	0	2	2.235	2.14	1.785	1	0.0450226	0.242441	0.976516	0.981399	2.05333
SRA1	1	0	51	58	0.843137	0.651515	34	0.911765	0.704545	109	85	71	38	51	27	71	2.235	2.215	1.715	0.591549	-0.00228892	0.29366	0.998912	0.981399	2.055
USP49	1	1	78	72	0.972222	0.875	64	0.90625	0.734177	150	142	95	72	49	39	95	1.81	2.38	1.98	0.652632	-0.339432	-0.140854	0.962481	0.981399	2.05667
PC	1	1	12	10	0.7	0.466667	6	0.833333	0.416667	22	18	16	11	7	5	16	1.765	1.475	2.955	0.875	0.36434	-0.618458	0.962481	0.981399	2.065
KLHL5	1	0	17	11	0.818182	0.473684	9	1	0.5625	28	26	19	15	6	5	19	2.69	2.255	1.35	0.578947	0.19463	0.753662	0.962481	0.981399	2.09833
CHML	1	0	38	37	0.864865	0.744186	34	0.852941	0.707317	75	72	50	32	19	14	50	2.145	2.025	2.16	0.52	0.0570407	-0.0391939	0.973403	0.993922	2.11
FBXO3	1	1	9	8	0.75	0.545455	10	0.888889	0.727273	17	19	15	5	7	6	15	2.085	1.955	2.3	0.4	0.0857291	-0.152006	0.962481	0.981399	2.11333
TMEM38B	1	0	11	8	0.75	0.461538	6	1	0.6	19	17	13	10	4	2	13	1.845	2.895	1.715	0.538462	-0.555585	0.0763194	0.962481	0.99188	2.15167
MTF2	1	1	1	1	0	0	5	1	0.8	2	6	6	1	1	4	6	2.425	2.06	2.025	0.5	0.162917	0.155363	0.962481	0.981399	2.17
LTN1	1	1	37	35	0.914286	0.8	29	0.931034	0.710526	72	66	46	27	27	23	46	1.945	2.64	2.045	0.478261	-0.385164	-0.101226	0.962481	0.988354	2.21
DLX2	1	1	11	11	0.727273	0.571429	7	0.714286	0.416667	22	18	16	10	10	7	16	1.935	2.635	2.095	0.5625	-0.365308	-0.113167	0.962481	0.985991	2.22167
EXOC3	1	1	22	21	0.857143	0.72	18	0.888889	0.666667	43	40	28	20	12	10	28	2.56	1.975	2.23	0.75	0.295862	0.121783	0.962481	0.985991	2.255
DPP8	1	0	6	5	0.8	0.571429	3	1	0.6	11	9	7	5	4	1	7	2.515	1.685	2.58	0.714286	0.480982	-0.0696538	0.962481	0.99188	2.26
MAT2B	1	1	23	24	0.956522	0.88	15	1	0.833333	47	38	26	17	15	6	26	2.08	3.005	1.725	0.5	-0.338129	0.158006	0.962481	0.981399	2.27
PARS2	1	1	62	61	0.967213	0.921875	44	0.977273	0.781818	123	106	67	51	37	17	67	2.035	2.63	2.15	0.373134	-0.321825	-0.0982561	0.962481	0.988354	2.27167
SP3	1	1	8	5	0.8	0.444444	2	0.5	0.111111	13	10	10	7	3	2	10	2.11	2.595	2.12	0.5	-0.256537	-0.0415687	0.962481	0.993256	2.275
HOXC9	1	1	6	6	0.666667	0.5	4	1	0.666667	12	10	8	6	4	2	8	1.775	2.93	2.13	1	-0.69886	-0.24382	0.962481	0.981399	2.27833
STK17A	1	1	8	7	0.857143	0.666667	6	1	0.857143	15	14	10	6	4	3	10	1.8	2.625	2.41	0.7	-0.464384	-0.395788	0.962481	0.981399	2.27833
AARS2	1	1	4	4	0.75	0.6	3	1	1	8	7	5	2	4	2	5	2.305	2.24	2.315	1	0.0586474	-0.0372132	0.972309	0.994235	2.28667
TGFBR1	1	1	2	2	0	0	1	1	0.333333	4	3	5	2	2	1	5	2.065	2.98	1.905	0.8	-0.354789	0.0459934	0.962481	0.992532	2.31667
SDF2L1	1	1	12	11	0.909091	0.769231	6	1	0.545455	23	18	13	11	7	4	13	2.065	2.83	2.09	1	-0.460237	-0.197802	0.962481	0.981399	2.32833
DST	1	0	28	31	0.964286	0.84375	21	0.904762	0.703704	59	49	36	26	14	4	36	2.5	1.795	2.71	0.166667	0.377404	-0.0928898	0.962481	0.988354	2.335
CAND1	1	0	5	5	0.8	0.666667	2	1	0.4	10	7	7	4	2	1	7	2.375	2.29	2.4	0.428571	0.0180781	-0.0594026	0.990205	0.992532	2.355
STK3	1	1	22	17	0.941176	0.695652	19	0.947368	0.782609	39	41	25	17	12	13	25	2.04	2.72	2.31	0.52	-0.364429	-0.204742	0.962481	0.981399	2.35667
KNSTRN	1	1	5	6	0.8	0.571429	6	0.833333	0.714286	11	11	8	5	4	6	8	2.34	2.145	2.625	0.625	0.0769146	-0.131393	0.962481	0.981928	2.37
SYF2	1	0	17	18	0.941176	0.842105	11	1	0.733333	35	28	19	15	13	4	19	2.35	2.625	2.16	0.631579	-0.138498	0.0586461	0.962481	0.992532	2.37833
ANK3	1	1	57	57	0.859649	0.753846	27	0.925926	0.520833	114	84	75	47	41	17	75	2.67	2.625	1.845	0.586667	-0.139916	0.220501	0.962481	0.981399	2.38
LRRC46	1	0	6	6	0.833333	0.714286	6	1	0.857143	12	12	8	6	2	6	8	2.575	2.32	2.25	0.75	0.108947	0.118373	0.962481	0.985991	2.38167
LINC00689	1	1	13	9	0.888889	0.571429	10	0.9	0.642857	22	23	16	11	5	7	16	1.875	2.85	2.455	0.8125	-0.501718	-0.34701	0.962481	0.981399	2.39333
CRBN	1	0	7	8	0.714286	0.5	11	1	0.818182	15	18	15	6	7	8	15	2.36	2.79	2.06	0.533333	-0.158979	0.0852447	0.962481	0.989883	2.40333
UBE2D1	1	1	14	11	0.909091	0.666667	10	0.8	0.5	25	24	18	12	6	5	18	2.14	2.84	2.23	0.388889	-0.301273	-0.0935544	0.962481	0.988354	2.40333
SLC27A4	1	1	37	37	0.945946	0.897436	33	0.969697	0.888889	74	70	42	32	20	23	42	2.715	2.555	1.97	0.833333	0.0396548	0.363571	0.979039	0.981399	2.41333
GALNT5	1	1	15	12	0.916667	0.6875	7	1	0.583333	27	22	16	12	10	3	16	2.295	2.265	2.755	0.875	-0.0595269	-0.209168	0.971526	0.981399	2.43833
SUCO	1	0	242	242	0.929752	0.868726	171	0.976608	0.776744	484	413	271	198	174	90	271	2.21	2.605	2.505	0.564576	-0.218142	-0.166946	0.962481	0.981399	2.44
GDAP2	1	0	1	1	0	0	0	NA	0	2	1	2	1	1	0	2	2.64	1.845	2.865	0.5	0.372237	-0.168578	0.962481	0.981399	2.45
TSPAN13	1	1	6	6	0.666667	0.5	6	0.666667	0.444444	12	12	10	6	3	4	10	1.375	2.94	3.04	0.6	-0.89078	-0.811362	0.542687	0.981399	2.45167
PRKCQ-AS1	1	0	5	7	0.8	0.5	0	NA	0	12	5	8	3	5	0	8	3.195	1.995	2.17	0.625	0.552548	0.520394	0.962481	0.981399	2.45333
AFTPH	1	0	9	7	0.857143	0.6	8	1	0.8	16	17	11	9	4	5	11	2.455	2.18	2.8	0.363636	0.123966	-0.207191	0.962481	0.981399	2.47833
ST3GAL3	1	1	5	5	0.8	0.666667	4	1	0.8	10	9	6	5	5	3	6	2.53	1.61	3.305	1	0.536538	-0.403906	0.962481	0.981399	2.48167
PSMD14	1	0	9	6	0.833333	0.5	6	0.833333	0.5	15	15	11	9	4	4	11	2.775	2.46	2.3	0.363636	0.154819	0.129701	0.962481	0.982184	2.51167
MYO16	1	0	1	1	0	0	0	NA	0	2	1	2	1	1	0	2	4.2	0.485	2.92	0.5	2.18499	0.636222	7.58986e-06	0.981399	2.535
FMNL3	1	0	15	12	0.916667	0.6875	10	1	0.833333	27	25	16	11	10	5	16	2.215	2.745	2.695	0.3125	-0.265064	-0.277843	0.962481	0.981399	2.55167
AHCYL2	1	0	46	46	0.891304	0.803922	25	1	0.595238	92	71	61	43	37	18	61	2.565	1.63	3.48	0.442623	0.533165	-0.362465	0.962481	0.981399	2.55833
C14orf93	1	0	8	10	0.875	0.636364	12	1	0.75	18	20	18	9	7	12	18	3.035	2.725	1.93	0.833333	0.12424	0.496669	0.962481	0.981399	2.56333
REXO2	1	0	3	2	0.5	0.25	3	1	0.75	5	6	5	3	2	2	5	2.755	3.465	1.485	0.4	-0.227016	0.677745	0.962481	0.981399	2.56833
GNS	1	0	25	26	0.84	0.7	18	1	0.782609	51	43	32	16	21	15	32	2.85	2.105	2.83	0.5	0.355105	-0.0348729	0.962481	0.994334	2.595
KLHL22	1	1	28	28	0.785714	0.647059	23	0.956522	0.785714	56	51	39	22	22	16	39	2.89	2.545	2.42	0.974359	0.157182	0.177084	0.962481	0.981399	2.61833
KLHL12	1	0	35	34	0.882353	0.769231	29	0.862069	0.694444	69	64	43	29	24	19	43	2.28	3.19	2.385	0.372093	-0.457579	-0.132789	0.962481	0.981928	2.61833
PKIG	1	1	36	37	0.944444	0.871795	26	0.846154	0.6875	73	62	45	23	27	20	45	4.055	0.7	3.15	0.777778	1.83595	0.777027	0.00045716	0.981399	2.635
TSACC	1	1	20	21	0.95	0.863636	18	0.941176	0.842105	41	38	28	11	16	14	28	2.88	2.305	2.795	0.571429	0.253937	0.0360578	0.962481	0.994235	2.66
CAV2	1	1	21	16	0.9375	0.681818	16	0.9375	0.714286	37	37	24	18	9	8	24	2.77	2.855	2.36	0.708333	-0.107163	0.117726	0.962481	0.985991	2.66167
RRP1	1	1	7	7	0.714286	0.555556	3	1	0.5	14	10	10	5	5	3	10	2.74	3.18	2.115	0.8	-0.203867	0.279551	0.962481	0.981399	2.67833
ZSCAN5A	1	0	100	89	0.977528	0.852941	59	1	0.648352	189	159	112	89	57	36	112	3.04	2.55	2.665	0.5625	0.22223	0.10138	0.962481	0.987982	2.75167
OSBPL6	1	0	5	6	0.8	0.571429	4	1	0.8	11	9	9	7	7	5	9	2.83	2.515	2.965	0.555556	0.134025	-0.0994885	0.962481	0.988354	2.77
TRPM7	1	1	12	14	0.916667	0.733333	12	0.916667	0.785714	26	24	18	9	10	9	18	2.895	2.82	2.67	0.777778	0.000278285	0.0431332	0.99974	0.992532	2.795
MFSD1	1	0	2	2	0.5	0.333333	1	1	0.5	4	3	3	2	1	0	3	2.875	3.23	2.33	0.666667	-0.226017	0.100336	0.962481	0.988354	2.81167
ARHGAP25	1	1	9	8	0.75	0.545455	7	1	0.7	17	16	13	7	8	5	13	2.865	2.795	2.835	0.538462	0.0105183	-0.0299985	0.993975	0.99499	2.83167
MUL1	1	0	25	20	0.95	0.730769	18	1	0.75	45	43	27	23	14	11	27	2.88	3.25	2.365	0.555556	-0.167929	0.198015	0.962481	0.981399	2.83167
MAPK8	1	0	32	22	0.909091	0.588235	20	0.95	0.542857	54	52	38	31	6	7	38	3.01	2.85	2.765	0.684211	0.0102951	0.0954806	0.993975	0.988354	2.875
FBXO45	1	0	25	27	0.92	0.793103	23	1	0.92	52	48	33	21	15	11	33	2.79	2.885	3.035	0.333333	-0.0449293	-0.1477	0.975934	0.981399	2.90333
CTTNBP2NL	1	1	25	28	0.92	0.766667	23	0.869565	0.740741	53	48	34	21	17	13	34	3.055	2.48	3.21	0.441176	0.164141	0.179537	0.962481	0.981399	2.915
DYRK3	1	1	18	15	0.933333	0.736842	11	0.909091	0.555556	33	29	21	15	9	7	21	2.045	3.55	3.165	0.809524	-0.673929	-0.564584	0.962481	0.981399	2.92
PPIL4	1	1	18	16	0.9375	0.789474	14	1	0.7	34	32	21	18	4	8	21	2.58	3.145	3.045	0.47619	-0.247943	-0.196854	0.962481	0.981399	2.92333
C1orf52	1	0	10	9	0.777778	0.583333	5	0.8	0.444444	19	15	13	8	6	3	13	3	3.395	2.42	0.538462	-0.195158	0.205448	0.962481	0.981399	2.93833
FAM19A2	1	0	12	5	0.8	0.307692	4	1	0.333333	17	16	13	12	2	1	13	3.08	1.89	3.9	0.153846	0.613317	-0.365079	0.962481	0.981399	2.95667
THEMIS2	1	1	2	2	0.5	0.333333	0	NA	0	4	2	3	2	1	0	3	3.42	2.72	2.775	1	0.274479	0.217318	0.962481	0.981399	2.97167
FRMD4A	1	0	17	16	0.875	0.736842	10	1	0.625	33	27	24	17	13	11	24	2.36	2.945	3.625	0.125	-0.304771	-0.565705	0.962481	0.981399	2.97667
LPIN2	1	1	14	12	0.75	0.529412	8	0.875	0.5	26	22	18	12	7	5	18	2.475	3.825	2.64	0.722222	-0.546567	-0.117428	0.962481	0.985991	2.98
MMACHC	1	0	25	21	0.904762	0.703704	13	0.923077	0.545455	46	38	29	20	12	5	29	2.97	3.22	2.755	0.724138	-0.122588	0.0521944	0.962481	0.992532	2.98167
STRIP1	1	1	10	11	0.9	0.75	7	0.857143	0.545455	21	17	13	10	4	2	13	3.325	2.95	2.72	0.461538	0.213237	0.208383	0.962481	0.981399	2.99833
ANKFY1	1	1	1	2	0	0	0	NA	0	3	1	3	1	2	0	3	2.92	2.885	3.215	0.333333	-0.00266367	-0.163364	0.998548	0.981399	3.00667
QSOX1	1	1	34	29	0.896552	0.702703	25	0.92	0.657143	63	59	42	29	22	19	42	3.545	2.805	2.72	0.595238	0.275084	0.357122	0.962481	0.981399	3.02333
ELMOD3	1	1	9	9	0.888889	0.8	7	0.857143	0.6	18	16	11	8	6	5	11	3.75	2.525	2.935	0.909091	0.616932	0.242024	0.962481	0.981399	3.07
ABL2	1	0	22	29	0.818182	0.545455	10	0.8	0.444444	51	32	35	17	24	8	35	3.855	2.275	3.095	0.485714	0.634739	0.258016	0.962481	0.981399	3.075
MND1	1	1	9	8	0.875	0.7	6	1	0.6	17	15	11	9	5	5	11	2.65	3.075	3.54	0.454545	-0.255191	-0.442517	0.962481	0.981399	3.08833
NCKAP1	1	0	25	21	0.857143	0.642857	15	0.933333	0.583333	46	40	33	18	10	8	33	2.855	3.435	3.025	0.454545	-0.282645	-0.117223	0.962481	0.985991	3.105
ZMPSTE24	1	0	23	21	0.904762	0.76	18	0.944444	0.708333	44	41	29	18	12	10	29	2.485	4.095	2.77	0.413793	-0.602892	-0.185733	0.962481	0.981399	3.11667
PHF6	1	0	3	3	0.666667	0.5	1	1	0.333333	6	4	4	3	2	0	4	2.85	3.525	3.035	0.5	-0.244914	-0.111471	0.962481	0.985991	3.13667
PRKAG2	1	1	15	15	0.8	0.666667	12	1	0.923077	30	27	23	12	11	8	23	3.22	2.365	3.845	0.478261	0.309462	-0.279298	0.962481	0.981399	3.14333
URB1	1	0	13	11	0.909091	0.714286	5	1	0.384615	24	18	14	13	5	3	14	3.465	3.025	2.975	0.5	0.154293	0.147382	0.962481	0.981399	3.155
MAP7	1	1	28	24	0.833333	0.625	15	0.733333	0.423077	52	43	36	19	17	11	36	4.2	1.865	3.45	0.583333	0.955723	0.37921	0.303243	0.981399	3.17167
DPH5	1	0	46	51	0.913043	0.763636	23	1	0.676471	97	69	55	31	38	11	55	3.17	3.84	2.515	0.509091	-0.158963	0.221102	0.962481	0.981399	3.175
PWP2	1	1	29	20	0.8	0.484848	12	0.916667	0.366667	49	41	38	27	11	6	38	4.12	3.01	2.505	0.657895	0.587516	0.580516	0.962481	0.981399	3.21167
GINS3	1	0	9	10	0.777778	0.583333	3	1	0.428571	19	12	14	5	7	2	14	2.515	4.25	2.97	0.285714	-0.666709	-0.254556	0.962481	0.981399	3.245
GDF11	1	1	25	28	0.88	0.709677	26	0.923077	0.857143	53	51	36	22	22	14	36	3.485	2.51	3.8	0.638889	0.376139	-0.143747	0.962481	0.981399	3.265
ABT1	1	1	12	12	0.916667	0.846154	11	1	1	24	23	14	10	7	6	14	2.775	3.945	3.08	0.928571	-0.451156	-0.170371	0.962481	0.981399	3.26667
SSX2IP	1	0	33	27	0.962963	0.764706	22	0.954545	0.617647	60	55	37	28	12	11	37	2.39	4.445	3.345	0.675676	-0.785113	-0.399087	0.635507	0.981399	3.39333
MAGOH	1	0	14	9	0.888889	0.533333	7	0.857143	0.4	23	21	16	14	6	5	16	3.9	2.52	3.83	0.5	0.709335	0.0689251	0.894469	0.99188	3.41667
ANGEL2	1	1	5	5	0.8	0.666667	4	1	0.8	10	9	6	5	3	3	6	3.445	3.83	3.075	1	-0.225326	0.0233197	0.962481	0.99499	3.45
TAF1A	1	1	52	53	0.903846	0.810345	37	0.918919	0.68	105	89	63	44	32	22	63	3.605	2.81	4.075	0.301587	0.293558	-0.164148	0.962481	0.981399	3.49667
DTNBP1	1	1	9	9	0.888889	0.8	4	1	0.666667	18	13	10	5	8	2	10	3.295	3.925	3.325	0.8	-0.234836	-0.0294599	0.962481	0.99499	3.515
MRRF	1	1	8	9	0.75	0.545455	5	0.8	0.5	17	13	12	7	6	3	12	3.925	3.205	3.605	0.75	0.23586	0.064994	0.962481	0.99188	3.57833
CIB1	1	1	4	3	0.666667	0.4	3	0.666667	0.4	7	7	6	4	3	1	6	4.48	3.545	2.74	0.333333	0.292897	0.592156	0.962481	0.981399	3.58833
MTF1	1	1	13	10	0.9	0.642857	9	1	0.692308	23	22	15	12	4	4	15	3.355	3.87	3.545	0.733333	-0.190887	-0.112751	0.962481	0.985991	3.59
C1orf116	1	1	52	52	0.923077	0.857143	38	1	0.844444	104	90	57	42	37	23	57	2.95	4.205	3.615	0.859649	-0.465309	-0.292286	0.962481	0.981399	3.59
CBFB	1	0	40	39	0.923077	0.837209	35	0.885714	0.756098	79	75	52	28	29	23	52	3.61	3.125	4.04	0.5	0.157614	-0.195867	0.962481	0.981399	3.59167
ORC5	1	1	4	7	0.75	0.375	7	0.75	0.375	11	11	11	4	7	5	11	3.38	3.625	3.775	0.454545	-0.118286	-0.143283	0.962481	0.981399	3.59333
UNC5B	1	0	15	16	0.933333	0.823529	8	0.875	0.538462	31	23	18	12	10	5	18	3.215	3.58	3.995	0.666667	-0.114433	-0.317058	0.962481	0.981399	3.59667
CERS6	1	1	94	101	0.882979	0.741071	81	0.901235	0.793478	195	175	129	64	75	52	129	4.22	2.66	4.12	0.457364	0.560186	0.0217956	0.962481	0.995274	3.66667
TTC4	1	0	3	2	0.5	0.25	2	1	0.666667	5	5	4	3	2	1	4	3.905	3.78	3.325	0.75	0.00958344	0.187526	0.993975	0.981399	3.67
TNFAIP8	1	1	39	38	0.842105	0.711111	32	0.96875	0.756098	77	71	51	37	23	16	51	4.505	3.735	2.78	0.764706	0.285816	0.64848	0.962481	0.981399	3.67333
TIMELESS	1	1	6	6	0.833333	0.714286	4	1	0.8	12	10	7	5	6	4	7	3.935	3.675	3.59	1	0.0702641	0.0778037	0.962481	0.990033	3.73333
H3F3A	1	1	6	7	0.833333	0.625	4	0.75	0.5	13	10	8	5	5	2	8	2.975	3.5	4.76	1	-0.412321	-0.809238	0.962481	0.981399	3.745
ANO6	1	1	4	3	0.666667	0.4	1	1	0.25	7	5	5	4	2	0	5	4.345	3.17	3.725	0.4	0.381771	0.177658	0.962481	0.981399	3.74667
SOX5	1	0	14	12	0.916667	0.733333	8	0.75	0.461538	26	22	17	11	9	7	17	3.225	2.6	5.63	0.117647	0.220215	-0.704093	0.962481	0.981399	3.81833
COG5	1	1	48	50	0.854167	0.719298	43	0.860465	0.755102	98	91	64	38	36	24	64	4.065	3.26	4.19	0.625	0.271282	-0.0611065	0.962481	0.992325	3.83833
TMEM217	1	1	5	6	0.8	0.571429	4	0.5	0.333333	11	9	8	4	4	2	8	2.235	4.68	4.605	0.625	-0.919847	-0.805948	0.32713	0.981399	3.84
PFKFB2	1	1	6	6	0.833333	0.714286	3	0.666667	0.4	12	9	8	4	6	2	8	4.605	3.14	3.795	0.5	0.445969	0.171615	0.962481	0.981399	3.84667
MTHFD1L	1	0	10	9	0.777778	0.583333	9	1	0.642857	19	19	18	9	9	10	18	4.23	3.335	4.28	0.277778	0.289389	0.0418253	0.962481	0.992532	3.94833
MCL1	1	0	1	1	0	0	1	1	1	2	2	2	1	1	0	2	4.11	4.03	3.79	0.5	-0.00676366	0.0119957	0.993975	0.99741	3.97667
UBXN8	1	0	2	1	0	0	1	1	0.5	3	3	3	2	1	0	3	4.34	4.805	2.9	0.666667	-0.127883	0.468722	0.962481	0.981399	4.015
PDK1	1	1	7	7	0.714286	0.555556	11	1	0.636364	14	18	14	4	5	8	14	4.72	3.225	4.11	0.5	0.499307	0.134037	0.962481	0.981399	4.01833
SNX14	1	0	10	7	0.714286	0.416667	4	1	0.363636	17	14	13	10	3	2	13	4.13	4.17	3.79	0.307692	-0.0251424	0.085212	0.984871	0.988354	4.03
RASSF3	1	0	31	30	0.933333	0.848485	36	0.885714	0.775	61	67	45	26	18	23	45	4.89	3.535	3.695	0.666667	0.400067	0.324173	0.962481	0.981399	4.04
TTC27	1	0	6	6	0.833333	0.714286	1	1	0.25	12	7	7	4	6	0	7	5.41	3.43	3.48	0.714286	0.568991	0.514427	0.962481	0.981399	4.10667
AGTRAP	1	1	70	54	0.962963	0.722222	56	0.946429	0.736111	124	126	82	59	34	36	82	4.55	3.995	3.885	0.792683	0.173774	0.192349	0.962481	0.981399	4.14333
SNRNP48	1	0	30	31	0.833333	0.694444	17	1	0.653846	61	47	38	24	25	12	38	3.8	4.86	3.99	0.5	-0.318382	-0.111301	0.962481	0.985991	4.21667
C6orf106	1	1	73	68	0.970588	0.88	61	0.95082	0.763158	141	134	83	63	38	33	83	4.595	4.22	4.035	0.746988	0.0922148	0.126999	0.962481	0.981399	4.28333
ARID5B	1	0	41	42	0.878049	0.765957	23	0.869565	0.526316	83	64	55	32	26	14	55	4.58	4.53	3.755	0.472727	-0.00287217	0.215144	0.998313	0.981399	4.28833
R3HCC1	1	1	2	2	0.5	0.333333	2	0.5	0.333333	4	4	4	2	1	1	4	4.77	5.14	3.155	0.75	-0.107874	0.463641	0.962481	0.981399	4.355
MTMR12	1	1	11	8	0.875	0.583333	8	0.75	0.545455	19	19	13	9	6	5	13	4.255	4.74	4.095	0.769231	-0.125672	0.0200033	0.962481	0.995276	4.36333
RFC4	1	0	3	3	0.333333	0.2	1	1	0.5	6	4	5	2	3	0	5	4.325	4.365	4.495	0.4	-0.0252603	-0.0932105	0.984432	0.988354	4.395
C10orf128	1	1	26	22	0.909091	0.714286	18	1	0.692308	48	44	31	21	14	8	31	3.9	5.17	4.16	0.774194	-0.419432	-0.225405	0.962481	0.981399	4.41
DAD1	1	1	11	10	0.8	0.615385	5	1	0.416667	21	16	14	11	4	2	14	4.445	4.66	4.395	0.785714	0.0235068	-0.0511834	0.986038	0.992532	4.5
RBM4B	1	0	20	18	0.777778	0.583333	15	0.933333	0.777778	38	35	25	16	12	8	25	4.01	4.66	4.875	0.64	-0.220951	-0.307004	0.962481	0.981399	4.515
PAN2	1	1	28	25	0.96	0.827586	19	0.947368	0.666667	53	47	30	26	13	14	30	4.69	5	3.915	0.8	-0.0914339	0.157381	0.962481	0.981399	4.535
ABCA3	1	0	35	33	0.939394	0.837838	36	0.861111	0.72093	68	71	50	28	20	29	50	3.915	4.365	5.43	0.46	-0.169096	-0.439066	0.962481	0.981399	4.57
PPP1R12B	1	1	30	28	0.892857	0.757576	24	0.916667	0.758621	58	54	38	24	19	15	38	4.535	4.285	4.92	0.631579	0.0196535	-0.139307	0.986567	0.981399	4.58
NUDCD3	1	1	13	11	0.818182	0.6	7	1	0.636364	24	20	16	10	8	3	16	4.93	4.405	4.55	0.8125	0.132076	0.0978961	0.962481	0.985991	4.62833
WDR60	1	1	35	29	0.931034	0.72973	38	0.972222	0.897436	64	73	41	34	20	24	41	4.96	4.315	4.615	0.707317	0.164925	0.0533894	0.962481	0.992532	4.63
C18orf21	1	0	16	15	0.933333	0.823529	16	0.875	0.736842	31	32	21	15	5	8	21	5.38	3.97	4.64	0.619048	0.364183	0.146608	0.962481	0.981399	4.66333
C18orf8	1	1	40	36	0.916667	0.767442	32	0.90625	0.707317	76	72	49	34	22	17	49	5.1	4.3	4.61	0.55102	0.206018	0.0996985	0.962481	0.985991	4.67
CCDC136	1	1	5	6	0.8	0.571429	8	1	0.875	11	13	9	5	3	5	9	3.15	5.25	5.675	0.888889	-0.663334	-0.618324	0.903003	0.981399	4.69167
LSS	1	1	27	19	0.947368	0.642857	23	1	0.851852	46	50	29	26	11	7	29	5.41	3.58	5.1	0.655172	0.521097	0.0589666	0.962481	0.992325	4.69667
TMEM98	1	1	98	88	0.965909	0.841584	87	0.942529	0.828283	186	185	110	84	57	58	110	3.265	6.095	4.735	0.645455	-0.777552	-0.531059	0.543952	0.981399	4.69833
SPC25	1	1	18	18	0.944444	0.894737	12	1	0.8	36	30	20	14	11	5	20	3.55	6.16	4.49	0.7	-0.686568	-0.33828	0.778901	0.981399	4.73333
TRAK1	1	1	15	11	0.909091	0.625	13	0.769231	0.625	26	28	22	12	6	7	22	5.21	4.16	4.835	0.318182	0.285628	0.0541932	0.962481	0.992532	4.735
ZNF280A	1	0	57	54	0.925926	0.819672	39	1	0.75	111	96	63	49	29	24	63	3.735	6.365	4.105	0.698413	-0.75815	-0.184116	0.565137	0.981399	4.735
ZDHHC7	1	1	23	21	0.904762	0.76	17	0.882353	0.652174	44	40	29	18	12	12	29	4.615	5.175	4.5	0.724138	-0.138264	-0.0195514	0.962481	0.995276	4.76333
RELN	1	1	4	3	0.666667	0.4	3	0.666667	0.4	7	7	6	4	1	2	6	4.7	4.375	5.515	0.833333	0.109803	-0.25238	0.962481	0.981399	4.86333
STAU2	1	0	15	13	0.846154	0.647059	17	0.941176	0.842105	28	32	21	13	9	12	21	5.995	3.58	5.175	0.52381	0.652065	0.157205	0.883852	0.981399	4.91667
SFT2D2	1	1	6	7	0.833333	0.625	6	1	1	13	12	8	6	6	3	8	4.84	4.96	5.02	0.75	-0.041802	-0.0910594	0.974774	0.988354	4.94
CTNNBL1	1	1	30	25	0.92	0.71875	20	1	0.769231	55	50	33	23	16	9	33	6.235	2.8	5.875	0.454545	0.926638	0.0955125	0.241961	0.985991	4.97
ZDHHC19	1	1	4	4	0.75	0.6	3	0.666667	0.4	8	7	6	4	4	2	6	3.91	5.045	6.185	0.5	-0.454133	-0.778945	0.962481	0.981399	5.04667
SH3BP5L	1	1	85	74	0.959459	0.806818	67	0.940299	0.732558	159	152	97	72	48	42	97	5.135	4.955	5.445	0.628866	0.0233456	-0.119228	0.986038	0.981534	5.17833
ANKRD28	1	0	23	22	0.863636	0.730769	13	1	0.65	45	36	31	24	15	5	31	6.15	4.16	5.34	0.677419	0.496603	0.144343	0.962481	0.981399	5.21667
TUT1	1	0	11	11	0.909091	0.833333	5	1	0.625	22	16	12	7	8	4	12	6.78	4.57	4.44	0.75	0.552064	0.59592	0.962481	0.981399	5.26333
FOXN2	1	0	39	27	0.888889	0.571429	19	1	0.487179	66	58	45	35	11	7	45	5.83	5.89	4.29	0.644444	-0.00502841	0.394241	0.995314	0.981399	5.33667
PPM1F	1	1	46	44	0.886364	0.764706	26	0.884615	0.589744	90	72	53	32	34	21	53	5.005	5.895	5.28	0.886792	-0.227388	-0.101353	0.962481	0.985991	5.39333
APC	1	0	13	10	0.9	0.642857	9	1	0.642857	23	22	15	13	6	5	15	5.33	5.495	5.54	0.333333	-0.0449441	-0.0917274	0.974774	0.988266	5.455
SLC25A38	1	1	17	17	0.823529	0.7	9	1	0.6	34	26	20	15	10	3	20	5.39	5.76	5.32	0.6	-0.127916	-0.0497671	0.962481	0.992532	5.49
TARS2	1	1	4	2	0.5	0.2	3	1	0.6	6	7	7	3	2	2	7	6.425	5.31	4.75	1	0.174835	0.286187	0.962481	0.981399	5.495
EDC3	1	1	6	8	0.833333	0.555556	11	0.857143	0.5	14	17	15	4	6	10	15	6.545	5.24	4.815	0.466667	0.278734	0.374931	0.962481	0.981399	5.53333
TMEM222	1	1	30	32	0.866667	0.722222	29	0.862069	0.735294	62	59	41	26	22	19	41	5.535	6.36	4.805	0.707317	-0.185432	0.173688	0.962481	0.981399	5.56667
RBBP5	1	0	12	12	0.916667	0.846154	8	0.875	0.636364	24	20	14	10	11	5	14	5.575	5.875	5.425	0.642857	-0.0847391	-0.00711841	0.962481	0.997985	5.625
SNRPE	1	0	6	7	0.833333	0.625	4	0.75	0.5	13	10	8	4	6	3	8	7.955	3.62	5.385	0.625	1.03683	0.486324	0.0710398	0.981399	5.65333
DUSP10	1	0	13	15	0.846154	0.647059	5	1	0.454545	28	18	17	11	9	1	17	6.225	5.425	5.405	0.705882	0.147392	0.202244	0.962481	0.981399	5.685
SOAT1	1	0	18	19	0.777778	0.608696	18	0.944444	0.809524	37	36	26	16	13	12	26	5.05	6.385	5.745	0.384615	-0.321712	-0.226539	0.962481	0.981399	5.72667
RABGAP1L	1	0	272	285	0.955882	0.875421	187	0.989305	0.811404	557	459	312	212	226	113	312	5.795	4.885	6.585	0.458333	0.210004	-0.200418	0.962481	0.981399	5.755
USP24	1	0	34	31	0.903226	0.756757	32	0.90625	0.725	65	66	45	31	10	18	45	5.37	6.25	5.715	0.555556	-0.174635	-0.126864	0.962481	0.981399	5.77833
SOD2	1	0	24	25	0.958333	0.884615	17	1	0.73913	49	41	28	19	18	8	28	5.9	5.035	6.535	0.321429	0.187536	-0.183302	0.962481	0.981399	5.82333
TRIM5	1	0	6	6	0.833333	0.714286	2	1	0.4	12	8	7	5	4	2	7	6.58	5.05	5.935	0.142857	0.326574	0.121613	0.962481	0.981399	5.855
AKIRIN1	1	0	6	5	0.8	0.571429	6	0.833333	0.714286	11	12	8	6	5	3	8	3.78	8.04	5.815	0.875	-0.999487	-0.537018	0.0962004	0.981399	5.87833
EPC2	1	0	84	81	0.91358	0.813187	73	0.917808	0.736264	165	157	105	73	49	44	105	5.255	6.825	5.98	0.542857	-0.329806	-0.209324	0.962481	0.981399	6.02
MED23	1	0	66	61	0.983607	0.895522	48	0.979167	0.746032	127	114	71	58	22	13	71	5.745	6.745	5.675	0.338028	-0.156618	-0.0253989	0.962481	0.99499	6.055
NUB1	1	1	9	9	0.888889	0.8	8	0.875	0.636364	18	17	13	6	7	7	13	5.895	7.465	5.04	0.538462	-0.341161	0.156805	0.962481	0.981399	6.13333
COPG2	1	1	11	12	0.909091	0.769231	11	1	0.916667	23	22	14	10	9	10	14	7.5	5.365	5.56	0.642857	0.413637	0.332627	0.962481	0.981399	6.14167
ZBTB38	1	1	6	5	0.8	0.571429	3	1	0.6	11	9	7	4	4	2	7	4.78	7.495	6.315	1	-0.531462	-0.36646	0.962481	0.981399	6.19667
ELF2	1	1	3	2	0.5	0.25	2	1	0.666667	5	5	5	4	1	2	5	6.445	6.405	5.75	1	-0.0116415	0.10779	0.993975	0.985991	6.2
USP6NL	1	0	14	12	0.833333	0.625	9	1	0.6	26	23	18	14	8	8	18	6.5	6.78	5.44	0.833333	-0.059424	0.182378	0.962481	0.981399	6.24
TBC1D14	1	1	82	71	0.915493	0.738636	72	0.916667	0.75	153	154	102	74	51	46	102	5.175	7.29	6.46	0.813725	-0.470874	-0.338411	0.962481	0.981399	6.30833
AIDA	1	0	11	12	0.909091	0.769231	9	0.888889	0.666667	23	20	15	9	9	7	15	5.84	7.66	5.485	0.466667	-0.382793	0.032084	0.962481	0.994334	6.32833
IRF2	1	1	2	2	0.5	0.333333	1	1	0.5	4	3	3	2	2	1	3	6.645	5.87	6.58	0.666667	0.147029	-0.0220161	0.962481	0.99499	6.365
DLD	1	1	20	22	0.9	0.75	12	1	0.705882	42	32	25	15	15	5	25	5.285	9.295	5.17	0.68	-0.794771	-0.109743	0.34631	0.985991	6.58333
TGM2	1	0	2	2	0.5	0.333333	0	NA	0	4	2	3	2	1	0	3	6.225	6.27	7.3	0.666667	-0.0354484	-0.269137	0.979039	0.981399	6.59833
CHD9	1	0	20	23	0.95	0.791667	13	1	0.764706	43	33	31	19	20	12	31	7.175	6.135	6.69	0.774194	0.208383	0.0391266	0.962481	0.992532	6.66667
PPM1G	1	0	28	22	0.954545	0.724138	18	1	0.62069	50	46	31	26	14	12	31	7.475	5.845	6.785	0.483871	0.295369	0.120827	0.962481	0.981399	6.70167
IMPDH1	1	0	42	41	0.95122	0.886364	42	0.952381	0.869565	83	84	56	36	30	27	56	7.11	5.52	7.515	0.625	0.351591	-0.102743	0.962481	0.985991	6.715
TBRG1	1	1	33	35	0.909091	0.789474	23	1	0.71875	68	56	39	29	19	12	39	7.345	6.47	6.445	0.589744	0.153696	0.230627	0.962481	0.981399	6.75333
RPA1	1	1	5	3	0.666667	0.333333	3	0.666667	0.4	8	8	7	4	2	2	7	7.985	5.12	7.96	0.571429	0.580246	-0.0381743	0.962481	0.992532	7.02167
CMTR1	1	0	14	12	0.916667	0.733333	13	0.75	0.5625	26	27	20	9	8	10	20	5.97	7.19	7.99	0.4	-0.237815	-0.435733	0.962481	0.981399	7.05
BCL2L13	1	1	58	54	0.944444	0.836066	39	0.974359	0.716981	112	97	65	50	37	21	65	7.07	7.395	6.71	0.430769	-0.0382655	0.0265881	0.975509	0.99499	7.05833
ERG	1	1	26	29	0.846154	0.666667	20	0.8	0.666667	55	46	38	21	29	16	38	11.265	2.635	7.88	0.263158	2.60174	1.67165	6.17288e-11	0.0181706	7.26
TTF2	1	1	6	5	0.8	0.571429	3	0.666667	0.285714	11	9	8	6	3	2	8	7.45	7.31	7.055	1	0.00715962	0.0299964	0.993975	0.994667	7.27167
SGK494	1	1	37	35	0.914286	0.8	34	0.852941	0.725	72	71	51	27	28	26	51	7.905	6.135	7.81	0.392157	0.345258	-0.022209	0.962481	0.99499	7.28333
FHIT	1	0	25	23	0.913043	0.777778	15	0.933333	0.608696	48	40	29	23	12	4	29	7.725	5.29	9.15	0.172414	0.558003	-0.264672	0.962481	0.981399	7.38833
IQGAP2	1	1	6	6	0.833333	0.714286	4	0.75	0.5	12	10	11	5	9	4	11	9.385	5.585	7.565	0.636364	0.621234	0.426243	0.818364	0.981399	7.51167
AGK	1	0	10	10	0.8	0.666667	5	1	0.714286	20	15	12	7	7	1	12	7.195	7.955	7.43	0.333333	-0.15034	-0.0175148	0.962481	0.995484	7.52667
ATXN7L1	1	0	22	27	0.954545	0.75	13	0.923077	0.631579	49	35	30	18	19	7	30	8.79	5.43	8.435	0.466667	0.615498	0.0366532	0.851238	0.992532	7.55167
URM1	1	1	6	6	0.666667	0.5	3	1	0.5	12	9	8	5	3	1	8	8.24	7.64	6.94	0.75	0.0875158	0.184916	0.962481	0.981399	7.60667
DNM1L	1	0	6	6	0.833333	0.714286	4	0.75	0.5	12	10	8	5	4	1	8	7.665	7.29	7.98	0.375	0.0514116	-0.0810306	0.966948	0.988354	7.645
SRPK2	1	1	5	5	0.8	0.666667	2	1	0.5	10	7	6	4	3	1	6	7.18	8.71	7.21	0.833333	-0.228131	-0.0449362	0.962481	0.992532	7.7
OXSR1	1	1	23	18	0.944444	0.708333	20	0.95	0.730769	41	43	29	20	14	11	29	7.785	7.83	7.615	0.517241	-0.00878043	-0.0184889	0.993975	0.995276	7.74333
CHD2	1	1	8	7	0.857143	0.666667	3	1	0.6	15	11	9	5	6	2	9	7.955	8.935	6.65	1	-0.169348	0.197536	0.962481	0.981399	7.84667
FYN	1	0	27	24	0.875	0.7	18	0.888889	0.571429	51	45	33	26	16	13	33	9.165	5.93	8.485	0.30303	0.596856	0.0574283	0.894938	0.99188	7.86
UNK	1	0	38	38	0.868421	0.767442	34	0.941176	0.820513	76	72	46	31	28	25	46	7.8	7.25	8.61	0.673913	0.0506966	-0.161974	0.967904	0.981399	7.88667
TXNDC2	1	0	12	12	0.75	0.6	1	1	0.1	24	13	15	10	8	0	15	7.59	9.435	7.04	0.866667	-0.308451	0.00830708	0.962481	0.997526	8.02167
CYB5RL	1	1	6	7	0.833333	0.625	7	0.857143	0.75	13	13	10	5	5	4	10	8.215	6.445	9.48	0.7	0.293712	-0.249346	0.962481	0.981399	8.04667
FLAD1	1	1	13	13	0.846154	0.733333	10	0.9	0.692308	26	23	16	11	9	6	16	7.99	7.195	9.12	0.875	0.135965	-0.237065	0.962481	0.981399	8.10167
ZC3HC1	1	0	11	11	0.909091	0.833333	6	1	0.6	22	17	12	10	6	4	12	6.435	9.765	8.145	0.666667	-0.571706	-0.36736	0.95091	0.981399	8.115
DNAJB6	1	1	3	2	0.5	0.25	4	1	0.75	5	7	5	3	2	2	5	6.81	9.29	8.29	1	-0.353572	-0.281249	0.962481	0.981399	8.13
DGCR8	1	1	85	70	0.985714	0.802326	54	0.962963	0.666667	155	139	90	73	52	29	90	7.665	9.47	7.33	0.955556	-0.307664	0.0145534	0.962481	0.996584	8.155
ZNF280B	1	1	42	41	0.926829	0.844444	29	1	0.783784	83	71	49	31	32	21	49	7.155	9.865	7.48	0.673469	-0.443369	-0.0786902	0.962481	0.988354	8.16667
SRP9	1	1	45	49	0.888889	0.740741	26	0.961538	0.657895	94	71	58	34	30	12	58	7.27	7.905	9.555	0.637931	-0.116729	-0.379409	0.962481	0.981399	8.24333
HYI	1	1	16	11	0.909091	0.588235	9	1	0.5625	27	25	19	14	7	3	19	7.395	7.795	10.125	0.578947	-0.0960219	-0.482363	0.962481	0.981399	8.43833
NCBP1	1	0	5	4	0.75	0.5	7	1	0.714286	9	12	8	5	4	5	8	8.085	8.385	8.98	0.625	-0.0740211	-0.197072	0.962481	0.981399	8.48333
PWP1	1	1	1	1	0	0	1	1	1	2	2	2	1	1	0	2	9.55	9.18	6.98	1	0.0201463	0.366399	0.986038	0.981399	8.57
POGK	1	1	31	30	0.766667	0.605263	18	0.777778	0.466667	61	49	42	23	23	12	42	9.74	7.5	8.545	0.52381	0.328421	0.165259	0.962481	0.981399	8.595
POLR1C	1	0	63	63	0.936508	0.880597	41	1	0.803922	126	104	68	47	47	27	68	7.48	9.64	8.695	0.558824	-0.359221	-0.244581	0.962481	0.981399	8.605
HSD17B10	1	1	4	4	0.75	0.6	5	0.75	0.5	8	9	7	4	2	3	7	8.295	8.72	9.325	0.857143	-0.0432634	-0.16035	0.973831	0.981399	8.78
OXR1	1	0	6	5	0.8	0.571429	1	1	0.25	11	7	10	7	7	4	10	10.565	9.09	7.62	0.4	0.236227	0.448753	0.962481	0.981399	9.09167
POLD4	1	1	6	4	0.75	0.428571	2	1	0.4	10	8	7	5	2	0	7	9.98	9.155	8.23	1	0.124708	0.304563	0.962481	0.981399	9.12167
CLPTM1L	1	1	30	23	0.913043	0.65625	15	0.933333	0.56	53	45	34	23	16	8	34	8.415	10.665	8.45	0.617647	-0.298459	-0.0457804	0.962481	0.992532	9.17667
NNT	1	0	5	4	0.75	0.5	2	0.5	0.166667	9	7	7	5	1	2	7	8.04	10.595	9.015	0.428571	-0.377238	-0.169863	0.962481	0.981399	9.21667
DIP2B	1	0	4	4	0.75	0.6	0	NA	0	8	4	5	2	3	0	5	10.255	7.53	10.365	0.4	0.39768	-0.0537637	0.962481	0.99212	9.38333
CLASP2	1	0	29	27	0.962963	0.866667	24	0.916667	0.733333	56	53	33	28	13	11	33	10.115	8.955	9.095	0.484848	0.121151	0.104842	0.962481	0.983941	9.38833
MPZL1	1	1	153	147	0.938776	0.851852	127	0.944882	0.821918	300	280	182	114	113	91	182	10.24	9.36	8.61	0.582418	0.131366	0.165811	0.962481	0.981399	9.40333
TPD52L1	1	0	7	6	0.833333	0.625	2	1	0.333333	13	9	8	6	4	0	8	7.985	11.905	8.325	0.5	-0.564024	-0.0240822	0.905469	0.99499	9.405
HEATR1	1	0	19	15	0.866667	0.619048	11	1	0.578947	34	30	21	19	6	4	21	9.635	8.825	10.02	0.238095	0.135856	-0.0960683	0.962481	0.985991	9.49333
SPTBN1	1	1	43	38	0.947368	0.8	31	0.967742	0.833333	81	74	47	35	28	20	47	10.35	10.035	8.11	0.468085	0.109395	0.357994	0.962481	0.981399	9.49833
TRAPPC10	1	1	20	20	0.85	0.73913	17	1	0.944444	40	37	26	21	12	14	26	9.075	10.63	8.925	0.615385	-0.233936	-0.000377789	0.962481	0.9999	9.54333
DNAJC11	1	0	25	27	0.92	0.793103	23	0.913043	0.777778	52	48	31	22	18	15	31	8.96	9.525	10.615	0.419355	-0.10542	-0.287808	0.962481	0.981399	9.7
CA11	1	1	9	7	0.857143	0.6	11	0.818182	0.692308	16	20	14	8	5	9	14	6.83	12.38	10.02	0.857143	-0.871797	-0.605402	0.131231	0.981399	9.74333
SORT1	1	0	100	90	0.933333	0.792453	93	0.924731	0.796296	190	193	128	92	51	56	128	9.965	10.465	9.885	0.570312	-0.0979491	-0.0344314	0.962481	0.993256	10.105
FAM168A	1	1	2	2	0.5	0.333333	1	1	0.5	4	3	3	2	2	1	3	12.67	6.035	11.85	0.333333	0.999998	0.11386	0.0464043	0.981399	10.185
RBM27	1	1	59	47	0.93617	0.709677	54	0.925926	0.769231	106	113	74	52	27	37	74	10.035	11.055	10.145	0.418919	-0.141207	-0.0579073	0.962481	0.99188	10.4117
NPTN	1	0	37	36	0.916667	0.825	23	0.956522	0.594595	73	60	44	31	18	10	44	12.1	10.095	9.195	0.409091	0.295373	0.343258	0.962481	0.981399	10.4633
DDOST	1	0	12	11	0.909091	0.769231	11	1	0.846154	23	23	15	10	7	7	15	11.38	10.16	9.865	0.733333	0.133332	0.186736	0.962481	0.981399	10.4683
DOCK8	1	1	5	4	0.75	0.5	2	1	0.4	9	7	6	4	4	1	6	11.1	11.005	9.555	0.666667	0.0358909	0.160491	0.974774	0.981399	10.5533
HAT1	1	0	35	31	0.903226	0.736842	26	1	0.722222	66	61	42	32	17	13	42	9.47	11.55	10.715	0.571429	-0.269955	-0.199086	0.962481	0.981399	10.5783
SH2B1	1	1	4	3	0.666667	0.4	1	1	0.333333	7	5	5	3	2	0	5	12	9.25	11.23	0.8	0.368083	0.0495337	0.962481	0.992532	10.8267
CCSER2	1	1	1	1	0	0	0	NA	0	2	1	2	1	1	0	2	12.095	9.58	11.225	0.5	0.304067	0.0623591	0.962481	0.991198	10.9667
LMAN2	1	0	7	7	0.857143	0.75	9	0.888889	0.727273	14	16	12	6	4	8	12	12.345	10.105	10.52	0.666667	0.253009	0.232538	0.962481	0.981399	10.99
SUB1	1	1	55	48	0.9375	0.775862	34	0.941176	0.627451	103	89	61	45	31	17	61	10.755	11.795	10.52	0.442623	-0.0754205	-0.0234441	0.962481	0.99499	11.0233
CELF2	1	0	8	9	0.75	0.545455	10	0.9	0.818182	17	18	19	13	14	12	19	15.02	7.405	10.87	0.263158	0.921085	0.743244	0.0681905	0.981399	11.0983
NUBP1	1	0	13	11	0.818182	0.6	8	0.875	0.583333	24	21	17	10	8	3	17	11.735	9.44	12.75	0.705882	0.304595	-0.147131	0.962481	0.981399	11.3083
DHDDS	1	0	27	21	0.904762	0.655172	22	0.909091	0.645161	48	49	35	23	15	14	35	10.935	11.505	11.56	0.657143	-0.0979262	-0.126413	0.962481	0.981399	11.3333
DDX27	1	0	2	3	0.5	0.25	2	0.5	0.333333	5	4	6	1	3	2	6	10.34	11.95	11.745	0.333333	-0.226732	-0.202179	0.962481	0.981399	11.345
IGF2R	1	0	49	47	0.893617	0.777778	35	0.942857	0.733333	96	84	57	37	33	16	57	10	12.245	11.845	0.666667	-0.261838	-0.298575	0.962481	0.981399	11.3633
SPECC1	1	1	11	9	0.777778	0.538462	4	1	0.363636	20	15	14	10	5	2	14	12.375	10.16	11.83	0.357143	0.258423	0.0176401	0.962481	0.995276	11.455
PSMD5	1	1	111	109	0.954128	0.896552	94	0.968085	0.834862	220	205	127	97	77	65	127	8.68	14.185	11.575	0.818898	-0.669449	-0.376757	0.496765	0.981399	11.48
PPIL1	1	1	18	17	0.823529	0.666667	5	1	0.333333	35	23	22	16	9	2	22	10.525	13.52	11.65	0.772727	-0.344192	-0.180352	0.962481	0.981399	11.8983
CPD	1	0	31	31	0.903226	0.823529	32	0.83871	0.702703	62	63	43	24	20	20	43	11.26	12.02	12.455	0.534884	-0.107575	-0.169758	0.962481	0.981399	11.9117
KHDRBS1	1	0	17	16	0.875	0.736842	10	1	0.833333	33	27	20	10	14	3	20	12.745	11.17	12.04	0.7	0.155061	0.0247963	0.962481	0.99499	11.985
CTSW	1	1	5	4	0.75	0.5	5	0.8	0.666667	9	10	6	5	3	3	6	18.18	3.195	14.875	1	2.91798	1.49841	3.4112e-15	0.0356196	12.0833
LAMP2	1	1	4	5	0.75	0.5	4	1	0.8	9	8	7	4	2	2	7	11.77	14.395	10.53	0.714286	-0.18049	0.100563	0.962481	0.984904	12.2317
COQ4	1	1	47	49	0.978723	0.92	41	0.95122	0.829787	96	88	55	41	43	28	55	11.71	14.2	10.845	0.818182	-0.277173	0.0798804	0.962481	0.988354	12.2517
SLC35B1	1	0	4	4	0.75	0.6	4	0.75	0.6	8	8	5	4	4	4	5	10.335	12.095	14.885	0.6	-0.207314	-0.56297	0.962481	0.981399	12.4383
PRAF2	1	0	2	2	0.5	0.333333	2	1	1	4	4	3	2	2	1	3	14.96	8.07	14.335	0.666667	0.645025	0.155159	0.608417	0.981399	12.455
HIRA	1	1	144	149	0.9375	0.85443	101	0.980198	0.804878	293	245	163	113	124	69	163	12.005	14.265	11.29	0.96319	-0.250139	0.0327304	0.962481	0.993256	12.52
PHACTR1	1	0	62	60	0.866667	0.742857	46	0.913043	0.666667	122	108	81	53	44	35	81	14.315	10.54	13.06	0.246914	0.41684	0.113381	0.962481	0.981399	12.6383
NOL11	1	1	3	3	0.666667	0.5	0	NA	0	6	3	4	2	2	0	4	11.345	14.4	12.37	1	-0.361923	-0.192828	0.962481	0.981399	12.705
TAL1	1	1	26	24	0.875	0.724138	15	1	0.576923	50	41	31	23	10	9	31	11.645	13.745	12.835	0.83871	-0.255552	-0.185711	0.962481	0.981399	12.7417
SBNO2	1	1	40	39	0.974359	0.926829	40	0.975	0.95122	79	80	45	38	28	28	45	13.475	13.085	12.085	0.888889	0.0109117	0.130311	0.993131	0.981399	12.8817
VGLL4	1	1	18	15	0.866667	0.65	8	0.75	0.352941	33	26	23	18	10	9	23	16.165	10.585	12.13	0.608696	0.520883	0.482491	0.955829	0.981399	12.96
CASS4	1	1	1	1	0	0	1	1	1	2	2	2	1	1	0	2	11.94	14.285	12.74	1	-0.272347	-0.14222	0.962481	0.981399	12.9883
GNB2	1	0	3	3	0.666667	0.5	2	1	1	6	5	4	2	3	1	4	15.395	11.075	13.005	0.75	0.444519	0.1987	0.962481	0.981399	13.1583
HAUS5	1	0	29	27	0.888889	0.75	28	0.964286	0.818182	56	57	37	26	17	17	37	13.775	13.055	12.705	0.567568	0.0982407	0.0683664	0.962481	0.988686	13.1783
TSC22D4	1	1	10	10	0.9	0.818182	9	0.888889	0.727273	20	19	13	9	4	6	13	12.705	14.49	12.485	0.923077	-0.201162	-0.00640767	0.962481	0.997976	13.2267
ECE1	1	1	41	43	0.926829	0.826087	35	0.971429	0.85	84	76	52	36	26	23	52	13.88	10.865	15.01	0.807692	0.335921	-0.153488	0.962481	0.981399	13.2517
ZNF692	1	1	34	35	0.941176	0.864865	27	0.925926	0.806452	69	61	42	26	25	20	42	14.01	13.315	12.605	0.738095	0.0549639	0.0997455	0.962481	0.984047	13.31
PPIB	1	0	8	8	0.875	0.777778	7	0.714286	0.5	16	15	11	6	5	6	11	15.245	9.875	15.205	0.545455	0.634755	0.312833	0.57453	0.981399	13.4417
GLO1	1	0	8	8	0.75	0.6	11	0.666667	0.428571	16	19	17	7	5	10	17	12.8	14.86	13.175	0.588235	-0.185312	-0.0846478	0.962481	0.985991	13.6117
C22orf39	1	1	135	134	0.940299	0.881119	75	0.986667	0.592	269	210	145	120	91	48	145	13.27	15	13.01	0.924138	-0.185248	-0.0156989	0.962481	0.995624	13.76
HDDC2	1	0	10	8	0.875	0.636364	7	1	0.7	18	17	11	10	5	3	11	12.425	15.46	13.545	0.727273	-0.314711	-0.112877	0.962481	0.981399	13.81
KRT18	1	0	4	5	0.75	0.5	2	1	0.5	9	6	6	4	3	1	6	13.24	15.975	12.245	0.666667	-0.313613	0.0209866	0.962481	0.99499	13.82
RBM4	1	0	30	30	0.933333	0.875	21	1	0.875	60	51	34	22	18	14	34	13.185	14.605	13.805	0.764706	-0.155674	-0.083214	0.962481	0.986245	13.865
C5orf51	1	0	27	24	0.958333	0.821429	24	0.958333	0.821429	51	51	34	19	18	16	34	12.86	15.59	13.59	0.617647	-0.268463	-0.0811003	0.962481	0.988072	14.0133
BUD13	1	0	30	31	0.9	0.794118	29	0.931034	0.84375	61	59	39	25	23	21	39	14.53	14.51	13.53	0.307692	-0.0112416	0.0895013	0.992329	0.985991	14.19
ZBED5	1	0	46	43	0.930233	0.816327	38	0.921053	0.744681	89	84	58	35	26	17	58	14.12	16.44	12.34	0.465517	-0.235793	0.186478	0.962481	0.981399	14.3
PARN	1	1	1	1	0	0	0	NA	0	2	1	2	1	1	0	2	15.76	16.11	11.46	1	-0.0891017	0.355381	0.962481	0.981399	14.4433
ZDHHC14	1	1	85	90	0.894118	0.767677	64	0.875	0.727273	175	149	114	59	69	41	114	14.28	12.51	16.945	0.692982	0.167648	-0.243253	0.962481	0.981399	14.5783
PTPN2	1	1	51	43	0.953488	0.773585	37	0.918919	0.596491	94	88	62	49	20	20	62	15.01	15.075	14.225	0.467742	-0.0239398	0.0150279	0.98354	0.99603	14.77
SIMC1	1	0	10	10	0.9	0.818182	8	1	0.75	20	18	14	6	11	7	14	14.355	16.015	16.14	0.285714	-0.15885	-0.224124	0.962481	0.981399	15.5033
GAB3	1	1	11	9	0.888889	0.666667	7	1	0.7	20	18	13	9	6	3	13	14.765	14.91	16.845	1	-0.0290675	-0.230408	0.979039	0.981399	15.5067
BRPF1	1	1	73	71	0.929577	0.846154	65	0.907692	0.776316	144	138	89	62	44	45	89	15.275	16.415	14.83	0.640449	-0.11745	0.089376	0.962481	0.985991	15.5067
ACOT7	1	1	6	6	0.833333	0.714286	5	1	0.833333	12	11	8	5	5	3	8	17.645	11.805	17.095	0.375	0.527269	0.0581161	0.889045	0.99188	15.515
COPA	1	1	64	58	0.948276	0.820896	51	0.980392	0.793651	122	115	74	53	31	26	74	15.835	15.29	15.455	0.513514	0.0354068	-0.00776629	0.974774	0.997526	15.5267
UBLCP1	1	1	20	18	0.777778	0.583333	16	0.9375	0.75	38	36	26	18	10	7	26	14.345	17.205	15.625	0.615385	-0.276612	-0.162423	0.962481	0.981399	15.725
PIP5K1A	1	1	1	1	0	0	1	0	0	2	2	2	1	1	1	2	18.765	13.6	15.63	1	0.395629	0.187834	0.962481	0.981399	15.9983
STXBP5	1	0	362	354	0.971751	0.924731	309	0.993528	0.889855	716	671	392	312	234	175	392	19.665	13.18	15.515	0.696429	0.620215	0.331731	0.522284	0.981399	16.12
ARHGEF7	1	1	3	3	0.666667	0.5	2	0.5	0.333333	6	5	6	3	4	3	6	18.23	12.345	17.835	0.333333	0.289079	0.0780037	0.962481	0.988354	16.1367
RBM17	1	1	6	6	0.833333	0.714286	4	1	1	12	10	9	2	5	3	9	15.02	16.525	17.345	0.555556	-0.147744	-0.248814	0.962481	0.981399	16.2967
MICAL3	1	1	39	38	0.868421	0.75	32	0.90625	0.707317	77	71	55	38	36	28	55	17.76	12.625	18.785	0.472727	0.474701	-0.133925	0.962481	0.981399	16.39
CHSY1	1	0	4	4	0.75	0.6	2	1	0.5	8	6	5	4	3	1	5	18.05	14.475	16.82	0.8	0.275193	0.177183	0.962481	0.981399	16.4483
KDM5B	1	1	31	31	0.806452	0.675676	19	0.736842	0.482759	62	50	42	22	25	13	42	18.335	15.765	15.265	0.642857	0.189337	0.274593	0.962481	0.981399	16.455
TNRC6A	1	0	11	12	0.909091	0.769231	8	1	0.8	23	19	14	9	5	2	14	18.115	14.37	17.27	0.642857	0.309422	0.0100501	0.962481	0.99741	16.585
PHF19	1	1	41	39	0.948718	0.860465	37	0.972973	0.923077	80	78	49	39	31	32	49	18.005	16.565	17.205	0.795918	0.0996541	0.0193128	0.962481	0.99499	17.2583
CPED1	1	0	126	123	0.96748	0.915385	95	0.978947	0.794872	249	221	138	103	84	59	138	15.435	16.71	19.855	0.789855	-0.166877	-0.426441	0.962481	0.981399	17.3333
ELMO1	1	1	35	37	0.885714	0.756098	27	0.962963	0.722222	72	62	50	32	25	19	50	24.685	7.445	20.19	0.34	1.68723	0.651944	2.79964e-07	0.981399	17.44
PDLIM7	1	1	18	11	0.909091	0.526316	12	0.916667	0.55	29	30	22	16	8	7	22	16.405	17.23	19.43	0.863636	-0.11486	-0.294239	0.962481	0.981399	17.6883
AHNAK	1	1	4	3	0.666667	0.4	2	1	0.5	7	6	5	4	1	1	5	15.5	21.74	16.015	1	-0.547	-0.157291	0.725858	0.981399	17.7517
CCDC86	1	1	4	4	0.75	0.6	2	1	0.5	8	6	5	4	1	1	5	20.185	17.435	16.655	0.8	0.187364	0.234421	0.962481	0.981399	18.0917
PDE4DIP	1	0	188	186	0.983871	0.958115	177	0.988701	0.925926	374	365	214	191	173	155	214	15.615	19.075	20.03	0.556075	-0.321607	-0.366795	0.962481	0.981399	18.24
LIN37	1	1	11	14	0.909091	0.666667	15	0.785714	0.611111	25	26	24	8	9	13	24	19.145	22.12	13.58	0.791667	-0.194821	0.46536	0.962481	0.981399	18.2817
PLAGL1	1	0	30	20	0.9	0.5625	19	1	0.575758	50	49	37	30	14	13	37	19.26	14.71	21.05	0.648649	0.303938	-0.157031	0.962481	0.981399	18.34
TMEM63A	1	1	46	37	0.945946	0.729167	29	0.965517	0.682927	83	75	50	35	22	16	50	17.9	15.08	22.68	0.52	0.258682	-0.413072	0.962481	0.981399	18.5533
UBL7	1	1	42	39	0.846154	0.6875	25	0.88	0.594595	81	67	54	31	26	9	54	16.6	20.555	18.535	0.592593	-0.323767	-0.15055	0.962481	0.981399	18.5633
DDX6	1	0	8	6	0.833333	0.555556	7	0.857143	0.6	14	15	11	7	5	5	11	18.285	18.98	18.915	0.636364	-0.0698687	-0.0471142	0.962481	0.992532	18.7267
CENPU	1	1	2	2	0.5	0.333333	1	1	0.5	4	3	3	2	2	0	3	15.24	20.1	20.845	1	-0.365553	-0.430145	0.962481	0.981399	18.7283
GATAD2B	1	0	50	52	0.84	0.7	37	0.891892	0.611111	102	87	65	45	35	21	65	19.965	18.595	18.715	0.476923	0.0872471	0.0650699	0.962481	0.988825	19.0917
NFE2L2	1	1	15	14	0.928571	0.8125	11	0.727273	0.444444	29	26	22	12	5	9	22	19.855	20.935	17.43	0.636364	-0.0727945	0.122146	0.962481	0.981399	19.4067
ZKSCAN8	1	1	197	186	0.94086	0.841346	139	0.94964	0.698413	383	336	224	169	112	92	224	16.46	23.625	18.425	0.620536	-0.480854	-0.174986	0.962481	0.981399	19.5033
SLC12A5	1	1	3	2	0.5	0.25	5	1	0.8	5	8	5	3	2	4	5	21.67	14.14	23.515	1	0.52001	-0.20687	0.857864	0.981399	19.775
C2CD3	1	0	12	14	0.916667	0.733333	11	0.727273	0.533333	26	23	17	12	10	5	17	18.685	19.065	23.14	0.470588	-0.0512102	-0.344134	0.962481	0.981399	20.2967
CD46	1	1	29	29	0.862069	0.757576	17	0.941176	0.64	58	46	37	20	21	10	37	20.785	22.335	18.375	0.675676	-0.0596187	0.139864	0.962481	0.981399	20.4983
TOP3B	1	1	18	20	0.944444	0.809524	10	1	0.666667	38	28	21	14	16	5	21	19.21	23.4	20.445	0.904762	-0.295271	-0.126463	0.962481	0.981399	21.0183
TMEM209	1	1	47	45	0.933333	0.84	26	0.961538	0.675676	92	73	52	32	37	14	52	18.945	24.285	20.09	0.673077	-0.347419	-0.126142	0.962481	0.981399	21.1067
GTF2A2	1	0	42	40	0.975	0.906977	33	0.969697	0.888889	82	75	45	32	24	15	45	24.69	18.765	21.065	0.377778	0.384519	0.17964	0.962481	0.981399	21.5067
SLC3A2	1	0	3	3	0.666667	0.5	1	1	0.5	6	4	4	2	3	0	4	19.35	23.505	21.785	0.75	-0.292	-0.178688	0.962481	0.981399	21.5467
CDC20	1	0	71	64	0.953125	0.824324	58	0.913793	0.706667	135	129	85	62	37	28	85	26.455	20.385	17.925	0.623529	0.354004	0.586856	0.962481	0.981399	21.5883
ESYT1	1	1	48	49	0.9375	0.865385	38	0.973684	0.822222	97	86	57	38	34	19	57	21.12	22.655	21.12	0.754386	-0.111197	-0.0130915	0.962481	0.99629	21.6317
ERAL1	1	1	10	11	0.9	0.75	7	1	0.777778	21	17	12	9	6	4	12	20.255	24.625	20.17	0.916667	-0.283852	-0.0460238	0.962481	0.992532	21.6833
CCNB1	1	0	4	4	0.75	0.6	5	0.8	0.666667	8	9	6	4	3	3	6	26	20.51	21.745	0.5	0.315296	0.204109	0.962481	0.981399	22.7517
ZC3H15	1	0	17	14	0.857143	0.631579	10	0.9	0.529412	31	27	20	15	7	5	20	20.395	26.23	21.75	0.45	-0.380892	-0.113986	0.962481	0.981399	22.7917
SF3B5	1	0	25	25	0.88	0.785714	19	0.947368	0.782609	50	44	31	19	21	14	31	23.415	25.195	19.815	0.645161	-0.0991945	0.221382	0.962481	0.981399	22.8083
WWP2	1	0	75	68	0.926471	0.7875	58	0.948276	0.763889	143	133	88	65	49	35	88	26.195	21.41	21.425	0.227273	0.248957	0.258614	0.962481	0.981399	23.01
NUDT4	1	0	47	50	0.787234	0.616667	34	0.882353	0.566038	97	81	73	39	33	25	73	18.66	28.245	22.77	0.684932	-0.557502	-0.179889	0.610666	0.981399	23.225
RARA	1	0	20	18	0.944444	0.809524	18	0.944444	0.809524	38	38	23	21	5	9	23	27.305	17.62	24.895	0.826087	0.616649	0.0939965	0.417761	0.982184	23.2733
CASP2	1	1	13	10	0.9	0.642857	6	0.833333	0.384615	23	19	15	12	5	5	15	20.91	26.22	23.055	0.8	-0.323285	-0.183528	0.962481	0.981399	23.395
ABI1	1	0	10	8	0.75	0.5	8	0.75	0.545455	18	18	16	7	6	5	16	24.39	25.345	22.415	0.375	-0.0620772	0.0886307	0.962481	0.985991	24.05
AHCYL1	1	1	11	11	0.909091	0.833333	6	1	0.6	22	17	12	10	5	1	12	24.41	25.515	22.93	0.75	-0.0356069	0.0453317	0.973972	0.992532	24.285
EMC1	1	1	124	124	0.895161	0.810219	84	0.97619	0.725664	248	208	146	107	87	43	146	26.225	22.385	24.47	0.534247	0.191418	0.0724216	0.962481	0.988354	24.36
CREB3L2	1	1	8	8	0.875	0.777778	3	1	0.428571	16	11	11	9	7	1	11	25.6	24.06	23.92	1	0.074178	0.110914	0.962481	0.981399	24.5267
FOXP1	1	0	183	190	0.885246	0.767773	114	0.921053	0.719178	373	297	236	133	164	56	236	31.41	22.54	24.525	0.423729	0.486154	0.433757	0.83613	0.981399	26.1583
LATS1	1	0	8	8	0.875	0.777778	7	0.857143	0.666667	16	15	10	7	5	4	10	26.68	26.21	26.165	0.8	0.0254103	0.00235907	0.979294	0.998756	26.3517
CHTF8	1	1	1	1	0	0	0	NA	0	2	1	2	1	1	0	2	27.44	28.9	23.295	1	-0.0898711	0.198078	0.962481	0.981399	26.545
FAM78A	1	1	26	15	0.933333	0.518519	14	1	0.538462	41	40	29	26	11	9	29	28.485	27.21	25.33	0.689655	0.0702439	0.172251	0.962481	0.981399	27.0083
MYL12B	1	1	2	2	0.5	0.333333	1	1	0.5	4	3	3	2	2	1	3	28.12	27.365	25.57	1	0.0413818	0.109041	0.966253	0.981399	27.0183
FHL3	1	1	14	14	0.857143	0.75	9	1	0.642857	28	23	16	14	2	4	16	24.145	30.92	26.08	1	-0.367329	-0.155937	0.962481	0.981399	27.0483
CDC45	1	1	21	19	0.894737	0.73913	15	1	0.714286	40	36	24	20	13	8	24	28.515	29.05	23.815	0.958333	-0.0732526	0.183423	0.962481	0.981399	27.1267
SEC24A	1	0	13	12	0.916667	0.785714	13	0.923077	0.857143	25	26	15	9	11	8	15	24.985	28.605	28.17	0.733333	-0.202665	-0.208228	0.962481	0.981399	27.2533
SSR2	1	0	52	58	0.903846	0.746032	40	0.975	0.866667	110	92	75	31	51	31	75	29.375	24.805	27.825	0.6	0.229332	0.0566634	0.962481	0.99077	27.335
TRAP1	1	1	3	2	0.5	0.25	2	1	0.666667	5	5	4	3	2	1	4	31.14	24.38	27.32	0.5	0.328914	0.154632	0.962481	0.981399	27.6133
ABL1	1	0	61	60	0.85	0.728571	37	1	0.660714	121	98	81	64	33	18	81	28.395	26.86	27.75	0.407407	0.0572147	-0.0144427	0.962481	0.995484	27.6683
EZH2	1	1	15	14	0.785714	0.611111	12	0.833333	0.555556	29	27	21	13	7	7	21	25.15	31.375	27.28	0.761905	-0.345142	-0.147619	0.962481	0.981399	27.935
TPX2	1	0	3	4	0.333333	0.166667	2	1	0.666667	7	5	7	2	4	2	7	26.555	31.2	27.275	0.285714	-0.240993	-0.0843499	0.962481	0.985991	28.3433
MAPRE2	1	1	3	3	0.666667	0.5	0	NA	0	6	3	5	3	2	0	5	30.81	29.345	29.105	1	0.0429226	0.0201433	0.962481	0.99499	29.7533
AAAS	1	1	31	32	0.935484	0.852941	23	1	0.793103	63	54	38	25	26	20	38	33.115	28.02	29.245	0.710526	0.211972	0.169973	0.962481	0.981399	30.1267
TSC22D2	1	1	1	1	0	0	1	0	0	2	2	3	1	1	1	3	31.955	29.315	29.32	0.666667	0.100908	0.0547649	0.962481	0.991835	30.1967
UBE2T	1	0	12	10	0.9	0.692308	7	1	0.583333	22	19	14	10	6	3	14	28.09	31.28	33.42	0.357143	-0.146648	-0.291239	0.962481	0.981399	30.93
SLC25A1	1	1	16	10	0.9	0.529412	18	0.888889	0.761905	26	34	21	16	8	12	21	30.485	36.005	30.535	0.904762	-0.234503	-0.0537422	0.962481	0.99188	32.3417
MAP7D1	1	1	9	5	0.8	0.4	7	0.857143	0.545455	14	16	13	8	4	4	13	34.585	30.95	32.75	0.769231	0.120978	0.0583095	0.962481	0.989926	32.7617
MICU1	1	0	13	11	0.818182	0.6	9	0.888889	0.615385	24	22	19	11	10	7	19	32.305	34.84	35.7	0.526316	-0.131954	-0.197461	0.962481	0.981399	34.2817
TSPAN14	1	0	1	1	0	0	2	1	0.5	2	3	3	1	1	2	3	36.915	31.63	34.49	0.333333	0.209492	0.106093	0.962481	0.981399	34.345
CLINT1	1	1	20	19	0.894737	0.772727	10	0.9	0.5625	39	30	23	13	14	6	23	38.165	29.975	35.77	0.391304	0.329363	0.0696731	0.962481	0.988354	34.6367
EZR	1	0	9	10	0.777778	0.583333	7	1	0.583333	19	16	15	9	7	6	15	33.695	42.27	29.85	0.933333	-0.322478	0.110724	0.962481	0.981399	35.2717
KMT2E	1	1	70	65	0.953846	0.849315	48	1	0.705882	135	118	78	64	39	28	78	35.58	38.04	32.25	0.628205	-0.0896915	0.0947356	0.962481	0.981399	35.29
CPSF6	1	1	3	4	0.666667	0.4	1	1	0.25	7	4	6	3	2	1	6	37.55	33.665	35.545	0.666667	0.140482	0.0878888	0.962481	0.984742	35.5867
RERE	1	1	4	4	0.75	0.6	2	1	0.5	8	6	6	5	3	3	6	30.295	37.505	39.385	0.833333	-0.340666	-0.440507	0.962481	0.981399	35.7283
BMP2K	1	1	18	15	0.933333	0.736842	9	0.888889	0.5	33	27	22	13	12	5	22	34.58	32.55	40.96	0.954545	0.0707343	-0.261207	0.962481	0.981399	36.03
LSM12	1	0	13	12	0.916667	0.785714	7	1	0.777778	25	20	15	7	9	3	15	35.3	38.55	34.875	0.866667	-0.131671	-0.0303188	0.962481	0.992615	36.2417
SPG11	1	0	19	20	0.947368	0.857143	16	1	0.8	39	35	25	15	13	13	25	36.635	36.055	36.565	0.48	-0.00398095	-0.0554306	0.994665	0.99077	36.4183
SEPT9	1	1	11	10	0.8	0.615385	6	0.833333	0.416667	21	17	18	13	10	6	18	42.275	31.435	36.825	0.944444	0.405327	0.189351	0.962481	0.981399	36.845
RBBP8	1	0	28	29	0.928571	0.83871	22	1	0.758621	57	50	33	26	14	7	33	38.925	38.63	42.015	0.333333	0.00617938	-0.13439	0.993975	0.981399	39.8567
MCM3	1	1	55	53	0.943396	0.862069	39	0.948718	0.711538	108	94	64	43	37	23	64	39.54	38.88	42.365	0.4375	0.00521186	-0.145764	0.993975	0.981399	40.2617
RHBDD2	1	1	20	21	0.85	0.708333	18	0.888889	0.761905	41	38	27	15	16	12	27	36.36	51.795	34.235	0.703704	-0.543646	0.0250346	0.438289	0.994334	40.7967
EYA3	1	1	2	2	0.5	0.333333	1	1	0.5	4	3	3	2	2	1	3	40.77	44.325	40.025	0.666667	-0.113742	-0.017575	0.962481	0.99499	41.7067
HBG1	1	1	11	10	0.9	0.75	7	1	0.875	21	18	12	7	6	2	12	41.485	40.96	43.185	0.916667	0.0101716	-0.0759486	0.991395	0.985991	41.8767
ZNF384	1	0	8	5	0.6	0.3	5	1	0.5	13	13	12	8	4	4	12	45.895	39.6	44.725	0.583333	0.181087	0.0277682	0.962481	0.993256	43.4067
PI4KB	1	1	22	17	0.941176	0.695652	13	0.923077	0.545455	39	35	26	19	13	8	26	42.13	46.745	41.47	0.615385	-0.16675	-0.00329069	0.962481	0.998551	43.4483
UBAP2	1	0	21	20	0.9	0.782609	23	0.869565	0.714286	41	44	32	20	17	20	32	45.06	39.495	46.585	0.25	0.159038	-0.0942476	0.962481	0.981399	43.7133
DYRK1A	1	0	122	121	0.933884	0.869231	108	0.953704	0.85124	243	230	143	98	75	62	143	48.055	40.335	43.495	0.594406	0.213698	0.145838	0.962481	0.981399	43.9617
CRKL	1	1	81	77	0.935065	0.837209	60	0.966667	0.773333	158	141	91	67	56	36	91	42.575	52.525	37.21	0.989011	-0.328827	0.128178	0.962481	0.981399	44.1033
UBA2	1	1	32	29	0.931034	0.794118	25	1	0.806452	61	57	36	28	15	9	36	40.87	45.405	46.18	0.305556	-0.15517	-0.213001	0.962481	0.981399	44.1517
RTN3	1	0	19	17	0.882353	0.714286	19	0.947368	0.818182	36	38	24	19	11	11	24	42.455	49.31	44.965	0.458333	-0.206593	-0.127508	0.962481	0.981399	45.5767
MARCH6	1	1	48	44	0.954545	0.84	31	0.967742	0.625	92	79	52	45	18	18	52	46.385	44.73	46.415	0.673077	0.0341022	-0.0471474	0.972645	0.99188	45.8433
KMT2A	1	1	9	8	0.875	0.7	7	0.857143	0.666667	17	16	10	8	2	2	10	42.185	46.615	49.51	0.8	-0.151663	-0.265974	0.962481	0.981399	46.1033
RELA	1	0	8	5	0.8	0.444444	4	1	0.5	13	12	9	8	3	2	9	47.17	49.475	42.695	0.333333	-0.0962215	0.152016	0.962481	0.981399	46.4467
NAMPT	1	1	48	44	0.863636	0.703704	34	0.941176	0.653061	92	82	63	38	28	17	63	42.46	59.645	43.945	0.714286	-0.512313	-0.0981529	0.500131	0.981399	48.6833
MAT2A	1	0	22	18	0.944444	0.73913	11	1	0.5	40	33	25	20	9	7	25	53.69	45.035	55.88	0.8	0.230255	-0.100237	0.962481	0.981399	51.535
HOXB9	1	1	2	2	0.5	0.333333	1	1	0.5	4	3	3	2	2	1	3	49.865	64.785	48.905	1	-0.404646	-0.0373569	0.953778	0.992532	54.5183
R3HDM2	1	0	40	41	0.925	0.840909	37	0.864865	0.727273	81	77	59	33	35	27	59	64.565	41.58	57.96	0.40678	0.608286	0.143412	0.194733	0.981399	54.7017
ADAR	1	0	3	3	0.666667	0.5	2	1	0.666667	6	5	4	2	2	2	4	58.675	54.06	54.945	0.75	0.0864317	0.0922784	0.962481	0.981399	55.8933
ISG20L2	1	1	6	5	0.8	0.571429	5	1	0.833333	11	11	7	6	4	3	7	53.385	56.705	57.735	1	-0.100178	-0.154103	0.962481	0.981399	55.9417
PPIL2	1	1	108	109	0.944444	0.886957	84	0.988095	0.846939	217	192	117	90	89	63	117	52.33	67.86	49.78	0.863248	-0.403006	0.014878	0.946449	0.995276	56.6567
IQGAP1	1	0	22	19	0.684211	0.464286	22	0.772727	0.62963	41	44	38	16	13	17	38	57.645	61.42	53.02	0.394737	-0.0927765	0.0663393	0.962481	0.988354	57.3617
RUNX1	1	1	14	10	0.9	0.6	6	1	0.5	24	20	15	12	6	1	15	62.175	49.54	64.06	0.866667	0.210011	-0.0811761	0.962481	0.985991	58.5917
KMT2D	1	0	19	18	0.944444	0.85	11	1	0.647059	37	30	21	15	13	6	21	58.71	62.885	55.18	0.666667	-0.125368	0.0719326	0.962481	0.985991	58.925
PHACTR4	1	1	11	10	0.9	0.75	9	0.777778	0.538462	21	20	16	10	9	9	16	62.155	55.765	62.1	0.6875	0.137263	-0.0307775	0.962481	0.992532	60.0067
MAPK1	1	1	317	306	0.98366	0.934783	272	0.992647	0.870968	623	589	335	290	197	168	335	57.64	66.755	61.01	0.871642	-0.221792	-0.12094	0.962481	0.981399	61.8017
MIA3	1	0	83	76	0.986842	0.892857	62	1	0.805195	159	145	88	69	49	30	88	65.485	65.45	57.705	0.306818	-0.0156921	0.148947	0.984432	0.981399	62.88
SLC7A8	1	1	6	7	0.833333	0.625	9	1	0.777778	13	15	12	6	7	9	12	44.075	74.525	73.4	0.833333	-0.790489	-0.743164	0.0164795	0.981399	64
NAP1L1	1	1	11	8	0.625	0.357143	7	0.857143	0.545455	19	18	14	9	6	4	14	65.77	75.435	67.735	0.785714	-0.207552	-0.084695	0.962481	0.982088	69.6467
SLC38A2	1	0	52	47	0.893617	0.736842	39	0.871795	0.576271	99	91	67	46	26	24	67	73.095	76.555	65.375	0.791045	-0.0718554	0.138272	0.962481	0.981399	71.675
PRMT5	1	0	42	37	0.945946	0.795455	31	1	0.815789	79	73	45	37	26	25	45	82.5	81.595	77.6	0.8	0.00702164	0.0432811	0.993975	0.99188	80.565
EPB41	1	1	15	14	0.714286	0.526316	4	1	0.363636	29	19	19	10	11	3	19	81.405	74.405	86.19	0.631579	0.110186	-0.127285	0.962481	0.981399	80.6667
AFF1	1	0	8	8	0.875	0.777778	5	0.8	0.571429	16	13	11	5	7	5	11	108.32	106.985	102.41	0.909091	0.00335092	0.0400599	0.994617	0.992471	105.905
LCP2	1	0	27	26	0.923077	0.827586	22	0.954545	0.84	53	49	34	17	20	18	34	128.21	71.875	118.83	0.794118	0.771948	0.274952	0.00747073	0.981399	106.305
DAP	1	1	20	16	0.9375	0.714286	12	1	0.631579	36	32	23	17	9	5	23	109.68	121.5	107.94	0.695652	-0.14883	-0.0208085	0.962481	0.994987	113.04
PIGT	1	1	38	34	0.941176	0.8	23	1	0.69697	72	61	44	28	23	12	44	128.58	109.225	112.745	0.590909	0.217195	0.200983	0.962481	0.981399	116.85
CD68	1	1	5	5	0.8	0.666667	5	1	1	10	10	7	4	3	4	7	119.02	131.48	134.645	1	-0.161521	-0.227218	0.962481	0.981399	128.382
TRIM24	1	1	3	5	0.666667	0.333333	3	0.666667	0.4	8	6	8	3	4	3	8	146.6	128.24	138.04	0.375	0.177595	0.0560631	0.962481	0.988354	137.627
CBLL1	1	1	13	14	0.923077	0.8	7	1	0.636364	27	20	15	11	8	4	15	133.95	160.26	134.65	0.8	-0.274058	-0.049558	0.962481	0.989926	142.953
EEF1G	1	1	10	10	0.9	0.818182	11	0.9	0.75	20	21	12	9	7	10	12	162.615	139.155	136.015	0.75	0.202257	0.299649	0.962481	0.981399	145.928
CS	1	1	19	20	0.842105	0.695652	17	0.882353	0.789474	39	36	27	15	19	13	27	156.525	190.25	153.59	0.777778	-0.273357	-0.0173255	0.962481	0.99499	166.788
PTP4A2	1	1	26	29	0.961538	0.833333	20	0.95	0.826087	55	46	33	22	19	14	33	177.91	196.46	168.535	0.909091	-0.149525	0.0220842	0.962481	0.993922	180.968
LAPTM5	1	1	10	10	0.9	0.818182	5	1	0.5	20	15	12	9	4	4	12	228.39	146.17	215.17	0.916667	0.629185	0.277503	0.0255501	0.981399	196.577
HNRNPC	1	1	17	16	0.75	0.571429	8	0.875	0.4375	33	25	22	14	9	3	22	228.04	188.175	201.015	0.5	0.273786	0.165015	0.962481	0.981399	205.743
PICALM	1	0	147	152	0.952381	0.880503	117	0.991453	0.859259	299	264	166	123	103	56	166	209.425	181.385	229.05	0.728916	0.200465	-0.173946	0.962481	0.981399	206.62
S100A11	1	1	7	6	0.833333	0.625	7	1	0.875	13	14	11	5	5	5	11	203.605	228.75	209.305	0.454545	-0.163201	-0.0647295	0.962481	0.985991	213.887
SEC31A	1	0	1	1	0	0	0	NA	0	2	1	2	1	1	0	2	263.835	276.64	264.81	0.5	-0.0853903	-0.0470048	0.962481	0.989765	268.428
MAPK1IP1L	1	0	1	1	0	0	3	1	0.666667	2	4	4	1	1	2	4	306.885	313.195	282.24	0.5	-0.0668994	0.123894	0.962481	0.981399	300.773
SRM	1	1	28	26	0.923077	0.8	18	0.888889	0.64	54	46	33	20	21	12	33	402.765	398.26	345.175	0.484848	-0.00854578	0.222241	0.987232	0.981399	382.067
NUP214	1	1	721	711	0.984529	0.956284	609	0.998358	0.881159	1432	1330	798	704	605	482	798	882.745	1299.74	1010.8	0.399749	-0.583388	-0.213539	0.000903759	0.981399	1064.43
ABLIM1	1	0	2	2	1	1	2	1	1	4	4	3	3	2	2	3	2.165	0.595	1.595	0	1.38898	0.836415	0.0531408	0.981399	1.45167
BTAF1	1	0	1	1	1	1	0	NA	0	2	1	1	1	0	0	1	0.88	1.41	1.17	0	-0.490978	-0.303684	0.962481	0.981399	1.15333
C10orf25	1	1	21	15	1	0.714286	13	0.923077	0.6	36	34	22	19	5	5	22	0.77	0.56	0.685	0.636364	0.249921	0.0949875	0.962481	0.989519	0.671667
C10orf76	1	1	3	3	1	1	2	1	0.666667	6	5	4	3	1	2	4	2.21	0.28	1.79	0.75	1.45909	0.45137	0.0174388	0.981399	1.42667
CACNB2	1	0	3	3	1	1	2	1	1	6	5	4	3	4	2	4	0.03	0.11	0.01	0.5	-0.238672	-0.0324805	0.962481	0.992532	0.05
CALHM3	1	0	1	1	1	1	1	NA	0	2	2	2	0	1	1	2	0	0	0	0.5	-0.0473703	-0.0805447	0.962481	0.981399	0
CCAR1	1	0	2	2	1	1	2	1	1	4	4	2	2	0	1	2	84.05	87.925	91.38	0.5	-0.100328	-0.168923	0.962481	0.981399	87.785
CCNY	1	1	3	2	1	0.666667	2	1	0.666667	5	5	3	3	2	0	3	11.645	8.25	9.835	0.666667	0.455611	0.218734	0.962481	0.981399	9.91
CREM	1	1	4	8	1	0.5	7	1	0.857143	12	11	11	3	7	5	11	1.69	2.125	2.53	0.545455	-0.279481	-0.518319	0.962481	0.981399	2.115
DUSP13	1	1	3	2	1	0.666667	1	1	0.5	5	4	3	2	2	0	3	0.42	0.985	0.89	1	-0.712767	-0.63098	0.962481	0.981399	0.765
EIF4EBP2	1	1	7	4	1	0.571429	5	1	0.714286	11	12	7	7	2	4	7	32.975	45.5	36.31	0.714286	-0.438305	-0.177807	0.918847	0.981399	38.2617
FAM107B	1	0	11	9	1	0.818182	5	1	0.555556	20	16	14	11	5	5	14	2.9	0.915	1.225	0.142857	1.27155	1.00705	0.0719507	0.981399	1.68
FAM204A	1	1	1	1	1	1	0	NA	NA	2	1	1	0	1	0	1	1.975	2.085	1.535	1	-0.0251101	0.224375	0.986038	0.981399	1.865
GPRIN2	1	0	13	9	1	0.692308	8	0.875	0.5	22	21	15	12	4	4	15	0	0	0	0.533333	-0.0473703	-0.0805447	0.962481	0.981399	0
GTPBP4	1	1	2	2	1	1	2	1	1	4	4	2	2	0	2	2	23.87	15.81	18.63	1	0.563927	0.32606	0.633748	0.981399	19.4367
HIF1AN	1	0	4	3	1	0.75	4	1	0.666667	7	8	6	4	0	3	6	0.69	0.785	0.955	0.333333	-0.132663	-0.334875	0.962481	0.981399	0.81
HK1	1	1	2	3	1	0.666667	1	1	0.5	5	3	3	1	3	1	3	16.855	17.175	17.73	0.666667	-0.0466147	-0.120312	0.963348	0.981399	17.2533
HPS6	1	1	1	2	1	0.5	2	1	1	3	3	4	2	2	3	4	0.425	0.46	0.35	0.75	-0.100709	0.0339472	0.962481	0.99499	0.411667
IDE	1	1	6	6	1	1	4	1	1	12	10	7	5	5	3	7	5.015	3.505	5.14	0.714286	0.436031	-0.0728938	0.962481	0.99077	4.55333
IDI1	1	0	1	2	1	0.5	1	1	1	3	2	2	1	1	1	2	1.815	2.24	2.2	0.5	-0.235429	-0.262212	0.962481	0.981399	2.085
JMJD1C	1	1	22	29	1	0.758621	11	1	0.733333	51	33	30	16	25	6	30	12	12.355	11.485	0.633333	-0.0248288	0.0238474	0.983627	0.99499	11.9467
KCNIP2	1	1	4	3	1	0.75	3	1	1	7	7	6	4	3	5	6	1.35	0.94	1.52	1	0.411532	-0.186448	0.962481	0.981399	1.27
KIF1BP	1	1	9	6	1	0.666667	9	0.888889	0.727273	15	18	11	9	4	6	11	-1	-1	-1	0.727273	-1	-1	-1	-1	-1
LDB1	1	1	3	2	1	0.666667	1	1	0.5	5	4	3	2	1	0	3	90.04	60.8	79.685	1	0.515122	0.246416	0.364667	0.981399	76.8417
LINC00200	1	1	1	1	1	1	0	NA	NA	2	1	1	0	1	0	1	0.24	0.56	0.455	1	-0.543824	-0.430924	0.962481	0.981399	0.418333
LINC00840	1	0	6	7	1	0.857143	5	1	1	13	11	7	3	6	4	7	0	0	0	0.285714	-0.0473703	-0.0805447	0.962481	0.981399	0
LINC01553	1	1	1	2	1	0.5	2	NA	0	3	3	4	0	2	2	4	-1	-1	-1	0.5	-1	-1	-1	-1	-1
LRIT1	1	0	1	1	1	1	3	1	0.666667	2	4	3	1	0	3	3	0	0	0	0.333333	-0.0473703	-0.0805447	0.962481	0.981399	0
LRRC18	1	0	5	6	1	0.833333	4	0.75	0.6	11	9	7	4	5	4	7	0	0	0.01	0.428571	-0.0473703	-0.107711	0.962481	0.981399	0.00333333
MARCH8	1	1	6	7	1	0.857143	2	1	0.5	13	8	9	3	4	3	9	9.405	7.62	8.01	0.777778	0.278716	0.213216	0.962481	0.981399	8.345
MAT1A	1	1	3	1	1	0.333333	0	NA	0	4	3	3	2	1	0	3	0	0	0.02	1	-0.0473703	-0.132323	0.962481	0.981399	0.00666667
MCU	1	1	4	5	1	0.8	5	1	0.6	9	9	9	2	5	5	9	6.44	6.15	7.055	0.777778	0.0839718	-0.155224	0.962481	0.981399	6.54833
MINDY3	1	1	2	2	1	1	1	1	0.5	4	3	3	1	1	1	3	-1	-1	-1	1	-1	-1	-1	-1	-1
MSMB	1	0	1	2	1	0.5	1	1	1	3	2	2	1	2	1	2	0	0	0	0.5	-0.0473703	-0.0805447	0.962481	0.981399	0
MSS51	1	1	8	10	1	0.8	5	1	1	18	13	10	5	8	2	10	0.01	0.05	0.045	0.9	-0.20393	-0.151519	0.962481	0.981399	0.035
NCOA4	1	1	5	3	1	0.6	2	1	0.4	8	7	5	5	2	2	5	32.71	35.995	31.165	0.8	-0.141245	0.0243659	0.962481	0.994667	33.29
NDST2	1	1	2	5	1	0.4	4	1	0.75	7	6	7	2	4	3	7	7.095	10.36	7.955	0.857143	-0.493669	-0.201139	0.962481	0.981399	8.47
NPY4R	1	0	6	8	1	0.75	9	1	0.777778	14	15	12	5	6	7	12	0	0	0	0.25	-0.0473703	-0.0805447	0.962481	0.981399	0
OIT3	1	0	2	3	1	0.666667	3	1	1	5	5	5	1	3	3	5	0.015	0	0.005	0.6	-0.00702218	-0.0541129	0.993975	0.988354	0.00666667
PALD1	1	1	2	2	1	1	1	1	0.5	4	3	2	2	1	0	2	0.02	0	0.035	1	0.00509167	-0.112553	0.993975	0.981399	0.0183333
PBLD	1	1	3	2	1	0.666667	1	1	1	5	4	3	1	2	0	3	0.47	0.065	0.055	1	0.599173	0.630131	0.962481	0.981399	0.196667
PDCD4	1	1	1	1	1	1	1	1	1	2	2	1	1	0	0	1	3.405	1.925	2.74	1	0.55218	0.346443	0.962481	0.981399	2.69
PLA2G12B	1	0	13	17	1	0.764706	5	1	0.833333	30	18	18	4	15	3	18	0	0	0	0.388889	-0.0473703	-0.0805447	0.962481	0.981399	0
PLAU	1	1	2	1	1	0.5	2	1	1	3	4	2	2	1	2	2	1.15	2.06	0.545	0.5	-0.642568	0.564646	0.962481	0.981399	1.25167
PPP3CB	1	1	7	6	1	0.857143	5	1	1	13	12	7	5	5	3	7	1.73	1.98	2.18	1	-0.172634	-0.262853	0.962481	0.981399	1.96333
PRF1	1	1	3	3	1	1	3	1	1	6	6	3	3	1	0	3	0.56	0.34	0.485	0.666667	0.375369	0.140422	0.962481	0.983591	0.461667
PROSER2	1	1	1	3	1	0.333333	1	NA	0	4	2	4	0	3	1	4	0.55	0.62	0.605	0.75	-0.115741	-0.115278	0.962481	0.987982	0.591667
PTPRE	1	0	2	3	1	0.666667	1	1	1	5	3	4	2	2	0	4	0.145	0.085	0.14	0.5	0.0285526	0.0570252	0.984432	0.99188	0.123333
RP11-168P8.3	1	1	1	1	1	1	2	1	0.5	2	3	2	1	1	1	2	-1	-1	-1	1	-1	-1	-1	-1	-1
RPP30	1	0	1	3	1	0.333333	2	1	1	4	3	5	0	3	2	5	7.55	8.33	6.65	0.8	-0.108021	0.13892	0.962481	0.981399	7.51
SAR1A	1	1	4	4	1	1	2	1	0.666667	8	6	4	2	3	1	4	3.605	5.925	4.56	0.75	-0.573049	-0.339666	0.962481	0.981399	4.69667
SEC31B	1	0	1	2	1	0.5	1	1	1	3	2	2	1	2	1	2	3.895	1.105	3.21	0	1.69068	0.360768	0.00158979	0.981399	2.73667
SEPHS1	1	0	3	1	1	0.333333	2	1	0.666667	4	5	3	3	0	0	3	6.095	7.045	5.655	0.666667	-0.16406	0.0654515	0.962481	0.99188	6.265
SGMS1	1	1	1	1	1	1	0	NA	NA	2	1	1	0	1	0	1	17.795	17.71	16.96	1	-0.0104769	0.0448443	0.992944	0.992532	17.4883
SH2D4B	1	0	3	2	1	0.666667	1	1	1	5	4	3	1	2	1	3	0	0.01	0	0.666667	-0.0745359	-0.0805447	0.962481	0.981399	0.00333333
SLC39A12	1	0	3	1	1	0.333333	1	1	0.333333	4	4	3	3	1	0	3	0	0	0	0.333333	-0.0473703	-0.0805447	0.962481	0.981399	0
SORBS1	1	0	6	5	1	0.833333	7	0.833333	0.625	11	13	9	6	4	5	9	3.175	4.85	4.19	0.444444	-0.558957	-0.397034	0.962481	0.981399	4.07167
TBATA	1	1	6	5	1	0.833333	4	0.75	0.6	11	10	7	4	4	3	7	0.19	0.325	0.03	0.857143	-0.207883	0.319543	0.962481	0.981399	0.181667
TFAM	1	1	6	5	1	0.833333	8	1	0.888889	11	14	9	5	1	7	9	2.75	3.075	2.62	0.444444	-0.203896	-0.0240026	0.962481	0.99499	2.815
USP54	1	0	7	5	1	0.714286	6	1	0.857143	12	13	11	11	5	6	11	5.43	4.71	4.185	0.818182	0.159059	0.285918	0.962481	0.981399	4.775
VDAC2	1	1	6	3	1	0.5	2	1	0.4	9	8	6	5	3	0	6	26.32	23.08	20.33	1	0.228744	0.321012	0.962481	0.981399	23.2433
ACCS	1	1	2	1	1	0.5	2	1	1	3	4	2	2	1	1	2	2.175	1.15	3.465	1	0.70824	-0.611257	0.962481	0.981399	2.26333
ACCSL	1	0	3	2	1	0.666667	3	1	1	5	6	3	2	2	2	3	0	0	0	0.666667	-0.0473703	-0.0805447	0.962481	0.981399	0
ALG8	1	1	5	5	1	1	3	1	0.75	10	8	5	3	4	1	5	27.72	25.535	25.24	0.8	0.128313	0.0914189	0.962481	0.984047	26.165
ANKRD42	1	1	2	2	1	1	2	1	0.666667	4	4	3	2	0	2	3	1.015	0.755	0.715	1	0.227805	0.241368	0.962481	0.981399	0.828333
AP003774.6	1	0	2	3	1	0.666667	1	1	1	5	3	3	1	2	1	3	0	0.01	0	0.333333	-0.0855747	-0.0805447	0.962481	0.981399	0.00333333
ATL3	1	1	2	2	1	1	1	1	1	4	3	2	1	2	1	2	1.69	1.9	1.76	1	-0.145986	-0.0730798	0.962481	0.99188	1.78333
ATM	1	1	4	4	1	1	1	1	0.333333	8	5	4	3	1	0	4	1.625	1.11	1.59	1	0.368937	-0.0324599	0.962481	0.99499	1.44167
B3GNT6	1	1	3	4	1	0.75	3	1	0.666667	7	6	6	1	4	3	6	0	0	0.015	0.333333	-0.0473703	-0.120317	0.962481	0.981399	0.005
BDNF	1	1	1	1	1	1	0	NA	NA	2	1	1	0	1	0	1	0.04	0	0.015	1	0.0664212	-0.00478852	0.962481	0.998258	0.0183333
BIRC2	1	0	4	2	1	0.5	2	0.5	0.2	6	6	5	4	1	2	5	5.9	5.11	5.48	0.4	0.163247	0.0435405	0.962481	0.992532	5.49667
BTBD10	1	1	1	1	1	1	0	NA	NA	2	1	1	0	1	0	1	1.135	0.81	0.995	1	0.290243	0.203203	0.962481	0.981399	0.98
BTBD18	1	0	1	1	1	1	0	NA	0	2	1	1	1	0	0	1	0.2	0.185	0.16	0	-0.0495555	0.0171172	0.974774	0.995484	0.181667
C11orf52	1	1	4	5	1	0.8	5	1	0.6	9	9	6	3	4	4	6	0.075	0.105	0.115	0.833333	-0.195635	-0.224098	0.962481	0.981399	0.0983333
C11orf58	1	0	1	1	1	1	1	0	0	2	2	2	1	0	1	2	5.745	7.38	5.21	0	-0.336523	0.0798048	0.962481	0.988354	6.11167
C11orf72	1	1	3	4	1	0.75	1	1	0.5	7	4	4	2	3	1	4	0.335	0.28	0.285	1	0.0102201	-0.025183	0.993975	0.99499	0.3
CCDC83	1	1	7	5	1	0.714286	7	1	0.875	12	14	8	6	4	4	8	0	0	0	0.875	-0.0473703	-0.0805447	0.962481	0.981399	0
CEP295	1	1	5	6	1	0.833333	5	1	1	11	10	7	4	5	4	7	-1	-1	-1	0.571429	-1	-1	-1	-1	-1
CHKA	1	1	2	1	1	0.5	1	1	0.5	3	3	2	2	1	1	2	1.14	1.715	1.995	1	-0.464034	-0.628453	0.962481	0.981399	1.61667
CHRNA10	1	0	3	6	1	0.5	4	1	0.75	9	7	7	3	4	3	7	0.4	0.155	0.265	0.285714	0.352256	0.29638	0.962481	0.981399	0.273333
CLNS1A	1	0	2	1	1	0.5	1	1	0.5	3	3	2	2	0	0	2	21.98	19.635	20.755	0.5	0.145998	0.078593	0.962481	0.986245	20.79
CSTF3	1	0	1	4	1	0.25	0	NA	NA	5	1	4	0	4	0	4	3.84	5.08	5.285	0.25	-0.412318	-0.492579	0.962481	0.981399	4.735
DLG2	1	0	14	18	1	0.777778	5	1	0.555556	32	19	26	15	22	12	26	0.285	0.14	0.22	0.384615	0.16382	0.166559	0.962481	0.981399	0.215
EED	1	0	4	3	1	0.75	3	1	0.75	7	7	4	4	2	1	4	1.245	1.165	1.915	0.75	0.0662222	-0.471736	0.971008	0.981399	1.44167
EIF4G2	1	0	4	5	1	0.8	2	1	0.5	9	6	5	4	2	2	5	685.93	652.885	642.78	0.4	0.0568749	0.0516477	0.962481	0.988354	660.532
EXPH5	1	1	15	12	1	0.8	9	1	0.75	27	24	16	13	3	2	16	1.915	2.275	2.03	0.5	-0.232703	-0.109854	0.962481	0.985991	2.07333
FAM118B	1	0	4	3	1	0.75	1	1	0.333333	7	5	4	3	2	0	4	1.395	2.245	1.595	0.25	-0.498495	-0.18781	0.962481	0.981399	1.745
FEN1	1	1	1	1	1	1	0	NA	NA	2	1	1	0	1	0	1	4.27	3.75	2.81	1	0.150294	0.512616	0.962481	0.981399	3.61
GAB2	1	0	2	3	1	0.666667	1	1	1	5	3	3	1	3	0	3	20.465	15.435	18.835	0.666667	0.372383	0.10033	0.962481	0.981399	18.245
GDPD5	1	1	13	10	1	0.769231	8	0.875	0.5	23	21	16	13	6	7	16	3.47	2.26	2.64	0.6875	0.511303	0.317274	0.962481	0.981399	2.79
GRIK4	1	0	4	3	1	0.75	4	1	1	7	8	5	3	2	3	5	0.08	0.005	0.065	0.2	0.117067	-0.0392092	0.962481	0.992532	0.05
HBE1	1	1	8	8	1	1	3	1	1	16	11	8	3	8	1	8	125.665	153.335	172.425	1	-0.303733	-0.437379	0.962481	0.981399	150.475
HBG2	1	1	6	3	1	0.5	5	1	0.833333	9	11	7	5	3	3	7	44.705	44.535	54.425	1	0.0219662	-0.284096	0.980397	0.981399	47.8883
HINFP	1	0	10	9	1	0.9	8	1	0.8	19	18	11	9	8	5	11	4.28	3.905	5.975	0.636364	-0.0316668	-0.629467	0.983045	0.981399	4.72
HPX	1	1	7	7	1	1	4	1	0.571429	14	11	8	5	4	4	8	0	0	0.035	0.75	-0.0473703	-0.165038	0.962481	0.981399	0.0116667
IFITM10	1	0	1	2	1	0.5	0	NA	NA	3	1	2	0	2	0	2	0.195	0.085	0.24	0.5	0.134517	-0.156803	0.962481	0.981399	0.173333
IL18BP	1	0	6	4	1	0.666667	1	1	0.2	10	7	6	5	2	1	6	8.935	6.945	10.745	0.666667	0.257963	-0.357881	0.962481	0.981399	8.875
KCNK7	1	1	2	2	1	1	2	1	1	4	4	2	2	1	0	2	0.065	0.075	0.18	1	-0.165932	-0.417948	0.962481	0.981399	0.106667
KDM2A	1	1	2	2	1	1	1	1	1	4	3	3	2	3	2	3	21.5	19.305	21.805	1	0.101823	-0.0625973	0.962481	0.989639	20.87
KRTAP5-5	1	0	2	1	1	0.5	2	1	0.666667	3	4	3	2	0	1	3	0	0	0	0.333333	-0.0473703	-0.0805447	0.962481	0.981399	0
LGR4	1	1	3	4	1	0.75	1	1	0.333333	7	4	4	3	4	1	4	2.075	3.21	4.445	1	-0.554864	-0.99312	0.962481	0.981399	3.24333
LRP4	1	0	1	2	1	0.5	1	0	0	3	2	3	1	1	1	3	0.255	0.04	0.33	0.333333	0.282751	-0.362907	0.962481	0.981399	0.208333
MACROD1	1	1	5	4	1	0.8	4	1	1	9	9	5	4	2	1	5	9.51	4.65	8.035	1	1.06509	0.336546	0.0434512	0.981399	7.39833
MALAT1	1	1	19	16	1	0.842105	13	1	0.65	35	32	21	20	9	10	21	21.305	24.97	24.94	1	-0.253045	-0.213237	0.962481	0.981399	23.7383
MARK2	1	1	2	2	1	1	3	1	1	4	5	3	2	0	2	3	24.8	20.775	23.125	1	0.225243	0.0597752	0.962481	0.990455	22.9
MICAL2	1	1	10	4	1	0.4	4	0.75	0.333333	14	14	11	8	2	1	11	31.715	32.81	38.47	0.909091	-0.0562908	-0.309116	0.962481	0.981399	34.3317
MPZL2	1	1	1	1	1	1	5	1	0.8	2	6	5	1	1	5	5	0	0	0.005	0.6	-0.0473703	-0.0944671	0.962481	0.981399	0.00166667
MRPL17	1	1	9	7	1	0.777778	8	1	0.8	16	17	10	7	5	6	10	-1	-1	-1	1	-1	-1	-1	-1	-1
MRPL49	1	1	1	1	1	1	0	NA	NA	2	1	1	0	1	0	1	-1	-1	-1	1	-1	-1	-1	-1	-1
MS4A3	1	1	3	4	1	0.75	2	1	0.666667	7	5	4	3	3	1	4	19.53	15.275	19.96	0.75	0.294839	-0.0657662	0.962481	0.988354	18.255
MS4A5	1	0	3	3	1	1	1	1	1	6	4	3	1	3	0	3	0	0	0	0.333333	-0.0473703	-0.0805447	0.962481	0.981399	0
MTRNR2L8	1	1	1	1	1	1	0	NA	0	2	1	1	1	0	0	1	45.435	49.82	45.175	1	-0.14668	-0.0260615	0.962481	0.993922	46.81
NAV2	1	0	8	7	1	0.875	7	1	1	15	15	11	7	9	6	11	0.15	0.43	0.145	0.363636	-0.473883	-0.0766474	0.962481	0.988354	0.241667
NEU3	1	1	4	3	1	0.75	5	1	0.8	7	9	5	4	1	3	5	3.41	3.53	2.895	0.4	-0.0660575	0.169404	0.962481	0.981399	3.27833
NXF1	1	0	23	27	1	0.851852	23	0.956522	0.846154	50	46	30	22	17	19	30	63.055	66.055	53.445	0.466667	-0.0730605	0.2001	0.962481	0.981399	60.8517
OR10A2	1	1	1	1	1	1	0	NA	NA	2	1	1	0	1	0	1	0	0	0	1	-0.0473703	-0.0805447	0.962481	0.981399	0
OR10A4	1	1	1	1	1	1	1	1	1	2	2	1	1	1	0	1	0.06	0.015	0	1	0.0859246	0.0989462	0.962481	0.981399	0.025
OR10A5	1	1	2	2	1	1	2	1	1	4	4	2	2	1	1	2	0.045	0.025	0.02	0.5	-0.0328336	-0.0243883	0.976624	0.993922	0.03
OR52M1	1	1	1	3	1	0.333333	2	1	1	4	3	4	1	3	2	4	0	0	0	0.5	-0.0473703	-0.0805447	0.962481	0.981399	0
OR8D4	1	0	2	2	1	1	2	1	1	4	4	2	2	0	2	2	0	0	0	0.5	-0.0473703	-0.0805447	0.962481	0.981399	0
PELI3	1	0	3	4	1	0.75	3	1	1	7	6	4	3	1	3	4	0.605	0.67	0.535	0.75	-0.0954199	0.073304	0.962481	0.992173	0.603333
PIK3C2A	1	0	1	1	1	1	2	1	0.5	2	3	2	1	1	2	2	1.135	1.715	1.37	0.5	-0.396048	-0.223723	0.962481	0.981399	1.40667
PIWIL4	1	0	2	3	1	0.666667	2	1	0.666667	5	4	4	2	2	2	4	1.235	1.775	1.075	0.75	-0.401669	0.0862623	0.962481	0.99077	1.36167
PPP1R32	1	1	1	1	1	1	4	1	1	2	5	4	1	1	4	4	0.54	0.23	0.485	0.5	0.274045	-0.05078	0.962481	0.992532	0.418333
PRDM10	1	1	1	1	1	1	0	NA	NA	2	1	1	0	1	0	1	8.455	8.125	7.705	1	0.0597659	0.108982	0.962481	0.982184	8.095
PRDX5	1	1	14	13	1	0.928571	16	1	1	27	30	18	12	9	9	18	6.28	5.195	4.94	1	0.231621	0.403849	0.962481	0.981399	5.47167
PRG2	1	1	3	4	1	0.75	2	1	0.666667	7	5	4	3	1	2	4	4.355	3.83	4.645	1	0.0479851	-0.242286	0.974774	0.981399	4.27667
PSMA1	1	1	20	24	1	0.833333	15	0.933333	0.777778	44	35	26	13	19	11	26	17.975	22.845	17.905	0.5	-0.336785	-0.0315996	0.962481	0.993256	19.575
RAB30-AS1	1	1	8	9	1	0.888889	5	1	0.833333	17	13	9	5	7	4	9	0.67	0.615	1.1	0.666667	0.0573537	-0.513538	0.974774	0.981399	0.795
RAB3IL1	1	1	2	1	1	0.5	1	1	1	3	3	2	1	1	0	2	4.44	6.21	4.53	1	-0.450745	-0.0919872	0.962481	0.988354	5.06
RP11-406D1.2	1	0	1	2	1	0.5	0	NA	0	3	1	2	1	1	0	2	-1	-1	-1	0	-1	-1	-1	-1	-1
RP11-452H21.4	1	1	3	5	1	0.6	3	1	1	8	6	5	2	5	1	5	-1	-1	-1	0.8	-1	-1	-1	-1	-1
RP11-469N6.2	1	0	1	1	1	1	1	1	1	2	2	1	1	1	0	1	-1	-1	-1	0	-1	-1	-1	-1	-1
RP11-718B12.2	1	0	9	7	1	0.777778	8	0.875	0.636364	16	17	12	7	5	7	12	-1	-1	-1	0.416667	-1	-1	-1	-1	-1
RP11-855O10.2	1	1	2	1	1	0.5	1	1	0.5	3	3	2	2	1	1	2	-1	-1	-1	1	-1	-1	-1	-1	-1
RPS13	1	0	2	1	1	0.5	1	1	0.5	3	3	2	2	1	1	2	-1	-1	-1	0.5	-1	-1	-1	-1	-1
RPS25	1	1	8	6	1	0.75	6	1	0.75	14	14	9	7	3	1	9	-1	-1	-1	0.888889	-1	-1	-1	-1	-1
RPS6KA4	1	1	3	3	1	1	3	1	1	6	6	3	3	3	3	3	-1	-1	-1	1	-1	-1	-1	-1	-1
RRAS2	1	1	6	5	1	0.833333	3	1	1	11	9	7	4	3	2	7	0.84	0.75	0.665	0.714286	0.0802521	0.151447	0.962481	0.981399	0.751667
SAA4	1	0	1	2	1	0.5	1	1	1	3	2	2	1	2	1	2	0	0	0	0.5	-0.0473703	-0.0805447	0.962481	0.981399	0
SAAL1	1	0	8	8	1	1	8	1	0.875	16	16	10	6	5	5	10	2.04	2.02	2.2	0.5	-0.0146149	-0.0929733	0.993655	0.988354	2.08667
SCGB1A1	1	1	5	4	1	0.8	6	1	0.666667	9	11	7	4	2	5	7	0	0	0	1	-0.0473703	-0.0805447	0.962481	0.981399	0
SCGB2A1	1	0	16	15	1	0.9375	13	0.916667	0.785714	31	29	20	10	14	11	20	0	0	0	0.25	-0.0473703	-0.0805447	0.962481	0.981399	0
SCGB2A2	1	0	3	4	1	0.75	4	1	0.75	7	7	5	3	3	4	5	0	0	0	0.4	-0.0473703	-0.0805447	0.962481	0.981399	0
SF1	1	0	25	22	1	0.88	18	1	0.72	47	43	27	22	11	12	27	113.66	92.965	107.005	0.888889	0.258606	0.0688224	0.962481	0.985991	104.543
SLC43A3	1	1	11	9	1	0.818182	7	1	0.777778	20	18	11	8	4	3	11	248.515	209.47	257.18	0.909091	0.203644	-0.094175	0.962481	0.981399	238.388
SMCO4	1	1	3	4	1	0.75	3	1	1	7	6	4	3	2	3	4	0.115	0	0.27	0.75	0.258674	-0.450953	0.962481	0.981399	0.128333
SYT9	1	0	1	2	1	0.5	0	NA	NA	3	1	2	0	2	0	2	0	0	0	0	-0.0473703	-0.0805447	0.962481	0.981399	0
TMEM135	1	0	2	1	1	0.5	0	NA	0	3	2	2	1	1	0	2	5.18	5.54	5.875	0.5	-0.0878856	-0.186357	0.962481	0.981399	5.53167
TNKS1BP1	1	1	3	2	1	0.666667	3	0.666667	0.5	5	6	4	3	1	3	4	30.49	32.385	29.495	1	-0.117317	0.0229949	0.962481	0.99499	30.79
TRIM6-TRIM34	1	0	1	1	1	1	1	1	1	2	2	1	0	1	1	1	0.615	0.135	0.38	0	0.690366	0.378797	0.962481	0.981399	0.376667
TSG101	1	1	4	5	1	0.8	4	1	0.8	9	8	6	3	5	2	6	29.985	36.53	25.46	1	-0.280134	0.166287	0.962481	0.981399	30.6583
TTC17	1	0	1	1	1	1	0	NA	NA	2	1	1	0	1	0	1	12.63	15.845	13.26	0	-0.326815	-0.110411	0.962481	0.981399	13.9117
UBE4A	1	0	10	9	1	0.9	7	0.857143	0.6	19	17	13	6	6	5	13	28.005	29.71	31.605	0.692308	-0.0942008	-0.216952	0.962481	0.981399	29.7733
UBQLN3	1	1	5	4	1	0.8	3	1	0.6	9	8	5	5	1	1	5	0.02	0.035	0.1	0.4	-0.127891	-0.361684	0.962481	0.981399	0.0516667
UBXN1	1	0	11	10	1	0.909091	9	0.888889	0.666667	21	20	12	11	4	6	12	14.19	13.875	13.425	0.916667	0.0121179	0.105133	0.991738	0.981399	13.83
UCP3	1	1	1	2	1	0.5	2	1	0.5	3	3	3	1	2	2	3	0.265	0.105	0.32	1	0.22685	-0.148639	0.962481	0.981399	0.23
VPS11	1	0	5	5	1	1	5	1	0.714286	10	10	7	5	2	3	7	13.05	9.49	11	0.857143	0.42918	0.264468	0.962481	0.981399	11.18
ZNF143	1	1	4	1	1	0.25	8	0.625	0.454545	5	12	11	4	1	8	11	3.48	5.185	2.99	0.363636	-0.427892	0.173118	0.962481	0.981399	3.885
A2ML1	1	0	2	1	1	0.5	1	1	0.5	3	3	2	2	1	0	2	0.12	0.185	0.075	0.5	-0.211025	-0.0177558	0.962481	0.99499	0.126667
AMN1	1	0	3	2	1	0.666667	1	1	0.5	5	4	3	2	2	0	3	0.205	0.9	0.115	0.666667	-0.960637	0.138374	0.530848	0.981399	0.406667
ANKS1B	1	0	2	1	1	0.5	1	1	0.5	3	3	3	3	2	2	3	0.14	0.59	0.2	0.333333	-0.709391	-0.109642	0.962481	0.981399	0.31
ATP5B	1	1	4	2	1	0.5	1	1	0.333333	6	5	4	3	2	1	4	148.925	154.225	137.2	0.75	-0.0493113	0.0930279	0.962481	0.981399	146.783
C12orf74	1	0	1	3	1	0.333333	0	NA	0	4	1	3	1	2	0	3	0	0	0	0.333333	-0.0473703	-0.0805447	0.962481	0.981399	0
CAPS2	1	0	1	1	1	1	0	NA	NA	2	1	1	0	1	0	1	0	0.025	0.05	0	-0.14262	-0.19346	0.962481	0.981399	0.025
CCDC62	1	0	2	1	1	0.5	1	1	0.5	3	3	2	2	0	0	2	0.09	0.205	0.165	0.5	-0.284344	-0.302806	0.962481	0.981399	0.153333
CD69	1	1	3	1	1	0.333333	1	1	0.25	4	4	4	3	0	1	4	2.495	1.47	1.905	0.75	0.58833	0.278122	0.962481	0.981399	1.95667
CD9	1	1	1	1	1	1	2	NA	0	2	3	3	0	1	2	3	0.33	0.09	0.3	0.666667	0.372408	0.215238	0.962481	0.981399	0.24
CDK2	1	0	3	4	1	0.75	3	0.666667	0.5	7	6	5	3	2	2	5	77.395	79.1	79.47	0.8	-0.0378703	-0.0756753	0.962481	0.985991	78.655
CNPY2	1	1	11	11	1	1	9	1	0.818182	22	20	11	11	7	5	11	6.99	7.295	6.645	1	-0.0341917	0.0309474	0.979039	0.994334	6.97667
CNTN1	1	0	2	4	1	0.5	2	1	1	6	4	6	1	4	3	6	0	0	0	0.166667	-0.0473703	-0.0805447	0.962481	0.981399	0
CSAD	1	1	22	26	1	0.846154	23	1	0.913043	48	45	30	14	21	20	30	1.295	0.96	0.96	0.666667	0.295556	0.342348	0.962481	0.981399	1.07167
DDIT3	1	1	1	1	1	1	1	1	1	2	2	1	1	0	1	1	1.575	1.835	1.995	1	-0.178521	-0.312383	0.962481	0.981399	1.80167
EIF4B	1	0	2	1	1	0.5	0	NA	0	3	2	2	2	0	0	2	42.555	41.91	37.475	0.5	0.00590508	0.176468	0.993975	0.981399	40.6467
ENDOU	1	0	7	6	1	0.857143	7	0.857143	0.6	13	14	10	6	2	4	10	0.155	0.03	0.105	0.6	0.228085	0.0114092	0.962481	0.997294	0.0966667
ESPL1	1	1	5	5	1	1	3	1	0.75	10	8	5	4	3	2	5	4.26	5.225	4.725	0.8	-0.293428	-0.191828	0.962481	0.981399	4.73667
ETFBKMT	1	0	2	2	1	1	2	1	1	4	4	2	1	1	1	2	-1	-1	-1	0.5	-1	-1	-1	-1	-1
ETV6	1	0	2	2	1	1	1	1	0.5	4	3	2	2	1	0	2	16.465	6.325	12.68	0	1.28736	0.617992	0.00101122	0.981399	11.8233
FAM186B	1	1	4	3	1	0.75	4	1	0.8	7	8	5	4	3	2	5	0.16	0.04	0.225	1	0.207392	-0.275615	0.962481	0.981399	0.141667
FAR2	1	1	2	1	1	0.5	3	1	0.666667	3	5	4	3	0	3	4	6.085	1.955	4.67	1	1.39959	0.407848	0.00688061	0.981399	4.23667
FGFR1OP2	1	0	1	1	1	1	1	1	1	2	2	1	1	0	0	1	1.875	1.595	1.225	0	0.206995	0.45619	0.962481	0.981399	1.565
GATC	1	1	2	2	1	1	0	NA	NA	4	2	2	0	2	0	2	8.02	8.015	8.595	1	-0.0165243	-0.125015	0.987232	0.981399	8.21
GNB3	1	1	1	1	1	1	3	1	0.666667	2	4	3	1	0	3	3	0.48	0.625	0.29	1	-0.200464	0.191597	0.962481	0.981399	0.465
GRASP	1	1	3	2	1	0.666667	3	1	0.75	5	6	4	3	0	2	4	0.02	0	0.025	0.75	0.00509167	-0.0912777	0.993975	0.981399	0.015
GTSF1	1	0	1	1	1	1	1	1	1	2	2	2	0	1	1	2	119.83	180.4	158.285	0.5	-0.532283	-0.410254	0.1556	0.981399	152.838
HOXC4	1	1	12	9	1	0.75	5	1	0.555556	21	17	12	9	5	3	12	0.32	0.535	0.555	0.916667	-0.384255	-0.427919	0.962481	0.981399	0.47
KRT2	1	0	3	1	1	0.333333	2	1	0.666667	4	5	3	3	1	1	3	0.045	0.005	0.01	0.666667	0.0671205	0.0304043	0.962481	0.992532	0.02
LETMD1	1	1	5	4	1	0.8	4	1	0.8	9	9	6	3	2	2	6	9.37	12.755	11.61	1	-0.442219	-0.308261	0.962481	0.981399	11.245
LINC01089	1	1	1	1	1	1	1	1	1	2	2	1	1	1	1	1	-1	-1	-1	1	-1	-1	-1	-1	-1
LLPH	1	0	3	3	1	1	0	NA	0	6	3	3	2	2	0	3	1.045	1.315	1.16	0.666667	-0.209072	-0.148194	0.962481	0.981399	1.17333
LRMP	1	0	1	1	1	1	0	NA	NA	2	1	1	0	1	0	1	8.525	5.555	6.365	0	0.558538	0.409652	0.962481	0.981399	6.815
MAP3K12	1	1	2	1	1	0.5	1	1	0.5	3	3	2	2	1	1	2	2.235	1.17	1.285	1	0.846496	0.637326	0.730693	0.981399	1.56333
METTL7A	1	0	2	4	1	0.5	2	1	0.5	6	4	5	1	4	1	5	3.47	5.62	4.185	0.6	-0.613655	-0.267648	0.962481	0.981399	4.425
MRPL42	1	1	3	3	1	1	2	1	0.666667	6	5	5	1	3	2	5	-1	-1	-1	1	-1	-1	-1	-1	-1
MUCL1	1	0	29	41	1	0.707317	16	0.75	0.545455	70	45	46	12	34	11	46	0	0	0	0.282609	-0.0473703	-0.0805447	0.962481	0.981399	0
MYL6	1	1	11	10	1	0.909091	6	1	0.5	21	17	12	11	3	4	12	39.945	40.945	36.525	1	-0.0508928	0.0943942	0.962481	0.981399	39.1383
MYL6B	1	1	12	9	1	0.75	7	0.714286	0.357143	21	19	14	12	3	6	14	10.575	7.485	10.365	0.785714	0.439199	0.0650129	0.962481	0.99077	9.475
MYO1H	1	1	2	5	1	0.4	0	NA	NA	7	2	5	0	5	0	5	0	0.215	0	0.6	-0.615346	-0.0805447	0.913148	0.981399	0.0716667
NECAP1	1	1	11	11	1	1	7	1	0.777778	22	18	12	8	6	3	12	7.215	5.22	6.51	0.666667	0.419753	0.137494	0.962481	0.981399	6.315
NEMP1	1	1	2	2	1	1	1	1	0.5	4	3	2	2	0	0	2	-1	-1	-1	1	-1	-1	-1	-1	-1
NINJ2	1	0	3	2	1	0.666667	2	1	0.666667	5	5	3	3	2	0	3	1.63	2.26	1.885	0.333333	-0.358643	-0.207148	0.962481	0.981399	1.925
OR6C75	1	0	2	1	1	0.5	2	1	1	3	4	2	1	1	1	2	0	0	0	0	-0.0473703	-0.0805447	0.962481	0.981399	0
POP5	1	0	3	3	1	1	3	0.666667	0.5	6	6	4	2	2	2	4	1.57	1.555	1.92	0.5	0.0413587	-0.251573	0.979801	0.981399	1.68167
PPFIA2	1	0	1	2	1	0.5	1	1	1	3	2	5	2	3	0	5	0	0	0	0	-0.0473703	-0.0805447	0.962481	0.981399	0
PRDM4	1	0	2	3	1	0.666667	0	NA	NA	5	2	3	0	3	0	3	7.595	7.195	7.68	0.333333	0.0525678	-0.0632262	0.96602	0.99188	7.49
PRKAG1	1	0	9	6	1	0.666667	17	1	0.882353	15	26	17	9	4	13	17	18.555	22.71	18.88	0.352941	-0.291259	-0.0680063	0.962481	0.988354	20.0483
RAB3IP	1	0	3	4	1	0.75	2	1	0.5	7	5	5	3	1	1	5	2.755	2.23	3.69	0.2	0.208445	-0.499695	0.962481	0.981399	2.89167
RACGAP1	1	1	1	1	1	1	0	NA	NA	2	1	1	0	1	0	1	14.81	17.635	15.41	1	-0.268234	-0.0966449	0.962481	0.984904	15.9517
RASAL1	1	1	1	1	1	1	3	1	0.666667	2	4	3	0	1	3	3	0.085	0.11	0	0.666667	-0.175479	0.153833	0.962481	0.981399	0.065
RHEBL1	1	0	5	5	1	1	5	1	1	10	10	5	3	4	5	5	0.225	0.07	0.19	0.6	0.214296	-0.0700468	0.962481	0.99077	0.161667
RIC8B	1	1	2	1	1	0.5	3	1	1	3	5	3	2	0	1	3	0.715	0.675	0.285	0.666667	0.0065851	0.535632	0.995578	0.981399	0.558333
RP11-197N18.7	1	1	2	1	1	0.5	1	1	1	3	3	2	1	1	0	2	-1	-1	-1	1	-1	-1	-1	-1	-1
RP11-495K9.5	1	0	1	1	1	1	3	1	0.333333	2	4	4	0	1	3	4	-1	-1	-1	0	-1	-1	-1	-1	-1
RP11-620J15.2	1	1	5	2	1	0.4	5	0.8	0.666667	7	10	6	5	1	4	6	-1	-1	-1	1	-1	-1	-1	-1	-1
RP11-620J15.3	1	0	23	17	1	0.73913	10	0.9	0.5625	40	33	25	14	10	6	25	-1	-1	-1	0.56	-1	-1	-1	-1	-1
RP11-626I20.3	1	0	4	4	1	1	4	1	1	8	8	5	3	3	2	5	-1	-1	-1	0.4	-1	-1	-1	-1	-1
RP11-71J4.2	1	1	8	10	1	0.8	5	1	0.833333	18	13	10	6	6	3	10	-1	-1	-1	0.8	-1	-1	-1	-1	-1
RP11-766N7.3	1	0	3	4	1	0.75	4	0.75	0.5	7	7	7	3	1	3	7	-1	-1	-1	0.285714	-1	-1	-1	-1	-1
RP11-955H22.3	1	0	6	4	1	0.666667	6	1	1	10	12	8	4	4	3	8	-1	-1	-1	0.5	-1	-1	-1	-1	-1
RP11-977P2.1	1	0	1	2	1	0.5	1	1	1	3	2	2	0	2	1	2	-1	-1	-1	0	-1	-1	-1	-1	-1
RP5-951N9.2	1	0	1	1	1	1	2	1	0.5	2	3	2	1	0	1	2	-1	-1	-1	0.5	-1	-1	-1	-1	-1
RPL41	1	0	4	5	1	0.8	4	1	1	9	8	6	3	3	2	6	-1	-1	-1	0.833333	-1	-1	-1	-1	-1
SHMT2	1	1	4	4	1	1	3	1	0.75	8	7	4	4	3	1	4	27.39	22.445	24.165	1	0.26375	0.170761	0.962481	0.981399	24.6667
SLC16A7	1	0	2	2	1	1	1	1	1	4	3	3	2	3	2	3	0.525	0.035	0.405	0	0.743441	0.253364	0.875341	0.981399	0.321667
SRRM4	1	1	1	1	1	1	1	1	1	2	2	2	0	1	1	2	0.005	0.005	0.005	0.5	-0.0453257	-0.0780733	0.966343	0.982184	0.005
SYT10	1	1	1	2	1	0.5	1	1	1	3	2	2	1	1	0	2	0.185	0.325	0.31	1	-0.291406	-0.342154	0.962481	0.981399	0.273333
TAOK3	1	1	4	4	1	1	1	1	0.333333	8	5	5	4	3	2	5	21.67	19.11	20.53	0.6	0.198305	0.127156	0.962481	0.981399	20.4367
TCP11L2	1	1	4	3	1	0.75	4	0.75	0.6	7	8	5	4	1	1	5	0.03	0.135	0.045	0.4	-0.337537	-0.16367	0.962481	0.981399	0.07
TDG	1	1	15	12	1	0.8	8	0.875	0.5	27	23	16	11	8	6	16	3.32	4.905	3.175	0.75	-0.454777	0.0327967	0.962481	0.994987	3.8
TM7SF3	1	0	2	3	1	0.666667	3	1	0.666667	5	5	4	2	1	3	4	9.51	4.975	8.535	0.25	0.91664	0.237213	0.13708	0.981399	7.67333
TMEM19	1	1	2	1	1	0.5	1	1	0.5	3	3	2	2	0	1	2	0.38	0.58	0.305	1	-0.304988	0.0588639	0.962481	0.992532	0.421667
TNFRSF1A	1	1	2	3	1	0.666667	2	1	1	5	4	3	2	2	0	3	55.84	33.92	46.855	1	0.609307	0.499649	0.236845	0.981399	45.5383
TSFM	1	0	4	3	1	0.75	4	1	1	7	8	4	4	1	3	4	0.775	0.985	1.08	0.75	-0.237642	-0.35455	0.962481	0.981399	0.946667
TUBA1A	1	0	8	4	1	0.5	14	0.833333	0.625	12	22	16	6	3	11	16	24.665	23.525	21.195	0.4375	0.0419954	0.188766	0.966439	0.981399	23.1283
TXNRD1	1	1	7	9	1	0.777778	6	1	0.857143	16	13	13	7	8	7	13	4.33	3.7	4.235	0.692308	0.184493	-0.00962433	0.962481	0.997526	4.08833
UBC	1	1	2	2	1	1	0	NA	0	4	2	2	1	1	0	2	118.66	124.01	105.59	1	-0.0770906	0.151882	0.962481	0.981399	116.087
VAMP1	1	0	2	2	1	1	3	1	1	4	5	3	2	1	1	3	2.77	2.925	2.61	0.666667	-0.0764307	0.0296835	0.962481	0.99499	2.76833
VPS33A	1	0	2	3	1	0.666667	2	1	1	5	4	3	2	2	1	3	1.075	1.825	1.815	0	-0.5803	-0.603764	0.962481	0.981399	1.57167
VPS37B	1	0	4	4	1	1	1	1	0.333333	8	5	4	3	2	1	4	13.535	11.685	10.935	0.75	0.180499	0.360644	0.962481	0.981399	12.0517
ZBTB39	1	1	10	7	1	0.7	9	1	0.9	17	19	10	10	3	2	10	3.57	4.125	3.54	0.7	-0.169979	-0.0331843	0.962481	0.994667	3.745
ZCCHC8	1	0	3	4	1	0.75	2	0.5	0.25	7	5	5	2	3	2	5	5.655	7.015	6.14	0.6	-0.288563	-0.156651	0.962481	0.981399	6.27
ATP8A2	1	1	2	1	1	0.5	2	1	0.666667	3	4	4	3	2	3	4	0.01	0	0.005	1	-0.0172548	-0.0697592	0.986038	0.985991	0.005
CARS2	1	1	2	1	1	0.5	1	1	0.5	3	3	2	2	1	1	2	8.02	4.53	4.945	0.5	0.742049	0.786746	0.515493	0.981399	5.83167
CDADC1	1	1	1	1	1	1	2	1	1	2	3	2	1	1	1	2	1.28	0.765	0.23	1	0.227837	0.955798	0.962481	0.981399	0.758333
CDX2	1	0	6	4	1	0.666667	7	1	0.7	10	13	11	5	2	6	11	0	0	0	0.181818	-0.0473703	-0.0805447	0.962481	0.981399	0
CENPJ	1	0	1	1	1	1	1	1	1	2	2	1	1	1	0	1	3.71	4.775	4.285	0	-0.335339	-0.221521	0.962481	0.981399	4.25667
DCLK1	1	0	1	2	1	0.5	1	1	1	3	2	3	2	3	2	3	0	0	0	0	-0.0473703	-0.0805447	0.962481	0.981399	0
DHRS12	1	1	2	3	1	0.666667	2	1	1	5	4	3	2	2	1	3	0.845	0.075	1.145	0.666667	1.07859	-0.336592	0.154595	0.981399	0.688333
ERCC5	1	1	1	1	1	1	1	1	0.5	2	2	2	1	0	1	2	1.275	1.79	1.425	1	-0.182169	-0.119443	0.962481	0.985991	1.49667
FGF14	1	0	4	4	1	1	5	1	0.6	8	9	11	8	9	10	11	0	0	0.005	0.181818	-0.0473703	-0.100295	0.962481	0.981399	0.00166667
GPC6	1	0	3	2	1	0.666667	1	1	0.333333	5	4	3	3	1	1	3	0.085	0.045	0.025	0.666667	0.0724446	0.0928158	0.962481	0.981399	0.0516667
GTF2F2	1	0	4	2	1	0.5	1	1	0.25	6	5	4	4	1	0	4	0.825	1.58	0.61	0.25	-0.660019	0.226835	0.962481	0.981399	1.005
LINC00559	1	0	3	3	1	1	1	1	0.5	6	4	3	2	1	1	3	0	0	0	0.666667	-0.0473703	-0.0805447	0.962481	0.981399	0
LINC01049	1	1	9	7	1	0.777778	7	1	0.875	16	16	9	8	4	4	9	0	0	0	0.777778	-0.0473703	-0.0805447	0.962481	0.981399	0
MTIF3	1	0	1	2	1	0.5	1	1	1	3	2	2	1	1	0	2	5.695	5.7	5.515	0.5	-0.0239314	-0.0237153	0.984549	0.99499	5.63667
VWA8	1	1	1	1	1	1	1	1	1	2	2	1	1	1	1	1	1.03	0.875	1.145	1	0.110805	-0.156852	0.962481	0.981399	1.01667
AL928768.3	1	0	2	2	1	1	1	1	1	4	3	2	0	2	1	2	0	0	0	0	-0.0473703	-0.0805447	0.962481	0.981399	0
BCL2L2-PABPN1	1	1	5	5	1	1	2	1	1	10	7	6	1	4	1	6	2.615	0.02	1.85	0.833333	2.29861	0.810294	1.07353e-09	0.981399	1.495
C14orf178	1	0	1	1	1	1	1	1	1	2	2	1	1	1	1	1	0.02	0.22	0	0	-0.57129	-0.0280597	0.962481	0.992532	0.08
CHD8	1	0	2	1	1	0.5	3	1	0.666667	3	5	4	2	0	3	4	20.1	19.355	19.165	0.5	-0.0167574	-0.011032	0.986038	0.99741	19.54
CHMP4A	1	1	2	3	1	0.666667	2	1	1	5	4	4	1	3	2	4	2.18	1.705	1.43	0.75	0.170543	0.429587	0.962481	0.981399	1.77167
DTD2	1	0	2	2	1	1	2	1	0.666667	4	4	3	2	2	1	3	0.275	0.3	0.215	0.666667	-0.0163561	0.0539173	0.993524	0.992532	0.263333
FITM1	1	1	2	1	1	0.5	2	0.5	0.333333	3	4	3	2	1	1	3	0	0	0	1	-0.0473703	-0.0805447	0.962481	0.981399	0
FLVCR2	1	0	4	4	1	1	1	1	0.333333	8	5	4	3	2	1	4	0	0.015	0	0.5	-0.0871448	-0.0805447	0.962481	0.981399	0.005
GPATCH2L	1	0	2	2	1	1	0	NA	0	4	2	2	2	1	0	2	4.99	5.025	5.85	0.5	-0.0287852	-0.26779	0.984432	0.981399	5.28833
NGDN	1	1	2	2	1	1	2	0.5	0.333333	4	4	3	2	1	1	3	1.325	1.52	1.065	1	-0.115	0.171569	0.962481	0.981399	1.30333
NRXN3	1	1	3	1	1	0.333333	2	0.5	0.25	4	5	5	4	2	3	5	0.04	0.11	0.005	0.4	-0.308578	0.0027227	0.962481	0.998551	0.0516667
OXA1L	1	1	7	6	1	0.857143	3	1	0.5	13	10	7	6	2	3	7	43.275	44.995	41.43	1	-0.0663053	0.028939	0.962481	0.993256	43.2333
PABPN1	1	1	5	6	1	0.833333	2	1	0.666667	11	7	6	3	4	1	6	36.45	37.54	35.445	1	-0.0594106	0.0303665	0.962481	0.992532	36.4783
RNASE13	1	1	4	2	1	0.5	4	1	0.8	6	8	5	4	0	4	5	-1	-1	-1	0.4	-1	-1	-1	-1	-1
RTL1	1	1	1	1	1	1	1	1	0.5	2	2	2	1	0	1	2	0.045	0.02	0.035	1	-0.00495983	-0.0557807	0.994502	0.988472	0.0333333
SAMD4A	1	0	2	1	1	0.5	0	NA	0	3	2	2	1	1	0	2	1.73	2.42	2.1	0	-0.432255	-0.281085	0.962481	0.981399	2.08333
SEL1L	1	1	4	6	1	0.666667	10	1	0.9	10	14	13	3	6	9	13	2.935	2.855	2.55	0.384615	0.106929	0.137914	0.962481	0.981399	2.78
SLC35F4	1	0	1	1	1	1	0	NA	NA	2	1	1	0	1	0	1	0	0	0	0	-0.0473703	-0.0805447	0.962481	0.981399	0
SLC7A7	1	1	6	6	1	1	5	1	0.833333	12	11	7	5	4	4	7	0.245	0.3	0.4	1	-0.0375423	-0.297873	0.983399	0.981399	0.315
SUSD6	1	0	12	11	1	0.916667	6	0.833333	0.416667	23	18	13	9	3	5	13	-1	-1	-1	0.538462	-1	-1	-1	-1	-1
TM9SF1	1	0	7	5	1	0.714286	6	1	0.75	12	13	8	7	2	3	8	2.36	2.15	2.245	0.5	0.0957603	0.0160291	0.962481	0.997043	2.25167
TMED10	1	0	1	1	1	1	0	NA	0	2	1	1	1	0	0	1	11.83	10.38	10.32	0	0.0675665	0.0897945	0.962481	0.985991	10.8433
TSHR	1	0	1	1	1	1	2	1	0.5	2	3	2	1	1	1	2	0	0	0	0.5	-0.0473703	-0.0805447	0.962481	0.981399	0
AAGAB	1	1	10	9	1	0.9	7	1	0.636364	19	17	11	10	4	5	11	2.395	3.55	3.34	0.545455	-0.495143	-0.448167	0.962481	0.981399	3.095
ADAL	1	1	1	1	1	1	5	1	0.4	2	6	5	0	1	5	5	1.86	2.225	1.795	1	-0.16234	-0.0155038	0.962481	0.997322	1.96
BBS4	1	0	5	6	1	0.833333	5	1	0.8	11	10	7	2	6	3	7	2.765	2.54	3.755	0.571429	0.124976	-0.449853	0.962481	0.981399	3.02
BUB1B-PAK6	1	1	4	4	1	1	5	1	1	8	9	5	4	0	3	5	-1	-1	-1	0.8	-1	-1	-1	-1	-1
CEP152	1	0	4	5	1	0.8	3	1	0.75	9	7	5	4	3	0	5	2.27	1.57	1.295	0.2	0.242102	0.389035	0.962481	0.981399	1.71167
CHRM5	1	1	2	4	1	0.5	1	1	1	6	3	4	0	4	1	4	0.02	0.01	0.005	0.5	-0.0232626	-0.0308845	0.984432	0.992532	0.0116667
CHRNA5	1	1	2	1	1	0.5	3	1	1	3	5	3	2	0	1	3	0.355	0.22	0.305	1	0.288676	-0.0445986	0.962481	0.992532	0.293333
CLK3	1	1	4	5	1	0.8	5	1	0.8	9	9	6	4	4	1	6	15.235	14.465	16.795	0.666667	0.0590528	-0.158664	0.962481	0.981399	15.4983
CPEB1	1	0	8	7	1	0.875	9	0.777778	0.636364	15	17	12	6	3	5	12	1.935	2.52	1.93	0.666667	-0.324987	-0.0488062	0.962481	0.992532	2.12833
CTD-2147F2.2	1	0	7	13	1	0.538462	7	1	0.857143	20	14	15	3	11	5	15	-1	-1	-1	0	-1	-1	-1	-1	-1
CYFIP1	1	0	4	4	1	1	3	1	1	8	7	4	2	3	2	4	13.565	11.635	13.095	0.25	0.198899	0.0949052	0.962481	0.985991	12.765
CYP19A1	1	0	4	5	1	0.8	4	1	0.75	9	8	7	4	6	3	7	0.005	0	0.025	0.428571	-0.0332123	-0.158889	0.974774	0.981399	0.01
FANCI	1	0	2	3	1	0.666667	2	0.5	0.333333	5	4	4	2	2	2	4	16.01	12.645	9.76	0.5	0.318771	0.64633	0.962481	0.981399	12.805
FBXL22	1	0	1	1	1	1	0	NA	NA	2	1	1	0	1	0	1	0	0.015	0	0	-0.104636	-0.0805447	0.962481	0.981399	0.005
GABRB3	1	0	7	4	1	0.571429	5	1	0.625	11	12	9	8	3	4	9	0.075	0.31	0.59	0.222222	-0.394383	-0.811062	0.962481	0.981399	0.325
GPR176	1	1	4	3	1	0.75	3	1	0.75	7	7	5	5	3	3	5	0.22	0	0.155	0.8	0.452204	-0.0226305	0.962481	0.99499	0.125
HYKK	1	0	4	2	1	0.5	2	1	0.5	6	6	5	3	2	2	5	0.3	1.335	0.69	0.6	-1.20455	-0.626348	0.183908	0.981399	0.775
ICE2	1	1	4	4	1	1	2	1	0.666667	8	6	4	3	1	1	4	-1	-1	-1	1	-1	-1	-1	-1	-1
LINC00593	1	0	1	1	1	1	1	1	1	2	2	1	1	0	1	1	0.235	0	0.36	0	0.413895	-0.327423	0.962481	0.981399	0.198333
LINC00928	1	0	2	3	1	0.666667	3	1	1	5	5	4	2	2	2	4	0	0	0	0.5	-0.0473703	-0.0805447	0.962481	0.981399	0
LINC01578	1	1	3	2	1	0.666667	3	0.666667	0.5	5	6	4	3	1	2	4	-1	-1	-1	1	-1	-1	-1	-1	-1
MAPK6	1	1	5	6	1	0.833333	3	1	0.75	11	8	6	4	3	1	6	3.02	3.35	3.365	0.833333	-0.137475	-0.189403	0.962481	0.981399	3.245
MESP1	1	1	3	2	1	0.666667	2	1	0.666667	5	5	4	2	1	1	4	0.005	0	0	1	-0.0332123	-0.0663927	0.974774	0.985991	0.00166667
MGA	1	0	3	5	1	0.6	2	1	1	8	5	6	1	5	1	6	6.125	4.575	6.7	0.666667	0.359746	-0.163012	0.962481	0.981399	5.8
MINDY2	1	0	5	4	1	0.8	5	0.8	0.666667	9	10	7	4	3	5	7	-1	-1	-1	0.571429	-1	-1	-1	-1	-1
MIR9-3HG	1	1	1	1	1	1	1	1	0.5	2	2	2	1	0	1	2	-1	-1	-1	1	-1	-1	-1	-1	-1
NDUFAF1	1	0	1	1	1	1	3	1	0.666667	2	4	3	1	1	3	3	0.485	0.555	0.41	0.666667	-0.119907	0.314712	0.962481	0.981399	0.483333
NOX5	1	0	14	16	1	0.875	11	1	0.733333	30	25	21	11	13	9	21	0	0	0	0.428571	-0.0473703	-0.0805447	0.962481	0.981399	0
NTRK3	1	0	1	1	1	1	0	NA	NA	2	1	1	0	1	0	1	0	0	0	0	-0.0473703	-0.0805447	0.962481	0.981399	0
NUSAP1	1	1	4	3	1	0.75	3	1	0.75	7	7	4	4	1	1	4	24.485	27.46	25.225	0.5	-0.156248	-0.0901315	0.962481	0.985824	25.7233
OAZ2	1	1	3	3	1	1	2	1	1	6	5	3	2	3	1	3	43.34	61.405	41.16	1	-0.540422	0.00317194	0.386273	0.998551	48.635
PARP16	1	0	8	7	1	0.875	8	1	0.888889	15	16	10	7	3	6	10	3.26	2.45	2.2	0.6	0.255564	0.365956	0.962481	0.981399	2.63667
PARP6	1	0	3	3	1	1	1	1	0.333333	6	4	3	2	1	1	3	28.65	27.45	29.795	0.666667	0.0373256	-0.103594	0.972028	0.981399	28.6317
PLCB2	1	1	3	2	1	0.666667	2	1	0.666667	5	5	3	3	0	1	3	17.415	6.325	13.76	1	1.40531	0.550651	0.000144849	0.981399	12.5
POLR2M	1	0	3	2	1	0.666667	2	1	1	5	5	3	2	1	0	3	2.805	4.59	2.735	0.333333	-0.538385	-0.0124895	0.962481	0.99741	3.37667
PPCDC	1	1	3	3	1	1	1	1	0.5	6	4	3	2	1	0	3	3.225	3.275	2.28	1	-0.0390321	0.495389	0.979039	0.981399	2.92667
PSMA4	1	1	4	3	1	0.75	3	0.666667	0.4	7	7	5	4	2	2	5	4.775	5.83	6.445	1	-0.271341	-0.255834	0.962481	0.981399	5.68333
RASGRF1	1	0	3	2	1	0.666667	3	1	0.75	5	6	5	4	0	4	5	0.045	0	0.025	0.2	0.086232	-0.0349255	0.962481	0.992532	0.0233333
RLBP1	1	1	1	2	1	0.5	1	1	1	3	2	2	1	2	1	2	0	0	0	1	-0.0473703	-0.0805447	0.962481	0.981399	0
RNF111	1	0	7	5	1	0.714286	3	1	0.5	12	10	8	5	2	1	8	99.82	91.47	93.89	0.25	0.101546	0.0608581	0.962481	0.988354	95.06
RORA	1	0	4	1	1	0.25	4	1	0.8	5	8	6	5	0	4	6	0.02	0.03	0.065	0.166667	-0.10906	-0.260496	0.962481	0.981399	0.0383333
RP11-265N7.1	1	1	7	14	1	0.5	3	1	1	21	10	14	3	12	2	14	-1	-1	-1	0.285714	-1	-1	-1	-1	-1
RPL4	1	1	9	7	1	0.777778	5	1	0.555556	16	14	11	7	4	4	11	-1	-1	-1	0.636364	-1	-1	-1	-1	-1
RPLP1	1	0	4	4	1	1	3	1	0.75	8	7	4	4	1	1	4	-1	-1	-1	0.75	-1	-1	-1	-1	-1
SCG3	1	1	4	4	1	1	3	1	1	8	7	4	3	3	3	4	1.29	2.375	2.18	0.75	-0.676292	-0.533908	0.962481	0.981399	1.94833
SENP8	1	0	1	2	1	0.5	2	1	0.5	3	3	3	1	2	2	3	0.94	0.645	0.81	0	0.303592	0.0866724	0.962481	0.991198	0.798333
SH3GL3	1	1	4	3	1	0.75	3	1	1	7	7	4	3	3	0	4	0.15	0.465	0.445	0.75	-0.616982	-0.618197	0.962481	0.981399	0.353333
SMAD3	1	1	2	2	1	1	4	1	0.5	4	6	4	2	2	3	4	71.225	52.13	67.035	1	0.421531	0.120399	0.838678	0.981399	63.4633
SMAD6	1	1	2	2	1	1	0	NA	NA	4	2	2	0	2	0	2	3.445	3.18	3.69	0.5	-0.0114252	-0.250367	0.993975	0.981399	3.43833
SNUPN	1	1	2	1	1	0.5	2	0.5	0.333333	3	4	3	2	0	2	3	2.545	3.155	2.83	1	-0.271967	-0.179697	0.962481	0.981399	2.84333
TGM5	1	1	2	2	1	1	2	1	0.5	4	4	3	1	2	2	3	0.16	0.18	0.05	0.666667	-0.0586538	0.113773	0.969643	0.981399	0.13
TJP1	1	1	1	1	1	1	2	1	1	2	3	3	2	0	3	3	36.03	53.2	37.705	0.666667	-0.573703	-0.0913825	0.334057	0.981928	42.3117
TRIM69	1	1	2	3	1	0.666667	2	1	1	5	4	3	1	3	2	3	0.685	0.475	0.475	0.666667	0.243898	0.205734	0.962481	0.981399	0.545
WDR61	1	0	3	2	1	0.666667	1	1	0.5	5	4	3	2	2	0	3	3.69	3.815	4.235	0.666667	-0.0499622	-0.21234	0.97415	0.981399	3.91333
ZNF609	1	0	5	6	1	0.833333	2	1	0.666667	11	7	6	3	3	1	6	22.705	17.255	22.3	0.166667	0.350874	0.00972476	0.962481	0.99741	20.7533
ZNF770	1	1	2	1	1	0.5	0	NA	0	3	2	2	1	1	0	2	1.33	1.48	1.4	1	-0.127768	-0.0966336	0.962481	0.988354	1.40333
ATF7IP2	1	0	2	1	1	0.5	2	1	1	3	4	2	2	1	0	2	13.025	14.14	15.42	0.5	-0.129054	-0.278277	0.962481	0.981399	14.195
C16orf45	1	1	2	3	1	0.666667	1	1	0.5	5	3	4	3	2	1	4	0.515	0.235	0.905	1	0.338101	-0.532495	0.962481	0.981399	0.551667
CCL17	1	0	1	1	1	1	1	1	1	2	2	1	1	1	1	1	0	0	0	0	-0.0473703	-0.0805447	0.962481	0.981399	0
CLDN6	1	1	13	11	1	0.846154	11	0.909091	0.666667	24	24	16	11	6	6	16	0.125	0.205	0.365	1	-0.220258	-0.558605	0.962481	0.981399	0.231667
CNOT1	1	0	1	1	1	1	2	1	0.5	2	3	2	1	1	2	2	162.84	138.29	149.51	0.5	0.225503	0.0906955	0.962481	0.981399	150.213
CORO7-PAM16	1	1	1	1	1	1	0	NA	NA	2	1	1	0	1	0	1	0	0	0	1	-0.0473703	-0.0805447	0.962481	0.981399	0
COTL1	1	0	37	32	1	0.864865	32	0.9375	0.731707	69	69	41	36	14	20	41	96.925	69.25	101.78	0.731707	0.379374	-0.135334	0.962481	0.981399	89.3183
CTD-2050B12.1	1	1	2	1	1	0.5	1	1	0.5	3	3	2	2	0	0	2	-1	-1	-1	0.5	-1	-1	-1	-1	-1
CTU2	1	0	6	1	1	0.166667	2	1	0.333333	7	8	6	6	0	2	6	9.775	10.08	8.335	0.666667	-0.0544447	0.174387	0.962481	0.981399	9.39667
DCTPP1	1	1	13	11	1	0.846154	10	0.9	0.6	24	23	15	12	7	8	15	9.01	8.27	8.495	0.933333	0.0896904	0.0438113	0.962481	0.992532	8.59167
DNAH3	1	1	1	1	1	1	2	1	1	2	3	2	1	1	2	2	0.515	0.07	0.55	1	0.720452	0.0297544	0.957925	0.99499	0.378333
EDC4	1	1	4	2	1	0.5	3	1	0.75	6	7	4	4	1	2	4	44.785	45.93	46.87	0.75	-0.0526429	-0.105014	0.962481	0.981399	45.8617
EEF2K	1	0	5	4	1	0.8	1	1	0.25	9	6	5	4	2	1	5	12.205	8.83	13.3	0.6	0.441698	-0.161695	0.962481	0.981399	11.445
FAM192A	1	1	4	5	1	0.8	1	1	0.333333	9	5	5	2	4	1	5	59.195	65.1	58.14	0.6	-0.15754	-0.0148383	0.962481	0.995276	60.8117
FUK	1	1	3	3	1	1	1	1	0.5	6	4	3	2	1	1	3	0.62	1.69	0.815	1	-0.734879	-0.252665	0.962481	0.981399	1.04167
GFOD2	1	1	3	3	1	1	3	1	1	6	6	3	3	2	0	3	0.865	0.84	1.09	1	0.0141796	-0.258968	0.993975	0.981399	0.931667
GP2	1	0	2	2	1	1	3	1	0.666667	4	5	3	2	2	3	3	0	0	0	0	-0.0473703	-0.0805447	0.962481	0.981399	0
GSE1	1	1	4	1	1	0.25	1	1	0.25	5	5	4	4	0	0	4	106.025	82.055	108.065	1	0.3419	-0.0648275	0.962481	0.986647	98.715
HIRIP3	1	0	3	3	1	1	2	1	1	6	5	3	2	1	1	3	3.51	3.095	2.935	0.666667	0.139062	0.237809	0.962481	0.981399	3.18
IL17C	1	1	3	3	1	1	4	1	0.75	6	7	4	3	1	2	4	0	0	0	1	-0.0473703	-0.0805447	0.962481	0.981399	0
KIAA0513	1	1	1	1	1	1	2	1	0.5	2	3	2	1	1	2	2	4.06	4.265	4.9	1	-0.0622988	-0.221882	0.962481	0.981399	4.40833
MBTPS1	1	1	25	23	1	0.92	16	0.9375	0.681818	48	41	27	20	16	9	27	4.885	4.755	5.375	0.37037	0.0191229	-0.169583	0.986567	0.981399	5.005
METTL9	1	0	1	2	1	0.5	1	1	1	3	2	2	1	2	0	2	4.75	5.245	5.1	0	-0.134554	-0.145666	0.962481	0.981399	5.03167
NRN1L	1	1	18	16	1	0.888889	19	0.947368	0.857143	34	37	22	16	7	13	22	0	0	0	0.590909	-0.0473703	-0.0805447	0.962481	0.981399	0
NTHL1	1	1	4	2	1	0.5	3	1	0.75	6	7	4	4	1	1	4	0.57	0.545	0.295	1	0.0796697	0.360577	0.964392	0.981399	0.47
POLR2C	1	0	1	1	1	1	2	1	0.5	2	3	2	1	0	2	2	12.71	15.045	14.685	0.5	-0.246533	-0.242406	0.962481	0.981399	14.1467
RP11-134D3.1	1	1	6	7	1	0.857143	6	1	1	13	12	8	4	6	6	8	-1	-1	-1	0.75	-1	-1	-1	-1	-1
RP11-134D3.2	1	1	6	6	1	1	6	1	0.857143	12	12	7	6	3	6	7	-1	-1	-1	0.857143	-1	-1	-1	-1	-1
RP11-514D23.3	1	0	2	1	1	0.5	1	1	0.5	3	3	3	1	1	1	3	-1	-1	-1	0	-1	-1	-1	-1	-1
RP11-863P13.4	1	0	1	1	1	1	1	1	1	2	2	1	1	1	1	1	-1	-1	-1	0	-1	-1	-1	-1	-1
SPN	1	1	1	1	1	1	0	NA	0	2	1	1	1	0	0	1	150.75	109.685	139.155	1	0.429431	0.158627	0.547457	0.981399	133.197
SRL	1	0	3	1	1	0.333333	5	1	0.6	4	8	5	3	0	4	5	0.01	0.02	0.03	0.4	-0.0960614	-0.158552	0.962481	0.981399	0.02
TBC1D24	1	1	9	6	1	0.666667	8	1	0.8	15	17	10	9	5	4	10	3.92	2.655	3.775	0.8	0.480804	0.06372	0.962481	0.99188	3.45
TMEM265	1	0	1	1	1	1	1	1	1	2	2	1	1	0	1	1	-1	-1	-1	0	-1	-1	-1	-1	-1
USB1	1	1	1	1	1	1	1	1	1	2	2	1	1	0	0	1	24.055	26.28	28.275	1	-0.14308	-0.277268	0.962481	0.981399	26.2033
VPS35	1	1	1	1	1	1	0	NA	NA	2	1	1	0	1	0	1	2.64	4.055	2.81	1	-0.398926	-0.119545	0.962481	0.985991	3.16833
YPEL3	1	0	5	2	1	0.4	3	1	0.5	7	8	6	5	0	1	6	7.325	9.24	7.37	0.666667	-0.294625	-0.0532625	0.962481	0.992532	7.97833
ZDHHC1	1	1	4	4	1	1	4	1	1	8	8	5	3	3	3	5	0	0.03	0.035	1	-0.161522	-0.182874	0.962481	0.981399	0.0216667
ZNF423	1	0	1	2	1	0.5	1	1	1	3	2	2	0	2	1	2	0	0	0	0.5	-0.0473703	-0.0805447	0.962481	0.981399	0
ZNF500	1	1	7	4	1	0.571429	7	0.714286	0.555556	11	14	10	5	4	5	10	1.365	1.47	1.91	0.9	-0.0838159	-0.406554	0.962481	0.981399	1.58167
AANAT	1	1	21	19	1	0.904762	20	0.9	0.782609	40	41	25	17	11	15	25	0.02	0	0	0.64	0.00509167	-0.0280597	0.993975	0.992532	0.00666667
AARSD1	1	0	12	10	1	0.833333	7	1	0.636364	22	19	13	10	7	2	13	1.365	1.525	1.91	0.846154	-0.15839	-0.474228	0.962481	0.981399	1.6
AC005703.3	1	0	2	2	1	1	1	1	1	4	3	2	1	1	0	2	-1	-1	-1	0	-1	-1	-1	-1	-1
AC015849.16	1	1	10	9	1	0.9	6	1	0.666667	19	16	10	7	5	3	10	-1	-1	-1	0.6	-1	-1	-1	-1	-1
ACACA	1	0	4	3	1	0.75	3	1	0.6	7	7	6	5	3	4	6	16.355	13.045	17.91	0.5	0.293846	-0.170304	0.962481	0.981399	15.77
AKAP1	1	1	3	2	1	0.666667	1	1	0.5	5	4	3	2	2	1	3	37.055	29.525	31.905	0.333333	0.297541	0.200747	0.962481	0.981399	32.8283
AOC2	1	0	7	6	1	0.857143	5	1	0.714286	13	12	8	6	3	2	8	0.335	0.515	0.67	0.625	-0.34566	-0.594765	0.962481	0.981399	0.506667
APOH	1	1	12	17	1	0.705882	8	1	1	29	20	19	6	14	7	19	0	0	0	0.315789	-0.0473703	-0.0805447	0.962481	0.981399	0
BRCA1	1	1	2	1	1	0.5	0	NA	0	3	2	2	2	0	0	2	5.25	6.93	5.685	1	-0.36874	-0.124723	0.962481	0.981399	5.955
C17orf58	1	0	2	2	1	1	1	1	0.5	4	3	2	2	1	0	2	0.55	0.77	0.38	0.5	-0.250422	0.178934	0.962481	0.981399	0.566667
C17orf75	1	1	2	2	1	1	1	1	1	4	3	2	1	1	0	2	0.575	0.065	0.64	0.5	0.84989	-0.132814	0.594112	0.985991	0.426667
C17orf98	1	1	3	2	1	0.666667	2	0.5	0.25	5	5	4	3	2	2	4	0	0	0	1	-0.0473703	-0.0805447	0.962481	0.981399	0
CASC3	1	0	2	2	1	1	1	1	1	4	3	2	1	2	1	2	182.955	164.135	177.895	0	0.12424	0.0270055	0.962481	0.992532	174.995
CCDC47	1	0	5	4	1	0.8	5	1	0.833333	9	10	7	4	3	3	7	53.61	39.735	52.52	0.142857	0.413242	0.0105763	0.962481	0.997043	48.6217
CDK5RAP3	1	0	6	6	1	1	3	1	0.5	12	9	6	5	2	1	6	2.04	2.6	1.565	0.666667	-0.341685	0.222583	0.962481	0.981399	2.06833
CEP95	1	0	2	2	1	1	0	NA	0	4	2	2	1	1	0	2	12.045	19.07	11.155	0.5	-0.528768	0.0479678	0.894579	0.992532	14.09
CISD3	1	1	8	6	1	0.75	3	1	0.428571	14	11	8	7	3	2	8	6.315	6.04	7.02	1	0.0320365	-0.195595	0.979899	0.981399	6.45833
COPRS	1	0	3	2	1	0.666667	4	0.5	0.2	5	7	6	2	2	3	6	1.89	2.54	1.525	0.166667	-0.32966	0.213445	0.962481	0.981399	1.985
CRLF3	1	0	3	1	1	0.333333	1	1	0.333333	4	4	3	3	0	0	3	2.19	2.075	2.61	0.666667	0.0668714	-0.250425	0.965071	0.981399	2.29167
CYTH1	1	1	2	1	1	0.5	2	1	0.5	3	4	4	1	1	2	4	7.63	8.51	8.78	1	-0.178219	-0.227762	0.962481	0.981399	8.30667
DHX8	1	1	3	3	1	1	1	1	0.333333	6	4	3	3	1	1	3	3.74	5.565	3.475	1	-0.42647	0.0601216	0.962481	0.992532	4.26
EME1	1	1	5	5	1	1	4	1	0.666667	10	9	6	3	2	3	6	6.14	6.005	5.465	0.666667	0.0171167	0.114872	0.987658	0.982184	5.87
ERBB2	1	1	5	6	1	0.833333	5	1	0.6	11	10	8	3	5	2	8	1.075	1.135	0.84	0.875	-0.0603718	0.186762	0.974774	0.981399	1.01667
ETV4	1	1	2	2	1	1	1	1	0.5	4	3	3	1	1	1	3	29.97	43.595	28.235	0.666667	-0.489556	0.0129435	0.720696	0.99629	33.9333
FBF1	1	1	1	1	1	1	2	1	1	2	3	2	0	1	2	2	1.365	1.175	0.81	1	0.153466	0.330577	0.962481	0.981399	1.11667
GRIN2C	1	0	5	4	1	0.8	8	1	0.75	9	13	9	4	2	6	9	0.03	0.19	0.165	0.777778	-0.377643	-0.470193	0.962481	0.981399	0.128333
HEXIM2	1	1	1	1	1	1	1	1	1	2	2	1	1	1	0	1	0.205	0.435	0.345	1	-0.408511	-0.236136	0.962481	0.981399	0.328333
KAT7	1	1	4	5	1	0.8	3	1	0.75	9	7	5	3	3	2	5	10.115	13.955	12.45	0.8	-0.460127	-0.328052	0.962481	0.981399	12.1733
KRT20	1	1	15	14	1	0.933333	10	1	0.9	29	25	16	9	10	4	16	0	0	0	0.3125	-0.0473703	-0.0805447	0.962481	0.981399	0
KRT222	1	0	11	17	1	0.647059	12	0.909091	0.769231	28	23	21	6	16	9	21	0	0	0	0.285714	-0.0473703	-0.0805447	0.962481	0.981399	0
KRT23	1	1	12	9	1	0.75	4	1	0.4	21	16	13	9	4	2	13	0	0	0	0.230769	-0.0473703	-0.0805447	0.962481	0.981399	0
KRT28	1	1	18	21	1	0.857143	11	1	0.846154	39	29	23	9	20	9	23	0	0	0	0.391304	-0.0473703	-0.0805447	0.962481	0.981399	0
KRTAP4-5	1	0	6	4	1	0.666667	10	0.875	0.636364	10	16	11	6	3	8	11	0	0	0	0.0909091	-0.0473703	-0.0805447	0.962481	0.981399	0
LINC00910	1	1	7	7	1	1	8	1	1	14	15	8	7	6	6	8	1.38	0.885	1.52	1	0.445911	-0.122867	0.962481	0.985991	1.26167
LUC7L3	1	0	4	3	1	0.75	1	1	0.333333	7	5	4	3	1	0	4	22.965	27.335	25.385	0.75	-0.23497	-0.169922	0.962481	0.981399	25.2283
MAP2K6	1	1	1	1	1	1	1	0	0	2	2	2	1	0	1	2	0.045	0.03	0.035	0.5	-0.0517357	-0.0571035	0.962481	0.988354	0.0366667
MILR1	1	1	3	2	1	0.666667	1	1	0.5	5	4	3	2	1	1	3	0.49	0.67	0.84	0.666667	-0.305027	-0.520001	0.962481	0.981399	0.666667
MLLT6	1	0	32	25	1	0.78125	19	1	0.655172	57	51	32	29	18	10	32	32.905	27.35	33.395	0.875	0.289533	-0.0695549	0.962481	0.988354	31.2167
MRPS23	1	1	4	5	1	0.8	3	1	1	9	7	6	3	6	1	6	-1	-1	-1	1	-1	-1	-1	-1	-1
MYO15B	1	1	4	1	1	0.25	2	0.5	0.25	5	6	5	3	1	1	5	3.515	0.695	3.36	0.4	1.39645	0.471862	0.0371772	0.981399	2.52333
MYO18A	1	0	5	6	1	0.833333	3	1	0.75	11	8	7	3	4	2	7	3.425	2.675	3.5	0.285714	0.281641	-0.0349155	0.962481	0.994311	3.2
NBR1	1	1	1	1	1	1	1	1	1	2	2	1	1	0	0	1	3.83	4.395	3.465	1	-0.175679	0.0905247	0.962481	0.988354	3.89667
NFE2L1	1	1	3	1	1	0.333333	2	0.5	0.25	4	5	4	3	0	1	4	23.04	26.54	26.71	1	-0.20501	-0.254007	0.962481	0.981399	25.43
NOG	1	0	1	1	1	1	2	1	0.5	2	3	2	1	0	2	2	0.015	0	0.025	0.5	-0.00702218	-0.103408	0.993975	0.981399	0.0133333
POLDIP2	1	1	3	2	1	0.666667	1	1	0.333333	5	4	3	3	0	0	3	5.88	5.12	5.4	0.666667	0.165959	0.069861	0.962481	0.990792	5.46667
PROCA1	1	1	1	1	1	1	1	1	1	2	2	1	1	1	1	1	1.355	1.23	1.19	1	0.128014	0.122047	0.962481	0.985991	1.25833
PRR11	1	1	2	1	1	0.5	0	NA	0	3	2	2	1	1	0	2	62.18	62.905	59.775	0.5	-0.027616	0.0111124	0.974774	0.996688	61.62
PSMD11	1	1	1	1	1	1	2	1	1	2	3	2	1	1	1	2	27.7	26.54	25.825	1	0.0384235	0.0566016	0.970641	0.99085	26.6883
PSMD12	1	0	2	1	1	0.5	0	NA	0	3	2	2	1	1	0	2	1.225	1.735	1.255	0.5	-0.369546	-0.044983	0.962481	0.993256	1.405
RAMP2-AS1	1	0	4	2	1	0.5	3	1	0.75	6	7	4	4	1	2	4	0	0	0.08	0.75	-0.0473703	-0.382847	0.962481	0.981399	0.0266667
RGS9	1	0	1	3	1	0.333333	3	1	0.666667	4	4	5	1	3	3	5	0.04	0.155	0.155	0.4	-0.407177	-0.467473	0.962481	0.981399	0.116667
RNF157	1	1	2	1	1	0.5	1	1	0.5	3	3	2	2	1	0	2	12.88	17.005	13.765	1	-0.417348	-0.137673	0.962481	0.981399	14.55
RP11-1055B8.4	1	1	4	3	1	0.75	1	1	0.2	7	5	5	4	0	1	5	-1	-1	-1	1	-1	-1	-1	-1	-1
RP11-159D12.2	1	1	1	1	1	1	2	1	0.5	2	3	3	1	2	1	3	-1	-1	-1	1	-1	-1	-1	-1	-1
RP11-285E9.6	1	0	3	2	1	0.666667	1	1	0.5	5	4	3	2	1	1	3	-1	-1	-1	0.333333	-1	-1	-1	-1	-1
RP11-353N14.5	1	0	6	2	1	0.333333	5	0.8	0.5	8	11	8	6	0	2	8	-1	-1	-1	0.875	-1	-1	-1	-1	-1
RPL23	1	1	6	5	1	0.833333	5	1	1	11	11	6	4	4	2	6	-1	-1	-1	1	-1	-1	-1	-1	-1
SDF2	1	1	44	40	1	0.909091	33	0.969697	0.727273	84	77	49	39	20	17	49	1.245	1.07	0.905	0.489796	0.206854	0.266837	0.962481	0.981399	1.07333
SEC14L1	1	0	4	2	1	0.5	2	1	0.5	6	6	4	4	1	1	4	15.275	18.02	13.65	0.5	-0.239575	0.118738	0.962481	0.981399	15.6483
SECTM1	1	0	3	4	1	0.75	3	0.666667	0.4	7	6	6	3	1	2	6	0.12	0	0.105	0.833333	0.236576	0.00470432	0.962481	0.998539	0.075
SIRT7	1	1	16	13	1	0.8125	15	1	0.789474	29	31	20	15	8	11	20	1.4	1.14	1.665	0.9	0.229021	-0.232408	0.962481	0.981399	1.40167
SLC4A1	1	1	7	5	1	0.714286	7	1	0.777778	12	14	9	7	1	3	9	0.365	0.435	0.405	1	-0.139667	-0.141037	0.962481	0.981534	0.401667
SMARCE1	1	0	6	5	1	0.833333	3	1	0.5	11	9	6	6	4	2	6	83.285	74.55	66.9	0.333333	0.140387	0.315025	0.962481	0.981399	74.9117
SMG6	1	0	6	4	1	0.666667	3	1	0.6	10	9	7	6	4	0	7	4.61	3.25	4.57	0.428571	0.423135	-0.02579	0.962481	0.99499	4.14333
SMIM5	1	1	2	1	1	0.5	2	1	0.666667	3	4	3	2	0	1	3	0.015	0.005	0.06	1	-0.0202884	-0.195683	0.984432	0.981399	0.0266667
SSH2	1	0	2	1	1	0.5	2	1	1	3	4	3	3	2	2	3	25.215	28.7	28.35	0.666667	-0.195757	-0.204104	0.962481	0.981399	27.4217
STARD3	1	1	16	18	1	0.888889	17	1	0.941176	34	33	22	8	16	12	22	8.865	10.815	9.85	0.863636	-0.306583	-0.203964	0.962481	0.981399	9.84333
TEN1	1	1	2	2	1	1	1	1	0.5	4	3	2	2	0	0	2	0.255	0.555	0.235	1	-0.620208	0.0208372	0.962481	0.995274	0.348333
TEX2	1	1	5	7	1	0.714286	3	1	0.75	12	8	10	5	9	5	10	12.105	9.845	12.43	0.6	0.222654	-0.0640848	0.962481	0.99077	11.46
TMEM106A	1	0	8	8	1	1	8	1	1	16	16	9	7	5	8	9	3.835	0.695	3.43	0.777778	1.82955	0.543379	0.000806738	0.981399	2.65333
TMEM97	1	0	6	7	1	0.857143	4	1	0.8	13	10	7	5	4	2	7	52.26	61.535	58.14	0.714286	-0.250538	-0.201429	0.962481	0.981399	57.3117
TMEM99	1	1	8	8	1	1	3	1	0.6	16	11	8	5	6	0	8	5.04	6.44	5.565	0.75	-0.280536	-0.174393	0.962481	0.981399	5.68167
TOB1	1	1	4	4	1	1	2	1	0.666667	8	6	4	3	1	1	4	14.745	25.71	17.62	1	-0.774069	-0.284297	0.113807	0.981399	19.3583
TRAF4	1	0	5	6	1	0.833333	3	1	0.6	11	8	6	5	6	2	6	31.2	35.25	28.8	0.833333	-0.194852	0.0666984	0.962481	0.988354	31.75
TTC25	1	0	4	3	1	0.75	4	1	0.75	7	8	5	3	2	2	5	0.09	0	0.19	0.6	0.155851	-0.435327	0.962481	0.981399	0.0933333
UBALD2	1	1	7	4	1	0.571429	3	1	0.428571	11	10	8	6	3	2	8	48.25	44.585	45.225	0.875	0.0742239	0.0654745	0.962481	0.988354	46.02
YPEL2	1	1	3	6	1	0.5	3	0.333333	0.2	9	6	9	2	4	3	9	0.325	0.64	0.315	0.444444	-0.610479	-0.0939404	0.962481	0.988354	0.426667
ZNF385C	1	1	2	1	1	0.5	1	1	0.5	3	3	2	2	0	0	2	0.295	0.09	0.315	1	0.308008	-0.0946046	0.962481	0.988354	0.233333
ANKRD12	1	1	18	15	1	0.833333	15	0.933333	0.736842	33	33	21	15	7	9	21	4.195	4.33	2.51	0.666667	-0.115302	0.555615	0.962481	0.981399	3.67833
AQP4	1	1	2	2	1	1	2	1	1	4	4	4	4	0	2	4	0	0	0	0.5	-0.0473703	-0.0805447	0.962481	0.981399	0
CEP76	1	1	3	2	1	0.666667	1	1	0.333333	5	4	3	3	1	0	3	1.74	0.945	1.04	1	0.669178	0.522395	0.962481	0.981399	1.24167
CETN1	1	0	4	6	1	0.666667	6	1	0.833333	10	10	8	4	5	5	8	0	0	0	0.5	-0.0473703	-0.0805447	0.962481	0.981399	0
CLUL1	1	1	10	7	1	0.7	7	0.857143	0.6	17	17	12	8	6	5	12	0	0	0	0.5	-0.0473703	-0.0805447	0.962481	0.981399	0
COLEC12	1	1	2	2	1	1	3	1	0.666667	4	5	3	2	1	3	3	0	0	0	1	-0.0473703	-0.0805447	0.962481	0.981399	0
DLGAP1	1	0	10	7	1	0.7	5	1	0.714286	17	15	11	8	5	3	11	0.045	0.005	0.04	0	0.0640669	-0.0414742	0.962481	0.992532	0.03
DSG2	1	1	4	3	1	0.75	2	1	0.666667	7	6	4	3	1	0	4	4.23	6.105	4.03	1	-0.437057	0.0192481	0.962481	0.995484	4.78833
DSG3	1	0	11	9	1	0.818182	6	1	0.545455	20	17	14	8	8	5	14	0	0.01	0	0.428571	-0.0745359	-0.0805447	0.962481	0.981399	0.00333333
HRH4	1	0	4	4	1	1	1	1	0.5	8	5	4	2	2	0	4	0	0	0	0.5	-0.0473703	-0.0805447	0.962481	0.981399	0
KIAA1328	1	0	5	3	1	0.6	1	1	0.25	8	6	5	4	1	0	5	0.965	0.225	0.95	0.4	0.940654	-0.0301669	0.56702	0.99499	0.713333
LAMA3	1	0	4	4	1	1	3	1	1	8	7	4	3	3	1	4	0.005	0	0.005	0.75	-0.0332123	-0.080315	0.974774	0.981399	0.00333333
LDLRAD4	1	0	4	3	1	0.75	1	1	1	7	5	4	1	3	0	4	5.985	0.18	3.575	0	2.71248	1.1832	2.74206e-12	0.981399	3.24667
LINC00907	1	0	1	1	1	1	1	1	1	2	2	1	1	1	1	1	0.025	0	0.065	0	0.0244105	-0.239795	0.983271	0.981399	0.03
LINC01415	1	0	2	1	1	0.5	1	1	0.5	3	3	2	2	1	1	2	-1	-1	-1	0.5	-1	-1	-1	-1	-1
MTCL1	1	0	2	2	1	1	3	1	0.666667	4	5	4	1	2	2	4	-1	-1	-1	0.25	-1	-1	-1	-1	-1
NEDD4L	1	1	1	2	1	0.5	1	1	1	3	2	2	1	1	0	2	32.945	19.725	31.545	0.5	0.704735	0.0516632	0.158852	0.99188	28.0717
NPC1	1	0	41	35	1	0.853659	33	0.939394	0.738095	76	74	45	37	26	20	45	9.455	16.18	12.505	0.555556	-0.741792	-0.434333	0.26703	0.981399	12.7133
OSBPL1A	1	0	5	4	1	0.8	5	1	0.714286	9	10	7	5	2	5	7	1.285	0.205	1.03	0.142857	1.00244	0.338189	0.371665	0.981399	0.84
PIK3C3	1	1	2	1	1	0.5	1	1	0.5	3	3	2	2	0	0	2	3.4	4.665	3.08	0.5	-0.431689	0.0650602	0.962481	0.99188	3.715
PMAIP1	1	0	2	2	1	1	0	NA	0	4	2	2	1	1	0	2	0.2	0.225	0.075	0.5	-0.127586	0.236732	0.962481	0.981399	0.166667
RP11-958F21.3	1	0	2	3	1	0.666667	1	1	1	5	3	3	1	3	1	3	-1	-1	-1	0.333333	-1	-1	-1	-1	-1
TCF4	1	0	3	2	1	0.666667	2	1	0.666667	5	5	4	4	3	3	4	7.615	6.8	10.295	0.5	0.083577	-0.518088	0.962481	0.981399	8.23667
TMEM241	1	0	9	8	1	0.888889	7	1	0.777778	17	16	9	9	3	5	9	1.305	1.29	1.54	0.777778	0.00310151	-0.162855	0.998548	0.981399	1.37833
TTC39C	1	1	4	5	1	0.8	5	0.75	0.5	9	9	8	5	4	6	8	0.36	0.085	0.385	0.125	0.400201	0.0825749	0.962481	0.99077	0.276667
YES1	1	1	15	12	1	0.8	6	1	0.428571	27	21	15	14	4	1	15	3.75	3.225	3.055	0.933333	0.289106	0.148535	0.962481	0.981399	3.34333
ZBTB7C	1	0	5	3	1	0.6	3	1	0.6	8	8	6	5	2	3	6	0	0	0	0.666667	-0.0473703	-0.0805447	0.962481	0.981399	0
ZNF397	1	0	5	2	1	0.4	3	1	0.6	7	8	6	5	2	0	6	1.07	0.9	0.895	0.666667	0.088279	0.11581	0.962481	0.986839	0.955
ADAT3	1	1	1	1	1	1	0	NA	NA	2	1	1	0	1	0	1	0.305	0.585	0.57	1	-0.45975	-0.353274	0.962481	0.981399	0.486667
ANGPTL4	1	1	8	6	1	0.75	7	1	0.875	14	15	8	8	5	7	8	0.08	0.17	0.3	0.875	-0.269935	-0.569915	0.962481	0.981399	0.183333
APLP1	1	1	1	2	1	0.5	1	1	1	3	2	2	1	2	1	2	11.005	26.98	13.955	1	-1.23358	-0.382564	0.000347132	0.981399	17.3133
APOC2	1	1	3	3	1	1	2	1	1	6	5	3	2	2	2	3	63.14	6.405	58.64	1	3.52177	1.42992	8.01308e-29	0.00939392	42.7283
C19orf33	1	1	7	2	1	0.285714	5	1	0.625	9	12	8	7	0	2	8	0	0	0	0.875	-0.0473703	-0.0805447	0.962481	0.981399	0
CACNG7	1	1	1	1	1	1	2	1	0.5	2	3	2	1	1	1	2	0	0	0	1	-0.0473703	-0.0805447	0.962481	0.981399	0
CASP14	1	0	1	1	1	1	2	1	0.5	2	3	2	1	1	1	2	0	0	0	0	-0.0473703	-0.0805447	0.962481	0.981399	0
CD79A	1	1	2	1	1	0.5	1	1	0.5	3	3	2	2	1	1	2	0.705	0.085	0.43	1	0.77414	0.319185	0.814199	0.981399	0.406667
CHMP2A	1	1	4	2	1	0.5	3	1	0.75	6	7	4	4	2	1	4	9.18	9.94	9.04	1	-0.142097	-0.0254106	0.962481	0.99499	9.38667
CHST8	1	1	4	4	1	1	4	0.666667	0.4	8	8	7	3	2	5	7	0	0	0	0.428571	-0.0473703	-0.0805447	0.962481	0.981399	0
CIB3	1	1	6	5	1	0.833333	1	1	0.25	11	7	6	4	3	0	6	0.035	0	0.085	0.833333	0.0399724	-0.16108	0.973403	0.981399	0.04
CTC-378H22.1	1	0	4	4	1	1	2	1	0.5	8	6	4	4	2	0	4	-1	-1	-1	0.5	-1	-1	-1	-1	-1
DAND5	1	1	4	4	1	1	4	1	1	8	8	4	4	1	1	4	0	0.015	0.07	1	-0.104636	-0.290863	0.962481	0.981399	0.0283333
DENND1C	1	0	5	2	1	0.4	2	1	0.5	7	7	5	4	1	0	5	10.07	3.6	7.79	0.8	1.3157	0.527194	0.00442242	0.981399	7.15333
DMAC2	1	1	3	2	1	0.666667	2	1	0.666667	5	5	3	3	1	1	3	-1	-1	-1	0.666667	-1	-1	-1	-1	-1
DMWD	1	1	7	6	1	0.857143	5	0.6	0.375	13	12	9	6	1	2	9	19.605	25.555	21.495	0.888889	-0.392107	-0.172022	0.962481	0.981399	22.2183
ECH1	1	1	4	3	1	0.75	3	1	0.6	7	7	5	4	0	2	5	31.61	27.025	30.32	1	0.193199	0.0418836	0.962481	0.992532	29.6517
ECSIT	1	1	2	2	1	1	1	1	0.5	4	3	2	2	1	1	2	14.615	17.765	10.285	1	-0.292983	0.46437	0.962481	0.981399	14.2217
EPHX3	1	1	6	2	1	0.333333	7	0.857143	0.75	8	13	8	6	1	3	8	0.07	0	0.04	0.375	0.149285	-0.0240981	0.962481	0.994311	0.0366667
EPN1	1	1	14	12	1	0.857143	8	1	0.615385	26	22	15	12	4	2	15	15.95	15.24	15.885	0.866667	0.0304273	0.00968317	0.978083	0.99741	15.6917
FAM129C	1	1	4	4	1	1	4	1	1	8	8	4	2	2	3	4	0.105	0.03	0.01	1	0.0705552	0.111928	0.962481	0.981399	0.0483333
FBL	1	1	8	6	1	0.75	5	1	0.714286	14	13	8	7	5	0	8	83.025	73.35	66.59	0.875	0.157198	0.372318	0.962481	0.981399	74.3217
FCAR	1	0	2	3	1	0.666667	2	0.5	0.333333	5	4	4	1	2	2	4	0	0	0	0.25	-0.0473703	-0.0805447	0.962481	0.981399	0
FPR1	1	0	3	2	1	0.666667	2	1	0.666667	5	5	3	3	0	1	3	0	0.045	0	0.333333	-0.217597	-0.0805447	0.962481	0.981399	0.015
FPR3	1	1	7	7	1	1	6	1	0.857143	14	13	8	6	7	4	8	0.075	0.11	0.155	0.875	-0.114684	-0.355206	0.962481	0.981399	0.113333
FZR1	1	1	1	1	1	1	0	NA	0	2	1	1	1	0	0	1	6.475	5.785	4.915	1	0.124931	0.346682	0.962481	0.981399	5.725
GATAD2A	1	1	2	1	1	0.5	2	1	1	3	4	2	2	1	1	2	77.725	65.215	69.01	0.5	0.2259	0.166678	0.962481	0.981399	70.65
GFY	1	1	22	25	1	0.88	21	1	0.913043	47	43	27	20	12	10	27	0.675	0.845	1.125	0.814815	-0.170078	-0.47026	0.962481	0.981399	0.881667
HOOK2	1	1	7	6	1	0.857143	7	1	1	13	14	7	7	4	4	7	3.405	1.355	1.935	0.857143	1.05307	0.856779	0.228952	0.981399	2.23167
HRC	1	1	4	2	1	0.5	3	1	0.75	6	7	4	3	2	3	4	4.39	7.14	6.27	0.75	-0.626561	-0.497325	0.897476	0.981399	5.93333
HSD17B14	1	0	2	3	1	0.666667	2	1	0.666667	5	4	4	2	2	2	4	0.555	0	0.22	0.5	1.00033	0.6294	0.253808	0.981399	0.258333
IFNL1	1	0	1	1	1	1	0	NA	NA	2	1	1	0	1	0	1	0	0	0	0	-0.0473703	-0.0805447	0.962481	0.981399	0
IGFL3	1	1	1	2	1	0.5	1	1	1	3	2	2	0	2	1	2	0	0	0	0.5	-0.0473703	-0.0805447	0.962481	0.981399	0
IGSF23	1	1	4	2	1	0.5	2	1	0.4	6	6	5	4	0	2	5	0	0	0	1	-0.0473703	-0.0805447	0.962481	0.981399	0
JSRP1	1	1	12	10	1	0.833333	6	0.833333	0.5	22	18	13	9	6	4	13	0.315	0.19	0.015	1	0.258921	0.524006	0.962481	0.981399	0.173333
JUNB	1	1	1	1	1	1	2	1	1	2	3	2	1	1	2	2	6.53	6.19	6.51	1	0.0574984	0.0434905	0.962481	0.992532	6.41
JUND	1	1	5	1	1	0.2	3	1	0.6	6	8	5	5	1	1	5	22.25	25.47	24.53	1	-0.196557	-0.182595	0.962481	0.981399	24.0833
KLK4	1	0	3	3	1	1	2	1	1	6	5	3	2	2	2	3	0.215	0.28	0.185	0.333333	-0.194679	0.0316438	0.962481	0.994311	0.226667
LGALS4	1	0	3	3	1	1	1	1	1	6	4	3	1	2	1	3	0	0	0.005	0.333333	-0.0473703	-0.0944671	0.962481	0.981399	0.00166667
LGI4	1	1	2	1	1	0.5	1	1	0.5	3	3	2	2	0	0	2	0.06	0.045	0.065	1	-0.0752936	-0.150583	0.962481	0.981399	0.0566667
LOC100129083	1	1	4	4	1	1	3	1	0.75	8	7	4	4	2	1	4	-1	-1	-1	1	-1	-1	-1	-1	-1
MED25	1	0	1	1	1	1	1	1	1	2	2	1	1	1	0	1	13.3	14.75	13.605	0	-0.158323	-0.0653838	0.962481	0.989898	13.885
MEF2B	1	0	3	4	1	0.75	2	1	1	7	5	4	2	3	0	4	0.33	0.32	0.34	0.5	-0.0343672	-0.0876968	0.984432	0.989639	0.33
MEGF8	1	1	5	5	1	1	3	1	0.75	10	8	5	4	4	3	5	0.99	0.73	0.93	1	0.262835	0.0376653	0.962481	0.994987	0.883333
MUM1	1	1	3	3	1	1	4	1	1	6	7	4	3	0	2	4	5.63	4.185	5.975	1	0.350126	-0.141489	0.962481	0.981399	5.26333
NDUFA3	1	1	4	1	1	0.25	2	1	0.5	5	6	4	4	1	0	4	101.225	76.655	83.705	1	0.371999	0.335781	0.962481	0.981399	87.195
NLRP2	1	0	1	1	1	1	1	1	1	2	2	1	1	0	0	1	5.38	3.76	5.445	0	0.367	0.0413945	0.962481	0.992532	4.86167
NOVA2	1	1	3	2	1	0.666667	2	1	1	5	5	3	2	1	1	3	0.005	0.015	0	1	-0.0904783	-0.0663927	0.962481	0.985991	0.00666667
OAZ1	1	1	2	1	1	0.5	3	1	0.666667	3	5	3	2	0	2	3	28.23	26.585	26.69	1	0.0761855	0.0680577	0.962481	0.988354	27.1683
PHLDB3	1	1	1	2	1	0.5	1	1	1	3	2	2	1	2	1	2	0.975	0.885	0.715	1	0.0214082	0.165254	0.989799	0.981399	0.858333
PIP5K1C	1	1	3	3	1	1	0	NA	0	6	3	3	1	2	0	3	10.225	10.83	10.235	1	-0.102898	-0.0330032	0.962481	0.993256	10.43
PLAUR	1	1	3	2	1	0.666667	2	1	0.666667	5	5	4	2	2	2	4	4.66	3.8	3.615	0.75	0.255874	0.283486	0.962481	0.981399	4.025
PLEKHJ1	1	1	1	1	1	1	2	1	0.5	2	3	2	1	0	1	2	1.325	1.57	1.79	1	-0.207921	-0.375298	0.962481	0.981399	1.56167
PNKP	1	0	4	2	1	0.5	1	1	0.25	6	5	4	4	0	0	4	8.73	8.825	7.885	0.75	-0.0276184	0.092564	0.982464	0.985991	8.48
PNMA8B	1	1	1	1	1	1	1	1	1	2	2	1	1	1	1	1	-1	-1	-1	1	-1	-1	-1	-1	-1
RAB3D	1	1	2	2	1	1	2	1	0.5	4	4	3	1	2	2	3	0.87	0.94	0.79	0.666667	-0.0847822	0.0347964	0.962481	0.99499	0.866667
RABAC1	1	1	5	4	1	0.8	5	1	0.833333	9	10	6	5	4	3	6	1.905	2.72	2.13	0.833333	-0.534703	-0.22924	0.962481	0.981399	2.25167
RETN	1	0	3	3	1	1	1	1	0.5	6	4	3	2	1	0	3	0	0	0.07	0.666667	-0.0473703	-0.225946	0.962481	0.981399	0.0233333
RLN3	1	1	3	1	1	0.333333	1	1	0.333333	4	4	3	3	0	1	3	0	0.19	0	1	-0.57222	-0.0805447	0.962481	0.981399	0.0633333
SBK2	1	1	1	2	1	0.5	1	1	1	3	2	2	1	1	1	2	0	0	0	1	-0.0473703	-0.0805447	0.962481	0.981399	0
SEMA6B	1	1	2	2	1	1	2	1	1	4	4	2	2	1	1	2	0.15	0.205	0.24	1	-0.201118	-0.339423	0.962481	0.981399	0.198333
SLC25A41	1	1	1	1	1	1	0	NA	NA	2	1	1	0	1	0	1	0.125	0.335	0.215	1	-0.325168	-0.340629	0.962481	0.981399	0.225
SLC25A42	1	0	10	7	1	0.7	8	1	0.8	17	18	10	10	4	2	10	2.11	3.9	1.8	0.7	-0.758866	0.10679	0.752219	0.987982	2.60333
SLC5A5	1	0	1	2	1	0.5	0	NA	NA	3	1	2	0	2	0	2	0.04	0.015	0.005	0.5	0.0116932	0.0185706	0.992329	0.99499	0.02
SPACA6P-AS	1	1	3	2	1	0.666667	2	0.5	0.333333	5	5	4	2	2	1	4	0.16	0.165	0.2	0.75	-0.0788202	-0.190388	0.962481	0.981399	0.175
SUGP1	1	0	3	2	1	0.666667	3	1	1	5	6	3	3	0	2	3	12.485	15.665	12.25	0.666667	-0.327682	-0.0568742	0.962481	0.99188	13.4667
THEG	1	1	4	3	1	0.75	3	1	0.75	7	7	4	4	0	3	4	0.025	0	0.08	1	0.0169038	-0.176303	0.986038	0.981399	0.035
TMEM238	1	1	6	4	1	0.666667	5	1	0.625	10	11	8	5	1	5	8	0.28	0.45	0.26	1	-0.431406	0.0228737	0.962481	0.99499	0.33
TMEM59L	1	1	4	3	1	0.75	5	1	0.6	7	9	6	3	3	4	6	0.005	0	0	0.833333	-0.0332123	-0.0663927	0.974774	0.985991	0.00166667
TSKS	1	1	2	2	1	1	2	1	1	4	4	2	1	1	2	2	0	0	0.025	1	-0.0473703	-0.143763	0.962481	0.981399	0.00833333
TTYH1	1	1	2	3	1	0.666667	1	1	1	5	3	3	1	3	0	3	0.2	0.09	0.18	0.666667	0.0935416	-0.0623083	0.962481	0.99188	0.156667
VSIG10L	1	1	5	5	1	1	3	1	1	10	8	5	3	4	0	5	7.075	10.23	9.025	0.8	-0.495651	-0.350628	0.962481	0.981399	8.77667
WDR18	1	1	2	2	1	1	0	NA	0	4	2	2	2	0	0	2	3.85	2.995	3.37	1	0.108087	0.0239272	0.962481	0.99499	3.405
XAB2	1	1	6	4	1	0.666667	3	1	0.6	10	9	6	5	3	2	6	4.23	3.175	5.08	0.666667	0.372679	-0.27925	0.962481	0.981399	4.16167
ZFP30	1	0	7	7	1	1	3	1	0.6	14	10	7	5	6	3	7	0.185	0.185	0.255	0.857143	-0.0523059	-0.272893	0.974774	0.981399	0.208333
ZFP36	1	1	4	4	1	1	4	1	1	8	8	4	4	2	1	4	16.76	19	16.11	1	-0.19051	0.0500725	0.962481	0.992364	17.29
ZNF256	1	0	5	5	1	1	3	1	0.6	10	8	6	4	1	2	6	0.14	0.075	0.13	0.833333	0.00761585	0.0131167	0.993975	0.996584	0.115
ZNF382	1	0	1	1	1	1	1	1	1	2	2	1	0	1	1	1	0.45	0.05	0.2	0	0.658996	0.478329	0.962481	0.981399	0.233333
ZNF420	1	0	2	2	1	1	1	0	0	4	3	3	1	1	1	3	0.605	0.08	0.465	0.666667	0.852703	0.127267	0.608721	0.985991	0.383333
ZNF556	1	1	1	1	1	1	1	1	1	2	2	1	1	1	1	1	0	0	0	1	-0.0473703	-0.0805447	0.962481	0.981399	0
ZNF583	1	0	3	4	1	0.75	1	1	0.5	7	4	4	2	3	1	4	0.65	1.24	0.97	0.5	-0.655913	-0.424865	0.962481	0.981399	0.953333
ZNF585A	1	0	4	2	1	0.5	1	1	0.25	6	5	4	4	2	0	4	0.89	1.825	0.96	0.5	-0.761614	-0.0641908	0.962481	0.992532	1.225
ZNF599	1	0	1	1	1	1	4	1	0.5	2	5	5	0	1	4	5	0.195	0.205	0.335	0.6	-0.137492	-0.389488	0.962481	0.981399	0.245
ZNF615	1	0	7	4	1	0.571429	5	1	0.714286	11	12	8	5	3	3	8	0.25	0.67	0.325	0.375	-0.605778	-0.217054	0.962481	0.981399	0.415
ZNF649	1	0	3	2	1	0.666667	2	1	0.666667	5	5	3	3	1	1	3	0.875	1.235	1.165	0.666667	-0.359924	-0.333039	0.962481	0.981399	1.09167
ZNF709	1	0	4	5	1	0.8	3	0.666667	0.5	9	7	6	2	4	3	6	0.14	0.04	0.12	0.5	0.141105	-0.0360309	0.962481	0.992532	0.1
ZNF792	1	0	3	2	1	0.666667	3	1	1	5	6	3	3	1	0	3	0.62	0.635	0.825	0.666667	-0.0395302	-0.229373	0.984181	0.981399	0.693333
ABCD3	1	0	2	3	1	0.666667	2	1	1	5	4	3	2	2	1	3	0.95	0.61	0.82	0.333333	0.368595	0.0872076	0.962481	0.990792	0.793333
ADAM30	1	0	2	2	1	1	3	1	0.666667	4	5	3	2	1	2	3	0	0	0	0	-0.0473703	-0.0805447	0.962481	0.981399	0
AGL	1	1	2	3	1	0.666667	2	1	1	5	4	3	2	3	2	3	1.38	1.53	1.68	1	-0.145355	-0.244364	0.962481	0.981399	1.53
AHCTF1	1	1	3	2	1	0.666667	2	1	0.666667	5	5	3	3	2	1	3	53.335	54.2	48.005	1	-0.0181679	0.121112	0.984432	0.981399	51.8467
ANKRD34A	1	0	4	4	1	1	2	1	0.666667	8	6	4	3	1	2	4	0.32	0.68	0.41	0.75	-0.499851	-0.223701	0.962481	0.981399	0.47
ANKRD35	1	1	6	4	1	0.666667	4	1	0.666667	10	10	6	6	2	3	6	0	0	0	0.833333	-0.0473703	-0.0805447	0.962481	0.981399	0
APOBEC4	1	1	9	8	1	0.888889	7	0.857143	0.75	17	16	11	6	6	4	11	0	0	0	0.909091	-0.0473703	-0.0805447	0.962481	0.981399	0
ARHGEF19	1	1	5	6	1	0.833333	6	1	0.833333	11	11	7	4	4	4	7	0.245	0.715	0.415	1	-0.731406	-0.314194	0.962481	0.981399	0.458333
ARID1A	1	1	2	2	1	1	2	1	1	4	4	2	2	2	2	2	75.955	72.495	69.92	1	0.0427182	0.114806	0.962481	0.981399	72.79
ATG4C	1	0	2	1	1	0.5	1	1	0.5	3	3	2	2	0	0	2	0.335	0.39	0.93	0	-0.117926	-0.71522	0.962481	0.981399	0.551667
ATP5F1	1	1	2	1	1	0.5	2	0.5	0.333333	3	4	3	2	1	2	3	20.45	21.015	18.765	1	-0.0774723	0.0350656	0.962481	0.992532	20.0767
B4GALT2	1	1	6	4	1	0.666667	5	1	0.833333	10	11	6	6	2	2	6	16.185	14.885	15.38	1	0.0991467	0.0422269	0.962481	0.992532	15.4833
BNIPL	1	1	6	5	1	0.833333	6	1	1	11	12	6	6	4	3	6	0.06	0.095	0.03	1	-0.228756	-0.0153904	0.962481	0.99499	0.0616667
BRDT	1	0	5	2	1	0.4	3	0.666667	0.4	7	8	6	4	2	3	6	0	0	0	0.666667	-0.0473703	-0.0805447	0.962481	0.981399	0
C1orf123	1	1	5	4	1	0.8	4	0.75	0.5	9	9	7	4	4	4	7	9.44	11.96	9.72	0.714286	-0.345856	-0.0880611	0.962481	0.985991	10.3733
C1orf131	1	1	4	4	1	1	3	1	0.75	8	7	4	4	1	0	4	3.25	3.15	3.835	0.75	0.0258601	-0.215383	0.985542	0.981399	3.41167
C1orf195	1	1	3	4	1	0.75	3	1	1	7	6	4	3	3	1	4	0	0	0	1	-0.0473703	-0.0805447	0.962481	0.981399	0
C1orf56	1	0	5	4	1	0.8	6	1	0.833333	9	11	6	5	2	5	6	4.61	4.475	7.29	0.833333	0.0214227	-0.650328	0.986038	0.981399	5.45833
C1orf74	1	1	14	11	1	0.785714	11	0.909091	0.666667	25	25	16	13	4	4	16	0.92	1.45	1.26	0.625	-0.462861	-0.351501	0.962481	0.981399	1.21
CACNA1E	1	0	3	3	1	1	4	0.666667	0.4	6	7	5	3	3	3	5	0	0	0	0.6	-0.0473703	-0.0805447	0.962481	0.981399	0
CCDC181	1	1	2	3	1	0.666667	3	1	0.666667	5	5	6	1	2	3	6	0.395	0.115	0.34	0.666667	0.418307	0.138875	0.962481	0.981399	0.283333
CD101	1	0	3	4	1	0.75	5	0.75	0.5	7	8	7	3	3	4	7	0.225	0.355	0.825	0.285714	-0.319646	-0.886531	0.962481	0.981399	0.468333
CD55	1	1	7	5	1	0.714286	3	1	0.5	12	10	7	6	2	2	7	44.775	43.39	44.305	1	0.0519477	-0.0213347	0.962481	0.99499	44.1567
CDA	1	0	3	2	1	0.666667	2	1	0.666667	5	5	3	3	1	2	3	0	0	0	0.666667	-0.0473703	-0.0805447	0.962481	0.981399	0
CDC14A	1	1	2	3	1	0.666667	1	1	0.5	5	3	3	2	2	0	3	12.17	15.19	11.98	0.666667	-0.333729	-0.0347525	0.962481	0.992532	13.1133
CDC42	1	1	25	22	1	0.88	22	0.863636	0.76	47	47	31	17	16	15	31	62.095	73.435	60.78	0.516129	-0.216373	-0.0210127	0.962481	0.99499	65.4367
CDC42BPA	1	1	3	2	1	0.666667	3	1	1	5	6	3	3	0	1	3	10.375	10.2	9.7	1	0.0494749	0.0496049	0.966253	0.992532	10.0917
CDC73	1	1	39	33	1	0.846154	24	0.958333	0.621622	72	63	43	32	20	11	43	6.27	6.15	5.76	0.697674	0.0298831	0.0676226	0.981793	0.991835	6.06
CEP350	1	1	4	4	1	1	4	1	1	8	8	5	2	4	4	5	7.91	7.685	8.145	1	0.0436201	-0.0818629	0.974249	0.988354	7.91333
CHIA	1	1	2	1	1	0.5	2	1	0.666667	3	4	3	2	1	1	3	0.01	0	0	0.666667	-0.019777	-0.0529552	0.984432	0.988354	0.00333333
CHRNB2	1	1	7	4	1	0.571429	4	1	0.571429	11	11	7	7	1	1	7	0.1	0.085	0.03	0.857143	-0.0136881	0.0885054	0.992026	0.982184	0.0716667
CLCC1	1	0	3	2	1	0.666667	2	1	0.666667	5	5	5	4	3	2	5	7.83	13.71	11.265	0.8	-0.721867	-0.460469	0.379977	0.981399	10.935
CLDN19	1	1	4	3	1	0.75	4	1	0.666667	7	8	6	4	2	3	6	0	0.07	0	0.833333	-0.193099	-0.0805447	0.962481	0.981399	0.0233333
CMPK1	1	1	27	30	1	0.9	19	1	0.76	57	46	33	21	19	10	33	12.795	15.02	12.395	0.393939	-0.249839	0.0191653	0.962481	0.99499	13.4033
CNIH4	1	0	1	1	1	1	1	NA	0	2	2	2	0	1	1	2	1.9	2.075	2.145	0	-0.0807261	-0.123589	0.962481	0.985991	2.04
CNKSR1	1	1	2	1	1	0.5	3	1	0.666667	3	5	3	2	0	3	3	0.37	0.66	0.445	1	-0.427954	-0.182796	0.962481	0.981399	0.491667
CNR2	1	1	6	5	1	0.833333	6	1	1	11	12	6	6	4	4	6	0.02	0.005	0.04	1	-0.0140198	-0.122457	0.98862	0.981399	0.0216667
CNST	1	1	1	2	1	0.5	1	1	1	3	2	2	1	2	0	2	2.34	1.25	1.825	1	0.664572	0.257747	0.962481	0.981399	1.805
COA7	1	1	12	9	1	0.75	8	1	0.727273	21	20	12	11	6	5	12	2.11	1.985	1.745	0.916667	0.0644143	0.173069	0.967788	0.981399	1.94667
COG2	1	0	5	3	1	0.6	3	1	0.75	8	8	5	4	3	1	5	2.215	2.415	2.06	0.4	-0.124911	0.0572395	0.962481	0.992532	2.23
COX20	1	1	11	6	1	0.545455	6	1	0.545455	17	17	11	11	1	2	11	5.46	5.075	6.37	0.909091	0.0586905	-0.270358	0.962504	0.981399	5.635
CPT2	1	1	8	9	1	0.888889	5	1	1	17	13	9	5	8	5	9	4.64	5.48	4.385	1	-0.235885	0.0187813	0.962481	0.995484	4.835
CR1	1	1	7	6	1	0.857143	3	1	0.5	13	10	7	6	5	1	7	0.41	0.1	0.35	0.857143	0.395609	0.063821	0.962481	0.992532	0.286667
CREG1	1	1	11	10	1	0.909091	8	1	0.666667	21	19	14	8	8	6	14	33.11	51.395	36.51	0.928571	-0.61702	-0.158395	0.234793	0.981399	40.3383
CSDE1	1	0	1	1	1	1	1	1	1	2	2	1	1	1	0	1	33.025	32.475	30.045	0	0.0267993	0.0884328	0.978077	0.984904	31.8483
CTSE	1	1	4	5	1	0.8	4	1	0.75	9	8	6	3	4	2	6	0.085	0.22	0.055	1	-0.357487	0.0322588	0.962481	0.992532	0.12
DCST1	1	1	11	7	1	0.636364	9	1	0.692308	18	20	13	11	3	5	13	0.095	0.005	0.095	0.769231	0.191967	-0.146933	0.962481	0.981399	0.065
DDI2	1	1	2	2	1	1	1	1	1	4	3	2	1	1	0	2	14.185	14.67	14.84	1	-0.0772686	-0.118044	0.962481	0.981399	14.565
DDR2	1	0	1	2	1	0.5	1	1	1	3	2	2	1	2	0	2	0.1	0.06	0.14	0.5	0.061859	-0.252731	0.962481	0.981399	0.1
[truncated: 5,340 more rows]

## Sheet: Molm1
RefSeqName	type	PeakOverlap	DegreeMN	DegreeMC	OCE_MNvsMC	JI_MNvsMC	DegreeMG	OCE_MNvsMG	JI_MNvsMG	DegreeTotal_MNMC	DegreeTotal_MNMG	n	int_MN	int_MC	int_MG	int_Molm1	MN.TPM	MC.TPM	MG.TPM	PeakOverlapRatio	logFC_MNvsMC	logFC_MNvsMG	adj.P.Val_MNvsMC	adj.P.Val_MNvsMG	m.TPM
[truncated: 5,432 more rows]

[truncated: 18 more sheets: CMK.ToppGene.NvsC, CMK.StringDB.NvsC, CMK.ToppGene.NvsG, CMK.StringDB.NvsG, CMK.ToppGene.NvsCorG, CMK.StringDB.NvsCorG, K562.ToppGene.NvsC, K562.StringDB.NvsC, K562.ToppGene.NvsG, K562.StringDB.NvsG, K562.ToppGene.NvsCorG, K562.StringDB.NvsCorG, Molm1.ToppGene.NvsC, Molm1.StringDB.NvsC, Molm1.ToppGene.NvsG, Molm1.StringDB.NvsG, Molm1.ToppGene.NvsCorG, Molm1.StringDB.NvsCorG]
