# Supplementary material for: Enhancer mutations modulate the severity of chemotherapy-induced myelosuppression
Source: Life Sci Alliance. 2024 Jan 16;7(3):e202302244. doi: 10.26508/lsa.202302244 (PMC10796589; doi:10.26508/lsa.202302244)
Supplement: Supplementary file 6 [file LSA-2023-02244_SdataF4.xlsx]

## Sheet: SourceDataForFigure4
RefSeqName	variants	TFs	DegreeN	DegreeC	DegreeG	maxAFdiff	maxACdiff	meanAFdiff	meanACdiff	ifDiff	PeakOverlap	PeakOverlapRatio	m.TPM	OCE	JI	DegreeT	Condition	var_status	gene_expr	group	DIBinary
AAAS	chr12_53497402, chr12_53708437	BCL11A, EP300, FOSB, FOSL1, GATA2, HMGN3, HOXA9, HOXB4, HOXB7, HOXB8, HOXC9, JDP2, JUN, JUNB, RAD21, RARA, RARG, SOX18, SOX21, STAT3	16	14	19	0.58974358974359	0.636363636363636	0.326673765858496	0.414931721395136	0.731707317073171	0	0.5	41.0333333333333	1	0.875	30	CMK_Carboplatin	TRUE	TRUE	TRUE	FALSE
AAGAB	NA	NA	2	2	3	0.0925589836660617	0.210526315789474	0.0628457568932718	0.187081339712919	0	0	0.333333333333333	1.63333333333333	1	1	4	CMK_Carboplatin	FALSE	TRUE	FALSE	FALSE
AANAT	chr17_74303832, chr17_74431465	CTCF, CTCFL, FOXP3, GATA1, GATA2, GATA3, PATZ1, POU6F1, RUNX1, SP4, ZBTB7A, ZEB1, ZNF740	9	8	11	0.4	0.5	0.274551830915641	0.329128343210831	0.71875	0	0.375	0.0716666666666667	0.875	0.7	17	CMK_Carboplatin	TRUE	FALSE	FALSE	FALSE
AARS2	NA	NA	1	1	1	0.0997304582210242	0.161290322580645	0.0997304582210242	0.161290322580645	0	0	0	2.01333333333333	1	1	2	CMK_Carboplatin	FALSE	TRUE	FALSE	FALSE
AARSD1	NA	NA	7	9	5	0.225806451612903	0.333333333333333	0.105512064442462	0.162037764508695	0	0	0.6	2.015	0.857142857142857	0.6	16	CMK_Carboplatin	FALSE	TRUE	FALSE	FALSE
AASDH	NA	NA	1	1	1	0.00641025641025642	0.172413793103448	0.00641025641025642	0.172413793103448	0	1	1	0.6	1	1	2	CMK_Carboplatin	FALSE	TRUE	FALSE	FALSE
ABCA1	NA	NA	2	3	1	0.128933628110447	0.142857142857143	0.0983781123220788	0.0476190476190476	0	0	0.25	0.05	0.5	0.25	5	CMK_Carboplatin	FALSE	FALSE	FALSE	FALSE
ABCA3	chr16_2436321	ZBTB7A	3	3	10	0.287128712871287	0.4	0.168400900571088	0.169287559985234	0.166666666666667	0	0.181818181818182	1.20333333333333	1	1	6	CMK_Carboplatin	TRUE	TRUE	TRUE	FALSE
ABCB5	NA	NA	1	1	0	0.0572687224669603	0.142857142857143	0.0572687224669603	0.142857142857143	0	1	1	0	1	1	2	CMK_Carboplatin	FALSE	FALSE	FALSE	FALSE
ABCB9	chr12_123459109	MAZ, STAT1, STAT3	1	1	1	0.586206896551724	0.666666666666667	0.586206896551724	0.666666666666667	1	1	1	1.43833333333333	1	1	2	CMK_Carboplatin	TRUE	TRUE	TRUE	FALSE
ABCC12	NA	NA	4	3	3	0.128933628110447	0	0.128933628110447	0	0	0	0.25	0	1	0.75	7	CMK_Carboplatin	FALSE	FALSE	FALSE	FALSE
ABCC4	chr13_95886294, chr13_95887441, chr13_95951593, chr13_95963029, chr13_96031721, chr13_96036136	ARID3A, BATF, BHLHE41, CCNT2, FOXJ3, FOXP1, GATA1, GATA2, GATA3, IKZF2, JUN, LMO2, MECOM, MYEF2, NFATC1, NFATC2, NFATC3, NFATC4, POU2F1, POU2F2, RUNX1, RUNX2, RUNX3, SOX7, TAL1, TCF12, TCF3, TCF4, ZEB1	11	17	16	0.72093023255814	0.75	0.333959942276245	0.382134284667695	0.714285714285714	1	0.423076923076923	12.28	0.818181818181818	0.473684210526316	28	CMK_Carboplatin	TRUE	TRUE	TRUE	TRUE
ABCC5	NA	NA	1	1	1	0.314814814814815	0.2	0.314814814814815	0.2	0	0	0	2.73833333333333	1	1	2	CMK_Carboplatin	FALSE	TRUE	FALSE	FALSE
ABCD2	chr12_40026833, chr12_40078451	CTCF, HOXB8, HOXC6, HOXD13, MSX2, OTP	9	15	5	0.4	0.5	0.350764093134525	0.358207656594864	0.60655737704918	0	0	0	0.888888888888889	0.5	24	CMK_Carboplatin	TRUE	FALSE	FALSE	FALSE
ABCD3	chr1_94811410	GLI2, RUNX1, RUNX2, TBX19	1	2	5	0.577777777777778	0.428571428571429	0.309297183442022	0.319348196818553	0.303030303030303	0	0.166666666666667	1.005	1	0.5	3	CMK_Carboplatin	TRUE	TRUE	TRUE	FALSE
ABCF3	NA	NA	1	0	3	0.235294117647059	0.272727272727273	0.221026282853567	0.261952861952862	0	1	0.666666666666667	3.51833333333333	NA	0	1	CMK_Carboplatin	FALSE	TRUE	FALSE	FALSE
ABCG2	chr4_89445036	ZNF75A	1	1	1	0.4	0.5	0.4	0.5	1	1	1	0.0866666666666667	1	1	2	CMK_Carboplatin	TRUE	FALSE	FALSE	FALSE
ABCG4	NA	NA	2	2	2	0.11913357400722	0.175	0.11913357400722	0.175	0	0	0.5	0	1	1	4	CMK_Carboplatin	FALSE	FALSE	FALSE	FALSE
ABHD10	NA	NA	3	3	3	0.156829679595278	0.288888888888889	0.106658948092589	0.233190883190883	0	0	0.333333333333333	1.80833333333333	1	1	6	CMK_Carboplatin	FALSE	TRUE	FALSE	FALSE
ABHD12B	NA	NA	2	2	2	0.0918544194107452	0.234042553191489	0.0459272097053726	0.179521276595745	0	0	0.5	0.715	1	1	4	CMK_Carboplatin	FALSE	TRUE	FALSE	FALSE
ABHD4	NA	NA	2	2	3	0.4	0.5	0.241390307703751	0.301797040169133	0.5	1	1	11.73	1	1	4	CMK_Carboplatin	FALSE	TRUE	FALSE	FALSE
ABHD5	NA	NA	1	1	1	0.443218376980667	0.333333333333333	0.443218376980667	0.333333333333333	0	1	1	3.04	1	1	2	CMK_Carboplatin	FALSE	TRUE	FALSE	FALSE
ABI1	NA	NA	3	4	5	0.443218376980667	0.333333333333333	0.203904835546371	0.120801420801421	0	0	0.142857142857143	26.385	1	0.75	7	CMK_Carboplatin	FALSE	TRUE	FALSE	FALSE
ABL1	NA	NA	5	5	2	0.443218376980667	0.333333333333333	0.187889820593103	0.29692265795207	0	0	0.285714285714286	22.1983333333333	0.8	0.666666666666667	10	CMK_Carboplatin	FALSE	TRUE	FALSE	FALSE
ABL2	chr1_179314720	CEBPG	10	23	8	0.64963503649635	0.714285714285714	0.16693473518164	0.248061121655237	0.0166666666666667	1	0.192307692307692	4.99166666666667	1	0.434782608695652	33	CMK_Carboplatin	TRUE	TRUE	TRUE	FALSE
ABLIM1	chr10_116402786, chr10_116524785, chr10_116527877	BCL3, CTCF, CTCFL, FOXG1, FOXK1, GTF3C2, RXRA, SIN3A, SMC3, SOX21, TFAP2A, ZBTB7A, ZSCAN16	4	5	4	0.586206896551724	0.666666666666667	0.417076506187211	0.475285029550002	0.862068965517241	0	0	2.065	1	0.8	9	CMK_Carboplatin	TRUE	TRUE	TRUE	FALSE
ABLIM3	NA	NA	3	4	3	0.495495495495496	0.4	0.137247602749966	0.183706800445931	0.166666666666667	0	0.142857142857143	0.12	0.666666666666667	0.4	7	CMK_Carboplatin	FALSE	FALSE	FALSE	FALSE
ABT1	NA	NA	4	4	3	0.443218376980667	0.333333333333333	0.208818880284235	0.156565656565657	0	0	0.5	2.585	1	1	8	CMK_Carboplatin	FALSE	TRUE	FALSE	FALSE
ABTB1	NA	NA	1	0	3	0.0733031674208144	0.135802469135802	0.038719408358877	0.119183285849953	0	0	0.333333333333333	0.863333333333333	NA	0	1	CMK_Carboplatin	FALSE	TRUE	FALSE	FALSE
AC002064.5	NA	NA	1	1	1	0.0726817042606516	0.117647058823529	0.0726817042606516	0.117647058823529	0	1	1	-1	1	1	2	CMK_Carboplatin	FALSE	FALSE	FALSE	FALSE
AC002480.2	NA	NA	2	3	3	0.243816254416961	0.384615384615385	0.175044474004083	0.295088346985532	0	0	0	-1	1	0.666666666666667	5	CMK_Carboplatin	FALSE	FALSE	FALSE	FALSE
AC002480.5	NA	NA	2	1	4	0.213114754098361	0.333333333333333	0.165700991587251	0.23310697518444	0	0	0.25	-1	1	0.5	3	CMK_Carboplatin	FALSE	FALSE	FALSE	FALSE
AC003682.16	NA	NA	1	1	1	0.116279069767442	0	0.116279069767442	0	0	1	1	-1	1	1	2	CMK_Carboplatin	FALSE	FALSE	FALSE	FALSE
AC005498.3	NA	NA	1	1	0	0.146025878003697	0.05	0.146025878003697	0.05	0	0	0	-1	1	1	2	CMK_Carboplatin	FALSE	FALSE	FALSE	FALSE
AC005703.2	NA	NA	4	4	5	0.398692810457516	0.230769230769231	0.196166790569639	0.18379744382181	0	0	0.166666666666667	-1	1	1	8	CMK_Carboplatin	FALSE	FALSE	FALSE	FALSE
AC005703.3	chr17_15391474	NFIL3	5	5	7	0.551401869158878	0.636363636363636	0.468073217780252	0.540863177226814	0.818181818181818	0	0.111111111111111	-1	0.8	0.666666666666667	10	CMK_Carboplatin	TRUE	FALSE	FALSE	FALSE
AC005808.3	NA	NA	2	3	1	0.0934150076569678	0.142857142857143	0.035508719600302	0.0945163141043436	0	1	0.666666666666667	-1	1	0.666666666666667	5	CMK_Carboplatin	FALSE	FALSE	FALSE	FALSE
AC006296.2	NA	NA	0	1	0	0.128933628110447	0	0.128933628110447	0	0	0	0	-1	NA	0	1	CMK_Carboplatin	FALSE	FALSE	FALSE	FALSE
AC007131.1	NA	NA	3	3	3	0.128933628110447	0.125	0.0691837951872992	0.0625	0	0	0	-1	1	1	6	CMK_Carboplatin	FALSE	FALSE	FALSE	FALSE
AC007163.3	chr2_200842975	JDP2, MEF2C, NFE2, ZBTB18	1	1	2	0.590843810070925	0.5	0.544652791874877	0.45	0.9	0	0	-1	1	1	2	CMK_Carboplatin	TRUE	FALSE	FALSE	FALSE
AC007365.3	NA	NA	2	2	1	0	0.125	0	0.125	0	1	0.5	-1	1	1	4	CMK_Carboplatin	FALSE	FALSE	FALSE	FALSE
AC007405.4	NA	NA	1	1	1	0.128933628110447	0	0.128933628110447	0	0	0	0	-1	1	1	2	CMK_Carboplatin	FALSE	FALSE	FALSE	FALSE
AC007557.3	NA	NA	1	2	2	0.328947368421053	0.153846153846154	0.197029563705181	0.112134344528711	0	0	0.333333333333333	-1	1	0.5	3	CMK_Carboplatin	FALSE	FALSE	FALSE	FALSE
AC007880.1	NA	NA	5	6	3	0.4	0.5	0.131277928780194	0.180961538461538	0.1	0	0.666666666666667	-1	1	0.833333333333333	11	CMK_Carboplatin	FALSE	FALSE	FALSE	FALSE
AC009961.3	chr2_160579217	FOXO1, FOXO3	2	2	1	0.518987341772152	0.428571428571429	0.448663853727145	0.393374741200828	0.833333333333333	0	0.5	-1	1	1	4	CMK_Carboplatin	TRUE	FALSE	FALSE	FALSE
AC011298.2	NA	NA	2	2	2	0.258278145695364	0.0909090909090909	0.243410501688647	0.0303030303030303	0	0	0.333333333333333	-1	1	1	4	CMK_Carboplatin	FALSE	FALSE	FALSE	FALSE
AC013460.1	NA	NA	1	1	1	0.116279069767442	0	0.116279069767442	0	0	1	1	-1	1	1	2	CMK_Carboplatin	FALSE	FALSE	FALSE	FALSE
AC015849.16	chr17_34261018	MEIS1	6	8	8	0.586206896551724	0.666666666666667	0.235928775243715	0.265759637188209	0.142857142857143	0	0.272727272727273	-1	1	0.75	14	CMK_Carboplatin	TRUE	FALSE	FALSE	FALSE
AC016912.3	NA	NA	1	2	0	0.196629213483146	0.310344827586207	0.190169604681885	0.304050355774494	0	0	0	-1	1	0.5	3	CMK_Carboplatin	FALSE	FALSE	FALSE	FALSE
AC034110.1	chr18_74121636	CREB3L1, CREB3L2	0	1	2	0.396984924623116	0.5	0.241755281103876	0.269230769230769	0.5	0	0.333333333333333	-1	NA	0	1	CMK_Carboplatin	TRUE	FALSE	FALSE	FALSE
AC063976.3	NA	NA	1	1	1	0.0554323725055432	0.105263157894737	0.0554323725055432	0.105263157894737	0	0	0	-1	1	1	2	CMK_Carboplatin	FALSE	FALSE	FALSE	FALSE
AC064834.3	NA	NA	1	1	0	0	0.125	0	0.125	0	1	1	-1	1	1	2	CMK_Carboplatin	FALSE	FALSE	FALSE	FALSE
AC064875.2	NA	NA	3	3	3	0.20335429769392	0.302325581395349	0.165013095946926	0.228617571059432	0	0	0.25	-1	1	1	6	CMK_Carboplatin	FALSE	FALSE	FALSE	FALSE
AC074286.1	NA	NA	1	1	2	0.0269541778975741	0.0344827586206897	0.0269541778975741	0.0344827586206897	0	0	0.5	-1	1	1	2	CMK_Carboplatin	FALSE	FALSE	FALSE	FALSE
AC074391.1	NA	NA	2	2	3	0.00826446280991736	0.0526315789473684	0.00826446280991736	0.0526315789473684	0	0	0	-1	1	1	4	CMK_Carboplatin	FALSE	FALSE	FALSE	FALSE
AC079767.4	NA	NA	0	1	0	0.128933628110447	0	0.128933628110447	0	0	1	1	-1	NA	0	1	CMK_Carboplatin	FALSE	FALSE	FALSE	FALSE
AC079922.3	chr2_113382176	GTF3C2, MITF	1	1	0	0.4	0.5	0.4	0.5	1	0	0	-1	1	1	2	CMK_Carboplatin	TRUE	FALSE	FALSE	FALSE
AC084082.3	NA	NA	3	1	1	0.129411764705882	0	0.129411764705882	0	0	0	0	-1	1	0.333333333333333	4	CMK_Carboplatin	FALSE	FALSE	FALSE	FALSE
AC084809.3	NA	NA	1	1	1	0.0136986301369863	0	0.0136986301369863	0	0	0	0	-1	1	1	2	CMK_Carboplatin	FALSE	FALSE	FALSE	FALSE
AC090505.6	NA	NA	0	1	0	0.124378109452736	0.0163934426229508	0.124378109452736	0.0163934426229508	0	0	0	-1	NA	0	1	CMK_Carboplatin	FALSE	FALSE	FALSE	FALSE
AC091814.2	chr12_10282987	HOXA10, HOXB6, HOXB7, HOXB8, HOXC6	4	4	4	0.441860465116279	0.666666666666667	0.382806707995117	0.568584820197723	0.833333333333333	0	0.2	-1	1	1	8	CMK_Carboplatin	TRUE	FALSE	FALSE	FALSE
AC096559.2	NA	NA	1	3	5	0.129411764705882	0.125	0.0507334790887957	0.0855263157894737	0	0	0.166666666666667	-1	1	0.333333333333333	4	CMK_Carboplatin	FALSE	FALSE	FALSE	FALSE
AC097495.3	chr2_69059451	RUNX1	3	3	10	0.510204081632653	0.6	0.268508109387003	0.295922408290671	0.1	0	0.545454545454545	-1	0.666666666666667	0.5	6	CMK_Carboplatin	TRUE	FALSE	FALSE	FALSE
AC098823.3	NA	NA	2	4	4	0.20855614973262	0.272727272727273	0.106802444960223	0.174227717866569	0	0	0.333333333333333	-1	1	0.5	6	CMK_Carboplatin	FALSE	FALSE	FALSE	FALSE
AC104654.1	NA	NA	4	7	0	0.235294117647059	0.5	0.174740934772609	0.353803265631223	0	1	0.5	-1	0.75	0.375	11	CMK_Carboplatin	FALSE	FALSE	FALSE	FALSE
AC107079.1	NA	NA	1	1	1	0.0202898550724638	0.127659574468085	0.0202898550724638	0.127659574468085	0	0	0	-1	1	1	2	CMK_Carboplatin	FALSE	FALSE	FALSE	FALSE
AC108868.6	NA	NA	1	1	0	0.213114754098361	0.333333333333333	0.213114754098361	0.333333333333333	0	0	0	-1	1	1	2	CMK_Carboplatin	FALSE	FALSE	FALSE	FALSE
AC114763.1	NA	NA	2	2	2	0.197324414715719	0.0714285714285714	0.197324414715719	0.0714285714285714	0	0	0	-1	1	1	4	CMK_Carboplatin	FALSE	FALSE	FALSE	FALSE
AC130689.5	NA	NA	1	1	1	0.128933628110447	0	0.128933628110447	0	0	0	0	-1	1	1	2	CMK_Carboplatin	FALSE	FALSE	FALSE	FALSE
AC140542.2	chr16_47892535	ARNT, ARNTL, BHLHE40, BHLHE41, CLOCK, HEY1, MAX, MLX, MLXIPL, MYCN, NFE2, SIN3A, TFEB, USF1	2	2	2	0.319148936170213	0.428571428571429	0.316320376032112	0.425685425685426	0.96969696969697	0	0	-1	1	1	4	CMK_Carboplatin	TRUE	FALSE	FALSE	FALSE
AC195454.1	NA	NA	4	3	3	0.0949367088607595	0.23943661971831	0.0567444019933763	0.148617629814756	0	0	0	-1	1	0.75	7	CMK_Carboplatin	FALSE	FALSE	FALSE	FALSE
ACAA2	NA	NA	2	2	1	0.0544217687074829	0.130434782608696	0.0330699556769624	0.0876701800614844	0	1	0.666666666666667	7.045	1	1	4	CMK_Carboplatin	FALSE	TRUE	FALSE	FALSE
ACACA	chr17_35839246	ZNF410	4	10	1	0.486631016042781	0.578947368421053	0.218651138320552	0.181597811733635	0.125	0	0.181818181818182	16.7	1	0.4	14	CMK_Carboplatin	TRUE	TRUE	TRUE	FALSE
ACACB	NA	NA	1	1	2	0.180851063829787	0.111111111111111	0.15646326776395	0.066193853427896	0	0	0	2.12833333333333	1	1	2	CMK_Carboplatin	FALSE	TRUE	FALSE	FALSE
ACAT1	NA	NA	3	3	4	0.0769230769230769	0.132530120481928	0.0428650612797931	0.0662650602409639	0	0	0.5	6.89833333333333	1	1	6	CMK_Carboplatin	FALSE	TRUE	FALSE	FALSE
ACBD3	NA	NA	1	1	1	0.225806451612903	0.384615384615385	0.221254218664155	0.367521367521368	0	1	1	4.805	1	1	2	CMK_Carboplatin	FALSE	TRUE	FALSE	FALSE
ACBD6	NA	NA	2	2	3	0.101851851851852	0.1875	0.0704206023697075	0.0891178266178266	0	0	0.666666666666667	9.47333333333333	1	1	4	CMK_Carboplatin	FALSE	TRUE	FALSE	FALSE
ACCS	NA	NA	1	1	2	0.136420525657071	0.225806451612903	0.113683771380893	0.209005376344086	0	0	0.5	3.86333333333333	1	1	2	CMK_Carboplatin	FALSE	TRUE	FALSE	FALSE
ACCSL	NA	NA	2	2	3	0.125	0.3	0.120639534883721	0.23695652173913	0	0	0.333333333333333	0	1	1	4	CMK_Carboplatin	FALSE	FALSE	FALSE	FALSE
ACER3	chr11_76092407, chr11_76601503	BACH1, FOXP1, JDP2, REST	7	12	7	0.551401869158878	0.6	0.300827883875543	0.319795509914525	0.444444444444444	1	0.333333333333333	4.045	0.857142857142857	0.461538461538462	19	CMK_Carboplatin	TRUE	TRUE	TRUE	TRUE
ACKR1	chr1_159770178	ZNF524	13	13	12	0.443218376980667	0.333333333333333	0.17249946600796	0.195516919130551	0.111111111111111	0	0.294117647058824	-1	0.923076923076923	0.857142857142857	26	CMK_Carboplatin	TRUE	FALSE	FALSE	FALSE
ACKR2	NA	NA	0	1	2	0.125	0.125	0.0804263565891473	0.0416666666666667	0	1	0.666666666666667	0.786666666666667	NA	0	1	CMK_Carboplatin	FALSE	TRUE	FALSE	FALSE
ACO1	chr9_32551349	FOXM1, ZNF232	6	6	3	0.443218376980667	0.5	0.228146315257067	0.324949284949285	0.153846153846154	1	1	4.77666666666667	1	1	12	CMK_Carboplatin	TRUE	TRUE	TRUE	FALSE
ACOD1	NA	NA	1	1	2	0.129411764705882	0	0.129411764705882	0	0	0	0.333333333333333	-1	1	1	2	CMK_Carboplatin	FALSE	FALSE	FALSE	FALSE
ACOT13	NA	NA	2	1	1	0.20855614973262	0	0.20855614973262	0	0	0	0.5	1.96833333333333	1	0.5	3	CMK_Carboplatin	FALSE	TRUE	FALSE	FALSE
ACOT7	NA	NA	0	1	0	0.169642857142857	0.1	0.169642857142857	0.1	0	0	0	25.92	NA	0	1	CMK_Carboplatin	FALSE	TRUE	FALSE	FALSE
ACOX2	NA	NA	1	1	1	0.160839160839161	0.230769230769231	0.160839160839161	0.230769230769231	0	1	1	0	1	1	2	CMK_Carboplatin	FALSE	FALSE	FALSE	FALSE
ACP4	NA	NA	4	4	3	0.21978021978022	0.294117647058824	0.131187427959131	0.150633387683432	0	1	0.6	-1	0.75	0.6	8	CMK_Carboplatin	FALSE	FALSE	FALSE	FALSE
ACP7	NA	NA	0	1	0	0.0106382978723404	0.0588235294117647	0.0106382978723404	0.0588235294117647	0	1	1	-1	NA	0	1	CMK_Carboplatin	FALSE	FALSE	FALSE	FALSE
ACRV1	chr11_125462642, chr11_125542135, chr11_125547869, chr11_125570941	CPEB1, E2F3, FOXJ2, FOXO1, FOXO4, FOXP2, HOXD13, NFAT5, SOX5, SOX7, ZBTB18	13	13	12	0.464150943396226	0.538461538461538	0.338159278155956	0.424365894420232	0.714285714285714	0	0.15	0.54	0.692307692307692	0.529411764705882	26	CMK_Carboplatin	TRUE	TRUE	TRUE	FALSE
ACSBG1	NA	NA	1	1	1	0.128933628110447	0	0.128933628110447	0	0	1	0.5	0.121666666666667	1	1	2	CMK_Carboplatin	FALSE	FALSE	FALSE	FALSE
ACSL4	NA	NA	1	1	1	0.0356394129979036	0.160493827160494	0.0356394129979036	0.160493827160494	0	1	1	10.9066666666667	1	1	2	CMK_Carboplatin	FALSE	TRUE	FALSE	FALSE
ACSL5	NA	NA	1	2	1	0.065387968613775	0.157894736842105	0.0432642663253507	0.131570832724735	0	0	0	9.87333333333333	1	0.5	3	CMK_Carboplatin	FALSE	TRUE	FALSE	FALSE
ACSL6	chr5_130971005	ATF1, ATF2, ATF3, CREB1, CREM	1	2	2	0.590843810070925	0.5	0.590843810070925	0.5	1	0	0.5	0.0916666666666667	1	0.5	3	CMK_Carboplatin	TRUE	FALSE	FALSE	FALSE
ACSM4	NA	NA	2	1	2	0.128933628110447	0.142857142857143	0.0553481751712998	0.0862155388471178	0	0	0	0	1	0.5	3	CMK_Carboplatin	FALSE	FALSE	FALSE	FALSE
ACSM6	chr10_96989328, chr10_97051152	FOS, GATA3, MAFF, MAX	9	14	20	0.586206896551724	0.666666666666667	0.294199273301349	0.276182058861528	0.13953488372093	0	0.162162162162162	-1	0.333333333333333	0.15	23	CMK_Carboplatin	TRUE	FALSE	FALSE	FALSE
ACTA2	NA	NA	1	2	3	0.262458471760797	0.2	0.11751905102011	0.128973416289593	0	1	0.4	0.268333333333333	1	0.5	3	CMK_Carboplatin	FALSE	TRUE	FALSE	FALSE
ACTC1	NA	NA	1	1	2	0.166374781085814	0.191489361702128	0.159792295754023	0.187661825959698	0	0	0	0.00833333333333333	1	1	2	CMK_Carboplatin	FALSE	FALSE	FALSE	FALSE
ACTG1	NA	NA	1	0	1	0.0495049504950495	0.0810810810810811	0.0495049504950495	0.0810810810810811	0	1	1	987.405	NA	0	1	CMK_Carboplatin	FALSE	TRUE	FALSE	FALSE
ACTL6A	NA	NA	1	1	1	0.235294117647059	0.294117647058824	0.235294117647059	0.294117647058824	0	1	1	7.62333333333333	1	1	2	CMK_Carboplatin	FALSE	TRUE	FALSE	FALSE
ACTN2	NA	NA	1	1	1	0.590843810070925	0.5	0.590843810070925	0.5	1	1	1	0.0966666666666667	1	1	2	CMK_Carboplatin	FALSE	FALSE	FALSE	FALSE
ACTN3	NA	NA	1	1	1	0.647058823529412	0.714285714285714	0.323529411764706	0.419642857142857	0.5	1	1	0	1	1	2	CMK_Carboplatin	FALSE	FALSE	FALSE	FALSE
ACTR3	NA	NA	1	1	1	0.147619047619048	0.243243243243243	0.147619047619048	0.243243243243243	0	1	1	16.8333333333333	1	1	2	CMK_Carboplatin	FALSE	TRUE	FALSE	FALSE
ACTR3C	NA	NA	2	2	2	0.0741935483870968	0.08	0.0741935483870968	0.08	0	0	0	2.13833333333333	1	1	4	CMK_Carboplatin	FALSE	TRUE	FALSE	FALSE
ACVRL1	NA	NA	1	0	0	0.0999999999999999	0.137931034482759	0.0999999999999999	0.137931034482759	0	0	0	0.065	NA	0	1	CMK_Carboplatin	FALSE	FALSE	FALSE	FALSE
ACY3	NA	NA	1	1	2	0.128933628110447	0.125	0.0674849227071352	0.0625	0	1	1	0.03	1	1	2	CMK_Carboplatin	FALSE	FALSE	FALSE	FALSE
ACYP2	NA	NA	1	1	0	0.0126903553299492	0.118279569892473	0.0126903553299492	0.118279569892473	0	0	0	0.801666666666667	1	1	2	CMK_Carboplatin	FALSE	TRUE	FALSE	FALSE
ADA	NA	NA	1	2	2	0.0231023102310231	0.111111111111111	0.0231023102310231	0.111111111111111	0	1	1	8.71833333333333	1	0.5	3	CMK_Carboplatin	FALSE	TRUE	FALSE	FALSE
ADAL	NA	NA	1	0	2	0.144329896907216	0.294117647058824	0.141250643147863	0.235294117647059	0	0	0	1.58166666666667	NA	0	1	CMK_Carboplatin	FALSE	TRUE	FALSE	FALSE
ADAM15	NA	NA	1	1	1	0.160839160839161	0.384615384615385	0.160839160839161	0.384615384615385	0	1	1	15.695	1	1	2	CMK_Carboplatin	FALSE	TRUE	FALSE	FALSE
ADAM17	chr2_9692052	FOXC1, HOMEZ	8	10	10	0.443218376980667	0.5	0.20933054468228	0.239082099061914	0.130434782608696	0	0.133333333333333	2.80333333333333	1	0.8	18	CMK_Carboplatin	TRUE	TRUE	TRUE	FALSE
ADAM18	NA	NA	1	1	0	0.0554323725055432	0.027027027027027	0.0554323725055432	0.027027027027027	0	0	0	0	1	1	2	CMK_Carboplatin	FALSE	FALSE	FALSE	FALSE
ADAM2	NA	NA	1	1	0	0.0120861797162375	0.125	0.0120861797162375	0.125	0	0	0	0	1	1	2	CMK_Carboplatin	FALSE	FALSE	FALSE	FALSE
ADAM23	chr2_207296780	BRCA1, NR6A1, SREBF1	8	6	9	0.4	0.5	0.201246639048153	0.269262902023266	0.266666666666667	1	0.0909090909090909	0.00166666666666667	1	0.75	14	CMK_Carboplatin	TRUE	FALSE	FALSE	FALSE
ADAM33	chr20_3660247	MZF1, SP1, SP2, ZNF148, ZNF524	1	1	1	0.432835820895522	0.333333333333333	0.432835820895522	0.333333333333333	1	0	0	0.0216666666666667	1	1	2	CMK_Carboplatin	TRUE	FALSE	FALSE	FALSE
ADAM7	NA	NA	1	1	0	0.644444444444444	0.714285714285714	0.644444444444444	0.714285714285714	1	0	0	0	1	1	2	CMK_Carboplatin	FALSE	FALSE	FALSE	FALSE
ADAMTS15	chr11_130542882	ZNF263	3	2	6	0.312638580931264	0.4	0.164844051307357	0.193710270993643	0.142857142857143	0	0.166666666666667	0	1	0.666666666666667	5	CMK_Carboplatin	TRUE	FALSE	FALSE	FALSE
ADAR	NA	NA	6	10	6	0.432835820895522	0.230769230769231	0.171272507616155	0.172692307692308	0	0	0.545454545454545	82.8533333333333	1	0.6	16	CMK_Carboplatin	FALSE	TRUE	FALSE	FALSE
ADARB1	NA	NA	3	3	4	0.147058823529412	0.234042553191489	0.12177835893682	0.133738601823708	0	0	0.666666666666667	1.75833333333333	1	1	6	CMK_Carboplatin	FALSE	TRUE	FALSE	FALSE
ADCK2	NA	NA	1	1	1	0.0234375	0.111111111111111	0.0234375	0.111111111111111	0	1	1	0.626666666666667	1	1	2	CMK_Carboplatin	FALSE	TRUE	FALSE	FALSE
ADCY4	NA	NA	2	1	1	0.20855614973262	0.032258064516129	0.168744888921534	0.0161290322580645	0	1	1	0.873333333333333	1	0.5	3	CMK_Carboplatin	FALSE	TRUE	FALSE	FALSE
ADGRE3	NA	NA	1	1	1	0.065651760228354	0.113924050632911	0.065651760228354	0.113924050632911	0	1	1	-1	1	1	2	CMK_Carboplatin	FALSE	FALSE	FALSE	FALSE
ADH5	NA	NA	1	1	0	0.125	0.0188679245283019	0.125	0.0188679245283019	0	1	1	6.79	1	1	2	CMK_Carboplatin	FALSE	TRUE	FALSE	FALSE
ADI1	NA	NA	1	1	0	0.263157894736842	0.142857142857143	0.263157894736842	0.142857142857143	0	1	1	4.81833333333333	1	1	2	CMK_Carboplatin	FALSE	TRUE	FALSE	FALSE
ADIPOR1	NA	NA	1	1	2	0.174603174603175	0.2	0.151768401356811	0.1	0	1	0.5	35.565	1	1	2	CMK_Carboplatin	FALSE	TRUE	FALSE	FALSE
ADNP2	NA	NA	5	2	6	0.510204081632653	0.6	0.198172951955175	0.198224168339111	0.285714285714286	0	0.125	8.36333333333333	1	0.4	7	CMK_Carboplatin	FALSE	TRUE	FALSE	FALSE
ADORA3	chr1_112034232	IKZF1, IKZF2, RBPJ, SIN3A, ZNF75A	1	1	2	0.321428571428571	0.461538461538462	0.2927539223782	0.421634615384615	0.9	0	0.5	0.185	1	1	2	CMK_Carboplatin	TRUE	FALSE	FALSE	FALSE
ADPGK	NA	NA	1	1	1	0.233160621761658	0.111111111111111	0.233160621761658	0.111111111111111	0	1	1	8.32166666666667	1	1	2	CMK_Carboplatin	FALSE	TRUE	FALSE	FALSE
ADPRHL1	chr13_114103277	PRDM4	2	1	6	0.510204081632653	0.6	0.279700055951038	0.31625156641604	0.375	1	0.571428571428571	1.06166666666667	1	0.5	3	CMK_Carboplatin	TRUE	TRUE	TRUE	FALSE
ADRA1D	chr20_4702350	PKNOX1	1	1	1	0.312335958005249	0.333333333333333	0.312335958005249	0.333333333333333	1	0	0	0.0933333333333333	1	1	2	CMK_Carboplatin	TRUE	FALSE	FALSE	FALSE
ADRM1	NA	NA	1	1	1	0.443218376980667	0.333333333333333	0.443218376980667	0.333333333333333	0	1	1	23.69	1	1	2	CMK_Carboplatin	FALSE	TRUE	FALSE	FALSE
AF064858.7	NA	NA	11	12	8	0.225806451612903	0.333333333333333	0.109632787841179	0.187657947398231	0	1	0.230769230769231	0	0.909090909090909	0.769230769230769	23	CMK_Carboplatin	FALSE	FALSE	FALSE	FALSE
AF127936.7	NA	NA	2	3	2	0.117460317460318	0.257142857142857	0.0827211990111445	0.205878894767784	0	0	0.333333333333333	0.208333333333333	1	0.666666666666667	5	CMK_Carboplatin	FALSE	TRUE	FALSE	FALSE
AFF1	NA	NA	5	5	2	0.263157894736842	0.142857142857143	0.088709174023785	0.127405702405702	0	1	0.714285714285714	116.926666666667	1	1	10	CMK_Carboplatin	FALSE	TRUE	FALSE	FALSE
AFF2	NA	NA	1	0	1	0.345882352941176	0.25	0.316505532906232	0.201923076923077	0	0	0.5	19.7766666666667	NA	0	1	CMK_Carboplatin	FALSE	TRUE	FALSE	FALSE
AFG3L2	NA	NA	1	1	0	0.128933628110447	0	0.128933628110447	0	0	1	1	1.29666666666667	1	1	2	CMK_Carboplatin	FALSE	TRUE	FALSE	FALSE
AFTPH	NA	NA	4	4	4	0.225806451612903	0.333333333333333	0.119752540874945	0.238095238095238	0	0	0.2	3.47333333333333	1	1	8	CMK_Carboplatin	FALSE	TRUE	FALSE	FALSE
AGBL3	NA	NA	1	1	0	0.00891972249752231	0.169230769230769	0.00891972249752231	0.169230769230769	0	1	1	0.208333333333333	1	1	2	CMK_Carboplatin	FALSE	TRUE	FALSE	FALSE
AGBL4	NA	NA	1	1	1	0.0212765957446809	0	0.0212765957446809	0	0	0	0	0.0233333333333333	1	1	2	CMK_Carboplatin	FALSE	FALSE	FALSE	FALSE
AGBL5	NA	NA	4	4	4	0.237113402061856	0.125	0.120816871799386	0.118055555555556	0	1	1	13.22	1	1	8	CMK_Carboplatin	FALSE	TRUE	FALSE	FALSE
AGL	NA	NA	2	2	2	0.391941391941392	0.28	0.243396170225438	0.17125	0.5	1	1	1.10666666666667	1	1	4	CMK_Carboplatin	FALSE	TRUE	FALSE	FALSE
AGPAT3	NA	NA	1	4	2	0.177718832891247	0.257142857142857	0.108896522278035	0.0955357142857143	0	0	0.5	11.235	1	0.25	5	CMK_Carboplatin	FALSE	TRUE	FALSE	FALSE
AGPAT4	NA	NA	3	2	2	0.225806451612903	0.333333333333333	0.225806451612903	0.333333333333333	0	1	1	2.26166666666667	1	0.666666666666667	5	CMK_Carboplatin	FALSE	TRUE	FALSE	FALSE
AGPAT5	NA	NA	2	2	1	0.130081300813008	0.217391304347826	0.129953781623835	0.193236714975845	0	1	1	5.33333333333333	1	1	4	CMK_Carboplatin	FALSE	TRUE	FALSE	FALSE
AGT	NA	NA	1	1	3	0.165413533834586	0.217391304347826	0.107922361985498	0.118919992058765	0	1	0.5	0	1	1	2	CMK_Carboplatin	FALSE	FALSE	FALSE	FALSE
AGTRAP	chr1_11894263	ESRRA, LEF1, NR6A1, TCF7L1, TCF7L2, ZNF713	22	15	22	0.4	0.5	0.284434505948298	0.347637811059593	0.54	0	0.193548387096774	2.08666666666667	1	0.681818181818182	37	CMK_Carboplatin	TRUE	TRUE	TRUE	FALSE
AGXT2	chr5_35059177	MTF1, NR2F1, RXRA	3	2	1	0.676592326097207	0.6	0.64656300785494	0.580377358490566	0.95	0	0	0	1	0.666666666666667	5	CMK_Carboplatin	TRUE	FALSE	FALSE	FALSE
AHCTF1	NA	NA	3	4	3	0.16734693877551	0.2	0.0700881445887932	0.120652173913043	0	0	0.5	53.2833333333333	1	0.75	7	CMK_Carboplatin	FALSE	TRUE	FALSE	FALSE
AHCYL1	NA	NA	6	6	7	0.278048780487805	0.333333333333333	0.202079311572911	0.262132525594064	0	0	0.5	23.3966666666667	0.833333333333333	0.714285714285714	12	CMK_Carboplatin	FALSE	TRUE	FALSE	FALSE
AHCYL2	NA	NA	3	4	6	0.128933628110447	0.130434782608696	0.0615659114799919	0.0760869565217391	0	0	0.625	2.635	1	0.75	7	CMK_Carboplatin	FALSE	TRUE	FALSE	FALSE
AHNAK	NA	NA	2	2	4	0.225626740947075	0.176470588235294	0.130076655481086	0.0936514465926231	0	0	0.25	4.68833333333333	1	1	4	CMK_Carboplatin	FALSE	TRUE	FALSE	FALSE
AIDA	chr1_222883011, chr1_222901788	E2F7, E2F8, FOXO1, MYBL1, MYBL2, NFAT5, ZNF384	11	8	10	0.586206896551724	0.666666666666667	0.229476070295235	0.329387467272492	0.25	0	0.3125	5.57	1	0.727272727272727	19	CMK_Carboplatin	TRUE	TRUE	TRUE	FALSE
AJ009632.3	chr21_16254421	GTF2I, MAZ	3	3	1	0.518987341772152	0.428571428571429	0.500045100574281	0.404761904761905	0.75	0	0.333333333333333	0	1	1	6	CMK_Carboplatin	TRUE	FALSE	FALSE	FALSE
AJUBA	NA	NA	1	1	2	0.0815811606391926	0.1	0.0815811606391926	0.1	0	1	1	0.181666666666667	1	1	2	CMK_Carboplatin	FALSE	FALSE	FALSE	FALSE
AKAP10	NA	NA	1	2	2	0.118110236220472	0.0909090909090909	0.106605550386893	0.06158357771261	0	0	0.333333333333333	13.995	1	0.5	3	CMK_Carboplatin	FALSE	TRUE	FALSE	FALSE
AKAP12	NA	NA	2	2	2	0.23448275862069	0.153846153846154	0.147707329131133	0.136923076923077	0	1	0.75	0.11	1	1	4	CMK_Carboplatin	FALSE	FALSE	FALSE	FALSE
AKAP13	NA	NA	0	1	0	0.4	0.5	0.4	0.5	1	0	0.5	9.83833333333333	NA	0	1	CMK_Carboplatin	FALSE	TRUE	FALSE	FALSE
AKAP2	chr9_112885343	FOXC1, FOXJ2, NFIL3, TBP, TEF	1	0	1	0.338888888888889	0.393939393939394	0.338888888888889	0.393939393939394	1	0	0	25.4883333333333	NA	0	1	CMK_Carboplatin	TRUE	TRUE	TRUE	FALSE
AKAP4	NA	NA	4	5	3	0.129411764705882	0.333333333333333	0.0753441802252816	0.166666666666667	0	0	0.2	0	1	0.8	9	CMK_Carboplatin	FALSE	FALSE	FALSE	FALSE
AKAP5	chr14_64827903, chr14_64903462, chr14_64922082, chr14_64953421	ATF5, FOXA1, FOXC1, FOXJ2, FOXJ3, FOXO1, FOXO3, GATA2, IRF1, IRF2, IRF3, IRF7, IRF9, NFATC1, NR1H2, NR2F6, NR3C1, RXRA, SIX5, SPI1, TCF7L1, TCF7L2	22	28	34	0.478260869565217	0.538461538461538	0.314410939970674	0.309893239130995	0.602409638554217	0	0.0666666666666667	0.441666666666667	0.954545454545455	0.724137931034483	50	CMK_Carboplatin	TRUE	TRUE	TRUE	FALSE
AKAP7	NA	NA	6	5	5	0.432835820895522	0.333333333333333	0.132971076734813	0.224401314312216	0.0833333333333333	0	0.111111111111111	0.268333333333333	0.8	0.571428571428571	11	CMK_Carboplatin	FALSE	TRUE	FALSE	FALSE
AKAP9	NA	NA	0	1	1	0.128933628110447	0	0.128933628110447	0	0	0	0.5	4.37	NA	0	1	CMK_Carboplatin	FALSE	TRUE	FALSE	FALSE
AKR1A1	NA	NA	2	2	2	0.0301441677588467	0.113636363636364	0.0194756066976779	0.0814083457526081	0	1	0.5	6	1	1	4	CMK_Carboplatin	FALSE	TRUE	FALSE	FALSE
AKR1B10	NA	NA	1	1	0	0.0451612903225807	0.0967741935483871	0.0451612903225807	0.0967741935483871	0	0	0	0	1	1	2	CMK_Carboplatin	FALSE	FALSE	FALSE	FALSE
AKR1E2	NA	NA	0	1	0	0.0896309314586995	0.0909090909090909	0.0896309314586995	0.0909090909090909	0	1	1	1.22166666666667	NA	0	1	CMK_Carboplatin	FALSE	TRUE	FALSE	FALSE
AKR7A2	NA	NA	1	1	1	0.0534351145038168	0.133333333333333	0.0534351145038168	0.133333333333333	0	1	1	4.46833333333333	1	1	2	CMK_Carboplatin	FALSE	TRUE	FALSE	FALSE
AKT3	chr1_243874901, chr1_243995640, chr1_244003446, chr1_244012328, chr1_244014563	AHR, HINFP, IRF7, MSX2, MTF1, SHOX2, SOX21, SOX4, SOX7, SPI1, STAT3	16	27	11	0.644444444444444	0.692307692307692	0.323845930111127	0.373786666257222	0.426229508196721	0	0.107142857142857	0.28	0.9375	0.535714285714286	43	CMK_Carboplatin	TRUE	TRUE	TRUE	FALSE
AL035610.2	NA	NA	0	3	0	0.314285714285714	0.428571428571429	0.178535891968728	0.228174603174603	0.5	0	0.666666666666667	0	NA	0	3	CMK_Carboplatin	FALSE	FALSE	FALSE	FALSE
ALAD	NA	NA	4	4	6	0.314285714285714	0.428571428571429	0.151818189197876	0.222931765675179	0.0714285714285714	0	0.428571428571429	34.79	1	1	8	CMK_Carboplatin	FALSE	TRUE	FALSE	FALSE
ALAS1	chr3_52188822, chr3_52220483	ATF4, CEBPB, CEBPD, CEBPG, DDIT3, DLX1, EP300, HOXA1, HOXA3, POU6F1, POU6F2	6	5	5	0.747368421052632	0.8	0.538556906186361	0.592663586413586	0.875	1	0.625	26.6566666666667	1	0.833333333333333	11	CMK_Carboplatin	TRUE	TRUE	TRUE	FALSE
ALDH18A1	NA	NA	1	0	2	0.0432160804020101	0.123287671232877	0.0432160804020101	0.123287671232877	0	0	0	6.26333333333333	NA	0	1	CMK_Carboplatin	FALSE	TRUE	FALSE	FALSE
ALDH1A1	NA	NA	0	2	0	0.0828877005347594	0.111111111111111	0.0799053887289181	0.105555555555556	0	1	1	7.43166666666667	NA	0	2	CMK_Carboplatin	FALSE	TRUE	FALSE	FALSE
ALDH3B1	NA	NA	1	1	3	0.394957983193277	0.5	0.394957983193277	0.5	1	1	1	0.676666666666667	1	1	2	CMK_Carboplatin	FALSE	TRUE	FALSE	FALSE
ALDH7A1	NA	NA	1	1	1	0.0530303030303031	0.217391304347826	0.0530303030303031	0.217391304347826	0	0	0	8.52833333333333	1	1	2	CMK_Carboplatin	FALSE	TRUE	FALSE	FALSE
ALDH9A1	chr1_165877339	FOXJ3, TBP	31	42	23	0.586206896551724	0.666666666666667	0.199748133337089	0.196437709527381	0.101694915254237	0	0.222222222222222	2.755	0.935483870967742	0.659090909090909	73	CMK_Carboplatin	TRUE	TRUE	TRUE	FALSE
ALG1	NA	NA	2	1	2	0.125786163522013	0.181818181818182	0.0822006120616545	0.0977489177489178	0	0	0.666666666666667	1.955	1	0.5	3	CMK_Carboplatin	FALSE	TRUE	FALSE	FALSE
ALG14	chr1_95699829	GFI1B, YY1	2	2	2	0.73262680662441	0.666666666666667	0.336929472261045	0.184761904761905	0.08	0	0.666666666666667	1.57166666666667	1	1	4	CMK_Carboplatin	TRUE	TRUE	TRUE	FALSE
ALG2	NA	NA	1	1	0	0.0438169425511198	0.123287671232877	0.0438169425511198	0.123287671232877	0	0	0	2.615	1	1	2	CMK_Carboplatin	FALSE	TRUE	FALSE	FALSE
ALG3	NA	NA	1	2	1	0.180156657963446	0.2	0.149141871438448	0.16	0	0	0.333333333333333	57.2316666666667	1	0.5	3	CMK_Carboplatin	FALSE	TRUE	FALSE	FALSE
ALG8	NA	NA	6	10	9	0.73262680662441	0.6	0.125798020168705	0.190037011698622	0.0833333333333333	0	0.230769230769231	39.775	1	0.6	16	CMK_Carboplatin	FALSE	TRUE	FALSE	FALSE
ALG9	NA	NA	3	3	4	0.128933628110447	0.125	0.0429778760368158	0.0833333333333333	0	1	0.75	50.4883333333333	1	1	6	CMK_Carboplatin	FALSE	TRUE	FALSE	FALSE
ALK	chr2_30129384, chr2_30170845	EGR1, MEF2C, PRDM4, RUNX1, SPI1	23	27	15	0.510204081632653	0.6	0.185661666403824	0.236888277464638	0.222222222222222	0	0.032258064516129	0	0.956521739130435	0.785714285714286	50	CMK_Carboplatin	TRUE	FALSE	FALSE	FALSE
ALKBH2	NA	NA	1	2	2	0.0145985401459853	0.134328358208955	0.0145985401459853	0.134328358208955	0	1	0.5	1.385	1	0.5	3	CMK_Carboplatin	FALSE	TRUE	FALSE	FALSE
ALKBH6	NA	NA	2	1	3	0.0432160804020101	0.142857142857143	0.0376679973744526	0.119373776908023	0	0	0.333333333333333	2.45166666666667	1	0.5	3	CMK_Carboplatin	FALSE	TRUE	FALSE	FALSE
ALKBH8	NA	NA	1	1	0	0.0296127562642369	0.0810810810810811	0.0296127562642369	0.0810810810810811	0	0	0	0.295	1	1	2	CMK_Carboplatin	FALSE	TRUE	FALSE	FALSE
ALS2	NA	NA	0	1	0	0.263157894736842	0.142857142857143	0.263157894736842	0.142857142857143	0	1	1	9.055	NA	0	1	CMK_Carboplatin	FALSE	TRUE	FALSE	FALSE
AMD1	chr6_111196037, chr6_111279846	E2F1, PRDM1, ZNF282	7	7	7	0.590843810070925	0.5	0.360105609938793	0.356835637480799	0.4	0	0.4	16.7166666666667	0.857142857142857	0.75	14	CMK_Carboplatin	TRUE	TRUE	TRUE	FALSE
AMHR2	chr12_53715379	SPI1	1	1	0	0.432835820895522	0.333333333333333	0.432835820895522	0.333333333333333	1	1	1	4.35333333333333	1	1	2	CMK_Carboplatin	TRUE	TRUE	TRUE	FALSE
AMMECR1L	NA	NA	0	1	0	0.312883435582822	0.2	0.312883435582822	0.2	0	1	1	1.34666666666667	NA	0	1	CMK_Carboplatin	FALSE	TRUE	FALSE	FALSE
AMN	NA	NA	2	2	3	0.36	0.2	0.171640466029208	0.153512132822478	0	0	0.666666666666667	0.121666666666667	1	1	4	CMK_Carboplatin	FALSE	FALSE	FALSE	FALSE
AMN1	NA	NA	3	3	2	0.216630196936543	0.285714285714286	0.216630196936543	0.285714285714286	0	1	1	0.373333333333333	1	1	6	CMK_Carboplatin	FALSE	TRUE	FALSE	FALSE
ANAPC13	NA	NA	7	8	5	0.155492154065621	0.101123595505618	0.0588950409826156	0.0726438542730678	0	0	0.111111111111111	10.7783333333333	0.857142857142857	0.666666666666667	15	CMK_Carboplatin	FALSE	TRUE	FALSE	FALSE
ANAPC15	chr11_72145720	ATF3, ATF4, CEBPB, CEBPD, CREB1, DDIT3, FOXG1, FOXK1, TOPORS	2	2	3	0.314285714285714	0.428571428571429	0.314285714285714	0.428571428571429	1	0	0.666666666666667	30.8483333333333	1	1	4	CMK_Carboplatin	TRUE	TRUE	TRUE	FALSE
ANAPC2	NA	NA	1	0	3	0.146292585170341	0.0454545454545455	0.126009409534841	0.0225589225589226	0	0	0	3.38333333333333	NA	0	1	CMK_Carboplatin	FALSE	TRUE	FALSE	FALSE
ANG	NA	NA	2	2	1	0.0414269275028769	0.125	0.0414269275028769	0.125	0	1	1	0.221666666666667	1	1	4	CMK_Carboplatin	FALSE	TRUE	FALSE	FALSE
ANGEL2	NA	NA	2	4	3	0.189393939393939	0.333333333333333	0.113293669953934	0.174242424242424	0	0	0.4	3.94833333333333	1	0.5	6	CMK_Carboplatin	FALSE	TRUE	FALSE	FALSE
ANGPT1	NA	NA	2	2	1	0.314814814814815	0.111111111111111	0.314814814814815	0.111111111111111	0	1	0.333333333333333	1.38166666666667	1	1	4	CMK_Carboplatin	FALSE	TRUE	FALSE	FALSE
ANGPT2	NA	NA	1	1	1	0.293478260869565	0.0666666666666667	0.293478260869565	0.0666666666666667	0	1	1	0.9	1	1	2	CMK_Carboplatin	FALSE	TRUE	FALSE	FALSE
ANGPT4	NA	NA	1	1	2	0.116279069767442	0.2	0.0966010733452594	0.1	0	0	0.5	0	1	1	2	CMK_Carboplatin	FALSE	FALSE	FALSE	FALSE
ANGPTL4	NA	NA	10	9	13	0.73262680662441	0.666666666666667	0.136147932977868	0.269029245070531	0.0833333333333333	0	0.428571428571429	0.108333333333333	1	0.9	19	CMK_Carboplatin	FALSE	FALSE	FALSE	FALSE
ANGPTL7	NA	NA	1	2	2	0.225806451612903	0.333333333333333	0.112903225806452	0.229166666666667	0	0	0.333333333333333	0.978333333333333	1	0.5	3	CMK_Carboplatin	FALSE	TRUE	FALSE	FALSE
ANK3	chr10_62166144	ETV6, SRF, TAL1	2	2	2	0.510204081632653	0.6	0.392471226000945	0.493650793650794	0.75	0	0	0.41	1	1	4	CMK_Carboplatin	TRUE	TRUE	TRUE	FALSE
ANKAR	NA	NA	1	1	1	0.0344827586206896	0.0909090909090909	0.0344827586206896	0.0909090909090909	0	1	1	0.388333333333333	1	1	2	CMK_Carboplatin	FALSE	TRUE	FALSE	FALSE
ANKDD1B	NA	NA	1	1	1	0.0372670807453416	0.172413793103448	0.0372670807453416	0.172413793103448	0	0	0	0.00333333333333333	1	1	2	CMK_Carboplatin	FALSE	FALSE	FALSE	FALSE
ANKRD10	chr13_111551402	NR3C1, SP2, TAF1, YY1, YY2	7	7	6	0.72093023255814	0.777777777777778	0.580912889610403	0.587385471122495	0.764705882352941	0	0.25	8.33666666666667	1	1	14	CMK_Carboplatin	TRUE	TRUE	TRUE	FALSE
ANKRD10-IT1	NA	NA	3	3	3	0.0975609756097561	0.169230769230769	0.0348338188435527	0.105099394987035	0	0	0.666666666666667	0.413333333333333	1	1	6	CMK_Carboplatin	FALSE	TRUE	FALSE	FALSE
ANKRD12	NA	NA	3	4	4	0.4	0.5	0.192018048774633	0.248930026298149	0.0909090909090909	0	0.166666666666667	2.29833333333333	1	0.75	7	CMK_Carboplatin	FALSE	TRUE	FALSE	FALSE
ANKRD28	NA	NA	2	4	2	0.144329896907216	0.263157894736842	0.0628363031606755	0.11070944192088	0	0	0.25	4.83833333333333	1	0.5	6	CMK_Carboplatin	FALSE	TRUE	FALSE	FALSE
ANKRD33	NA	NA	1	1	1	0.122641509433962	0	0.122641509433962	0	0	1	1	0.0983333333333333	1	1	2	CMK_Carboplatin	FALSE	FALSE	FALSE	FALSE
ANKRD34A	chr1_145548981	ZBTB33	3	5	3	0.586206896551724	0.666666666666667	0.374240190651548	0.471359691417551	0.6	1	0.666666666666667	0.13	1	0.6	8	CMK_Carboplatin	TRUE	FALSE	FALSE	FALSE
ANKRD37	NA	NA	1	1	2	0.443218376980667	0.333333333333333	0.244942521823667	0.259259259259259	0	0	0.5	0.075	1	1	2	CMK_Carboplatin	FALSE	FALSE	FALSE	FALSE
ANKRD42	chr11_82612887	RBPJ, ZNF143	7	5	7	0.4	0.5	0.227169292323081	0.341269841269841	0.333333333333333	0	0.428571428571429	0.873333333333333	1	0.714285714285714	12	CMK_Carboplatin	TRUE	TRUE	TRUE	FALSE
ANKRD45	NA	NA	2	2	2	0.185944363103953	0.0181818181818182	0.185944363103953	0.0181818181818182	0	1	1	0.0166666666666667	1	1	4	CMK_Carboplatin	FALSE	FALSE	FALSE	FALSE
ANKRD46	NA	NA	2	2	2	0.179190751445087	0.25	0.160648089972355	0.221994535519126	0	0	0.5	2.59833333333333	1	1	4	CMK_Carboplatin	FALSE	TRUE	FALSE	FALSE
ANKRD49	NA	NA	0	1	1	0.121951219512195	0.25	0.101626016260163	0.229166666666667	0	1	1	1.47166666666667	NA	0	1	CMK_Carboplatin	FALSE	TRUE	FALSE	FALSE
ANKRD52	NA	NA	1	1	2	0.0138445154419595	0.130434782608696	0.0138445154419595	0.130434782608696	0	1	0.5	17.4116666666667	1	1	2	CMK_Carboplatin	FALSE	TRUE	FALSE	FALSE
ANKRD6	NA	NA	2	3	2	0.102702702702703	0.222222222222222	0.0836633917501921	0.169424743892829	0	0	0.5	1.03	1	0.666666666666667	5	CMK_Carboplatin	FALSE	TRUE	FALSE	FALSE
ANKRD60	NA	NA	8	4	11	0.345454545454546	0.454545454545455	0.109255643127408	0.152599951377125	0.0625	0	0.133333333333333	0	0.75	0.333333333333333	12	CMK_Carboplatin	FALSE	FALSE	FALSE	FALSE
ANKRD7	NA	NA	1	1	0	0.244186046511628	0.2	0.244186046511628	0.2	0	0	0	0	1	1	2	CMK_Carboplatin	FALSE	FALSE	FALSE	FALSE
ANKRD9	NA	NA	1	1	3	0.119716338527573	0.222222222222222	0.0986931207200972	0.111111111111111	0	0	0.333333333333333	0.25	1	1	2	CMK_Carboplatin	FALSE	TRUE	FALSE	FALSE
ANKS1B	NA	NA	2	1	1	0.443218376980667	0.333333333333333	0.333758721200614	0.222222222222222	0	0	0.333333333333333	0.0716666666666667	1	0.5	3	CMK_Carboplatin	FALSE	FALSE	FALSE	FALSE
ANO10	NA	NA	4	4	3	0.225806451612903	0.333333333333333	0.15136476426799	0.266666666666667	0	1	0.5	4.76166666666667	1	1	8	CMK_Carboplatin	FALSE	TRUE	FALSE	FALSE
ANO6	NA	NA	5	8	0	0.124260355029586	0.125	0.0371379632513236	0.09375	0	0	0	6.68666666666667	1	0.625	13	CMK_Carboplatin	FALSE	TRUE	FALSE	FALSE
ANO8	chr19_17513304	FOXP1	3	3	7	0.629268292682927	0.4	0.157434910872225	0.160170323365545	0.166666666666667	0	0.5	2.47333333333333	1	1	6	CMK_Carboplatin	TRUE	TRUE	TRUE	FALSE
ANO9	NA	NA	1	0	3	0.324376199616123	0.2	0.29603280440496	0.15625	0	0	0.333333333333333	0.433333333333333	NA	0	1	CMK_Carboplatin	FALSE	TRUE	FALSE	FALSE
ANP32C	NA	NA	1	1	1	0.0981535471331389	0.222222222222222	0.0981535471331389	0.222222222222222	0	0	0	0.543333333333333	1	1	2	CMK_Carboplatin	FALSE	TRUE	FALSE	FALSE
ANXA2R	NA	NA	2	2	1	0.0206896551724138	0.142857142857143	0.0206896551724138	0.142857142857143	0	0	0.5	0.176666666666667	1	1	4	CMK_Carboplatin	FALSE	FALSE	FALSE	FALSE
ANXA4	NA	NA	3	4	2	0.0477064220183486	0.0769230769230769	0.0379142609789669	0.0664335664335664	0	0	0.5	0.918333333333333	0.666666666666667	0.4	7	CMK_Carboplatin	FALSE	TRUE	FALSE	TRUE
ANXA7	NA	NA	1	1	2	0.0769230769230769	0.2	0.0769230769230769	0.2	0	1	1	7.31166666666667	1	1	2	CMK_Carboplatin	FALSE	TRUE	FALSE	FALSE
AOC2	NA	NA	2	2	4	0.00452034153691613	0.125	0.00452034153691613	0.125	0	0	0.6	0.228333333333333	1	1	4	CMK_Carboplatin	FALSE	TRUE	FALSE	FALSE
AOX1	NA	NA	1	1	2	0	0.125	0	0.125	0	0	0	0	1	1	2	CMK_Carboplatin	FALSE	FALSE	FALSE	FALSE
AP000282.3	NA	NA	2	2	2	0.0438169425511198	0.0930232558139535	0.0397401403197824	0.0870521684475173	0	0	0	0	1	1	4	CMK_Carboplatin	FALSE	FALSE	FALSE	FALSE
AP000289.6	chr21_34322793	KLF1, KLF5, SP1, TBP	9	8	9	0.464912280701754	0.578947368421053	0.261227879356914	0.341829662920549	0.578947368421053	0	0.133333333333333	0	0.75	0.545454545454545	17	CMK_Carboplatin	TRUE	FALSE	FALSE	FALSE
AP000662.4	NA	NA	2	2	1	0.106194690265487	0.2	0.106194690265487	0.2	0	1	0.5	0	1	1	4	CMK_Carboplatin	FALSE	FALSE	FALSE	FALSE
AP000688.14	NA	NA	2	2	2	0.128440366972477	0.2	0.100371845668157	0.191044776119403	0	1	0.5	0	1	1	4	CMK_Carboplatin	FALSE	FALSE	FALSE	FALSE
AP000855.4	NA	NA	0	1	0	0.065651760228354	0.0571428571428571	0.065651760228354	0.0571428571428571	0	1	1	0	NA	0	1	CMK_Carboplatin	FALSE	FALSE	FALSE	FALSE
AP001171.1	chr21_21461167, chr21_21615400, chr21_21617955	BBX, CUX1, FOXA1, PBX1, PBX2, SIX5, ZNF232, ZNF784	17	21	8	0.510204081632653	0.6	0.220888411993195	0.268469899407104	0.24	0	0.25	0.896666666666667	0.705882352941177	0.461538461538462	38	CMK_Carboplatin	TRUE	TRUE	TRUE	TRUE
AP001432.14	chr21_38603078, chr21_38759743	BCL6B, FOXO1, FOXO4, IRF3, KLF1, SOX4	13	18	15	0.676592326097207	0.6	0.239299449419834	0.313312379437189	0.138211382113821	0	0.416666666666667	0.231666666666667	1	0.722222222222222	31	CMK_Carboplatin	TRUE	TRUE	TRUE	FALSE
AP001604.3	NA	NA	10	7	6	0.443218376980667	0.333333333333333	0.178550252660551	0.198299049232731	0	0	0	0	0.714285714285714	0.416666666666667	17	CMK_Carboplatin	FALSE	FALSE	FALSE	FALSE
AP001626.1	NA	NA	18	13	15	0.4	0.5	0.206091336308019	0.27459198399804	0.0816326530612245	0	0.285714285714286	0	0.923076923076923	0.631578947368421	31	CMK_Carboplatin	FALSE	FALSE	FALSE	FALSE
AP001628.7	NA	NA	1	1	1	0.01139896373057	0.125	0.01139896373057	0.125	0	1	1	0	1	1	2	CMK_Carboplatin	FALSE	FALSE	FALSE	FALSE
AP003774.4	chr11_64410978	GTF2I	5	6	12	0.345454545454546	0.454545454545455	0.168900589345923	0.23991272858774	0.103448275862069	0	0.285714285714286	0.045	0.8	0.571428571428571	11	CMK_Carboplatin	TRUE	FALSE	FALSE	FALSE
AP003774.6	chr11_64135907	ZBTB7A	2	1	5	0.518987341772152	0.333333333333333	0.158181101919045	0.162631381381381	0.25	0	0.4	0	1	0.5	3	CMK_Carboplatin	TRUE	FALSE	FALSE	FALSE
AP1AR	NA	NA	1	1	1	0.128933628110447	0	0.128933628110447	0	0	1	1	0.678333333333333	1	1	2	CMK_Carboplatin	FALSE	TRUE	FALSE	FALSE
AP1B1	NA	NA	1	1	3	0.213114754098361	0.333333333333333	0.202976747239042	0.323089046493302	0	0	0.333333333333333	32.0783333333333	1	1	2	CMK_Carboplatin	FALSE	TRUE	FALSE	FALSE
AP1G2	NA	NA	1	1	1	0.00900900900900896	0.125	0.00900900900900896	0.125	0	1	1	42.825	1	1	2	CMK_Carboplatin	FALSE	TRUE	FALSE	FALSE
AP1M2	NA	NA	6	6	4	0.190926275992439	0.272727272727273	0.100888896678474	0.113725276096587	0	0	0.571428571428571	0.01	0.833333333333333	0.714285714285714	12	CMK_Carboplatin	FALSE	FALSE	FALSE	FALSE
AP2B1	NA	NA	1	1	1	0.128933628110447	0	0.128933628110447	0	0	0	0	50.9266666666667	1	1	2	CMK_Carboplatin	FALSE	TRUE	FALSE	FALSE
AP3B1	NA	NA	2	2	2	0.104838709677419	0.0731707317073171	0.0937416688882965	0.0538267451640034	0	0	0.5	4.21166666666667	1	1	4	CMK_Carboplatin	FALSE	TRUE	FALSE	FALSE
AP3B2	NA	NA	1	1	1	0.217391304347826	0.333333333333333	0.217391304347826	0.333333333333333	0	0	0	0.00833333333333333	1	1	2	CMK_Carboplatin	FALSE	FALSE	FALSE	FALSE
AP3M2	NA	NA	1	1	1	0.0212765957446809	0.111111111111111	0.0212765957446809	0.111111111111111	0	0	0	2.71	1	1	2	CMK_Carboplatin	FALSE	TRUE	FALSE	FALSE
AP3S2	NA	NA	0	1	0	0.0868686868686869	0.170731707317073	0.0868686868686869	0.170731707317073	0	1	1	1.42	NA	0	1	CMK_Carboplatin	FALSE	TRUE	FALSE	FALSE
AP4E1	NA	NA	1	2	0	0.217391304347826	0.333333333333333	0.11904047976012	0.205128205128205	0	1	1	0.696666666666667	1	0.5	3	CMK_Carboplatin	FALSE	TRUE	FALSE	FALSE
AP5S1	chr20_3789156, chr20_3803596	SMC3, ZBTB7A	4	3	6	0.434343434343434	0.333333333333333	0.206074525960419	0.244585687382298	0.333333333333333	1	0.285714285714286	1.89	0.666666666666667	0.4	7	CMK_Carboplatin	TRUE	TRUE	TRUE	TRUE
APBB2	NA	NA	1	1	2	0.088135593220339	0.111111111111111	0.0474589870274083	0.0719070133963751	0	0	0.333333333333333	0.351666666666667	1	1	2	CMK_Carboplatin	FALSE	TRUE	FALSE	FALSE
APC	chr5_112062482, chr5_112069000, chr5_112197132	EP300, NKX3-1, NR4A1, NR4A2, SPIB, WT1, ZBTB7A, ZNF784	9	9	8	0.510204081632653	0.6	0.367071877522837	0.438095451758125	0.652173913043478	1	0.384615384615385	5.64666666666667	1	1	18	CMK_Carboplatin	TRUE	TRUE	TRUE	FALSE
APCDD1L-AS1	NA	NA	1	1	0	0.309090909090909	0.2	0.309090909090909	0.2	0	0	0	0	1	1	2	CMK_Carboplatin	FALSE	FALSE	FALSE	FALSE
APCS	NA	NA	1	2	2	0.312883435582822	0.2	0.243654779952758	0.164502164502165	0	0	0	0	1	0.5	3	CMK_Carboplatin	FALSE	FALSE	FALSE	FALSE
APEX1	NA	NA	2	3	2	0.174193548387097	0.0909090909090909	0.174193548387097	0.0909090909090909	0	0	0.666666666666667	276.665	1	0.666666666666667	5	CMK_Carboplatin	FALSE	TRUE	FALSE	FALSE
APLNR	NA	NA	1	1	2	0.0586510263929619	0.137254901960784	0.0293255131964809	0.131127450980392	0	1	0.333333333333333	0.17	1	1	2	CMK_Carboplatin	FALSE	FALSE	FALSE	FALSE
APLP1	NA	NA	3	2	4	0.309090909090909	0.333333333333333	0.210285158195397	0.313960113960114	0	1	0.6	4.54333333333333	1	0.666666666666667	5	CMK_Carboplatin	FALSE	TRUE	FALSE	FALSE
APMAP	chr20_25176517	EGR1, EGR3, KLF16, KLF7, MBD2, REST, RXRA, SETDB1, SP3, SP4, WT1, ZBTB7A	1	1	1	0.287128712871287	0.4	0.287128712871287	0.4	1	1	1	2.37833333333333	1	1	2	CMK_Carboplatin	TRUE	TRUE	TRUE	FALSE
APOA1	NA	NA	4	4	4	0.510204081632653	0.6	0.510204081632653	0.6	1	1	1	0.01	1	1	8	CMK_Carboplatin	FALSE	FALSE	FALSE	FALSE
APOA2	chr1_161188649, chr1_161244424, chr1_161265615, chr1_161329206, chr1_161334275, chr1_161337604, chr1_161344741, chr1_161345518, chr1_161348992	BCL11A, BCL3, CEBPG, ELF1, ELK1, EP300, ETS1, FOXA1, FOXA2, FOXC1, FOXG1, FOXJ2, FOXJ3, FOXK1, FOXO1, FOXO3, FOXO4, FOXP1, FOXP2, FOXP3, GABPA, HDAC2, IRF1, IRF2, LEF1, NR2F1, NR2F6, NRF1, PRDM1, RARA, RARG, REST, RXRA, RXRB, SIN3A, SOX7, SP1, SPI1, STAT1, TAL1, TBX1, TBX15, TCF12, TCF7, THAP1, ZBTB18	34	37	30	0.586206896551724	0.666666666666667	0.476800525255818	0.533601735012582	0.774566473988439	0	0.38	0.0366666666666667	0.882352941176471	0.731707317073171	71	CMK_Carboplatin	TRUE	FALSE	FALSE	FALSE
APOA4	chr11_117103480	CTCF, IRF1, KLF16, KLF5, KLF7, SP1, SP3, SP4, TBP, WT1, ZBTB7A	4	3	4	0.4	0.5	0.4	0.5	1	1	1	0	1	0.75	7	CMK_Carboplatin	TRUE	FALSE	FALSE	FALSE
APOBEC2	NA	NA	1	1	1	0.18232044198895	0.142857142857143	0.18232044198895	0.142857142857143	0	1	1	0.0483333333333333	1	1	2	CMK_Carboplatin	FALSE	FALSE	FALSE	FALSE
APOBEC4	chr1_183645768, chr1_183895435, chr1_183903789	FOXO1, NR1D1, RFX5, TAL1, ZBTB3	31	44	19	0.73262680662441	0.666666666666667	0.227618136773863	0.242683694436002	0.246575342465753	1	0.294117647058824	0	0.967741935483871	0.666666666666667	75	CMK_Carboplatin	TRUE	FALSE	FALSE	FALSE
APOBR	chr16_28517905	SPI1, STAT3	1	1	1	0.460674157303371	0.555555555555556	0.460674157303371	0.555555555555556	1	0	0	1.17666666666667	1	1	2	CMK_Carboplatin	TRUE	TRUE	TRUE	FALSE
APOC2	NA	NA	1	1	1	0.0132916340891321	0.105882352941176	0.0132916340891321	0.105882352941176	0	1	1	274.391666666667	1	1	2	CMK_Carboplatin	FALSE	TRUE	FALSE	FALSE
APOC3	NA	NA	2	1	5	0.0245901639344263	0.172413793103448	0.0245901639344263	0.172413793103448	0	0	0.8	0	1	0.5	3	CMK_Carboplatin	FALSE	FALSE	FALSE	FALSE
APOE	NA	NA	1	1	1	0.0645161290322581	0.194805194805195	0.0645161290322581	0.194805194805195	0	1	1	13.1766666666667	1	1	2	CMK_Carboplatin	FALSE	TRUE	FALSE	FALSE
APOH	NA	NA	1	0	0	0.179190751445087	0.375	0.179190751445087	0.375	0	0	0	0	NA	0	1	CMK_Carboplatin	FALSE	FALSE	FALSE	FALSE
APOL3	NA	NA	1	1	1	0.0900163666121113	0.0638297872340425	0.0900163666121113	0.0638297872340425	0	1	1	0.0533333333333333	1	1	2	CMK_Carboplatin	FALSE	FALSE	FALSE	FALSE
APOLD1	NA	NA	1	2	1	0.213114754098361	0.333333333333333	0.189435336976321	0.309116809116809	0	1	0.5	0.0466666666666667	1	0.5	3	CMK_Carboplatin	FALSE	FALSE	FALSE	FALSE
APOO	NA	NA	2	2	2	0.125	0.2	0.125	0.2	0	0	0.333333333333333	5.18333333333333	1	1	4	CMK_Carboplatin	FALSE	TRUE	FALSE	FALSE
APTR	NA	NA	1	2	0	0.125256673511294	0.142857142857143	0.06947765182414	0.0925553319919517	0	0	0	-1	1	0.5	3	CMK_Carboplatin	FALSE	FALSE	FALSE	FALSE
APTX	NA	NA	2	3	2	0.000518941359626363	0.115789473684211	0.000518941359626363	0.115789473684211	0	1	1	1.59	1	0.666666666666667	5	CMK_Carboplatin	FALSE	TRUE	FALSE	FALSE
AQP1	NA	NA	1	1	1	0.04	0.272727272727273	0.04	0.272727272727273	0	1	1	1.115	1	1	2	CMK_Carboplatin	FALSE	TRUE	FALSE	FALSE
AQP10	NA	NA	2	4	4	0.4	0.5	0.132369695914602	0.220172889186974	0.2	0	0.333333333333333	0.276666666666667	1	0.5	6	CMK_Carboplatin	FALSE	TRUE	FALSE	FALSE
AQP8	NA	NA	1	1	1	0	0.125	0	0.125	0	1	1	0	1	1	2	CMK_Carboplatin	FALSE	FALSE	FALSE	FALSE
ARAP1	NA	NA	3	2	2	0.241635687732342	0.12	0.212537094460237	0.0941835845061652	0	0	0.333333333333333	6.43	1	0.666666666666667	5	CMK_Carboplatin	FALSE	TRUE	FALSE	FALSE
ARAP2	chr4_36330370	HOXA5, SOX18, SOX4	2	4	3	0.4	0.5	0.341003086419753	0.412919254658385	0.8	0	0	1.06	1	0.5	6	CMK_Carboplatin	TRUE	TRUE	TRUE	FALSE
ARAP3	NA	NA	1	1	1	0.177718832891247	0.1875	0.177718832891247	0.1875	0	0	0	0.89	1	1	2	CMK_Carboplatin	FALSE	TRUE	FALSE	FALSE
ARCN1	NA	NA	3	3	2	0.00575815738963532	0.116279069767442	0.00575815738963532	0.116279069767442	0	0	0.666666666666667	41.04	1	1	6	CMK_Carboplatin	FALSE	TRUE	FALSE	FALSE
ARF6	NA	NA	1	1	1	0.0495412844036697	0.0869565217391304	0.0495412844036697	0.0869565217391304	0	0	0	17.16	1	1	2	CMK_Carboplatin	FALSE	TRUE	FALSE	FALSE
ARFGEF2	NA	NA	5	6	3	0.263157894736842	0.192982456140351	0.0952964789835816	0.120794334570009	0	0	0.222222222222222	1.90833333333333	0.6	0.375	11	CMK_Carboplatin	FALSE	TRUE	FALSE	TRUE
ARFIP1	NA	NA	2	2	2	0.590843810070925	0.5	0.590843810070925	0.5	1	1	0.5	3.23	1	1	4	CMK_Carboplatin	FALSE	TRUE	FALSE	FALSE
ARG1	NA	NA	2	3	1	0.220657276995305	0.3	0.159926670887733	0.274415584415584	0	0	0.25	0.0216666666666667	0.5	0.25	5	CMK_Carboplatin	FALSE	FALSE	FALSE	FALSE
ARG2	NA	NA	1	1	1	0.0654761904761905	0.125	0.0327380952380952	0.0958333333333333	0	1	1	0.863333333333333	1	1	2	CMK_Carboplatin	FALSE	TRUE	FALSE	FALSE
ARHGAP15	NA	NA	1	1	0	0.0136986301369863	0.142857142857143	0.0136986301369863	0.142857142857143	0	1	1	4.03	1	1	2	CMK_Carboplatin	FALSE	TRUE	FALSE	FALSE
ARHGAP19	NA	NA	2	2	0	0.108695652173913	0.142857142857143	0.105060315609169	0.0714285714285714	0	0	0.5	3.945	1	1	4	CMK_Carboplatin	FALSE	TRUE	FALSE	FALSE
ARHGAP20	NA	NA	8	8	5	0.217391304347826	0.407407407407407	0.186623380769742	0.329962821808777	0	0	0.333333333333333	0.0516666666666667	1	1	16	CMK_Carboplatin	FALSE	FALSE	FALSE	FALSE
ARHGAP21	NA	NA	1	1	1	0.460674157303371	0.555555555555556	0.460674157303371	0.555555555555556	1	1	1	30.1283333333333	1	1	2	CMK_Carboplatin	FALSE	TRUE	FALSE	FALSE
ARHGAP22	NA	NA	4	5	4	0.244186046511628	0.352941176470588	0.17294870463988	0.106114551083591	0	0	0.333333333333333	1.275	1	0.8	9	CMK_Carboplatin	FALSE	TRUE	FALSE	FALSE
ARHGAP24	NA	NA	2	2	1	0.345454545454546	0.4	0.194082459066766	0.231238095238095	0.2	0	0.25	6.57166666666667	0.5	0.333333333333333	4	CMK_Carboplatin	FALSE	TRUE	FALSE	TRUE
ARHGAP25	chr2_68967245, chr2_69142474, chr2_69151257	FOXC1, IRF1, IRF2, MECOM, PRDM1, RUNX1, RXRA, STAT2, TOPORS	10	17	8	0.510204081632653	0.6	0.262441643006624	0.314597604111679	0.35	0	0.304347826086957	2.85166666666667	0.8	0.421052631578947	27	CMK_Carboplatin	TRUE	TRUE	TRUE	TRUE
ARHGAP29	NA	NA	5	8	5	0.439393939393939	0.333333333333333	0.206211243011961	0.246708851458531	0.222222222222222	0	0.1	0.151666666666667	1	0.625	13	CMK_Carboplatin	FALSE	FALSE	FALSE	FALSE
ARHGAP32	NA	NA	1	5	2	0.128933628110447	0.142857142857143	0.0517059770140422	0.0837091006615412	0	0	0	0.0616666666666667	1	0.2	6	CMK_Carboplatin	FALSE	FALSE	FALSE	FALSE
ARHGAP39	chr8_145841855	GTF3C2	1	1	2	0.590843810070925	0.5	0.379865466953118	0.267857142857143	0.0714285714285714	0	0.333333333333333	0.323333333333333	1	1	2	CMK_Carboplatin	TRUE	TRUE	TRUE	FALSE
ARHGAP42	NA	NA	1	1	1	0.00521376433785193	0.125	0.00521376433785193	0.125	0	0	0	1.36666666666667	1	1	2	CMK_Carboplatin	FALSE	TRUE	FALSE	FALSE
ARHGAP5	NA	NA	2	2	2	0.263157894736842	0.333333333333333	0.263157894736842	0.333333333333333	1	1	1	2.45166666666667	1	1	4	CMK_Carboplatin	FALSE	TRUE	FALSE	FALSE
ARHGAP6	NA	NA	2	4	3	0.4	0.5	0.38129117259552	0.388888888888889	0.333333333333333	1	0.333333333333333	10.155	1	0.5	6	CMK_Carboplatin	FALSE	TRUE	FALSE	FALSE
ARHGEF1	NA	NA	1	0	1	0.054054054054054	0.126436781609195	0.054054054054054	0.126436781609195	0	1	1	33.0633333333333	NA	0	1	CMK_Carboplatin	FALSE	TRUE	FALSE	FALSE
ARHGEF11	NA	NA	1	1	2	0.196629213483146	0.272727272727273	0.162781420796797	0.136363636363636	0	0	0.5	7.375	1	1	2	CMK_Carboplatin	FALSE	TRUE	FALSE	FALSE
ARHGEF12	NA	NA	1	1	1	0.116279069767442	0	0.116279069767442	0	0	1	1	7.215	1	1	2	CMK_Carboplatin	FALSE	TRUE	FALSE	FALSE
ARHGEF3	NA	NA	3	2	4	0.0971322849213691	0.243243243243243	0.0450116728073378	0.190885002649709	0	0	0.166666666666667	1.96833333333333	1	0.666666666666667	5	CMK_Carboplatin	FALSE	TRUE	FALSE	FALSE
ARHGEF33	NA	NA	1	2	1	0.301369863013699	0.2	0.301369863013699	0.2	0	1	0.5	0.01	1	0.5	3	CMK_Carboplatin	FALSE	FALSE	FALSE	FALSE
ARHGEF39	NA	NA	2	1	2	0.116279069767442	0.0333333333333333	0.0995833851511006	0.0166666666666667	0	0	0.5	1.62833333333333	1	0.5	3	CMK_Carboplatin	FALSE	TRUE	FALSE	FALSE
ARHGEF7	chr13_111812022, chr13_111823304, chr13_111870458, chr13_111897959, chr13_111942381	FOXP1, HESX1, MECOM, PRDM1, RARA, RARG, RUNX1, RXRA, SMAD3, SMAD4, STAT3, TBX20, YY1, ZBTB18	63	74	53	0.627450980392157	0.6	0.231438841391163	0.263811214818467	0.264285714285714	0	0.0760869565217391	53.9633333333333	0.936507936507937	0.756410256410256	137	CMK_Carboplatin	TRUE	TRUE	TRUE	FALSE
ARID1A	NA	NA	1	2	1	0.4	0.333333333333333	0.343410852713178	0.25	0	1	1	92.305	1	0.5	3	CMK_Carboplatin	FALSE	TRUE	FALSE	FALSE
ARID3B	chr15_74753425	CTCF, IRF1, PLAG1, SP1, SP3, SP4, TBP, ZBTB7B	2	2	2	0.439393939393939	0.333333333333333	0.439393939393939	0.333333333333333	1	1	0.5	17.025	1	1	4	CMK_Carboplatin	TRUE	TRUE	TRUE	FALSE
ARID4A	NA	NA	0	1	0	0.0225352112676057	0.103448275862069	0.0225352112676057	0.103448275862069	0	0	0	2.35166666666667	NA	0	1	CMK_Carboplatin	FALSE	TRUE	FALSE	FALSE
ARID5B	NA	NA	2	2	2	0.443218376980667	0.333333333333333	0.162806139233808	0.200779727095517	0	0	0	2.16666666666667	1	1	4	CMK_Carboplatin	FALSE	TRUE	FALSE	FALSE
ARL2	NA	NA	1	1	2	0.111747851002865	0.2	0.111747851002865	0.2	0	1	1	22.3483333333333	1	1	2	CMK_Carboplatin	FALSE	TRUE	FALSE	FALSE
ARL8A	NA	NA	1	1	2	0.128933628110447	0.125	0.065800147388557	0.0625	0	1	1	23.1233333333333	1	1	2	CMK_Carboplatin	FALSE	TRUE	FALSE	FALSE
ARMC10	NA	NA	1	1	1	0.443218376980667	0	0.443218376980667	0	0	0	0	0.883333333333333	1	1	2	CMK_Carboplatin	FALSE	TRUE	FALSE	FALSE
ARMC12	NA	NA	4	5	5	0.363636363636364	0.25	0.300776356572813	0.215608465608466	0	0	0.5	0.01	1	0.8	9	CMK_Carboplatin	FALSE	FALSE	FALSE	FALSE
ARNTL2	NA	NA	1	2	3	0.116279069767442	0.135135135135135	0.102157593574466	0.0675675675675676	0	1	0.75	0.991666666666667	1	0.5	3	CMK_Carboplatin	FALSE	TRUE	FALSE	FALSE
ARPC4-TTLL3	NA	NA	1	1	0	0.443218376980667	0.333333333333333	0.443218376980667	0.333333333333333	0	1	1	0.155	1	1	2	CMK_Carboplatin	FALSE	FALSE	FALSE	FALSE
ARRDC4	NA	NA	1	1	1	0.0106382978723404	0.176470588235294	0.0106382978723404	0.176470588235294	0	0	0	0.753333333333333	1	1	2	CMK_Carboplatin	FALSE	TRUE	FALSE	FALSE
ART4	NA	NA	1	1	1	0.0769230769230769	0.0476190476190476	0.0769230769230769	0.0476190476190476	0	0	0	0.491666666666667	1	1	2	CMK_Carboplatin	FALSE	TRUE	FALSE	FALSE
ARTN	chr1_43996420, chr1_44240956, chr1_44299592, chr1_44303095, chr1_44359205, chr1_44363710, chr1_44374027, chr1_44379577, chr1_44381847, chr1_44390033, chr1_44391722, chr1_44403042, chr1_44408454	CTCF, E2F1, E2F4, E2F5, EGR1, ESRRA, FOXA1, FOXJ3, GMEB2, IRF2, IRF3, MEIS1, NR1H2, NR4A2, PRDM1, RAD21, RARA, RARG, RXRA, RXRB, SETDB1, SMAD1, SMAD2, SMAD3, SMAD4, SMC3, SPI1, SPIB, SRF, STAT3, TBX1, TCF12, ZBTB12, ZNF143, ZNF589	52	61	32	0.729468599033816	0.75	0.355583201949828	0.343523801437402	0.506410256410256	0	0.151898734177215	0.055	0.807692307692308	0.591549295774648	113	CMK_Carboplatin	TRUE	FALSE	FALSE	FALSE
ASB13	chr10_4868565, chr10_5638178, chr10_5726882	CREB3L1, CREB3L2, NR2F1, NR6A1, RXRB, SMAD3, SMAD4, SOX21, SOX7, TFEB	35	36	39	0.40072202166065	0.481481481481481	0.18749413181913	0.215944759269697	0.282051282051282	0	0.140350877192982	0.793333333333333	0.828571428571429	0.69047619047619	71	CMK_Carboplatin	TRUE	TRUE	TRUE	FALSE
ASB16	NA	NA	0	1	2	0.203732503888025	0.319148936170213	0.203732503888025	0.319148936170213	0	1	0.5	0.00833333333333333	NA	0	1	CMK_Carboplatin	FALSE	FALSE	FALSE	FALSE
ASB6	NA	NA	0	1	1	0.077922077922078	0.142857142857143	0.077922077922078	0.142857142857143	0	1	1	1.50333333333333	NA	0	1	CMK_Carboplatin	FALSE	TRUE	FALSE	FALSE
ASB8	chr12_48499898	CHD2, E2F1	2	1	0	0.676592326097207	0.6	0.353531667280988	0.345882352941176	0.4	1	0.5	5.575	1	0.5	3	CMK_Carboplatin	TRUE	TRUE	TRUE	FALSE
ASCL1	NA	NA	1	1	1	0.0964312832194381	0.2	0.0964312832194381	0.2	0	0	0	0	1	1	2	CMK_Carboplatin	FALSE	FALSE	FALSE	FALSE
ASCL4	NA	NA	0	1	0	0.0218228498074455	0.120879120879121	0.0218228498074455	0.120879120879121	0	0	0	0	NA	0	1	CMK_Carboplatin	FALSE	FALSE	FALSE	FALSE
ASF1B	NA	NA	1	0	0	0.225806451612903	0.333333333333333	0.225806451612903	0.333333333333333	0	1	1	9.80666666666667	NA	0	1	CMK_Carboplatin	FALSE	TRUE	FALSE	FALSE
ASRGL1	NA	NA	1	1	2	0.0933333333333333	0.0181818181818182	0.0933333333333333	0.0181818181818182	0	0	0	0.485	1	1	2	CMK_Carboplatin	FALSE	TRUE	FALSE	FALSE
ASTE1	NA	NA	2	2	1	0.150127226463104	0.161290322580645	0.138478247377894	0.0957966764418377	0	1	1	0.815	1	1	4	CMK_Carboplatin	FALSE	TRUE	FALSE	FALSE
ASZ1	NA	NA	1	1	0	0.104477611940298	0.230769230769231	0.104477611940298	0.230769230769231	0	0	0	0.00833333333333333	1	1	2	CMK_Carboplatin	FALSE	FALSE	FALSE	FALSE
ATF1	NA	NA	1	1	0	0.176923076923077	0.347826086956522	0.176923076923077	0.347826086956522	0	1	1	17.9183333333333	1	1	2	CMK_Carboplatin	FALSE	TRUE	FALSE	FALSE
ATF2	NA	NA	1	1	1	0.0413678985107556	0.125	0.0413678985107556	0.125	0	1	1	20.8916666666667	1	1	2	CMK_Carboplatin	FALSE	TRUE	FALSE	FALSE
ATF6	chr1_161719379	MZF1, ZBTB7B	2	2	2	0.314285714285714	0.428571428571429	0.287806844832105	0.36734693877551	0.857142857142857	1	1	10.06	1	1	4	CMK_Carboplatin	TRUE	TRUE	TRUE	FALSE
ATF7IP2	NA	NA	1	0	1	0.0769230769230769	0.2	0.0769230769230769	0.2	0	0	0	14.725	NA	0	1	CMK_Carboplatin	FALSE	TRUE	FALSE	FALSE
ATG14	NA	NA	2	3	3	0.0757575757575757	0.2	0.0500352032452827	0.162532736634881	0	0	0.75	0.295	1	0.666666666666667	5	CMK_Carboplatin	FALSE	TRUE	FALSE	FALSE
ATG16L1	NA	NA	13	14	8	0.443218376980667	0.333333333333333	0.127639281425119	0.223007903056558	0.0434782608695652	1	0.25	1.54666666666667	0.923076923076923	0.8	27	CMK_Carboplatin	FALSE	TRUE	FALSE	FALSE
ATG16L2	NA	NA	1	1	0	0.128933628110447	0	0.128933628110447	0	0	1	1	6.35833333333333	1	1	2	CMK_Carboplatin	FALSE	TRUE	FALSE	FALSE
ATG4C	chr1_63260087	GATA2, HOXC6	2	4	2	0.510204081632653	0.6	0.389800847875382	0.346031746031746	0.444444444444444	0	0.166666666666667	0.478333333333333	1	0.5	6	CMK_Carboplatin	TRUE	TRUE	TRUE	FALSE
ATG5	chr6_106800809	SOX18, SOX21, SOX7	12	10	9	0.518987341772152	0.6	0.355255463687838	0.323042808105043	0.631578947368421	0	0.117647058823529	1.095	0.9	0.692307692307692	22	CMK_Carboplatin	TRUE	TRUE	TRUE	FALSE
ATL1	chr14_50804969	NR3C1	9	11	3	0.590843810070925	0.5	0.172886757081892	0.205234912801802	0.0769230769230769	1	0.333333333333333	0.445	0.888888888888889	0.666666666666667	20	CMK_Carboplatin	TRUE	TRUE	TRUE	FALSE
ATL3	NA	NA	1	1	1	0.0902777777777777	0.28	0.0902777777777777	0.28	0	1	1	1.99166666666667	1	1	2	CMK_Carboplatin	FALSE	TRUE	FALSE	FALSE
ATM	chr11_108096285, chr11_108369173, chr11_108422872	ETS1, PLAG1, RARA, RARG, SP1, ZBTB6	4	5	3	0.3875	0.555555555555556	0.275388766894388	0.410200056353903	0.846153846153846	0	0.714285714285714	2.45333333333333	1	0.8	9	CMK_Carboplatin	TRUE	TRUE	TRUE	FALSE
ATN1	NA	NA	3	2	2	0.0524861878453038	0.19047619047619	0.0310189121707109	0.148479872617804	0	1	1	69.7983333333333	1	0.666666666666667	5	CMK_Carboplatin	FALSE	TRUE	FALSE	FALSE
ATP10D	chr4_47465965	NR4A1	1	1	1	0.441860465116279	0.538461538461538	0.441860465116279	0.538461538461538	1	1	1	0.278333333333333	1	1	2	CMK_Carboplatin	TRUE	TRUE	TRUE	FALSE
ATP11A	NA	NA	3	3	7	0.128933628110447	0.25	0.0809724473646502	0.161403315785338	0	0	0.111111111111111	17.1866666666667	0.666666666666667	0.5	6	CMK_Carboplatin	FALSE	TRUE	FALSE	TRUE
ATP11AUN	NA	NA	1	1	2	0.00383141762452108	0.217391304347826	0.00383141762452108	0.217391304347826	0	0	0.5	-1	1	1	2	CMK_Carboplatin	FALSE	FALSE	FALSE	FALSE
ATP11B	NA	NA	1	1	1	0.234567901234568	0.333333333333333	0.206397926471591	0.3	0	0	0.5	4.605	1	1	2	CMK_Carboplatin	FALSE	TRUE	FALSE	FALSE
ATP13A4	NA	NA	1	1	1	0.125	0	0.125	0	0	1	1	0.846666666666667	1	1	2	CMK_Carboplatin	FALSE	TRUE	FALSE	FALSE
ATP1B1	NA	NA	3	3	0	0.213114754098361	0.272727272727273	0.186808035406527	0.228438228438228	0	0	0	3.08166666666667	1	1	6	CMK_Carboplatin	FALSE	TRUE	FALSE	FALSE
ATP1B3	NA	NA	1	1	1	0.698412698412698	0.6	0.698412698412698	0.6	1	1	1	30.6083333333333	1	1	2	CMK_Carboplatin	FALSE	TRUE	FALSE	FALSE
ATP23	chr12_58330053	HOXD13	1	1	1	0.590843810070925	0.5	0.590843810070925	0.5	1	1	1	-1	1	1	2	CMK_Carboplatin	TRUE	FALSE	FALSE	FALSE
ATP2B4	NA	NA	3	4	2	0.443218376980667	0.333333333333333	0.214777525773935	0.201923076923077	0	0	0.5	42.9383333333333	1	0.75	7	CMK_Carboplatin	FALSE	TRUE	FALSE	FALSE
ATP2C1	NA	NA	2	4	3	0.180156657963446	0.25	0.131516002982549	0.185294117647059	0	0	0.166666666666667	9.19666666666667	0.5	0.2	6	CMK_Carboplatin	FALSE	TRUE	FALSE	TRUE
ATP5B	NA	NA	1	1	1	0.125	0.238095238095238	0.125	0.238095238095238	0	0	0	150.643333333333	1	1	2	CMK_Carboplatin	FALSE	TRUE	FALSE	FALSE
ATP5D	chr19_1132424	EGR1, ZNF219, ZNF740	1	1	1	0.58974358974359	0.666666666666667	0.58974358974359	0.666666666666667	1	1	1	18.9766666666667	1	1	2	CMK_Carboplatin	TRUE	TRUE	TRUE	FALSE
ATP5G3	NA	NA	2	2	2	0.125	0	0.125	0	0	1	1	93.2333333333333	1	1	4	CMK_Carboplatin	FALSE	TRUE	FALSE	FALSE
ATP5L	NA	NA	4	5	3	0.309090909090909	0.230769230769231	0.164890282131661	0.215384615384615	0	1	0.8	92.4366666666667	1	0.8	9	CMK_Carboplatin	FALSE	TRUE	FALSE	FALSE
ATP5O	chr21_35773137	CTCF, ZBTB7A	5	3	4	0.585185185185185	0.5	0.409392340277782	0.369230769230769	0.714285714285714	1	0.4	26.4216666666667	1	0.6	8	CMK_Carboplatin	TRUE	TRUE	TRUE	FALSE
ATP6V0E1	NA	NA	1	1	1	0.0289103039288361	0.129411764705882	0.0289103039288361	0.129411764705882	0	1	1	9.68833333333333	1	1	2	CMK_Carboplatin	FALSE	TRUE	FALSE	FALSE
ATP6V1C1	NA	NA	1	1	1	0.128933628110447	0	0.128933628110447	0	0	1	1	2.57333333333333	1	1	2	CMK_Carboplatin	FALSE	TRUE	FALSE	FALSE
ATP6V1F	chr7_128431577	E2F6, EGR1, EGR3, NRF1, SETDB1	1	1	1	0.590843810070925	0.5	0.522270023952905	0.4475	0.875	1	0.5	114.961666666667	1	1	2	CMK_Carboplatin	TRUE	TRUE	TRUE	FALSE
ATP6V1G3	chr1_198451136, chr1_198468994, chr1_198499060, chr1_198514667, chr1_198524113, chr1_198530722, chr1_198533003, chr1_198547818, chr1_198567532	ARID5A, ATF4, DDIT3, FOXO1, GTF2I, IKZF2, IRF5, IRF6, IRF9, JUND, KLF1, LEF1, MAZ, MEF2A, MEF2B, MEF2C, MEF2D, MYEF2, RUNX3, SOX18, TAL1, TCF7, TCF7L1, TCF7L2, TEF, TOPORS, ZNF333, ZNF652, ZNF713	65	94	46	0.688311688311688	0.75	0.222771846513074	0.319224687171396	0.257142857142857	0	0.0990990990990991	0	0.938461538461538	0.622448979591837	159	CMK_Carboplatin	TRUE	FALSE	FALSE	FALSE
ATPAF2	NA	NA	3	3	5	0.0741935483870968	0.176470588235294	0.041500297011803	0.126696832579186	0	1	0.8	5.50833333333333	1	1	6	CMK_Carboplatin	FALSE	TRUE	FALSE	FALSE
AURKB	NA	NA	2	2	1	0.128933628110447	0	0.128933628110447	0	0	0	0.5	16.66	1	1	4	CMK_Carboplatin	FALSE	TRUE	FALSE	FALSE
AVIL	NA	NA	1	1	2	0.00306435137895812	0.114285714285714	0.00306435137895812	0.114285714285714	0	1	0.5	0.385	1	1	2	CMK_Carboplatin	FALSE	TRUE	FALSE	FALSE
AVPR1A	NA	NA	1	1	1	0.00383141762452108	0.130434782608696	0.00383141762452108	0.130434782608696	0	1	1	0	1	1	2	CMK_Carboplatin	FALSE	FALSE	FALSE	FALSE
AVPR1B	NA	NA	1	1	1	0.0161394448030988	0.142857142857143	0.0161394448030988	0.142857142857143	0	1	1	0	1	1	2	CMK_Carboplatin	FALSE	FALSE	FALSE	FALSE
AXDND1	NA	NA	3	3	3	0.193548387096774	0.269230769230769	0.193548387096774	0.269230769230769	0	1	1	0	1	1	6	CMK_Carboplatin	FALSE	FALSE	FALSE	FALSE
AZIN1	NA	NA	2	2	1	0.121951219512195	0.25	0.0627299957210099	0.177238805970149	0	0	0.5	54.6616666666667	1	1	4	CMK_Carboplatin	FALSE	TRUE	FALSE	FALSE
B2M	NA	NA	1	1	1	0.443218376980667	0.333333333333333	0.443218376980667	0.333333333333333	0	1	1	64.44	1	1	2	CMK_Carboplatin	FALSE	TRUE	FALSE	FALSE
B3GALNT2	chr1_235661076, chr1_235974103, chr1_236097628	MECOM, RARA, RARG, RUNX1, SPI1, SPIB, SRF	21	29	30	0.579545454545454	0.647058823529412	0.225520985496014	0.263525515319622	0.2375	0	0.166666666666667	1.19	0.904761904761905	0.612903225806452	50	CMK_Carboplatin	TRUE	TRUE	TRUE	FALSE
B3GNT6	NA	NA	13	15	24	0.432835820895522	0.3	0.0857846662873858	0.164863239279379	0	0	0.166666666666667	0	0.769230769230769	0.555555555555556	28	CMK_Carboplatin	FALSE	FALSE	FALSE	FALSE
B3GNT8	NA	NA	1	1	1	0.00694444444444445	0.117647058823529	0.00694444444444445	0.117647058823529	0	1	1	0.0783333333333333	1	1	2	CMK_Carboplatin	FALSE	FALSE	FALSE	FALSE
B3GNT9	NA	NA	1	1	2	0.0206896551724138	0.166666666666667	0.0171941426547001	0.154761904761905	0	1	1	0.075	1	1	2	CMK_Carboplatin	FALSE	FALSE	FALSE	FALSE
B4GALT2	NA	NA	0	1	1	0.225806451612903	0.333333333333333	0.225806451612903	0.333333333333333	0	0	0.5	13.9266666666667	NA	0	1	CMK_Carboplatin	FALSE	TRUE	FALSE	FALSE
BACE1	NA	NA	2	2	1	0	0.161290322580645	0	0.161290322580645	0	0	0.5	6.19833333333333	1	1	4	CMK_Carboplatin	FALSE	TRUE	FALSE	FALSE
BACH1	chr21_30544669	FOXK1	2	2	5	0.283132530120482	0.3125	0.181159508350405	0.31239224137931	0.05	0	0.2	2.95833333333333	1	1	4	CMK_Carboplatin	TRUE	TRUE	TRUE	FALSE
BACH1-IT3	chr21_30565748, chr21_30651727, chr21_30888877, chr21_30892008, chr21_30895714, chr21_30902666, chr21_30938903, chr21_30985282, chr21_31000625, chr21_31007951, chr21_31011878, chr21_31018390, chr21_31024455, chr21_31026804, chr21_31034727, chr21_31048384, chr21_31068402, chr21_31073435, chr21_31090775, chr21_31113479, chr21_31197028, chr21_31213149	ARID3A, ATF4, BCL6B, CEBPD, DDIT3, EP300, ESRRA, FOXA1, FOXA2, FOXC1, FOXG1, FOXJ3, FOXK1, FOXO1, FOXO3, FOXO4, FOXP1, GMEB2, GRHL1, HBP1, HDAC2, HESX1, IKZF2, IRF1, IRF2, IRF5, IRF6, IRF7, IRF9, MECOM, MYBL2, MYC, MYEF2, NFAT5, NFATC1, NFATC2, NFATC4, NFIL3, NFYA, NKX3-1, NR1H2, POU2F1, POU6F1, RUNX1, SHOX2, SPIB, SRF, STAT1, STAT5A, TAL1, TFCP2, TP53, TP73, ZBTB16, ZBTB33, ZNF282, ZNF713	119	121	80	0.688311688311688	0.714285714285714	0.331693685281821	0.36017526347801	0.506493506493506	0	0.0933333333333333	0	0.890756302521008	0.791044776119403	240	CMK_Carboplatin	TRUE	FALSE	FALSE	FALSE
BANF1	NA	NA	3	3	3	0.263157894736842	0.185185185185185	0.107996639951527	0.122680776014109	0	0	0.5	287.73	1	1	6	CMK_Carboplatin	FALSE	TRUE	FALSE	FALSE
BAP1	NA	NA	4	3	3	0.4	0.5	0.268398727465536	0.286231884057971	0.5	1	0.75	15.6533333333333	1	0.75	7	CMK_Carboplatin	FALSE	TRUE	FALSE	FALSE
BASP1	NA	NA	1	0	1	0.243816254416961	0.44	0.243816254416961	0.44	0	0	0	14.46	NA	0	1	CMK_Carboplatin	FALSE	TRUE	FALSE	FALSE
BATF	NA	NA	1	0	2	0.128933628110447	0	0.128933628110447	0	0	0	0.5	0.738333333333333	NA	0	1	CMK_Carboplatin	FALSE	TRUE	FALSE	FALSE
BBC3	chr19_47731829, chr19_47739834	CEBPB, CEBPD, CEBPG, CREB1, SMAD4	14	16	11	0.676592326097207	0.6	0.28975336833605	0.302866259814796	0.434782608695652	0	0.181818181818182	0.285	0.857142857142857	0.666666666666667	30	CMK_Carboplatin	TRUE	TRUE	TRUE	FALSE
BBS10	chr12_76425476	NFAT5	3	4	2	0.441860465116279	0.538461538461538	0.222364439543417	0.272314183706589	0.333333333333333	1	1	0.401666666666667	1	0.75	7	CMK_Carboplatin	TRUE	TRUE	TRUE	FALSE
BBS4	NA	NA	3	4	3	0.443218376980667	0.333333333333333	0.204587541693386	0.315217391304348	0	0	0.5	2.43666666666667	0.666666666666667	0.4	7	CMK_Carboplatin	FALSE	TRUE	FALSE	TRUE
BBS5	NA	NA	1	1	1	0.443218376980667	0.333333333333333	0.443218376980667	0.333333333333333	0	0	0	0.236666666666667	1	1	2	CMK_Carboplatin	FALSE	TRUE	FALSE	FALSE
BCAM	NA	NA	0	1	0	0.0568181818181818	0.176470588235294	0.0568181818181818	0.176470588235294	0	0	0	4.90333333333333	NA	0	1	CMK_Carboplatin	FALSE	TRUE	FALSE	FALSE
BCAR3	chr1_94344860	NR1H2, NR2F1, NR2F6	1	2	1	0.478260869565217	0.538461538461538	0.450719757966135	0.489510489510489	0.909090909090909	1	0.333333333333333	0.503333333333333	1	0.5	3	CMK_Carboplatin	TRUE	TRUE	TRUE	FALSE
BCAT2	NA	NA	2	2	2	0.129411764705882	0.142857142857143	0.129411764705882	0.142857142857143	0	1	1	5.535	1	1	4	CMK_Carboplatin	FALSE	TRUE	FALSE	FALSE
BCKDHB	NA	NA	2	1	2	0.363896848137536	0.172413793103448	0.227030123155931	0.155383007796801	0	0	0.25	1.42	1	0.5	3	CMK_Carboplatin	FALSE	TRUE	FALSE	FALSE
BCL10	NA	NA	1	1	1	0.0948012232415902	0.0344827586206897	0.0948012232415902	0.0344827586206897	0	1	1	3.29666666666667	1	1	2	CMK_Carboplatin	FALSE	TRUE	FALSE	FALSE
BCL2	NA	NA	1	1	1	0.172113289760349	0.3	0.172113289760349	0.3	0	0	0	1.91666666666667	1	1	2	CMK_Carboplatin	FALSE	TRUE	FALSE	FALSE
BCL2L13	NA	NA	7	14	5	0.20335429769392	0.302325581395349	0.133448512739543	0.19213728218772	0	0	0.25	6.065	1	0.5	21	CMK_Carboplatin	FALSE	TRUE	FALSE	FALSE
BCL2L14	NA	NA	2	2	2	0.336	0.44	0.307129246006835	0.205338164251208	0.0277777777777778	1	0.666666666666667	0	0.5	0.333333333333333	4	CMK_Carboplatin	FALSE	FALSE	FALSE	FALSE
BCL2L2-PABPN1	NA	NA	5	5	5	0.160839160839161	0.285714285714286	0.0988714241237466	0.165349544072948	0	0	0.222222222222222	2.96	0.8	0.666666666666667	10	CMK_Carboplatin	FALSE	TRUE	FALSE	FALSE
BCL9L	chr11_118889185	FEV, GABPA, SPI1, SPIB, TAF1	1	1	3	0.302052785923754	0.419354838709677	0.27955302779869	0.396712158808933	0.923076923076923	1	0.666666666666667	51.6933333333333	1	1	2	CMK_Carboplatin	TRUE	TRUE	TRUE	FALSE
BCOR	NA	NA	3	3	4	0.0393013100436681	0.142857142857143	0.0316123775098723	0.125776397515528	0	0	0.5	66.9483333333333	0.666666666666667	0.5	6	CMK_Carboplatin	FALSE	TRUE	FALSE	TRUE
BDH2	NA	NA	0	1	1	0.125	0	0.125	0	0	1	1	0.616666666666667	NA	0	1	CMK_Carboplatin	FALSE	TRUE	FALSE	FALSE
BFSP2	NA	NA	2	2	2	0.23896499238965	0.320754716981132	0.210001489539835	0.286837376460018	0	1	1	0.0733333333333333	1	1	4	CMK_Carboplatin	FALSE	FALSE	FALSE	FALSE
BICD1	NA	NA	4	6	2	0.145708582834331	0.28	0.12323299863592	0.224129099652847	0	0	0.428571428571429	20.4933333333333	0.75	0.428571428571429	10	CMK_Carboplatin	FALSE	TRUE	FALSE	TRUE
BID	NA	NA	1	1	0	0.164510166358595	0.2	0.164510166358595	0.2	0	1	1	3.24333333333333	1	1	2	CMK_Carboplatin	FALSE	TRUE	FALSE	FALSE
BIRC2	chr11_102214058	FOXO3, FOXO4, MAFF, MAFK, TBX20	8	10	7	0.302052785923754	0.4	0.213414744436323	0.280881668917494	0.484848484848485	1	0.416666666666667	5.76833333333333	0.875	0.636363636363636	18	CMK_Carboplatin	TRUE	TRUE	TRUE	FALSE
BIVM-ERCC5	NA	NA	2	1	2	0.111111111111111	0.175	0.0827341577988687	0.120833333333333	0	1	0.5	2.05	1	0.5	3	CMK_Carboplatin	FALSE	TRUE	FALSE	FALSE
BLM	NA	NA	1	1	1	0.075187969924812	0.0434782608695652	0.075187969924812	0.0434782608695652	0	1	1	8.05	1	1	2	CMK_Carboplatin	FALSE	TRUE	FALSE	FALSE
BLMH	NA	NA	1	1	1	0.0413573700954401	0.130434782608696	0.0413573700954401	0.130434782608696	0	1	1	14.6616666666667	1	1	2	CMK_Carboplatin	FALSE	TRUE	FALSE	FALSE
BLNK	chr10_98012127	IKZF1, NFATC1, NFKB1, RBPJ	0	1	1	0.345454545454546	0.333333333333333	0.30945287484338	0.310675381263617	0.888888888888889	0	0.5	0	NA	0	1	CMK_Carboplatin	TRUE	FALSE	FALSE	FALSE
BLOC1S1	NA	NA	2	2	4	0.107544141252006	0.268292682926829	0.0878309818393435	0.17024777390631	0	1	0.4	2.635	1	1	4	CMK_Carboplatin	FALSE	TRUE	FALSE	FALSE
BLOC1S2	NA	NA	3	3	3	0.124579124579125	0.1	0.0745846442567754	0.0685185185185185	0	1	0.666666666666667	1.32833333333333	1	1	6	CMK_Carboplatin	FALSE	TRUE	FALSE	FALSE
BLZF1	chr1_168566850	ATF6, CREB1, CREB3, MEIS2, MEIS3, TGIF2, XBP1	9	9	6	0.510204081632653	0.6	0.397787278314499	0.484650479356362	0.733333333333333	0	0.333333333333333	2.25833333333333	1	1	18	CMK_Carboplatin	TRUE	TRUE	TRUE	FALSE
BMP2	NA	NA	2	2	1	0.443218376980667	0.333333333333333	0.2294979938998	0.248062015503876	0	0	0	0.005	1	1	4	CMK_Carboplatin	FALSE	FALSE	FALSE	FALSE
BMP2K	chr4_79567132	RAD21	1	1	0	0.518987341772152	0.428571428571429	0.518987341772152	0.428571428571429	1	1	1	39.4516666666667	1	1	2	CMK_Carboplatin	TRUE	TRUE	TRUE	FALSE
BMP6	chr6_8003097	MECOM, NR3C1, RUNX1	3	5	3	0.400630914826498	0.466666666666667	0.265909940813944	0.315670752468505	0.625	0	0.8	0.556666666666667	1	0.6	8	CMK_Carboplatin	TRUE	TRUE	TRUE	FALSE
BMPR1B	NA	NA	3	3	2	0.0504201680672269	0.105263157894737	0.0417763490938544	0.0998013902681231	0	0	0	0.00166666666666667	1	1	6	CMK_Carboplatin	FALSE	FALSE	FALSE	FALSE
BNIP1	NA	NA	1	1	1	0.0776699029126214	0.2	0.0776699029126214	0.2	0	1	1	1.335	1	1	2	CMK_Carboplatin	FALSE	TRUE	FALSE	FALSE
BNIP2	NA	NA	1	1	1	0.0775444264943458	0.15	0.0775444264943458	0.15	0	1	1	2.6	1	1	2	CMK_Carboplatin	FALSE	TRUE	FALSE	FALSE
BNIPL	chr1_151020220	MYBL1	4	4	5	0.510204081632653	0.6	0.323469387755102	0.403181818181818	0.6	1	1	0.005	1	1	8	CMK_Carboplatin	TRUE	FALSE	FALSE	FALSE
BOD1	chr5_173398526	RAD21, RFX2, RFX3, ZNF524	3	5	4	0.351598173515982	0.4	0.240655391197321	0.249409950779814	0.545454545454545	0	0.333333333333333	3.105	1	0.6	8	CMK_Carboplatin	TRUE	TRUE	TRUE	FALSE
BOLA3	NA	NA	2	1	2	0.128933628110447	0.125	0.0674849227071352	0.0625	0	0	0.666666666666667	6.405	1	0.5	3	CMK_Carboplatin	FALSE	TRUE	FALSE	FALSE
BPGM	NA	NA	1	1	0	0.0593406593406593	0.128205128205128	0.0593406593406593	0.128205128205128	0	1	1	0.75	1	1	2	CMK_Carboplatin	FALSE	TRUE	FALSE	FALSE
BPIFA2	NA	NA	0	1	0	0.00575815738963532	0.162790697674419	0.00575815738963532	0.162790697674419	0	0	0	0	NA	0	1	CMK_Carboplatin	FALSE	FALSE	FALSE	FALSE
BPIFC	NA	NA	1	1	1	0	0.142857142857143	0	0.142857142857143	0	1	1	0	1	1	2	CMK_Carboplatin	FALSE	FALSE	FALSE	FALSE
BRCA2	NA	NA	4	7	2	0.443218376980667	0.333333333333333	0.226980815579352	0.17891156462585	0	0	0.222222222222222	3.25333333333333	0.75	0.375	11	CMK_Carboplatin	FALSE	TRUE	FALSE	TRUE
BRD1	chr22_50231490	EGR1, RUNX3	1	1	1	0.585185185185185	0.5	0.585185185185185	0.5	1	0	0	2.36	1	1	2	CMK_Carboplatin	TRUE	TRUE	TRUE	FALSE
BRD7	NA	NA	8	12	9	0.286821705426357	0.25	0.143538990200848	0.17190093491436	0	0	0.6	17.8133333333333	0.875	0.538461538461538	20	CMK_Carboplatin	FALSE	TRUE	FALSE	FALSE
BRDT	NA	NA	1	1	1	0.00943396226415095	0.115384615384615	0.00943396226415095	0.115384615384615	0	1	1	0	1	1	2	CMK_Carboplatin	FALSE	FALSE	FALSE	FALSE
BRMS1	NA	NA	2	2	7	0.154185022026432	0.125	0.0484889808040875	0.09691676139952	0	0	0.571428571428571	6.845	1	1	4	CMK_Carboplatin	FALSE	TRUE	FALSE	FALSE
BRPF1	chr3_9762595, chr3_9770745	FOXA1, FOXA3, HDAC2, MECOM, RUNX1, TFCP2	13	11	20	0.585185185185185	0.4	0.230948013697021	0.288041838384773	0.230769230769231	0	0.347826086956522	21.3566666666667	1	0.846153846153846	24	CMK_Carboplatin	TRUE	TRUE	TRUE	FALSE
BSPRY	NA	NA	13	13	9	0.263157894736842	0.225	0.0964465363580892	0.161327894920672	0	0	0.375	0.49	0.769230769230769	0.625	26	CMK_Carboplatin	FALSE	TRUE	FALSE	FALSE
BSX	NA	NA	3	0	3	0.0424403183023873	0.125	0.0257154931131739	0.10667469234885	0	1	0.666666666666667	0	NA	0	3	CMK_Carboplatin	FALSE	FALSE	FALSE	FALSE
BTAF1	NA	NA	2	3	0	0.194244604316547	0.125	0.0971223021582734	0.100961538461538	0	0	0.333333333333333	1.26333333333333	1	0.666666666666667	5	CMK_Carboplatin	FALSE	TRUE	FALSE	FALSE
BTBD18	NA	NA	1	1	1	0.0141843971631205	0.12	0.0141843971631205	0.12	0	1	1	0.258333333333333	1	1	2	CMK_Carboplatin	FALSE	TRUE	FALSE	FALSE
BTD	NA	NA	3	3	5	0.627450980392157	0.555555555555556	0.293794869500868	0.185185185185185	0.333333333333333	0	0	1.74166666666667	1	1	6	CMK_Carboplatin	FALSE	TRUE	FALSE	FALSE
BTG3	NA	NA	1	1	3	0.111111111111111	0.125	0.05567738791423	0.107679738562092	0	1	0.333333333333333	3.275	1	1	2	CMK_Carboplatin	FALSE	TRUE	FALSE	FALSE
BTN3A2	NA	NA	11	12	6	0.18232044198895	0.168831168831169	0.0969027361015698	0.0799086834865938	0	1	0.5	2.23166666666667	1	0.916666666666667	23	CMK_Carboplatin	FALSE	TRUE	FALSE	FALSE
BTNL10	NA	NA	5	4	5	0.443218376980667	0.333333333333333	0.23786935109196	0.224561403508772	0	0	0.5	0	1	0.8	9	CMK_Carboplatin	FALSE	FALSE	FALSE	FALSE
BTNL8	NA	NA	1	1	2	0.0361445783132529	0.156626506024096	0.0361445783132529	0.156626506024096	0	0	0	0.0566666666666667	1	1	2	CMK_Carboplatin	FALSE	FALSE	FALSE	FALSE
BTNL9	NA	NA	1	1	4	0.0355329949238578	0.176470588235294	0.0242060976614285	0.13471005423446	0	0	0.25	0.548333333333333	1	1	2	CMK_Carboplatin	FALSE	TRUE	FALSE	FALSE
BUB1B-PAK6	NA	NA	4	9	5	0.363636363636364	0.363636363636364	0.123549179349121	0.161751044300917	0	0	0.545454545454545	-1	1	0.444444444444444	13	CMK_Carboplatin	FALSE	FALSE	FALSE	FALSE
BUD13	chr11_116629949, chr11_116632975, chr11_116635951, chr11_116637146, chr11_116649538, chr11_116654159, chr11_116655600, chr11_116677723, chr11_116680449, chr11_116694055, chr11_116738046, chr11_116949074	ATF3, BACH1, CREB1, CREB3, CREB3L1, E2F1, E2F4, E2F5, E2F6, E2F7, EGR1, FOSL2, FOXP3, GATA2, HBP1, HDAC2, HOXA1, HOXA3, HOXA9, HOXB5, HOXB7, HOXD13, JDP2, JUNB, LHX6, MAX, MYEF2, NFATC4, NFE2, NFKB1, PAX6, PLAG1, RARA, RBPJ, REST, RFX3, RFX5, RHOXF2, RUNX2, SIN3A, SIX5, STAT1, TBP, TCF12, TFDP1, TFEB, VDR, XBP1, ZBTB33, ZBTB49, ZNF282, ZNF75A	58	68	56	0.510204081632653	0.6	0.246163649078046	0.323867941915894	0.375451263537906	0	0.195121951219512	21.2983333333333	0.931034482758621	0.75	126	CMK_Carboplatin	TRUE	TRUE	TRUE	FALSE
BYSL	chr6_41978412	NR2C2, SREBF1	1	1	2	0.538461538461538	0.571428571428571	0.429980276134122	0.435328185328185	0.75	0	0	5.49	1	1	2	CMK_Carboplatin	TRUE	TRUE	TRUE	FALSE
C10orf10	chr10_44144481, chr10_45496574	GABPA, HINFP, KLF7, MBD2, TAF1	2	0	2	0.676592326097207	0.5	0.534536314453781	0.402885292047854	0.857142857142857	1	1	0.216666666666667	NA	0	2	CMK_Carboplatin	TRUE	TRUE	TRUE	FALSE
C10orf105	NA	NA	1	0	0	0.233160621761658	0.0625	0.233160621761658	0.0625	0	0	0	0.0366666666666667	NA	0	1	CMK_Carboplatin	FALSE	FALSE	FALSE	FALSE
C10orf25	NA	NA	4	2	6	0.213114754098361	0.333333333333333	0.0969033437205743	0.202758077226162	0	1	0.428571428571429	0.931666666666667	1	0.5	6	CMK_Carboplatin	FALSE	TRUE	FALSE	FALSE
C10orf76	NA	NA	1	1	3	0.237113402061856	0.111111111111111	0.129194998903268	0.0555555555555556	0	1	1	10.8316666666667	1	1	2	CMK_Carboplatin	FALSE	TRUE	FALSE	FALSE
C10orf90	chr10_128363903	MYEF2	6	4	5	0.586206896551724	0.666666666666667	0.170880869555914	0.229170080470814	0.142857142857143	0	0	0.0466666666666667	1	0.666666666666667	10	CMK_Carboplatin	TRUE	FALSE	FALSE	FALSE
C11orf24	NA	NA	5	7	5	0.337423312883436	0.208333333333333	0.13491626631415	0.192305722081393	0	0	0.222222222222222	50.6533333333333	1	0.714285714285714	12	CMK_Carboplatin	FALSE	TRUE	FALSE	FALSE
C11orf40	chr11_4208464	GTF3C2, RREB1, ZNF281	2	2	1	0.314285714285714	0.428571428571429	0.240457142857143	0.339578454332553	0.24	1	0.333333333333333	0	0.5	0.333333333333333	4	CMK_Carboplatin	TRUE	FALSE	FALSE	FALSE
C11orf44	NA	NA	1	1	1	0.128933628110447	0	0.128933628110447	0	0	0	0	0	1	1	2	CMK_Carboplatin	FALSE	FALSE	FALSE	FALSE
C11orf45	NA	NA	4	5	4	0.161904761904762	0.169811320754717	0.0855777791827403	0.0948992199154854	0	1	0.333333333333333	0.218333333333333	1	0.8	9	CMK_Carboplatin	FALSE	TRUE	FALSE	FALSE
C11orf52	chr11_111889395	IRX4, TP63	5	9	9	0.441860465116279	0.5	0.386311284392947	0.411025145067698	0.818181818181818	0	0.230769230769231	0.108333333333333	1	0.555555555555556	14	CMK_Carboplatin	TRUE	FALSE	FALSE	FALSE
C11orf53	NA	NA	2	2	1	0.225806451612903	0.333333333333333	0.225806451612903	0.333333333333333	0	0	0.5	0	1	1	4	CMK_Carboplatin	FALSE	FALSE	FALSE	FALSE
C11orf58	chr11_16797304	TAL1	1	1	1	0.314285714285714	0.428571428571429	0.314285714285714	0.428571428571429	1	0	0	7.16	1	1	2	CMK_Carboplatin	TRUE	TRUE	TRUE	FALSE
C11orf63	chr11_122852594	REST	1	0	1	0.590843810070925	0.5	0.590843810070925	0.5	1	1	1	0.00166666666666667	NA	0	1	CMK_Carboplatin	TRUE	FALSE	FALSE	FALSE
C11orf72	NA	NA	4	4	10	0.39622641509434	0.5	0.163459930406993	0.262333099381603	0.0769230769230769	1	0.7	0.228333333333333	1	1	8	CMK_Carboplatin	FALSE	TRUE	FALSE	FALSE
C11orf88	NA	NA	2	0	2	0.225806451612903	0.333333333333333	0.146668411524788	0.180555555555556	0	0	0.333333333333333	0.00333333333333333	NA	0	2	CMK_Carboplatin	FALSE	FALSE	FALSE	FALSE
C11orf97	chr11_94300503	E2F2, E2F3, RXRA, ZNF143	5	6	11	0.460674157303371	0.555555555555556	0.212137670392983	0.278765308895042	0.3	0	0.333333333333333	-1	0.6	0.375	11	CMK_Carboplatin	TRUE	FALSE	FALSE	FALSE
C12orf40	NA	NA	1	1	1	0.225806451612903	0.333333333333333	0.225806451612903	0.333333333333333	0	0	0	0.125	1	1	2	CMK_Carboplatin	FALSE	FALSE	FALSE	FALSE
C12orf43	NA	NA	1	1	1	0.036743923120407	0.115789473684211	0.036743923120407	0.115789473684211	0	1	1	2.995	1	1	2	CMK_Carboplatin	FALSE	TRUE	FALSE	FALSE
C12orf49	NA	NA	0	1	0	0.0298598415600243	0.108695652173913	0.0298598415600243	0.108695652173913	0	0	0	1.46	NA	0	1	CMK_Carboplatin	FALSE	TRUE	FALSE	FALSE
C12orf73	NA	NA	1	1	1	0.0100430416068867	0.134328358208955	0.0100430416068867	0.134328358208955	0	1	1	4.80333333333333	1	1	2	CMK_Carboplatin	FALSE	TRUE	FALSE	FALSE
C12orf74	NA	NA	0	1	0	0.0464240903387704	0.0508474576271186	0.0464240903387704	0.0508474576271186	0	0	0	0	NA	0	1	CMK_Carboplatin	FALSE	FALSE	FALSE	FALSE
C14orf166	NA	NA	8	13	8	0.363636363636364	0.25	0.134873437468946	0.132432639483028	0	0	0.277777777777778	51.1133333333333	1	0.615384615384615	21	CMK_Carboplatin	FALSE	TRUE	FALSE	FALSE
C14orf178	NA	NA	1	1	1	0.1171875	0	0.1171875	0	0	0	0	0.201666666666667	1	1	2	CMK_Carboplatin	FALSE	TRUE	FALSE	FALSE
C14orf39	NA	NA	1	1	0	0.111831442463533	0.2	0.111831442463533	0.2	0	1	1	0.0583333333333333	1	1	2	CMK_Carboplatin	FALSE	FALSE	FALSE	FALSE
C14orf93	NA	NA	5	4	5	0.347517730496454	0.333333333333333	0.25176648218478	0.192880036630037	0	1	0.625	2.78833333333333	1	0.8	9	CMK_Carboplatin	FALSE	TRUE	FALSE	FALSE
C15orf39	NA	NA	1	1	1	0.213675213675214	0.0909090909090909	0.213675213675214	0.0909090909090909	0	1	1	47.9783333333333	1	1	2	CMK_Carboplatin	FALSE	TRUE	FALSE	FALSE
C15orf52	NA	NA	3	3	3	0.0775193798449613	0.25	0.0670615767149335	0.160211267605634	0	1	1	0.173333333333333	1	1	6	CMK_Carboplatin	FALSE	FALSE	FALSE	FALSE
C15orf53	chr15_38673907	MEF2A	2	2	2	0.460674157303371	0.529411764705882	0.460674157303371	0.529411764705882	1	0	0.5	0	1	1	4	CMK_Carboplatin	TRUE	FALSE	FALSE	FALSE
C15orf61	NA	NA	1	1	1	0.401069518716578	0.294117647058824	0.401069518716578	0.294117647058824	1	0	0	1.51666666666667	1	1	2	CMK_Carboplatin	FALSE	TRUE	FALSE	FALSE
C16orf45	chr16_15798490	NR2F1, NR2F6, RARA, RARG	2	1	1	0.647058823529412	0.714285714285714	0.647058823529412	0.714285714285714	1	0	0	1.53666666666667	1	0.5	3	CMK_Carboplatin	TRUE	TRUE	TRUE	FALSE
C16orf87	NA	NA	1	1	0	0	0.125	0	0.125	0	1	1	4.76666666666667	1	1	2	CMK_Carboplatin	FALSE	TRUE	FALSE	FALSE
C16orf89	NA	NA	1	1	1	0.225806451612903	0.333333333333333	0.225806451612903	0.333333333333333	0	1	1	0	1	1	2	CMK_Carboplatin	FALSE	FALSE	FALSE	FALSE
C16orf92	chr16_29831617	ATF5	2	2	2	0.586206896551724	0.666666666666667	0.33518205931999	0.434666666666667	0.4	1	1	0	1	1	4	CMK_Carboplatin	TRUE	FALSE	FALSE	FALSE
C16orf95	NA	NA	1	0	1	0.107231920199501	0.176470588235294	0.107231920199501	0.176470588235294	0	1	1	0.976666666666667	NA	0	1	CMK_Carboplatin	FALSE	TRUE	FALSE	FALSE
C17orf50	NA	NA	2	4	2	0.116279069767442	0	0.116279069767442	0	0	1	0.5	0.108333333333333	1	0.5	6	CMK_Carboplatin	FALSE	FALSE	FALSE	FALSE
C17orf58	NA	NA	1	1	3	0.108614232209738	0.19047619047619	0.0966133373745246	0.183730158730159	0	0	0.666666666666667	0.236666666666667	1	1	2	CMK_Carboplatin	FALSE	TRUE	FALSE	FALSE
C17orf80	NA	NA	1	1	1	0.106682297772567	0.2	0.106682297772567	0.2	0	1	1	4.48833333333333	1	1	2	CMK_Carboplatin	FALSE	TRUE	FALSE	FALSE
C17orf98	NA	NA	2	2	3	0.0296296296296297	0.12	0.0179558770649576	0.113191489361702	0	1	1	0	1	1	4	CMK_Carboplatin	FALSE	FALSE	FALSE	FALSE
C18orf21	chr18_33546005	ESRRA, JUN, NR2F1, NR2F2, NR4A2, PPARA, RARA, REST, RXRA, SIN3A	2	1	3	0.478260869565217	0.571428571428571	0.440492818005259	0.51510989010989	0.884615384615385	0	0.25	3.48166666666667	1	0.5	3	CMK_Carboplatin	TRUE	TRUE	TRUE	FALSE
C18orf32	chr18_47340268	TFAP2A, ZFX, ZNF711	1	1	0	0.586206896551724	0.666666666666667	0.586206896551724	0.666666666666667	1	1	1	0.255	1	1	2	CMK_Carboplatin	TRUE	TRUE	TRUE	FALSE
C18orf8	NA	NA	2	2	7	0.128933628110447	0.159420289855072	0.0685645433917948	0.0826777087646653	0	0	0.428571428571429	3.83833333333333	1	1	4	CMK_Carboplatin	FALSE	TRUE	FALSE	FALSE
C19orf18	chr19_58459023	GFI1B	5	4	3	0.359073359073359	0.44	0.209975307729001	0.275596638655462	0.15	0	0.5	0.045	0.75	0.5	9	CMK_Carboplatin	TRUE	FALSE	FALSE	FALSE
C19orf33	chr19_38782485	RUNX2, RUNX3	6	7	14	0.314285714285714	0.428571428571429	0.133464237763363	0.203780091540273	0.0769230769230769	1	0.466666666666667	0.035	0.833333333333333	0.625	13	CMK_Carboplatin	TRUE	FALSE	FALSE	FALSE
C1GALT1C1L	NA	NA	1	1	0	0.0781527531083481	0.0632911392405063	0.0781527531083481	0.0632911392405063	0	0	0	-1	1	1	2	CMK_Carboplatin	FALSE	FALSE	FALSE	FALSE
C1QL3	chr10_15902425	ZNF384	2	2	1	0.4	0.5	0.239303638197728	0.319940110654923	0.333333333333333	0	0.25	0.115	0.5	0.333333333333333	4	CMK_Carboplatin	TRUE	FALSE	FALSE	FALSE
C1R	chr12_7125672	HDAC2, NFAT5, NFKB1, REST	2	2	2	0.4	0.5	0.367188587334725	0.474206349206349	0.916666666666667	1	0.666666666666667	0.225	1	1	4	CMK_Carboplatin	TRUE	TRUE	TRUE	FALSE
C1RL	NA	NA	1	3	2	0.225806451612903	0.333333333333333	0.225806451612903	0.333333333333333	0	0	0.5	4.675	1	0.333333333333333	4	CMK_Carboplatin	FALSE	TRUE	FALSE	FALSE
C1orf105	chr1_171750854	BCL3, KLF6, SIN3A	3	3	2	0.38659793814433	0.444444444444444	0.253270451792538	0.326040061633282	0.6	0	0.6	0.035	1	1	6	CMK_Carboplatin	TRUE	FALSE	FALSE	FALSE
C1orf112	chr1_169703469	DLX4, HESX1, HOXB4, POU2F1, SOX7	5	5	5	0.281385281385281	0.333333333333333	0.270764348153108	0.32620320855615	0.954545454545455	0	0.571428571428571	5.43833333333333	1	1	10	CMK_Carboplatin	TRUE	TRUE	TRUE	FALSE
C1orf116	chr1_207537666, chr1_207925361	NFATC4, NRF1, PLAG1, SP1, SPIB, TAF1	48	58	41	0.566265060240964	0.625	0.164643683933655	0.154914608480088	0.177777777777778	0	0.181818181818182	2.44	0.958333333333333	0.766666666666667	106	CMK_Carboplatin	TRUE	TRUE	TRUE	FALSE
C1orf123	NA	NA	1	1	1	0.0201680672268908	0.146341463414634	0.0201680672268908	0.146341463414634	0	1	1	16.25	0	0	2	CMK_Carboplatin	FALSE	TRUE	FALSE	FALSE
C1orf131	chr1_231384753	FOXP2	4	3	4	0.441860465116279	0.5	0.232293722355975	0.230317273795535	0.4	0	0.166666666666667	3.66166666666667	1	0.75	7	CMK_Carboplatin	TRUE	TRUE	TRUE	FALSE
C1orf137	NA	NA	1	1	1	0.0164670658682635	0.142857142857143	0.0164670658682635	0.142857142857143	0	1	1	0	1	1	2	CMK_Carboplatin	FALSE	FALSE	FALSE	FALSE
C1orf140	NA	NA	2	2	1	0.156297420333839	0.0476190476190476	0.156297420333839	0.0476190476190476	0	1	1	-1	1	1	4	CMK_Carboplatin	FALSE	FALSE	FALSE	FALSE
C1orf194	NA	NA	1	1	1	0.0368794326241134	0.149425287356322	0.0368794326241134	0.149425287356322	0	0	0	0	1	1	2	CMK_Carboplatin	FALSE	FALSE	FALSE	FALSE
C1orf195	NA	NA	2	1	1	0.0488997555012225	0.0625	0.0488997555012225	0.0625	0	0	0.5	0	1	0.5	3	CMK_Carboplatin	FALSE	FALSE	FALSE	FALSE
C1orf198	NA	NA	2	2	3	0.125	0	0.125	0	0	0	0.333333333333333	5.07666666666667	1	1	4	CMK_Carboplatin	FALSE	TRUE	FALSE	FALSE
C1orf210	NA	NA	1	1	1	0.128933628110447	0	0.128933628110447	0	0	1	1	0	1	1	2	CMK_Carboplatin	FALSE	FALSE	FALSE	FALSE
C1orf216	NA	NA	1	1	2	0.525641025641026	0.428571428571429	0.327287326875736	0.214285714285714	0.5	0	0.5	0.308333333333333	1	1	2	CMK_Carboplatin	FALSE	TRUE	FALSE	FALSE
C1orf52	NA	NA	3	6	1	0.125115848007414	0.25	0.0806496253426587	0.111340257138576	0	0	0.142857142857143	2.63333333333333	0.666666666666667	0.285714285714286	9	CMK_Carboplatin	FALSE	TRUE	FALSE	TRUE
C1orf56	chr1_151009208	RFX1, YY1	3	3	4	0.676592326097207	0.6	0.676592326097207	0.6	1	0	0.75	6.26666666666667	1	1	6	CMK_Carboplatin	TRUE	TRUE	TRUE	FALSE
C1orf61	NA	NA	1	1	2	0.128933628110447	0.130434782608696	0.0715590126367839	0.0652173913043478	0	1	1	0.0733333333333333	1	1	2	CMK_Carboplatin	FALSE	FALSE	FALSE	FALSE
C1orf74	NA	NA	8	7	11	0.309090909090909	0.2	0.114792357531834	0.112812909919282	0	1	0.461538461538462	1.30666666666667	1	0.875	15	CMK_Carboplatin	FALSE	TRUE	FALSE	FALSE
C20orf141	NA	NA	1	0	1	0.213114754098361	0.333333333333333	0.213114754098361	0.333333333333333	0	1	1	0	NA	0	1	CMK_Carboplatin	FALSE	FALSE	FALSE	FALSE
C20orf187	NA	NA	5	6	2	0.586206896551724	0.666666666666667	0.239268002617183	0.236173956762192	0.333333333333333	0	0.166666666666667	0	1	0.833333333333333	11	CMK_Carboplatin	FALSE	FALSE	FALSE	FALSE
C20orf196	NA	NA	1	1	1	0.0256821829855538	0.156626506024096	0.0256821829855538	0.156626506024096	0	1	1	0.46	1	1	2	CMK_Carboplatin	FALSE	TRUE	FALSE	FALSE
C20orf202	NA	NA	1	1	1	0.131832797427653	0.226666666666667	0.131832797427653	0.226666666666667	0	1	0.5	0	1	1	2	CMK_Carboplatin	FALSE	FALSE	FALSE	FALSE
C20orf96	chr20_207903	LEF1, PRDM4	10	11	16	0.441860465116279	0.538461538461538	0.235140257402613	0.227429693961952	0.1875	1	0.263157894736842	7.085	0.9	0.75	21	CMK_Carboplatin	TRUE	TRUE	TRUE	FALSE
C21orf140	chr21_35800134, chr21_35813559	ARNT, ARNTL, BHLHE40, BHLHE41, CLOCK, CREB3L1, HEY1, LEF1, MAX, MLX, MLXIPL, MXI1, MYC, MYCN, NFE2, SIN3A, TCF7, TCF7L1, TCF7L2, TFEB, USF1, XBP1	16	15	19	0.676592326097207	0.666666666666667	0.435355241811846	0.495256350554794	0.635294117647059	1	0.230769230769231	0.248333333333333	0.733333333333333	0.55	31	CMK_Carboplatin	TRUE	TRUE	TRUE	FALSE
C21orf2	NA	NA	1	1	2	0.259259259259259	0.333333333333333	0.194096443684853	0.166666666666667	0.5	1	0.5	0.593333333333333	1	1	2	CMK_Carboplatin	FALSE	TRUE	FALSE	FALSE
C22orf24	NA	NA	2	3	3	0.4	0.5	0.215854978354978	0.250877192982456	0.333333333333333	0	0.5	0.0883333333333333	1	0.666666666666667	5	CMK_Carboplatin	FALSE	FALSE	FALSE	FALSE
C2CD3	chr11_73684945, chr11_73690877, chr11_73699795, chr11_73868442	CPEB1, ETS1, FOXD2, FOXJ3, FOXO1, FOXO4, FUBP1, RARA, RARG, TBX20, ZNF410	27	37	18	0.73262680662441	0.684210526315789	0.286302810230115	0.284993719926307	0.3	1	0.170731707317073	34.9866666666667	1	0.72972972972973	64	CMK_Carboplatin	TRUE	TRUE	TRUE	FALSE
C2CD5	NA	NA	1	1	1	0.142250530785563	0.25	0.142250530785563	0.25	0	1	1	14.5166666666667	1	1	2	CMK_Carboplatin	FALSE	TRUE	FALSE	FALSE
C2orf15	NA	NA	1	0	1	0.0504871567759078	0.157894736842105	0.0504871567759078	0.157894736842105	0	1	1	3.005	NA	0	1	CMK_Carboplatin	FALSE	TRUE	FALSE	FALSE
C2orf16	NA	NA	1	0	3	0.0806174957118353	0.160493827160494	0.0806174957118353	0.160493827160494	0	0	0.666666666666667	0.108333333333333	NA	0	1	CMK_Carboplatin	FALSE	FALSE	FALSE	FALSE
C2orf66	NA	NA	0	1	0	0.125281320330083	0.176470588235294	0.125281320330083	0.176470588235294	0	1	1	0.015	NA	0	1	CMK_Carboplatin	FALSE	FALSE	FALSE	FALSE
C2orf73	chr2_54683241	E2F1, E2F4, E2F6, EGR1, HINFP, SP1, SP3, WT1	1	1	1	0.4	0.5	0.4	0.5	1	1	1	0	1	1	2	CMK_Carboplatin	TRUE	FALSE	FALSE	FALSE
C2orf81	chr2_74635348, chr2_74699778	NFATC1, NHLH1, TCF12, TCF3, TOPORS	4	3	4	0.308333333333333	0.416666666666667	0.25494210638552	0.346502682100508	0.791666666666667	0	0.285714285714286	0.0866666666666667	1	0.75	7	CMK_Carboplatin	TRUE	FALSE	FALSE	FALSE
C2orf82	NA	NA	1	1	1	0.04247990815155	0.125	0.04247990815155	0.125	0	1	1	0.0683333333333333	1	1	2	CMK_Carboplatin	FALSE	FALSE	FALSE	FALSE
C3AR1	NA	NA	2	1	1	0.0769230769230769	0	0.0769230769230769	0	0	1	1	0.67	1	0.5	3	CMK_Carboplatin	FALSE	TRUE	FALSE	FALSE
C3orf20	chr3_14822958	CEBPB, CEBPG, IKZF1, TEAD1, TEAD2, ZNF143, ZNF410	1	2	0	0.25211097708082	0.301587301587302	0.228530314155347	0.283928571428571	0.9	1	0.5	0.0266666666666667	1	0.5	3	CMK_Carboplatin	TRUE	FALSE	FALSE	FALSE
C3orf30	NA	NA	0	1	1	0	0.1	0	0.1	0	0	0	0	NA	0	1	CMK_Carboplatin	FALSE	FALSE	FALSE	FALSE
C3orf33	NA	NA	3	3	5	0.025518341307815	0.103448275862069	0.0176336721952088	0.0896222354469135	0	0	0.2	0.328333333333333	1	1	6	CMK_Carboplatin	FALSE	TRUE	FALSE	FALSE
C3orf36	NA	NA	2	2	1	0.0169491525423728	0.101123595505618	0.0169491525423728	0.101123595505618	0	1	1	0	1	1	4	CMK_Carboplatin	FALSE	FALSE	FALSE	FALSE
C3orf62	chr3_49321124	BCL3, MEIS1, MEIS2, PBX1, PBX3, PKNOX1, REST, SIN3A, TAL1, TCF3, TGIF2	18	18	22	0.510204081632653	0.6	0.27491371471872	0.392988310708899	0.307692307692308	0	0.222222222222222	2.51833333333333	0.888888888888889	0.8	36	CMK_Carboplatin	TRUE	TRUE	TRUE	FALSE
C4BPA	chr1_207273492	MEF2C, SRF	5	7	3	0.298245614035088	0.411764705882353	0.252753977968176	0.308823529411765	0.75	0	0.25	0	0.8	0.5	12	CMK_Carboplatin	TRUE	FALSE	FALSE	FALSE
C4BPB	chr1_207581359	NKX3-1	9	14	8	0.359073359073359	0.44	0.229044523905209	0.320256038647343	0.266666666666667	0	0.4	0	1	0.642857142857143	23	CMK_Carboplatin	TRUE	FALSE	FALSE	FALSE
C4orf19	chr4_37589946, chr4_37828470	ATF3, BACH1, BATF, BCL11A, EGR1, EP300, FOS, FOSB, FOSL1, FOSL2, GATA2, HMGN3, JDP2, JUN, JUNB, JUND, MAFK, MAX, MEF2C, NFE2, NFE2L2, NR3C1, PRDM1, RXRA, SMARCB1, SMARCC1, SP1, STAT3, TCF7L2, TFAP2A, TRIM28	9	10	13	0.518987341772152	0.428571428571429	0.359073714223974	0.367882176415147	0.567901234567901	0	0.117647058823529	0.136666666666667	0.777777777777778	0.583333333333333	19	CMK_Carboplatin	TRUE	FALSE	FALSE	FALSE
C4orf36	NA	NA	1	1	1	0.217993079584775	0.291666666666667	0.217993079584775	0.291666666666667	0	0	0	0.418333333333333	1	1	2	CMK_Carboplatin	FALSE	TRUE	FALSE	FALSE
C4orf45	chr4_160096790	NFKB1, TCF12	1	1	0	0.510204081632653	0.6	0.510204081632653	0.6	1	1	1	0.238333333333333	1	1	2	CMK_Carboplatin	TRUE	TRUE	TRUE	FALSE
C5	NA	NA	3	2	3	0.0484581497797356	0.0975609756097561	0.0328201401819641	0.0487804878048781	0	1	0.5	0.476666666666667	1	0.666666666666667	5	CMK_Carboplatin	FALSE	TRUE	FALSE	FALSE
C5orf51	chr5_41875228, chr5_41910236	FOXA1, MEF2A, POU6F2, STAT3	8	10	4	0.4	0.5	0.217453073919655	0.319047619047619	0.357142857142857	0	0.3	11.6466666666667	1	0.8	18	CMK_Carboplatin	TRUE	TRUE	TRUE	FALSE
C5orf58	chr5_169816771, chr5_169849817	BCL3, EP300, HIVEP1, MAFF, RBPJ, SIN3A, SIX5, ZNF75A	2	2	4	0.647058823529412	0.714285714285714	0.437164640159509	0.385836385836386	0.846153846153846	0	0.5	0.16	1	1	4	CMK_Carboplatin	TRUE	FALSE	FALSE	FALSE
C5orf63	NA	NA	2	7	4	0.147619047619048	0.297297297297297	0.10023042392526	0.186690108558888	0	0	0.1	1.79666666666667	0.5	0.125	9	CMK_Carboplatin	FALSE	TRUE	FALSE	TRUE
C5orf67	chr5_55606045	MSX1, MSX2, SMAD1, SMAD3, SMAD4, SOX21, SOX7	2	2	2	0.423076923076923	0.444444444444444	0.383366190667009	0.414975845410628	0.869565217391304	1	0.333333333333333	-1	1	1	4	CMK_Carboplatin	TRUE	FALSE	FALSE	FALSE
C6orf106	chr6_34651560, chr6_34724920	IRF1, IRF3, TCF12, TFAP4	9	6	10	0.443218376980667	0.636363636363636	0.322826786242466	0.506472960276642	0.714285714285714	0	0.25	2.78666666666667	1	0.666666666666667	15	CMK_Carboplatin	TRUE	TRUE	TRUE	FALSE
C6orf183	chr6_109520846	CREB3, E4F1	7	13	10	0.443218376980667	0.346153846153846	0.139488917809581	0.240126381691763	0.0769230769230769	0	0.473684210526316	0.26	1	0.538461538461538	20	CMK_Carboplatin	TRUE	TRUE	TRUE	FALSE
C6orf223	chr6_43974969	NR2C2, RFX3	2	1	2	0.443218376980667	0.428571428571429	0.326830675233499	0.380952380952381	0.5	0	0.333333333333333	0.04	1	0.5	3	CMK_Carboplatin	TRUE	FALSE	FALSE	FALSE
C6orf226	NA	NA	1	1	1	0.034965034965035	0.172413793103448	0.034965034965035	0.172413793103448	0	0	0	0.171666666666667	1	1	2	CMK_Carboplatin	FALSE	FALSE	FALSE	FALSE
C6orf229	NA	NA	6	10	8	0.225806451612903	0.333333333333333	0.0914179482339721	0.133710318127853	0	0	0	0	0.833333333333333	0.454545454545455	16	CMK_Carboplatin	FALSE	FALSE	FALSE	FALSE
C6orf52	NA	NA	1	1	1	0.443218376980667	0.333333333333333	0.443218376980667	0.333333333333333	0	1	1	3.22666666666667	1	1	2	CMK_Carboplatin	FALSE	TRUE	FALSE	FALSE
C6orf62	NA	NA	6	6	3	0.165413533834586	0.263157894736842	0.121634832628356	0.119128032848078	0	0	0.25	8.65166666666667	0.833333333333333	0.714285714285714	12	CMK_Carboplatin	FALSE	TRUE	FALSE	FALSE
C7orf77	NA	NA	1	2	1	0.0149253731343283	0.205882352941176	0.0119269722814499	0.139526542324247	0	0	0	-1	1	0.5	3	CMK_Carboplatin	FALSE	FALSE	FALSE	FALSE
C8orf37	NA	NA	2	2	1	0.363636363636364	0.142857142857143	0.246284995873406	0.0714285714285714	0	1	1	0.448333333333333	1	1	4	CMK_Carboplatin	FALSE	TRUE	FALSE	FALSE
C8orf48	NA	NA	1	1	1	0.00733220530174845	0.127659574468085	0.00733220530174845	0.127659574468085	0	0	0	0	1	1	2	CMK_Carboplatin	FALSE	FALSE	FALSE	FALSE
C9orf84	NA	NA	2	2	2	0.47136563876652	0.714285714285714	0.378539962240403	0.425324675324675	0.5	0	0.5	0	1	1	4	CMK_Carboplatin	FALSE	FALSE	FALSE	FALSE
CA11	NA	NA	7	9	8	0.146579804560261	0.241379310344828	0.0723615793916067	0.0946432957208819	0	1	0.666666666666667	5.45833333333333	1	0.777777777777778	16	CMK_Carboplatin	FALSE	TRUE	FALSE	FALSE
CA3	NA	NA	1	1	0	0.225806451612903	0.333333333333333	0.225806451612903	0.333333333333333	0	1	1	0	1	1	2	CMK_Carboplatin	FALSE	FALSE	FALSE	FALSE
CAB39	NA	NA	2	3	2	0.128933628110447	0.223880597014925	0.0785180229466435	0.0942347088088967	0	1	0.666666666666667	3.88333333333333	1	0.666666666666667	5	CMK_Carboplatin	FALSE	TRUE	FALSE	FALSE
CAB39L	chr13_50021542	ELK1, ELK3, GABPA	1	4	1	0.590843810070925	0.5	0.371953616489886	0.347175054029021	0.6	0	0.8	1.03666666666667	1	0.25	5	CMK_Carboplatin	TRUE	TRUE	TRUE	FALSE
CABIN1	chr22_24421844, chr22_24499252	CTCF, CTCFL, CUX1, ONECUT2, RXRA, TAL1	7	6	13	0.544715447154472	0.454545454545455	0.342103088812171	0.275771419955441	0.375	0	0.125	20.3233333333333	0.833333333333333	0.625	13	CMK_Carboplatin	TRUE	TRUE	TRUE	FALSE
CABLES1	chr18_20955288, chr18_20956352, chr18_20963978, chr18_20970011, chr18_20987987	CCNT2, KLF1, MAZ, MGA, NR1H2, PRDM4, RARA, RARG, RUNX1, RXRA, SREBF1, TBX20, ZNF263	29	34	16	0.510204081632653	0.6	0.220934087394752	0.300923080911185	0.436363636363636	1	0.302325581395349	0.636666666666667	0.862068965517241	0.657894736842105	63	CMK_Carboplatin	TRUE	TRUE	TRUE	FALSE
CACNA1E	chr1_182055910	E2F1, TFAP2A	4	4	3	0.510204081632653	0.6	0.403957582620352	0.452784252784253	0.727272727272727	0	0.25	0	1	1	8	CMK_Carboplatin	TRUE	FALSE	FALSE	FALSE
CACNB2	NA	NA	1	1	1	0.213114754098361	0.333333333333333	0.186552504450088	0.304029304029304	0	0	0	0.0416666666666667	1	1	2	CMK_Carboplatin	FALSE	FALSE	FALSE	FALSE
CACNG5	NA	NA	1	0	0	0.0769230769230769	0.2	0.0769230769230769	0.2	0	0	0	0	NA	0	1	CMK_Carboplatin	FALSE	FALSE	FALSE	FALSE
CACNG7	chr19_54474697	ELF1, EP300, GATA2, SPI1, SPIB	0	2	1	0.460674157303371	0.555555555555556	0.435276062207009	0.528985507246377	0.9375	0	0.333333333333333	0	NA	0	2	CMK_Carboplatin	TRUE	FALSE	FALSE	FALSE
CACYBP	NA	NA	2	2	1	0.353711790393013	0.157894736842105	0.353711790393013	0.157894736842105	0	1	1	20.1666666666667	1	1	4	CMK_Carboplatin	FALSE	TRUE	FALSE	FALSE
CAGE1	NA	NA	1	1	1	0.298245614035088	0.411764705882353	0.298245614035088	0.411764705882353	1	1	1	0.00333333333333333	1	1	2	CMK_Carboplatin	FALSE	FALSE	FALSE	FALSE
CALB1	NA	NA	1	1	2	0.215743440233236	0.0384615384615385	0.215743440233236	0.0384615384615385	0	1	1	3.47833333333333	1	1	2	CMK_Carboplatin	FALSE	TRUE	FALSE	FALSE
CALCRL	NA	NA	1	2	1	0.125	0	0.121555118110236	0	0	1	0.5	0.458333333333333	1	0.5	3	CMK_Carboplatin	FALSE	TRUE	FALSE	FALSE
CALD1	NA	NA	1	1	1	0.443218376980667	0.333333333333333	0.443218376980667	0.333333333333333	0	0	0	0.03	1	1	2	CMK_Carboplatin	FALSE	FALSE	FALSE	FALSE
CALHM3	chr10_105178031, chr10_105334427	ARNT, HIF1A, MEIS1, THAP1, TP63	6	8	9	0.443218376980667	0.5	0.274613944228352	0.323476814599559	0.5	0	0.285714285714286	0	0.833333333333333	0.555555555555556	14	CMK_Carboplatin	TRUE	FALSE	FALSE	FALSE
CALHM4	NA	NA	3	2	6	0.128933628110447	0.292307692307692	0.0684289130398805	0.181721750425118	0	0	0.428571428571429	-1	0.5	0.25	5	CMK_Carboplatin	FALSE	FALSE	FALSE	FALSE
CALHM5	NA	NA	1	1	1	0.146579804560261	0.214285714285714	0.146579804560261	0.214285714285714	0	1	0.5	-1	1	1	2	CMK_Carboplatin	FALSE	FALSE	FALSE	FALSE
CALHM6	NA	NA	2	2	3	0.146579804560261	0.277777777777778	0.144426370133772	0.216269841269841	0	1	0.5	-1	0.5	0.333333333333333	4	CMK_Carboplatin	FALSE	FALSE	FALSE	FALSE
CAMK1	NA	NA	1	1	2	0.00131406044678055	0.0847457627118644	0.00131406044678055	0.0847457627118644	0	1	1	0.251666666666667	1	1	2	CMK_Carboplatin	FALSE	TRUE	FALSE	FALSE
CAMK1G	NA	NA	9	11	12	0.309090909090909	0.2	0.129102465754686	0.0628999049730757	0	0	0.466666666666667	0	1	0.818181818181818	20	CMK_Carboplatin	FALSE	FALSE	FALSE	FALSE
CAMK2A	chr5_149675349	VDR, ZBTB6, ZSCAN16	1	1	3	0.588888888888889	0.5	0.490740740740741	0.4375	0.833333333333333	0	0.333333333333333	0	1	1	2	CMK_Carboplatin	TRUE	FALSE	FALSE	FALSE
CAMK2N1	NA	NA	1	1	0	0	0.125	0	0.125	0	0	0	0.0416666666666667	1	1	2	CMK_Carboplatin	FALSE	FALSE	FALSE	FALSE
CAMLG	NA	NA	2	2	1	0.213114754098361	0.333333333333333	0.164696911932901	0.166666666666667	0	1	1	0.51	1	1	4	CMK_Carboplatin	FALSE	TRUE	FALSE	FALSE
CAMTA1	NA	NA	1	1	1	0.215686274509804	0.333333333333333	0.186706688076986	0.304761904761905	0	0	0.5	12.445	0	0	2	CMK_Carboplatin	FALSE	TRUE	FALSE	FALSE
CAND1	chr12_67654181	GATA5	5	7	1	0.287128712871287	0.4	0.145983623228658	0.251137102014295	0.263157894736842	0	0.125	3.19666666666667	0.8	0.5	12	CMK_Carboplatin	TRUE	TRUE	TRUE	TRUE
CAPG	chr2_85766300	SP1	1	2	1	0.590843810070925	0.5	0.408325130841914	0.416666666666667	0.5	1	1	2.33333333333333	1	0.5	3	CMK_Carboplatin	TRUE	TRUE	TRUE	FALSE
CAPN14	NA	NA	2	2	2	0.0586510263929619	0.230769230769231	0.0338425389087811	0.164835164835165	0	0	0	0.181666666666667	1	1	4	CMK_Carboplatin	FALSE	FALSE	FALSE	FALSE
CAPN8	NA	NA	2	1	3	0.237113402061856	0.127659574468085	0.125167277954005	0.119385342789598	0	1	0.75	0.005	1	0.5	3	CMK_Carboplatin	FALSE	FALSE	FALSE	FALSE
CAPRIN2	NA	NA	1	1	1	0.0769230769230769	0.152941176470588	0.0464106640577229	0.114932126696833	0	1	1	1.87833333333333	1	1	2	CMK_Carboplatin	FALSE	TRUE	FALSE	FALSE
CAPS2	NA	NA	6	10	2	0.199040767386091	0.166666666666667	0.0786086397273238	0.0956998978928803	0	1	0.384615384615385	0.131666666666667	0.5	0.230769230769231	16	CMK_Carboplatin	FALSE	FALSE	FALSE	FALSE
CARD6	chr5_40756226	EGR1, EGR3, HDAC2, IRF1, SP1, SP4	2	2	2	0.394957983193277	0.5	0.394957983193277	0.5	1	1	1	4.58833333333333	1	1	4	CMK_Carboplatin	TRUE	TRUE	TRUE	FALSE
CARD9	NA	NA	2	1	4	0.237113402061856	0.333333333333333	0.157488004354362	0.144052973513243	0	0	0.25	1.47833333333333	1	0.5	3	CMK_Carboplatin	FALSE	TRUE	FALSE	FALSE
CARMIL1	NA	NA	5	5	5	0.586206896551724	0.666666666666667	0.192426284970722	0.153741496598639	0.2	0	0.333333333333333	-1	1	1	10	CMK_Carboplatin	FALSE	FALSE	FALSE	FALSE
CARS2	NA	NA	15	12	10	0.432835820895522	0.333333333333333	0.123510280570923	0.158648536643703	0.0833333333333333	1	0.315789473684211	13.6566666666667	0.833333333333333	0.588235294117647	27	CMK_Carboplatin	FALSE	TRUE	FALSE	FALSE
CASC11	NA	NA	2	2	1	0.165413533834586	0.142857142857143	0.0933450647896337	0.0941558441558442	0	0	0	0.015	1	1	4	CMK_Carboplatin	FALSE	FALSE	FALSE	FALSE
CASC3	NA	NA	1	1	2	0.0146471371504661	0.206896551724138	0.0146471371504661	0.206896551724138	0	0	0	268.118333333333	1	1	2	CMK_Carboplatin	FALSE	TRUE	FALSE	FALSE
CASP10	NA	NA	3	3	4	0.0874524714828897	0.2	0.0353441344852263	0.155758962623951	0	1	1	2.545	1	1	6	CMK_Carboplatin	FALSE	TRUE	FALSE	FALSE
CASP14	NA	NA	1	1	2	0.443218376980667	0.333333333333333	0.353188135858755	0.238095238095238	0	0	0	0	1	1	2	CMK_Carboplatin	FALSE	FALSE	FALSE	FALSE
CASP2	NA	NA	1	1	1	0.165501165501166	0.297297297297297	0.165501165501166	0.297297297297297	0	0	0	30.605	1	1	2	CMK_Carboplatin	FALSE	TRUE	FALSE	FALSE
CASP5	NA	NA	3	3	3	0.221445221445221	0.114285714285714	0.129171049700851	0.112698412698413	0	0	0.25	0	1	1	6	CMK_Carboplatin	FALSE	FALSE	FALSE	FALSE
CASP8	chr2_201980843, chr2_202047833	BATF, FEV, FOXA1, JUN, MEF2C, STAT3	8	14	9	0.4	0.5	0.20538919091474	0.27305580629884	0.529411764705882	0	0.4	2.195	1	0.571428571428571	22	CMK_Carboplatin	TRUE	TRUE	TRUE	FALSE
CASQ1	NA	NA	1	1	1	0.128933628110447	0	0.128933628110447	0	0	1	1	0.0233333333333333	1	1	2	CMK_Carboplatin	FALSE	FALSE	FALSE	FALSE
CATSPER4	NA	NA	1	0	1	0.00336700336700337	0.125	0.00336700336700337	0.125	0	1	1	0	NA	0	1	CMK_Carboplatin	FALSE	FALSE	FALSE	FALSE
CATSPERB	NA	NA	3	2	1	0.20335429769392	0.282051282051282	0.20335429769392	0.282051282051282	0	0	0	0.065	1	0.666666666666667	5	CMK_Carboplatin	FALSE	FALSE	FALSE	FALSE
CAV1	chr7_115926776	NFATC1	0	1	1	0.510204081632653	0.6	0.510204081632653	0.6	1	0	0	0.203333333333333	NA	0	1	CMK_Carboplatin	TRUE	TRUE	TRUE	FALSE
CBFB	chr16_67058758, chr16_67076464, chr16_67088591	ELF1, MZF1, NR3C1, PLAG1, SPIB, TFDP1, VDR	28	28	30	0.510204081632653	0.6	0.263789995971603	0.350032269979719	0.320987654320988	0	0.285714285714286	6.18	0.785714285714286	0.647058823529412	56	CMK_Carboplatin	TRUE	TRUE	TRUE	FALSE
CBR3	NA	NA	4	4	6	0.0277372262773722	0.178571428571429	0.0187580716054151	0.149434659708632	0	0	0.428571428571429	0.005	1	1	8	CMK_Carboplatin	FALSE	FALSE	FALSE	FALSE
CBX2	NA	NA	1	1	1	0.0951374207188161	0.243243243243243	0.0951374207188161	0.243243243243243	0	0	0	4.105	1	1	2	CMK_Carboplatin	FALSE	TRUE	FALSE	FALSE
CBX7	chr22_39715608	SREBF1, SREBF2	2	1	2	0.510204081632653	0.555555555555556	0.510204081632653	0.555555555555556	1	1	1	0.115	1	0.5	3	CMK_Carboplatin	TRUE	FALSE	FALSE	FALSE
CBY3	NA	NA	1	1	1	0.0122525918944392	0.146666666666667	0.0122525918944392	0.146666666666667	0	1	1	0	1	1	2	CMK_Carboplatin	FALSE	FALSE	FALSE	FALSE
CC2D1B	chr1_53080008	NR4A2, RXRB, TBX1, THRA	2	1	2	0.647058823529412	0.714285714285714	0.499360613810742	0.56043956043956	1	1	1	3.46833333333333	1	0.5	3	CMK_Carboplatin	TRUE	TRUE	TRUE	FALSE
CC2D2B	NA	NA	6	8	4	0.211864406779661	0.2	0.104961311165735	0.123193277310924	0	0	0.222222222222222	0	1	0.75	14	CMK_Carboplatin	FALSE	FALSE	FALSE	FALSE
CCDC102B	NA	NA	3	3	2	0.336734693877551	0.222222222222222	0.306536857236508	0.204970760233918	0	0	0.333333333333333	0.536666666666667	1	1	6	CMK_Carboplatin	FALSE	TRUE	FALSE	FALSE
CCDC112	NA	NA	4	4	1	0.194244604316547	0.238095238095238	0.0983448381408797	0.096196439219695	0	0	0.75	0.841666666666667	1	1	8	CMK_Carboplatin	FALSE	TRUE	FALSE	FALSE
CCDC121	NA	NA	10	11	13	0.443218376980667	0.333333333333333	0.16877715859697	0.266579034110117	0	1	0.466666666666667	0.226666666666667	0.8	0.615384615384615	21	CMK_Carboplatin	FALSE	TRUE	FALSE	FALSE
CCDC13	NA	NA	3	2	4	0.121621621621622	0	0.121621621621622	0	0	1	0.75	0.0116666666666667	1	0.666666666666667	5	CMK_Carboplatin	FALSE	FALSE	FALSE	FALSE
CCDC134	chr22_42176320, chr22_42177899, chr22_42212142, chr22_42218602, chr22_42221650, chr22_42221951, chr22_42224713, chr22_42226823	CTCF, GABPA, GTF2I, KLF1, KLF3, NHLH1, PLAG1, REST, RFX1, SP1, SP3, TAL1, TCF12, TCF3, TFAP4, TFCP2, THRB, TP53, ZBTB18, ZNF148	20	19	19	0.590843810070925	0.5	0.373864991532879	0.44061004526034	0.826530612244898	1	0.310344827586207	1.28166666666667	0.842105263157895	0.695652173913043	39	CMK_Carboplatin	TRUE	TRUE	TRUE	FALSE
CCDC149	NA	NA	1	1	1	0.0933333333333333	0.209302325581395	0.0466666666666667	0.167151162790698	0	1	0.5	0.005	1	1	2	CMK_Carboplatin	FALSE	FALSE	FALSE	FALSE
CCDC15	NA	NA	6	6	4	0.225806451612903	0.333333333333333	0.132526825681822	0.165277777777778	0	1	0.428571428571429	1.35	0.833333333333333	0.714285714285714	12	CMK_Carboplatin	FALSE	TRUE	FALSE	FALSE
CCDC150	NA	NA	3	4	5	0.18232044198895	0.159090909090909	0.0995489693771884	0.11307123655914	0	0	0	0.9	1	0.75	7	CMK_Carboplatin	FALSE	TRUE	FALSE	FALSE
CCDC153	chr11_119056273	NFIA, NFIB, NFIC, NFIX, NR3C1	6	5	9	0.590843810070925	0.6	0.406408432999048	0.418473724937473	0.666666666666667	1	0.777777777777778	0	1	0.833333333333333	11	CMK_Carboplatin	TRUE	FALSE	FALSE	FALSE
CCDC155	NA	NA	2	3	2	0.0422535211267606	0.0588235294117647	0.0350156494522692	0.0577136514983352	0	1	1	0.0666666666666667	1	0.666666666666667	5	CMK_Carboplatin	FALSE	FALSE	FALSE	FALSE
CCDC168	NA	NA	2	4	6	0.225806451612903	0.333333333333333	0.106611171526691	0.153104575163399	0	0	0.222222222222222	0.0366666666666667	0.5	0.2	6	CMK_Carboplatin	FALSE	FALSE	FALSE	FALSE
CCDC172	NA	NA	1	1	1	0.134146341463415	0.333333333333333	0.134146341463415	0.333333333333333	0	0	0	0	1	1	2	CMK_Carboplatin	FALSE	FALSE	FALSE	FALSE
CCDC173	NA	NA	1	1	2	0	0.125	0	0.125	0	1	0.5	1.29333333333333	1	1	2	CMK_Carboplatin	FALSE	TRUE	FALSE	FALSE
CCDC181	NA	NA	8	11	10	0.281385281385281	0.363636363636364	0.0890215394913241	0.149034921482996	0.111111111111111	0	0.277777777777778	1.20333333333333	0.875	0.583333333333333	19	CMK_Carboplatin	FALSE	TRUE	FALSE	FALSE
CCDC182	NA	NA	3	3	2	0.0769230769230769	0.2	0.0378884016754101	0.158630952380952	0	0	0	0	0.666666666666667	0.5	6	CMK_Carboplatin	FALSE	FALSE	FALSE	FALSE
CCDC184	NA	NA	1	1	2	0.0296127562642369	0.0810810810810811	0.0296127562642369	0.0810810810810811	0	0	0	-1	1	1	2	CMK_Carboplatin	FALSE	FALSE	FALSE	FALSE
CCDC191	NA	NA	1	1	1	0.100719424460432	0.208333333333333	0.100719424460432	0.208333333333333	0	1	1	-1	1	1	2	CMK_Carboplatin	FALSE	FALSE	FALSE	FALSE
CCDC192	NA	NA	1	1	1	0.128933628110447	0	0.128933628110447	0	0	0	0	-1	1	1	2	CMK_Carboplatin	FALSE	FALSE	FALSE	FALSE
CCDC196	NA	NA	1	2	1	0.128933628110447	0	0.128933628110447	0	0	1	0.5	-1	1	0.5	3	CMK_Carboplatin	FALSE	FALSE	FALSE	FALSE
CCDC26	chr8_128746344, chr8_128748498	GFI1B, ZBTB33	2	3	2	0.441860465116279	0.538461538461538	0.331219168428471	0.506410256410256	1	0	0.666666666666667	0.363333333333333	1	0.666666666666667	5	CMK_Carboplatin	TRUE	TRUE	TRUE	FALSE
CCDC33	chr15_74516173, chr15_74592266	DMC1, NR2C2, PBX1, POU2F1, SOX18, SOX21, SOX7	19	19	21	0.590843810070925	0.666666666666667	0.283812326718867	0.29209794395376	0.375	0	0.15	0	0.578947368421053	0.407407407407407	38	CMK_Carboplatin	TRUE	FALSE	FALSE	FALSE
CCDC34	NA	NA	1	1	1	0.00266666666666661	0.125	0.00266666666666661	0.125	0	1	1	1.545	1	1	2	CMK_Carboplatin	FALSE	TRUE	FALSE	FALSE
CCDC43	NA	NA	1	1	1	0.302052785923754	0.419354838709677	0.302052785923754	0.419354838709677	1	1	1	1.67166666666667	1	1	2	CMK_Carboplatin	FALSE	TRUE	FALSE	FALSE
CCDC47	NA	NA	8	8	7	0.0741935483870968	0.125	0.0368643873004348	0.101854219948849	0	0	0.25	44.7383333333333	1	1	16	CMK_Carboplatin	FALSE	TRUE	FALSE	FALSE
CCDC70	NA	NA	1	1	3	0.116279069767442	0.2	0.116279069767442	0.2	0	1	1	0.04	1	1	2	CMK_Carboplatin	FALSE	FALSE	FALSE	FALSE
CCDC71L	NA	NA	1	1	1	0.0775193798449612	0.161290322580645	0.0775193798449612	0.161290322580645	0	0	0	0.221666666666667	1	1	2	CMK_Carboplatin	FALSE	TRUE	FALSE	FALSE
CCDC80	chr3_112357336, chr3_112453374, chr3_112688324, chr3_112693983, chr3_112775825, chr3_113234141	CEBPZ, FOS, FOXC1, HOXA1, HOXB5, HOXD13, IRF3, ISL2, LHX6, NFYA, NFYB, NFYC, OTX1, PBX2, PKNOX1, POU2F1, POU6F1, POU6F2, PPARA, PPARD, RFX5, SHOX2, SP1, SPIB, TAL1, TBP, TCF12, TCF3, THAP1, TP53, TP63, TP73, TRIM28	26	38	26	0.590843810070925	0.666666666666667	0.292492292101541	0.349536546402443	0.575342465753425	0	0.134615384615385	0.111666666666667	0.769230769230769	0.454545454545455	64	CMK_Carboplatin	TRUE	FALSE	FALSE	FALSE
CCDC81	NA	NA	6	6	6	0.315789473684211	0.245283018867925	0.122858065264091	0.150913706912469	0	0	0.375	0.025	0.833333333333333	0.714285714285714	12	CMK_Carboplatin	FALSE	FALSE	FALSE	FALSE
CCDC82	NA	NA	4	4	2	0.225806451612903	0.333333333333333	0.153211973662369	0.283687943262411	0	0	0.25	1.25666666666667	1	1	8	CMK_Carboplatin	FALSE	TRUE	FALSE	FALSE
CCDC83	chr11_85562270, chr11_85955662, chr11_86322025	EP300, POU6F2, SOX18	7	6	10	0.443218376980667	0.428571428571429	0.280814497582875	0.32904252610135	0.705882352941177	0	0.166666666666667	0	1	0.857142857142857	13	CMK_Carboplatin	TRUE	FALSE	FALSE	FALSE
CCDC86	NA	NA	2	2	1	0.21978021978022	0.294117647058824	0.192009077878643	0.267463235294118	0	1	0.666666666666667	17.6416666666667	0.5	0.333333333333333	4	CMK_Carboplatin	FALSE	TRUE	FALSE	TRUE
CCDC88C	chr14_91786622	CTCF, CTCFL, HDAC2, MYBL2, RAD21	0	1	1	0.698412698412698	0.6	0.624101593729536	0.533333333333333	0.888888888888889	0	0	20.075	NA	0	1	CMK_Carboplatin	TRUE	TRUE	TRUE	FALSE
CCDC91	NA	NA	4	4	2	0.442424242424242	0.333333333333333	0.176758616960812	0.2	0.2	1	0.6	1.63	0.75	0.6	8	CMK_Carboplatin	FALSE	TRUE	FALSE	FALSE
CCDC93	NA	NA	1	0	1	0.124848484848485	0.125	0.0650311245931684	0.0706967213114754	0	1	0.5	9.225	NA	0	1	CMK_Carboplatin	FALSE	TRUE	FALSE	FALSE
CCIN	NA	NA	1	0	1	0.0769230769230769	0.2	0.0769230769230769	0.2	0	1	1	0	NA	0	1	CMK_Carboplatin	FALSE	FALSE	FALSE	FALSE
CCL14	NA	NA	4	5	4	0.312883435582822	0.2	0.262920133224489	0.148952380952381	0	1	0.2	0.438333333333333	1	0.8	9	CMK_Carboplatin	FALSE	TRUE	FALSE	FALSE
CCL15	NA	NA	3	4	3	0.217391304347826	0.333333333333333	0.198136402337345	0.309501462286608	0	0	0	0	1	0.75	7	CMK_Carboplatin	FALSE	FALSE	FALSE	FALSE
CCL17	NA	NA	1	1	1	0.351598173515982	0.454545454545455	0.351598173515982	0.454545454545455	1	0	0	0	1	1	2	CMK_Carboplatin	FALSE	FALSE	FALSE	FALSE
CCL27	NA	NA	2	2	2	0.125	0.127659574468085	0.0844219219219219	0.0638297872340425	0	1	1	0.00666666666666667	1	1	4	CMK_Carboplatin	FALSE	FALSE	FALSE	FALSE
CCL5	chr17_34202936	FOXA1, FOXA2, FOXC1, FOXO3, TCF12	16	18	18	0.287128712871287	0.454545454545455	0.177034282933601	0.264093660835095	0.340425531914894	0	0.0857142857142857	0.833333333333333	0.75	0.545454545454545	34	CMK_Carboplatin	TRUE	TRUE	TRUE	FALSE
CCNB1	NA	NA	1	2	1	0.0296296296296296	0.111111111111111	0.0296296296296296	0.111111111111111	0	0	0.5	23.8783333333333	1	0.5	3	CMK_Carboplatin	FALSE	TRUE	FALSE	FALSE
CCNB1IP1	chr14_20780798, chr14_21152535	NFATC1, PAX6, SOX18, SOX21, SOX7	14	17	14	0.698412698412698	0.636363636363636	0.41979071466323	0.398030628863267	0.612903225806452	0	0.45	2.385	0.928571428571429	0.722222222222222	31	CMK_Carboplatin	TRUE	TRUE	TRUE	FALSE
CCNC	NA	NA	1	0	0	0.0828877005347594	0.0357142857142857	0.0828877005347594	0.0357142857142857	0	1	1	1.765	NA	0	1	CMK_Carboplatin	FALSE	TRUE	FALSE	FALSE
CCND2	NA	NA	4	2	1	0.366412213740458	0.272727272727273	0.187743122281329	0.112143682588598	0.25	1	0.5	31.3583333333333	1	0.5	6	CMK_Carboplatin	FALSE	TRUE	FALSE	FALSE
CCND3	NA	NA	3	4	5	0.213114754098361	0.333333333333333	0.0999929500623181	0.221491228070175	0	0	0.428571428571429	42.7583333333333	1	0.75	7	CMK_Carboplatin	FALSE	TRUE	FALSE	FALSE
CCNDBP1	NA	NA	1	0	4	0.443218376980667	0.333333333333333	0.208776245914436	0.212941919191919	0	0	0.4	3.705	NA	0	1	CMK_Carboplatin	FALSE	TRUE	FALSE	FALSE
CCNF	NA	NA	1	1	1	0.103448275862069	0.214285714285714	0.103448275862069	0.214285714285714	0	1	1	6.495	1	1	2	CMK_Carboplatin	FALSE	TRUE	FALSE	FALSE
CCNG1	NA	NA	1	1	1	0.309090909090909	0.2	0.309090909090909	0.2	0	1	1	9.96333333333333	1	1	2	CMK_Carboplatin	FALSE	TRUE	FALSE	FALSE
CCNJL	NA	NA	1	0	1	0.0775193798449613	0.130434782608696	0.0775193798449613	0.130434782608696	0	0	0	3.97166666666667	NA	0	1	CMK_Carboplatin	FALSE	TRUE	FALSE	FALSE
CCNY	NA	NA	1	1	0	0.238372093023256	0.379310344827586	0.238372093023256	0.379310344827586	0	0	0	13.3583333333333	1	1	2	CMK_Carboplatin	FALSE	TRUE	FALSE	FALSE
CCR1	NA	NA	5	6	5	0.336734693877551	0.357142857142857	0.24029238100573	0.239241325820946	0	1	0.333333333333333	0.0633333333333333	1	0.833333333333333	11	CMK_Carboplatin	FALSE	FALSE	FALSE	FALSE
CCR2	NA	NA	8	7	4	0.36	0.152542372881356	0.294475291221171	0.139230548273157	0	0	0.25	0.0183333333333333	1	0.875	15	CMK_Carboplatin	FALSE	FALSE	FALSE	FALSE
CCR4	NA	NA	2	2	3	0.150375939849624	0.19047619047619	0.124698362137716	0.149791144527987	0	1	1	0.343333333333333	1	1	4	CMK_Carboplatin	FALSE	TRUE	FALSE	FALSE
CCR8	NA	NA	1	1	1	0.443218376980667	0.333333333333333	0.443218376980667	0.333333333333333	0	1	1	0	1	1	2	CMK_Carboplatin	FALSE	FALSE	FALSE	FALSE
CCRL2	NA	NA	4	6	5	0.434343434343434	0.333333333333333	0.155872334341955	0.146993810786914	0.25	0	0.285714285714286	5.93666666666667	1	0.666666666666667	10	CMK_Carboplatin	FALSE	TRUE	FALSE	FALSE
CCSER1	chr4_91146001	POU2F1, POU2F2, TBP	4	8	1	0.586206896551724	0.666666666666667	0.452481019041563	0.512357913469025	0.740740740740741	0	0	0.141666666666667	1	0.5	12	CMK_Carboplatin	TRUE	FALSE	FALSE	FALSE
CCT2	NA	NA	0	1	0	0.0527131782945737	0.0731707317073171	0.0527131782945737	0.0731707317073171	0	1	1	12.165	NA	0	1	CMK_Carboplatin	FALSE	TRUE	FALSE	FALSE
CCT8	NA	NA	5	5	5	0.351598173515982	0.454545454545455	0.244647992912152	0.374780058651026	0.2	0	0.2	11.895	1	1	10	CMK_Carboplatin	FALSE	TRUE	FALSE	FALSE
CD101	NA	NA	2	1	0	0.215686274509804	0.333333333333333	0.157523683630756	0.28158295281583	0	1	1	0.095	1	0.5	3	CMK_Carboplatin	FALSE	FALSE	FALSE	FALSE
CD164	NA	NA	1	2	1	0.443218376980667	0.333333333333333	0.443218376980667	0.333333333333333	0	0	0.5	190.105	1	0.5	3	CMK_Carboplatin	FALSE	TRUE	FALSE	FALSE
CD164L2	chr1_27620954	KLF13, SP1	3	4	3	0.590843810070925	0.5	0.253585724381135	0.351190476190476	0.107142857142857	0	0.5	0	1	0.75	7	CMK_Carboplatin	TRUE	FALSE	FALSE	FALSE
CD180	NA	NA	1	1	2	0.128933628110447	0.072463768115942	0.0944875179889711	0.036231884057971	0	0	0.5	0.06	1	1	2	CMK_Carboplatin	FALSE	FALSE	FALSE	FALSE
CD1A	chr1_158449749	GLI2, MAX, RFX2, RFX3	5	5	6	0.4	0.5	0.267143496729842	0.338060331422986	0.6	0	0	0.00333333333333333	1	1	10	CMK_Carboplatin	TRUE	FALSE	FALSE	FALSE
CD200R1	NA	NA	3	3	4	0.213114754098361	0.333333333333333	0.213114754098361	0.333333333333333	0	0	0.25	0.24	1	1	6	CMK_Carboplatin	FALSE	TRUE	FALSE	FALSE
CD226	NA	NA	6	8	1	0.309090909090909	0.2	0.111839034577015	0.140680765059647	0	1	0.7	3.375	0.833333333333333	0.555555555555556	14	CMK_Carboplatin	FALSE	TRUE	FALSE	FALSE
CD247	chr1_167472668, chr1_167485387	AHR, SREBF1, TBX15, TBX20, ZBTB4	21	23	30	0.590843810070925	0.5	0.218442428087605	0.220118239399409	0.27906976744186	0	0.225	0.135	0.80952380952381	0.62962962962963	44	CMK_Carboplatin	TRUE	FALSE	FALSE	FALSE
CD27	NA	NA	1	0	2	0.165501165501166	0.189189189189189	0.165501165501166	0.189189189189189	0	1	1	0.01	NA	0	1	CMK_Carboplatin	FALSE	FALSE	FALSE	FALSE
CD28	chr2_204539270	HSF1	1	2	1	0.586206896551724	0.666666666666667	0.441443015083638	0.540322580645161	0.75	1	0.5	0.173333333333333	1	0.5	3	CMK_Carboplatin	TRUE	FALSE	FALSE	FALSE
CD2AP	NA	NA	1	2	0	0.0533484676503973	0.142857142857143	0.0299209870719519	0.131428571428571	0	0	0	13.2916666666667	1	0.5	3	CMK_Carboplatin	FALSE	TRUE	FALSE	FALSE
CD300C	NA	NA	5	3	5	0.150747986191024	0.25	0.133914464031404	0.224763347073247	0	1	0.125	3.18	1	0.6	8	CMK_Carboplatin	FALSE	TRUE	FALSE	FALSE
CD300E	NA	NA	3	3	4	0.225806451612903	0.333333333333333	0.225806451612903	0.333333333333333	0	0	0.25	0	1	1	6	CMK_Carboplatin	FALSE	FALSE	FALSE	FALSE
CD302	NA	NA	2	1	1	0.285714285714286	0.121951219512195	0.285714285714286	0.121951219512195	0	1	1	3.79	1	0.5	3	CMK_Carboplatin	FALSE	TRUE	FALSE	FALSE
CD34	chr1_208137559	SREBF1	5	4	6	0.647058823529412	0.714285714285714	0.246019117956896	0.21333994040263	0.0666666666666667	1	0.375	492.94	1	0.8	9	CMK_Carboplatin	TRUE	TRUE	TRUE	FALSE
CD3D	NA	NA	2	3	3	0.0410221923335575	0.123595505617978	0.027525124222891	0.118615934627171	0	1	0.25	0.306666666666667	1	0.666666666666667	5	CMK_Carboplatin	FALSE	TRUE	FALSE	FALSE
CD46	chr1_207962178, chr1_208005363	BATF, FOSL2, GATA2, HOXA10, JUND, MYEF2, NR4A2	22	30	22	0.443218376980667	0.5	0.173261783074371	0.225238224608002	0.274193548387097	0	0.0540540540540541	25.445	0.954545454545455	0.67741935483871	52	CMK_Carboplatin	TRUE	TRUE	TRUE	FALSE
CD48	NA	NA	1	1	1	0.00234192037470726	0.0810810810810811	0.00234192037470726	0.0810810810810811	0	0	0	0.0466666666666667	1	1	2	CMK_Carboplatin	FALSE	FALSE	FALSE	FALSE
CD55	NA	NA	8	7	6	0.0868924889543446	0.101123595505618	0.0742282444699706	0.0889211066811647	0	0	0.5	67.6083333333333	0.857142857142857	0.666666666666667	15	CMK_Carboplatin	FALSE	TRUE	FALSE	FALSE
CD68	NA	NA	3	3	5	0.125	0.234042553191489	0.0660798565895129	0.154901509543784	0	0	0.8	78.105	1	1	6	CMK_Carboplatin	FALSE	TRUE	FALSE	FALSE
CD69	chr12_10015887	CCNT2, SP1, SP2, TCF12, ZNF143, ZNF219	17	22	17	0.577777777777778	0.5	0.237807547993726	0.302610923006269	0.459459459459459	0	0.185185185185185	1.655	1	0.772727272727273	39	CMK_Carboplatin	TRUE	TRUE	TRUE	FALSE
CD70	chr19_6595779	HINFP	3	3	4	0.4	0.5	0.290737452721108	0.351818181818182	0.6	0	0.25	0.0516666666666667	1	1	6	CMK_Carboplatin	TRUE	FALSE	FALSE	FALSE
CD84	NA	NA	0	2	0	0.0700179533213644	0.0909090909090909	0.0700179533213644	0.0909090909090909	0	0	0.5	18.5566666666667	NA	0	2	CMK_Carboplatin	FALSE	TRUE	FALSE	FALSE
CD9	chr12_6343123	ELK4, EP300, ETS1, ETV1, ETV3, ETV4, ETV5, FEV, FLI1, GABPA, ZBTB18	1	0	5	0.314285714285714	0.428571428571429	0.278217590218787	0.3758080315555	0.826086956521739	0	0.2	0.383333333333333	NA	0	1	CMK_Carboplatin	TRUE	TRUE	TRUE	FALSE
CDA	NA	NA	1	0	0	0.141388174807198	0.314285714285714	0.141388174807198	0.314285714285714	0	1	1	0	NA	0	1	CMK_Carboplatin	FALSE	FALSE	FALSE	FALSE
CDADC1	chr13_49876695, chr13_49991132	BATF, POU2F1, ZFX	33	38	37	0.577777777777778	0.5	0.171139254662004	0.19794585849463	0.0666666666666667	0	0.132075471698113	1.22333333333333	0.939393939393939	0.775	71	CMK_Carboplatin	TRUE	TRUE	TRUE	FALSE
CDAN1	NA	NA	1	1	2	0.0109589041095891	0.123595505617978	0.0109589041095891	0.123595505617978	0	1	1	2.14166666666667	1	1	2	CMK_Carboplatin	FALSE	TRUE	FALSE	FALSE
CDC14A	NA	NA	1	2	1	0.0644257703081232	0.115789473684211	0.0371518741139686	0.103349282296651	0	0	0.666666666666667	9.07166666666667	1	0.5	3	CMK_Carboplatin	FALSE	TRUE	FALSE	FALSE
CDC16	chr13_114462340, chr13_114996222, chr13_115064685	CCNT2, ETS1, KLF16, KLF7, MAZ, NFKB1, NR2C2, SP1, SP3, SP4, WT1, ZNF148, ZNF628	12	13	14	0.73262680662441	0.666666666666667	0.330805481583626	0.377372272752708	0.522727272727273	0	0.0952380952380952	5.365	0.833333333333333	0.666666666666667	25	CMK_Carboplatin	TRUE	TRUE	TRUE	FALSE
CDC20	chr1_43708658, chr1_43740164, chr1_43812879	ATF6, CREB1, CREB3, CREB3L1, CREB3L2, MEF2C, NR2F1, RFX2, RFX3, RFX5, RXRA, TBX20, XBP1	58	63	36	0.804878048780488	0.818181818181818	0.226384544284704	0.291538757846832	0.348484848484849	1	0.246376811594203	35.2683333333333	0.931034482758621	0.805970149253731	121	CMK_Carboplatin	TRUE	TRUE	TRUE	FALSE
CDC42	chr1_22382942	FEV, FOXO3, FOXO4, HOXA10, JUN, MEF2C	3	3	6	0.4	0.5	0.352195367856497	0.444106113033449	0.823529411764706	0	0.25	68.6533333333333	0.666666666666667	0.5	6	CMK_Carboplatin	TRUE	TRUE	TRUE	TRUE
CDC42-IT1	NA	NA	3	7	4	0.165413533834586	0.2	0.0656787423630369	0.0986169659120479	0	1	0.333333333333333	0	0.666666666666667	0.25	10	CMK_Carboplatin	FALSE	FALSE	FALSE	FALSE
CDC42BPA	NA	NA	4	4	1	0.4	0.5	0.14479679014474	0.16304347826087	0.25	0	0.25	11.7783333333333	1	1	8	CMK_Carboplatin	FALSE	TRUE	FALSE	FALSE
CDC42EP2	NA	NA	1	1	1	0.111111111111111	0	0.111111111111111	0	0	0	0	1.07	1	1	2	CMK_Carboplatin	FALSE	TRUE	FALSE	FALSE
CDC42EP3	NA	NA	1	1	1	0.0141843971631205	0.0833333333333333	0.0141843971631205	0.0833333333333333	0	0	0	15.97	1	1	2	CMK_Carboplatin	FALSE	TRUE	FALSE	FALSE
CDC7	NA	NA	1	1	1	0.0269541778975741	0.146067415730337	0.0269541778975741	0.146067415730337	0	0	0	6.90833333333333	1	1	2	CMK_Carboplatin	FALSE	TRUE	FALSE	FALSE
CDC73	NA	NA	17	18	23	0.309090909090909	0.333333333333333	0.144205519954596	0.232458837229459	0	0	0.121212121212121	7.865	0.764705882352941	0.590909090909091	35	CMK_Carboplatin	FALSE	TRUE	FALSE	FALSE
CDCP2	NA	NA	1	1	0	0.000793021411578113	0.170731707317073	0.000793021411578113	0.170731707317073	0	1	1	0.02	1	1	2	CMK_Carboplatin	FALSE	FALSE	FALSE	FALSE
CDH18	NA	NA	1	1	1	0.111831442463533	0.16	0.111831442463533	0.16	0	0	0	0	1	1	2	CMK_Carboplatin	FALSE	FALSE	FALSE	FALSE
CDH7	NA	NA	1	0	1	0.086734693877551	0.142857142857143	0.086734693877551	0.142857142857143	0	0	0	0	NA	0	1	CMK_Carboplatin	FALSE	FALSE	FALSE	FALSE
CDHR3	chr7_105658521	NKX3-1	1	1	2	0.4	0.5	0.376709401709402	0.448863636363636	0.875	0	0	0.075	1	1	2	CMK_Carboplatin	TRUE	FALSE	FALSE	FALSE
CDK12	NA	NA	1	1	1	0.0239234449760766	0.157894736842105	0.0239234449760766	0.157894736842105	0	1	1	310.141666666667	1	1	2	CMK_Carboplatin	FALSE	TRUE	FALSE	FALSE
CDK16	NA	NA	1	1	0	0.033132530120482	0.162790697674419	0.033132530120482	0.162790697674419	0	0	0	126.455	1	1	2	CMK_Carboplatin	FALSE	TRUE	FALSE	FALSE
CDK17	NA	NA	1	1	1	0.0646687697160884	0.139240506329114	0.0646687697160884	0.139240506329114	0	0	0	7.935	1	1	2	CMK_Carboplatin	FALSE	TRUE	FALSE	FALSE
CDK18	NA	NA	1	1	4	0.175308641975309	0.111111111111111	0.135068114091103	0.0912698412698413	0	0	0.25	0.586666666666667	1	1	2	CMK_Carboplatin	FALSE	TRUE	FALSE	FALSE
CDK2AP1	NA	NA	2	1	2	0.0361445783132529	0.215189873417722	0.0361445783132529	0.215189873417722	0	1	1	23.35	1	0.5	3	CMK_Carboplatin	FALSE	TRUE	FALSE	FALSE
CDK5RAP1	NA	NA	0	1	1	0.0347222222222222	0.111111111111111	0.0347222222222222	0.111111111111111	0	0	0.5	1.90666666666667	NA	0	1	CMK_Carboplatin	FALSE	TRUE	FALSE	FALSE
CDK5RAP3	NA	NA	2	2	2	0.04	0.0909090909090909	0.04	0.0909090909090909	0	0	0.666666666666667	1.315	1	1	4	CMK_Carboplatin	FALSE	TRUE	FALSE	FALSE
CDK9	NA	NA	2	2	2	0.443218376980667	0.333333333333333	0.443218376980667	0.333333333333333	0	1	1	6.05	1	1	4	CMK_Carboplatin	FALSE	TRUE	FALSE	FALSE
CDKL5	NA	NA	2	2	1	0.128933628110447	0	0.128933628110447	0	0	0	0.5	0.0883333333333333	1	1	4	CMK_Carboplatin	FALSE	FALSE	FALSE	FALSE
CDKN1B	NA	NA	2	1	2	0.443218376980667	0.333333333333333	0.273188135858755	0.192982456140351	0	1	0.333333333333333	2.69166666666667	1	0.5	3	CMK_Carboplatin	FALSE	TRUE	FALSE	FALSE
CDKN2AIPNL	NA	NA	1	1	0	0.0205761316872428	0.152941176470588	0.0205761316872428	0.152941176470588	0	1	1	1.52	1	1	2	CMK_Carboplatin	FALSE	TRUE	FALSE	FALSE
CDON	NA	NA	3	2	3	0.0308641975308642	0.172413793103448	0.0308641975308642	0.172413793103448	0	0	0.333333333333333	0.255	1	0.666666666666667	5	CMK_Carboplatin	FALSE	TRUE	FALSE	FALSE
CDS1	NA	NA	1	1	0	0.068901303538175	0.181818181818182	0.068901303538175	0.181818181818182	0	1	1	0.00833333333333333	1	1	2	CMK_Carboplatin	FALSE	FALSE	FALSE	FALSE
CDS2	chr20_5127319, chr20_6034961	FOXC1, FOXJ2, FOXJ3, FOXO1, FOXO4, FOXP1, FOXP2, HESX1, MSX2, SHOX2	17	18	16	0.4	0.5	0.231040663559024	0.354124333076234	0.568627450980392	0	0.24	10.0066666666667	0.823529411764706	0.666666666666667	35	CMK_Carboplatin	TRUE	TRUE	TRUE	FALSE
CDX2	chr13_27949706	EP300	14	10	10	0.440366972477064	0.5	0.150211255979431	0.229470586059345	0.25	0	0.176470588235294	0	0.9	0.6	24	CMK_Carboplatin	TRUE	FALSE	FALSE	FALSE
CEACAM20	chr19_45028790, chr19_45043810, chr19_45147340	CREB3L1, CREB3L2, CTCFL, IRF3, IRF9, MYC, RXRA, STAT3, TAL1, WT1	11	10	30	0.586206896551724	0.6	0.230557939393974	0.268926519021807	0.36734693877551	0	0.114285714285714	0	0.7	0.5	21	CMK_Carboplatin	TRUE	FALSE	FALSE	FALSE
CEBPD	NA	NA	1	1	2	0.0774647887323943	0.148936170212766	0.0774647887323943	0.148936170212766	0	0	0.5	0.418333333333333	1	1	2	CMK_Carboplatin	FALSE	TRUE	FALSE	FALSE
CELA1	NA	NA	1	2	1	0.0717863105175292	0.0980392156862745	0.0717863105175292	0.0980392156862745	0	1	1	0	1	0.5	3	CMK_Carboplatin	FALSE	FALSE	FALSE	FALSE
CELA2A	chr1_15774668	SPI1	2	1	4	0.510204081632653	0.6	0.322852559662224	0.290112498892727	0.4	1	0.2	0.0316666666666667	1	0.5	3	CMK_Carboplatin	TRUE	FALSE	FALSE	FALSE
CELF2	NA	NA	7	10	6	0.590843810070925	0.5	0.14729433295379	0.190696615212744	0.0769230769230769	0	0.266666666666667	31.4633333333333	1	0.7	17	CMK_Carboplatin	FALSE	TRUE	FALSE	FALSE
CELF6	NA	NA	1	1	0	0.233160621761658	0.0588235294117647	0.233160621761658	0.0588235294117647	0	1	1	0.0366666666666667	1	1	2	CMK_Carboplatin	FALSE	FALSE	FALSE	FALSE
CENPH	NA	NA	1	1	1	0.0296296296296296	0.111111111111111	0.0296296296296296	0.111111111111111	0	1	1	1.56666666666667	1	1	2	CMK_Carboplatin	FALSE	TRUE	FALSE	FALSE
CENPJ	NA	NA	1	1	1	0.128933628110447	0	0.128933628110447	0	0	0	0	3.25166666666667	1	1	2	CMK_Carboplatin	FALSE	TRUE	FALSE	FALSE
CENPL	chr1_173442918, chr1_173458097	ATF1, EGR1, IKZF1, MGA, TBX1, TBX15, TBX20	32	38	19	0.619047619047619	0.6	0.312649662992873	0.328248351518886	0.406779661016949	1	0.276595744680851	1.19666666666667	0.8125	0.590909090909091	70	CMK_Carboplatin	TRUE	TRUE	TRUE	FALSE
CENPU	NA	NA	0	1	2	0.0239234449760766	0.1	0.0239234449760766	0.1	0	0	0.333333333333333	16.7	NA	0	1	CMK_Carboplatin	FALSE	TRUE	FALSE	FALSE
CENPV	chr17_16342343	TBX1, TBX15	1	0	0	0.518987341772152	0.428571428571429	0.518987341772152	0.428571428571429	1	1	1	16.3583333333333	NA	0	1	CMK_Carboplatin	TRUE	TRUE	TRUE	FALSE
CEP135	NA	NA	1	1	1	0.0212765957446809	0.111111111111111	0.0212765957446809	0.111111111111111	0	1	1	0.823333333333333	1	1	2	CMK_Carboplatin	FALSE	TRUE	FALSE	FALSE
CEP152	NA	NA	2	3	1	0.363636363636364	0.428571428571429	0.344213303626396	0.262301587301587	0.1	0	0	1.56666666666667	1	0.666666666666667	5	CMK_Carboplatin	FALSE	TRUE	FALSE	FALSE
CEP164	NA	NA	3	4	4	0.225806451612903	0.333333333333333	0.225806451612903	0.333333333333333	0	0	0.4	5.42833333333333	1	0.75	7	CMK_Carboplatin	FALSE	TRUE	FALSE	FALSE
CEP290	NA	NA	1	1	2	0.314285714285714	0.666666666666667	0.183939166444676	0.290196078431373	0.0588235294117647	1	1	0.605	1	1	2	CMK_Carboplatin	FALSE	TRUE	FALSE	FALSE
CEP295	chr11_92973356, chr11_93387846	GMEB2, HOXA5, SMAD3, SMAD4	7	12	9	0.647058823529412	0.714285714285714	0.297227919288619	0.389586200140478	0.444444444444444	1	0.142857142857143	-1	1	0.583333333333333	19	CMK_Carboplatin	TRUE	FALSE	FALSE	FALSE
CEP350	NA	NA	6	5	4	0.155555555555556	0.238095238095238	0.0634485321441843	0.13019018583043	0	0	0.571428571428571	7.05	1	0.833333333333333	11	CMK_Carboplatin	FALSE	TRUE	FALSE	FALSE
CERCAM	NA	NA	1	1	0	0.0769230769230769	0.0769230769230769	0.0769230769230769	0.0769230769230769	0	1	1	3.02166666666667	1	1	2	CMK_Carboplatin	FALSE	TRUE	FALSE	FALSE
CERS6	chr2_169216765, chr2_169548984, chr2_169643225, chr2_169757562	EGR1, FOXA2, LEF1, RFX1, RFX3, SREBF1, ZNF410	31	35	33	0.73262680662441	0.666666666666667	0.193417148738732	0.221842517510776	0.135802469135802	1	0.2	6.045	0.870967741935484	0.692307692307692	66	CMK_Carboplatin	TRUE	TRUE	TRUE	FALSE
CETN1	NA	NA	3	4	3	0.213114754098361	0.333333333333333	0.127740663500453	0.222949735449735	0	0	0.5	0	1	0.75	7	CMK_Carboplatin	FALSE	FALSE	FALSE	FALSE
CETP	NA	NA	2	1	2	0.128933628110447	0.193548387096774	0.108042773552716	0.169354838709677	0	1	1	0.116666666666667	1	0.5	3	CMK_Carboplatin	FALSE	FALSE	FALSE	FALSE
CFAP45	chr1_159865790	BCL6B, NFAT5, STAT1	3	4	4	0.676592326097207	0.5	0.426765930092208	0.294377247466492	0.428571428571429	1	0.166666666666667	-1	1	0.75	7	CMK_Carboplatin	TRUE	FALSE	FALSE	FALSE
CFAP46	chr10_134778553	POU2F1, POU2F2	1	0	1	0.314285714285714	0.428571428571429	0.314285714285714	0.428571428571429	1	0	0	-1	NA	0	1	CMK_Carboplatin	TRUE	FALSE	FALSE	FALSE
CFAP65	NA	NA	4	3	5	0.312883435582822	0.2	0.177113344652855	0.131482310792656	0	0	0.333333333333333	-1	1	0.75	7	CMK_Carboplatin	FALSE	FALSE	FALSE	FALSE
CFAP70	chr10_75144263	ZNF524	4	4	3	0.76927198195841	0.714285714285714	0.517414198017935	0.523809523809524	0.666666666666667	0	0.428571428571429	-1	0.75	0.6	8	CMK_Carboplatin	TRUE	FALSE	FALSE	FALSE
CFL1	NA	NA	2	2	2	0.0212765957446809	0.111111111111111	0.0212765957446809	0.111111111111111	0	1	1	904.916666666667	1	1	4	CMK_Carboplatin	FALSE	TRUE	FALSE	FALSE
CH25H	NA	NA	2	4	2	0.033132530120482	0.148936170212766	0.0281527178231643	0.148542159180457	0	1	0.25	0.281666666666667	1	0.5	6	CMK_Carboplatin	FALSE	TRUE	FALSE	FALSE
CHAF1B	NA	NA	3	3	5	0.213114754098361	0.333333333333333	0.162645259347997	0.281015037593985	0	0	0.4	11.1166666666667	1	1	6	CMK_Carboplatin	FALSE	TRUE	FALSE	FALSE
CHCHD5	chr2_112813005	SIX5, STAT1, STAT3, STAT4, STAT5A, STAT5B	4	4	5	0.676592326097207	0.6	0.435105018555171	0.421346153846154	0.55	0	0.5	4.20333333333333	0.75	0.6	8	CMK_Carboplatin	TRUE	TRUE	TRUE	FALSE
CHD1	NA	NA	1	3	0	0.225806451612903	0.333333333333333	0.0839684930772292	0.184380032206119	0	0	0.333333333333333	6.33333333333333	1	0.333333333333333	4	CMK_Carboplatin	FALSE	TRUE	FALSE	FALSE
CHD2	NA	NA	5	6	1	0.167832167832168	0.25	0.101766842740656	0.190121725421181	0	1	1	10.0933333333333	1	0.833333333333333	11	CMK_Carboplatin	FALSE	TRUE	FALSE	FALSE
CHD4	chr12_6772487, chr12_6937532	CCNT2, E2F6, ETV6, MAZ, PRDM1, RXRA, SP2, SPI1	12	10	12	0.478260869565217	0.5	0.26600449856484	0.35081327402756	0.261904761904762	0	0.615384615384615	162.876666666667	1	0.833333333333333	22	CMK_Carboplatin	TRUE	TRUE	TRUE	FALSE
CHD7	NA	NA	1	1	1	0.197324414715719	0.142857142857143	0.105511522426353	0.0899470899470899	0	0	0.5	106.84	1	1	2	CMK_Carboplatin	FALSE	TRUE	FALSE	FALSE
CHD8	chr14_21877745	ARID5A, FOXA1, FOXC1, FOXJ2, POU4F1, SOX18, SOX21, SOX4, SOX7	4	3	4	0.76927198195841	0.777777777777778	0.68291854947046	0.639150132275132	0.875	0	0.428571428571429	28.1133333333333	1	0.75	7	CMK_Carboplatin	TRUE	TRUE	TRUE	FALSE
CHD9	chr16_53266316	MYEF2, ZBTB16	9	14	6	0.510204081632653	0.6	0.252461193960713	0.270211776260956	0.294117647058824	0	0.411764705882353	8.125	1	0.642857142857143	23	CMK_Carboplatin	TRUE	TRUE	TRUE	FALSE
CHI3L1	NA	NA	2	1	2	0.155090390104662	0.157894736842105	0.0928663212562089	0.0526315789473684	0	0	0	0	1	0.5	3	CMK_Carboplatin	FALSE	FALSE	FALSE	FALSE
CHIT1	NA	NA	3	3	4	0.0869224745497259	0.152941176470588	0.0448424527444762	0.13202614379085	0	0	0	0	1	1	6	CMK_Carboplatin	FALSE	FALSE	FALSE	FALSE
CHKA	chr11_67849583	ATF4, DDIT3, FOXP1, IRF2, IRF3, MYC, NFIL3	6	5	9	0.590843810070925	0.5	0.4500765521846	0.415675744789669	0.733333333333333	0	0.307692307692308	2.68833333333333	0.8	0.571428571428571	11	CMK_Carboplatin	TRUE	TRUE	TRUE	FALSE
CHL1	NA	NA	1	1	1	0.119820828667413	0.217391304347826	0.119820828667413	0.217391304347826	0	0	0	0	1	1	2	CMK_Carboplatin	FALSE	FALSE	FALSE	FALSE
CHML	NA	NA	8	9	5	0.314285714285714	0.428571428571429	0.174494263981498	0.241258183649488	0.0434782608695652	0	0.166666666666667	1.82	0.75	0.545454545454545	17	CMK_Carboplatin	FALSE	TRUE	FALSE	FALSE
CHMP2A	chr19_59059729, chr19_59085161	BATF, ESRRA, NR1H2, SIX5, ZNF143	2	3	2	0.319148936170213	0.428571428571429	0.319148936170213	0.428571428571429	1	0	0.25	6.77333333333333	1	0.666666666666667	5	CMK_Carboplatin	TRUE	TRUE	TRUE	FALSE
CHMP4A	NA	NA	8	6	11	0.163763066202091	0.2	0.114245131522111	0.120693685643294	0	0	0.5	2.17166666666667	0.833333333333333	0.555555555555556	14	CMK_Carboplatin	FALSE	TRUE	FALSE	FALSE
CHMP4C	NA	NA	2	4	3	0.443218376980667	0.333333333333333	0.227248791954109	0.230229591836735	0	0	0.142857142857143	0.05	0.5	0.2	6	CMK_Carboplatin	FALSE	FALSE	FALSE	FALSE
CHMP7	chr8_23021346	PPARA	1	1	1	0.336	0.363636363636364	0.336	0.363636363636364	1	1	1	3.85166666666667	1	1	2	CMK_Carboplatin	TRUE	TRUE	TRUE	FALSE
CHN1	chr2_175862130	NR3C1, YY1	9	10	3	0.510204081632653	0.5	0.20167970911756	0.240909707576374	0.222222222222222	0	0.0909090909090909	0.08	1	0.9	19	CMK_Carboplatin	TRUE	FALSE	FALSE	FALSE
CHODL	NA	NA	2	2	2	0.128933628110447	0.166666666666667	0.118082774154974	0.0833333333333333	0	0	0.4	0	0.5	0.333333333333333	4	CMK_Carboplatin	FALSE	FALSE	FALSE	FALSE
CHRAC1	NA	NA	2	2	1	0.0925784238714614	0.115789473684211	0.0713857370322558	0.1000634115409	0	1	0.333333333333333	24.0433333333333	1	1	4	CMK_Carboplatin	FALSE	TRUE	FALSE	FALSE
CHRM5	NA	NA	2	7	2	0.213114754098361	0.333333333333333	0.112147193363179	0.185129429144709	0	0	0.25	0.085	0.5	0.125	9	CMK_Carboplatin	FALSE	FALSE	FALSE	FALSE
CHRNA1	NA	NA	2	3	2	0.00571428571428572	0.138888888888889	0.00571428571428572	0.138888888888889	0	0	0	0	1	0.666666666666667	5	CMK_Carboplatin	FALSE	FALSE	FALSE	FALSE
CHRNA10	NA	NA	4	4	3	0.225806451612903	0.333333333333333	0.105318627742447	0.162820512820513	0	0	0.2	0.365	1	1	8	CMK_Carboplatin	FALSE	TRUE	FALSE	FALSE
CHRNA2	NA	NA	3	2	4	0.128933628110447	0.142857142857143	0.0625703694287087	0.0836823070334063	0	1	0.8	0.0466666666666667	1	0.666666666666667	5	CMK_Carboplatin	FALSE	FALSE	FALSE	FALSE
CHRNA9	chr4_40330958	NR3C1	6	8	11	0.314285714285714	0.428571428571429	0.0726813687543516	0.173051012116078	0.0769230769230769	0	0.0625	0	0.833333333333333	0.555555555555556	14	CMK_Carboplatin	TRUE	FALSE	FALSE	FALSE
CHRNB2	chr1_154551032	MTF1	10	7	9	0.319148936170213	0.428571428571429	0.201749578653274	0.300060328185328	0.05	0	0.666666666666667	0.0466666666666667	1	0.7	17	CMK_Carboplatin	TRUE	FALSE	FALSE	FALSE
CHST11	chr12_105093533	RUNX2, RUNX3	0	1	0	0.510204081632653	0.6	0.510204081632653	0.6	1	0	0	10.955	NA	0	1	CMK_Carboplatin	TRUE	TRUE	TRUE	FALSE
CHST2	chr3_143078484	BATF	1	3	3	0.4	0.5	0.257240202291724	0.248848443995057	0.333333333333333	0	0	8.09	1	0.333333333333333	4	CMK_Carboplatin	TRUE	TRUE	TRUE	FALSE
CHST8	chr19_34112985	NR2C2, SP1	2	1	3	0.323809523809524	0.473684210526316	0.284834344669709	0.378947368421053	0.8	1	0.5	0	1	0.5	3	CMK_Carboplatin	TRUE	FALSE	FALSE	FALSE
CHSY1	chr15_101557843	TBX1, TBX15, TBX20	3	4	5	0.510204081632653	0.6	0.371345295792211	0.403463203463203	0.545454545454545	1	0.5	31.3616666666667	1	0.75	7	CMK_Carboplatin	TRUE	TRUE	TRUE	FALSE
CIART	NA	NA	0	1	1	0.124600638977636	0.224489795918367	0.124600638977636	0.224489795918367	0	0	0.5	-1	NA	0	1	CMK_Carboplatin	FALSE	FALSE	FALSE	FALSE
CIB1	chr15_90787062	MAFF, NFIA, NFIB, NFIX	2	1	3	0.462783171521036	0.357142857142857	0.21488794775656	0.235348088229787	0.304347826086957	1	0.25	3.435	1	0.5	3	CMK_Carboplatin	TRUE	TRUE	TRUE	FALSE
CIB3	NA	NA	4	4	5	0.0769230769230769	0.148936170212766	0.0306228187471703	0.126684278702852	0	1	0.571428571428571	0.163333333333333	0.75	0.6	8	CMK_Carboplatin	FALSE	FALSE	FALSE	FALSE
CILP	NA	NA	2	2	1	0.666666666666667	0.714285714285714	0.333919499804611	0.453917050691244	0.5	0	0.5	0	1	1	4	CMK_Carboplatin	FALSE	FALSE	FALSE	FALSE
CILP2	NA	NA	1	1	0	0.128933628110447	0	0.128933628110447	0	0	1	1	0.01	1	1	2	CMK_Carboplatin	FALSE	FALSE	FALSE	FALSE
CISD3	NA	NA	3	3	3	0.125348189415042	0.125	0.0422207499539408	0.075	0	1	1	4.76	1	1	6	CMK_Carboplatin	FALSE	TRUE	FALSE	FALSE
CKAP2L	NA	NA	7	8	8	0.0789473684210526	0.125	0.0405576950506347	0.0951367670595082	0	0	0.111111111111111	6.46166666666667	1	0.875	15	CMK_Carboplatin	FALSE	TRUE	FALSE	FALSE
CLASP2	chr3_33767297	E2F1, E2F4, E2F7, MEIS1, MEIS2, MEIS3, PBX1	6	6	6	0.590843810070925	0.5	0.508533070132133	0.438202370500439	0.8125	0	0.142857142857143	9.74666666666667	1	1	12	CMK_Carboplatin	TRUE	TRUE	TRUE	FALSE
CLCA2	NA	NA	2	2	2	0.126315789473684	0	0.126315789473684	0	0	0	0.5	0	1	1	4	CMK_Carboplatin	FALSE	FALSE	FALSE	FALSE
CLCN5	NA	NA	8	9	4	0.4	0.333333333333333	0.251657285803627	0.288888888888889	0.333333333333333	0	0.181818181818182	1.24	0.875	0.7	17	CMK_Carboplatin	FALSE	TRUE	FALSE	FALSE
CLDN10	chr13_96192848, chr13_96204808, chr13_96296893	EGR1, FOXH1, KLF1, RREB1	7	8	17	0.518987341772152	0.555555555555556	0.214278242954462	0.261284520934203	0.266666666666667	1	0.136363636363636	0.426666666666667	0.857142857142857	0.666666666666667	15	CMK_Carboplatin	TRUE	TRUE	TRUE	FALSE
CLDN12	NA	NA	1	1	1	0.0631665299425759	0.170731707317073	0.0631665299425759	0.170731707317073	0	0	0	1.36166666666667	1	1	2	CMK_Carboplatin	FALSE	TRUE	FALSE	FALSE
CLDN14	chr21_37857046, chr21_37962391, chr21_37977843	DMC1, HDAC2, MEF2C, TAL1, TCF3, ZBTB18	34	50	27	0.443218376980667	0.555555555555556	0.177539934828881	0.202397877915644	0.234375	0	0.0338983050847458	0.11	0.941176470588235	0.615384615384615	84	CMK_Carboplatin	TRUE	FALSE	FALSE	FALSE
CLDN19	NA	NA	1	0	2	0.228276877761414	0.259259259259259	0.228276877761414	0.259259259259259	0	0	0.333333333333333	0.00166666666666667	NA	0	1	CMK_Carboplatin	FALSE	FALSE	FALSE	FALSE
CLDN25	NA	NA	1	1	2	0.118110236220472	0.161290322580645	0.0978148080327168	0.0806451612903226	0	0	0.5	0	1	1	2	CMK_Carboplatin	FALSE	FALSE	FALSE	FALSE
CLDN6	chr16_3162616	CTCF	6	4	8	0.314285714285714	0.333333333333333	0.0987497928461196	0.175855886735282	0.125	0	0.5	0.095	1	0.666666666666667	10	CMK_Carboplatin	TRUE	FALSE	FALSE	FALSE
CLEC12B	chr12_10292859	CUX1, HOXC6, MEF2C, SOX18, SOX7, ZNF232	13	17	12	0.319148936170213	0.428571428571429	0.269413904930007	0.36253823147296	0.785714285714286	1	0.210526315789474	0.125	1	0.764705882352941	30	CMK_Carboplatin	TRUE	FALSE	FALSE	FALSE
CLEC1A	NA	NA	8	10	12	0.00955593029792019	0.118279569892473	0.0022519015621394	0.116287492925863	0	0	0.0588235294117647	0.01	1	0.8	18	CMK_Carboplatin	FALSE	FALSE	FALSE	FALSE
CLEC4C	NA	NA	5	4	3	0.177718832891247	0.25	0.152878230779036	0.22039445537777	0	0	0	0	1	0.8	9	CMK_Carboplatin	FALSE	FALSE	FALSE	FALSE
CLEC7A	chr12_10205612, chr12_10226463	MECOM, POU6F1, RUNX1, SOX21, SOX4, SOX7	13	19	10	0.478260869565217	0.571428571428571	0.348866278732886	0.437938011840318	0.72	1	0.227272727272727	0.12	1	0.684210526315789	32	CMK_Carboplatin	TRUE	FALSE	FALSE	FALSE
CLINT1	chr5_157315813	GABPA, IRF9, TCF12	2	2	3	0.733333333333333	0.6	0.499551543838703	0.407142857142857	0.571428571428571	0	0.2	40.695	0.5	0.333333333333333	4	CMK_Carboplatin	TRUE	TRUE	TRUE	TRUE
CLK3	NA	NA	2	2	3	0.128933628110447	0	0.128933628110447	0	0	0	0.666666666666667	14.615	1	1	4	CMK_Carboplatin	FALSE	TRUE	FALSE	FALSE
CLN5	NA	NA	6	6	6	0.309090909090909	0.2	0.16575491381707	0.105352112676056	0	0	0.444444444444444	0.863333333333333	0.833333333333333	0.714285714285714	12	CMK_Carboplatin	FALSE	TRUE	FALSE	FALSE
CLNS1A	NA	NA	6	6	12	0.13768115942029	0.230769230769231	0.0924953421551369	0.139840482098547	0	0	0.25	30.7533333333333	1	1	12	CMK_Carboplatin	FALSE	TRUE	FALSE	FALSE
CLP1	NA	NA	1	1	1	0.128933628110447	0	0.128933628110447	0	0	0	0.5	1.05333333333333	1	1	2	CMK_Carboplatin	FALSE	TRUE	FALSE	FALSE
CLPB	chr11_71709724, chr11_71823905	EGR1, FOXO1, KLF1, PLAG1, PPARA, SP1, SP2, TBP, VDR, ZNF143, ZNF740	5	5	3	0.314285714285714	0.428571428571429	0.297993619283942	0.412380952380952	0.9	0	0.8	12.5683333333333	1	1	10	CMK_Carboplatin	TRUE	TRUE	TRUE	FALSE
CLPTM1L	NA	NA	4	3	6	0.125	0.230769230769231	0.0766763661632377	0.137398030900975	0	0	0.375	7.71833333333333	1	0.75	7	CMK_Carboplatin	FALSE	TRUE	FALSE	FALSE
CLTA	NA	NA	2	0	2	0.20506329113924	0.164835164835165	0.0859406840012052	0.11487807098595	0	0	0.333333333333333	86.9633333333333	NA	0	2	CMK_Carboplatin	FALSE	TRUE	FALSE	FALSE
CLUAP1	NA	NA	1	1	0	0.128933628110447	0	0.128933628110447	0	0	1	1	1.92833333333333	1	1	2	CMK_Carboplatin	FALSE	TRUE	FALSE	FALSE
CLUL1	NA	NA	2	4	3	0.128933628110447	0.0804597701149425	0.0904401420682931	0.0369209334726576	0	0	0	0	1	0.5	6	CMK_Carboplatin	FALSE	FALSE	FALSE	FALSE
CLYBL	NA	NA	1	1	1	0.19634703196347	0	0.19634703196347	0	0	1	1	0.25	1	1	2	CMK_Carboplatin	FALSE	TRUE	FALSE	FALSE
CMA1	NA	NA	1	1	2	0.213675213675214	0.125	0.106837606837607	0.107954545454545	0	0	0	0.0466666666666667	1	1	2	CMK_Carboplatin	FALSE	FALSE	FALSE	FALSE
CMAS	NA	NA	1	1	0	0.0126582278481013	0.0933333333333333	0.0126582278481013	0.0933333333333333	0	1	1	1.80666666666667	1	1	2	CMK_Carboplatin	FALSE	TRUE	FALSE	FALSE
CMPK1	chr1_47691090	MBD2, ZNF148, ZNF281	6	7	5	0.394957983193277	0.5	0.278362283902406	0.387765766484503	0.666666666666667	0	0.375	18.1183333333333	1	0.857142857142857	13	CMK_Carboplatin	TRUE	TRUE	TRUE	FALSE
CMSS1	NA	NA	3	4	2	0.132075471698113	0.2	0.0891640461215933	0.103703703703704	0	0	0.333333333333333	3.12666666666667	0.666666666666667	0.4	7	CMK_Carboplatin	FALSE	TRUE	FALSE	TRUE
CNEP1R1	NA	NA	7	10	6	0.368421052631579	0.529411764705882	0.162368883084837	0.246962505510371	0.285714285714286	0	0.363636363636364	0.695	0.857142857142857	0.545454545454545	17	CMK_Carboplatin	FALSE	TRUE	FALSE	FALSE
CNNM2	NA	NA	1	1	1	0.213675213675214	0.0909090909090909	0.213675213675214	0.0909090909090909	0	0	0	3.27666666666667	1	1	2	CMK_Carboplatin	FALSE	TRUE	FALSE	FALSE
CNNM4	NA	NA	1	1	0	0.0593406593406593	0.1	0.0593406593406593	0.1	0	1	1	6.95666666666667	1	1	2	CMK_Carboplatin	FALSE	TRUE	FALSE	FALSE
CNOT1	NA	NA	1	0	2	0.207207207207207	0.117647058823529	0.0981406356231262	0.0863537334125569	0	0	0	188.333333333333	NA	0	1	CMK_Carboplatin	FALSE	TRUE	FALSE	FALSE
CNPPD1	NA	NA	7	6	12	0.128933628110447	0.2	0.0616192382281522	0.0857638888888889	0	0	0.384615384615385	16.2316666666667	1	0.857142857142857	13	CMK_Carboplatin	FALSE	TRUE	FALSE	FALSE
CNPY2	chr12_56728000	IRF9, MYEF2, NR4A2, PRDM4, TEAD4	7	7	7	0.309090909090909	0.368421052631579	0.261912706415872	0.326315789473684	0.8125	0	0.714285714285714	6.615	1	1	14	CMK_Carboplatin	TRUE	TRUE	TRUE	FALSE
CNR2	NA	NA	2	2	3	0.0638297872340425	0.186440677966102	0.0342442792879176	0.157840180763086	0	1	1	0.09	1	1	4	CMK_Carboplatin	FALSE	FALSE	FALSE	FALSE
CNTD2	NA	NA	0	1	0	0.0245901639344263	0.136363636363636	0.0245901639344263	0.136363636363636	0	1	1	0	NA	0	1	CMK_Carboplatin	FALSE	FALSE	FALSE	FALSE
CNTN1	NA	NA	0	2	0	0.0815811606391926	0.0909090909090909	0.0580319596299411	0.0897583429228999	0	0	0	0	NA	0	2	CMK_Carboplatin	FALSE	FALSE	FALSE	FALSE
CNTN2	NA	NA	4	4	3	0.128933628110447	0.2	0.078142711201651	0.106093189964158	0	0	0.2	0.0733333333333333	1	1	8	CMK_Carboplatin	FALSE	FALSE	FALSE	FALSE
COA1	NA	NA	1	1	2	0.0263157894736842	0.152542372881356	0.0142378083437536	0.116811726981219	0	1	1	10.73	1	1	2	CMK_Carboplatin	FALSE	TRUE	FALSE	FALSE
COA6	NA	NA	0	1	0	0.409090909090909	0.263157894736842	0.409090909090909	0.263157894736842	1	1	1	2.745	NA	0	1	CMK_Carboplatin	FALSE	TRUE	FALSE	FALSE
COA7	NA	NA	4	4	4	0.051792828685259	0.2	0.0317190357936897	0.164912280701754	0	0	0.666666666666667	1.975	0.75	0.6	8	CMK_Carboplatin	FALSE	TRUE	FALSE	FALSE
COG1	NA	NA	1	2	1	0.0769230769230769	0.111111111111111	0.0769230769230769	0.111111111111111	0	1	1	20.6766666666667	1	0.5	3	CMK_Carboplatin	FALSE	TRUE	FALSE	FALSE
COG2	NA	NA	1	1	2	0.443218376980667	0.333333333333333	0.443218376980667	0.333333333333333	0	0	0.333333333333333	2.95166666666667	1	1	2	CMK_Carboplatin	FALSE	TRUE	FALSE	FALSE
COG5	NA	NA	1	2	2	0.155015197568389	0.0344827586206897	0.141974412839418	0.0172413793103448	0	1	1	3.53333333333333	1	0.5	3	CMK_Carboplatin	FALSE	TRUE	FALSE	FALSE
COL18A1	NA	NA	1	1	2	0.225806451612903	0.333333333333333	0.19447329136107	0.254660087719298	0	0	0.666666666666667	14.845	1	1	2	CMK_Carboplatin	FALSE	TRUE	FALSE	FALSE
COL21A1	NA	NA	3	2	2	0.104477611940298	0.230769230769231	0.0763247056833038	0.197229853479854	0	1	0.4	0	1	0.666666666666667	5	CMK_Carboplatin	FALSE	FALSE	FALSE	FALSE
COL23A1	NA	NA	1	2	1	0.0638297872340425	0.121212121212121	0.0638297872340425	0.121212121212121	0	0	0.5	2.55166666666667	1	0.5	3	CMK_Carboplatin	FALSE	TRUE	FALSE	FALSE
COL4A3	NA	NA	1	0	1	0.111931119311193	0.0476190476190476	0.111931119311193	0.0476190476190476	0	0	0	0	NA	0	1	CMK_Carboplatin	FALSE	FALSE	FALSE	FALSE
COL5A2	NA	NA	1	0	1	0.142250530785563	0.219512195121951	0.142250530785563	0.219512195121951	0	0	0	0.471666666666667	NA	0	1	CMK_Carboplatin	FALSE	TRUE	FALSE	FALSE
COL6A3	NA	NA	1	1	1	0.129411764705882	0	0.129411764705882	0	0	0	0	0.44	1	1	2	CMK_Carboplatin	FALSE	TRUE	FALSE	FALSE
COL9A1	NA	NA	1	1	1	0.286821705426357	0.166666666666667	0.262458471760797	0.123873873873874	0	0	0	0	1	1	2	CMK_Carboplatin	FALSE	FALSE	FALSE	FALSE
COLEC10	NA	NA	6	8	2	0.128933628110447	0.2	0.0624070072797485	0.117902111888757	0	0	0	0	1	0.75	14	CMK_Carboplatin	FALSE	FALSE	FALSE	FALSE
COLGALT2	NA	NA	2	2	2	0.0672268907563025	0.153846153846154	0.0672268907563025	0.153846153846154	0	0	0.5	2.53	1	1	4	CMK_Carboplatin	FALSE	TRUE	FALSE	FALSE
COLQ	NA	NA	2	1	2	0.676592326097207	0.6	0.341542916295357	0.347169811320755	0.5	0	0	0.325	1	0.5	3	CMK_Carboplatin	FALSE	TRUE	FALSE	FALSE
COMMD2	NA	NA	1	0	1	0	0.125	0	0.125	0	1	1	3.73	NA	0	1	CMK_Carboplatin	FALSE	TRUE	FALSE	FALSE
COMMD6	chr13_76039376	IRF1, NR1D1, TBX3	13	10	12	0.434343434343434	0.333333333333333	0.22999774529649	0.193518334183815	0.357142857142857	0	0.25	2.105	0.7	0.4375	23	CMK_Carboplatin	TRUE	TRUE	TRUE	TRUE
COMMD8	NA	NA	1	2	1	0.164510166358595	0.318181818181818	0.135314469880089	0.278787878787879	0	0	0.5	0.308333333333333	1	0.5	3	CMK_Carboplatin	FALSE	TRUE	FALSE	FALSE
COMMD9	chr11_36317734	CHD2, E2F1, RARG	1	1	2	0.73262680662441	0.666666666666667	0.631262735622108	0.533333333333333	0.8	1	0.5	18.345	1	1	2	CMK_Carboplatin	TRUE	TRUE	TRUE	FALSE
COMP	NA	NA	1	0	0	0.0997566909975669	0.0810810810810811	0.0997566909975669	0.0810810810810811	0	0	0	0.0183333333333333	NA	0	1	CMK_Carboplatin	FALSE	FALSE	FALSE	FALSE
COPA	chr1_160068629, chr1_160175353, chr1_160246704, chr1_160277633, chr1_160282703, chr1_160315563, chr1_160323903, chr1_160329430, chr1_160343449	ARID3A, ATF4, CEBPD, CREB1, DDIT3, DLX2, EP300, ERG, ETS1, FLI1, GFI1B, GLIS2, GMEB1, GMEB2, MEF2B, MEF2C, MEF2D, MYEF2, POU4F1, REL, RFX2, RUNX2, RUNX3, RXRA, RXRB, SOX4, SP100, SP2, SP4, TBP, TBX1, TCF12, TCF7L2, TEAD1, TEAD3, TEAD4, VDR, ZBTB18, ZBTB7A	35	42	42	0.73262680662441	0.777777777777778	0.428729870223921	0.484792607073134	0.700934579439252	0	0.155172413793103	15.325	0.914285714285714	0.711111111111111	77	CMK_Carboplatin	TRUE	TRUE	TRUE	FALSE
COPE	NA	NA	1	1	1	0.14854517611026	0.0238095238095238	0.14854517611026	0.0238095238095238	0	1	1	33.4766666666667	1	1	2	CMK_Carboplatin	FALSE	TRUE	FALSE	FALSE
COPG1	NA	NA	1	1	2	0.0150025866528712	0.125	0.0150025866528712	0.125	0	1	1	29.215	1	1	2	CMK_Carboplatin	FALSE	TRUE	FALSE	FALSE
COPG2	chr7_129932949	CREB1	3	4	3	0.439393939393939	0.333333333333333	0.165575199153822	0.225959595959596	0.0666666666666667	1	0.5	7.04	1	0.75	7	CMK_Carboplatin	TRUE	TRUE	TRUE	FALSE
COPRS	NA	NA	0	2	0	0.443218376980667	0.333333333333333	0.371804247007889	0.225988700564972	0	0	0.5	2.01833333333333	NA	0	2	CMK_Carboplatin	FALSE	TRUE	FALSE	FALSE
COPS3	chr17_17206716	KLF1, NR2C2	1	2	1	0.518987341772152	0.428571428571429	0.390975522101984	0.356374807987711	0.75	1	1	16.8933333333333	1	0.5	3	CMK_Carboplatin	TRUE	TRUE	TRUE	FALSE
COPS4	NA	NA	0	1	0	0.128933628110447	0	0.128933628110447	0	0	1	1	2.97166666666667	NA	0	1	CMK_Carboplatin	FALSE	TRUE	FALSE	FALSE
COPS5	NA	NA	1	1	0	0.0136986301369863	0.142857142857143	0.0136986301369863	0.142857142857143	0	0	0	1.52833333333333	1	1	2	CMK_Carboplatin	FALSE	TRUE	FALSE	FALSE
COPS6	NA	NA	9	9	6	0.443218376980667	0.333333333333333	0.128307241789244	0.105883842898862	0	0	0.777777777777778	10.4333333333333	1	1	18	CMK_Carboplatin	FALSE	TRUE	FALSE	FALSE
COPS7A	NA	NA	7	7	5	0.0566037735849056	0.214285714285714	0.051215143748263	0.107142857142857	0	0	0.571428571428571	14.0916666666667	1	1	14	CMK_Carboplatin	FALSE	TRUE	FALSE	FALSE
COPZ1	NA	NA	1	3	2	0.0603174603174604	0.0909090909090909	0.0381078557549146	0.0454545454545455	0	0	0.333333333333333	19.18	1	0.333333333333333	4	CMK_Carboplatin	FALSE	TRUE	FALSE	FALSE
COPZ2	chr17_46704045	E2F6, EGR1, ETV6, GABPA, MAZ, NFE2L2, SPI1, WT1	1	1	2	0.73262680662441	0.666666666666667	0.73262680662441	0.666666666666667	1	0	0.5	0.0183333333333333	1	1	2	CMK_Carboplatin	TRUE	FALSE	FALSE	FALSE
COQ2	NA	NA	0	1	0	0.225806451612903	0.333333333333333	0.225806451612903	0.333333333333333	0	1	1	0.21	NA	0	1	CMK_Carboplatin	FALSE	TRUE	FALSE	FALSE
COQ3	NA	NA	2	1	1	0.128933628110447	0	0.128933628110447	0	0	0	0.5	0.493333333333333	1	0.5	3	CMK_Carboplatin	FALSE	TRUE	FALSE	FALSE
CORO1B	NA	NA	2	1	4	0.225806451612903	0.333333333333333	0.225806451612903	0.333333333333333	0	1	1	5.63833333333333	1	0.5	3	CMK_Carboplatin	FALSE	TRUE	FALSE	FALSE
CORO6	NA	NA	1	1	1	0.068901303538175	0.139240506329114	0.068901303538175	0.139240506329114	0	1	1	0.246666666666667	1	1	2	CMK_Carboplatin	FALSE	TRUE	FALSE	FALSE
CORO7-PAM16	NA	NA	1	1	0	0.129411764705882	0	0.129411764705882	0	0	0	0	0	1	1	2	CMK_Carboplatin	FALSE	FALSE	FALSE	FALSE
COTL1	NA	NA	7	11	7	0.128933628110447	0.241379310344828	0.0919821932004285	0.196328663136295	0	1	0.416666666666667	234.88	1	0.636363636363636	18	CMK_Carboplatin	FALSE	TRUE	FALSE	FALSE
COX17	NA	NA	1	1	1	0.233870967741935	0.317073170731707	0.153871412987823	0.232675183894696	0	1	0.5	9.72833333333333	1	1	2	CMK_Carboplatin	FALSE	TRUE	FALSE	FALSE
COX20	NA	NA	6	6	5	0.4	0.5	0.317491694352159	0.350167224080268	0.8	0	0.5	4.49333333333333	0.833333333333333	0.714285714285714	12	CMK_Carboplatin	FALSE	TRUE	FALSE	FALSE
COX7C	chr5_85961048	TBX1	1	3	0	0.4	0.5	0.321897810218978	0.391666666666667	0.75	0	0	28.9016666666667	1	0.333333333333333	4	CMK_Carboplatin	TRUE	TRUE	TRUE	FALSE
CPA2	chr7_130419069	PLAGL1, TFAP2A, ZNF219	4	4	4	0.4	0.5	0.352713178294574	0.416666666666667	0.833333333333333	0	0.6	0	1	1	8	CMK_Carboplatin	TRUE	FALSE	FALSE	FALSE
CPA4	NA	NA	2	3	3	0.137106918238994	0.0888888888888889	0.0917946651496476	0.0532163742690058	0	0	0.333333333333333	0	1	0.666666666666667	5	CMK_Carboplatin	FALSE	FALSE	FALSE	FALSE
CPD	chr17_28733437	LHX6, MYEF2	28	26	25	0.443218376980667	0.5	0.119201359104401	0.175591963966517	0.1	0	0.131578947368421	11.7966666666667	0.846153846153846	0.6875	54	CMK_Carboplatin	TRUE	TRUE	TRUE	FALSE
CPEB1	NA	NA	4	4	3	0.443218376980667	0.333333333333333	0.229477024952852	0.111111111111111	0	0	0.8	0.626666666666667	1	1	8	CMK_Carboplatin	FALSE	TRUE	FALSE	FALSE
CPEB4	NA	NA	2	2	1	0.128933628110447	0	0.128933628110447	0	0	0	0.5	4.62333333333333	1	1	4	CMK_Carboplatin	FALSE	TRUE	FALSE	FALSE
CPED1	chr7_120662704, chr7_120685377	CEBPB, HOXC9, MAFF, MAFK, ZBTB12	18	26	13	0.510204081632653	0.6	0.16963810826332	0.222328085415781	0.388888888888889	0	0.206896551724138	7.20333333333333	0.944444444444444	0.62962962962963	44	CMK_Carboplatin	TRUE	TRUE	TRUE	FALSE
CPNE5	chr6_36725413	TAL1	2	2	2	0.259259259259259	0.466666666666667	0.153439153439153	0.255072463768116	0.5	0	0.5	0.318333333333333	0.5	0.333333333333333	4	CMK_Carboplatin	TRUE	TRUE	TRUE	TRUE
CPSF6	NA	NA	0	1	1	0.0654761904761905	0.105882352941176	0.0356034247509892	0.104665314401623	0	0	0	47.395	NA	0	1	CMK_Carboplatin	FALSE	TRUE	FALSE	FALSE
CPT1A	NA	NA	2	1	2	0.0897058823529412	0.152941176470588	0.0897058823529412	0.152941176470588	0	1	0.5	4.11166666666667	1	0.5	3	CMK_Carboplatin	FALSE	TRUE	FALSE	FALSE
CPVL	NA	NA	1	1	0	0.136490250696379	0.272727272727273	0.136490250696379	0.272727272727273	0	0	0	5.56166666666667	1	1	2	CMK_Carboplatin	FALSE	TRUE	FALSE	FALSE
CR1	NA	NA	5	7	8	0.0340333091962346	0.133333333333333	0.0261826559904893	0.123163009062125	0	1	0.307692307692308	2.11333333333333	0.8	0.5	12	CMK_Carboplatin	FALSE	TRUE	FALSE	TRUE
CRB1	NA	NA	1	5	0	0.136363636363636	0.189189189189189	0.105774127832951	0.173806785508913	0	0	0	0	1	0.2	6	CMK_Carboplatin	FALSE	FALSE	FALSE	FALSE
CRBN	NA	NA	2	1	6	0.347517730496454	0.160493827160494	0.0926413921835414	0.129046966076536	0	0	0.333333333333333	2.86	1	0.5	3	CMK_Carboplatin	FALSE	TRUE	FALSE	FALSE
CREB3	chr9_35694831, chr9_35698942, chr9_35704179, chr9_35715480, chr9_35769414, chr9_35771268	GTF2I, GTF3C2, HSF1, HSF4, IRF1, IRF9, NR4A2, SOX21, SOX7, SP1, SREBF2, TAF1, THRB, ZBTB49	90	89	100	0.676592326097207	0.6	0.201065540238552	0.266727731325412	0.223880597014925	0	0.291338582677165	1.28166666666667	0.898876404494382	0.808080808080808	179	CMK_Carboplatin	TRUE	TRUE	TRUE	FALSE
CREB3L2	chr7_137638311	PPARA	1	2	0	0.434343434343434	0.333333333333333	0.333164983164983	0.288888888888889	0.75	0	0	41.7066666666667	1	0.5	3	CMK_Carboplatin	TRUE	TRUE	TRUE	FALSE
CREB5	chr7_28492782	KLF12, KLF7, SP1, SP3, TCF12, TP53, ZNF143	5	5	2	0.275303643724696	0.315789473684211	0.220510073164589	0.262732076580782	0.722222222222222	0	0	29.2483333333333	0.8	0.666666666666667	10	CMK_Carboplatin	TRUE	TRUE	TRUE	FALSE
CREG1	NA	NA	6	7	5	0.128933628110447	0.142857142857143	0.0525170622130462	0.0647840531561462	0	0	0.555555555555556	26.7433333333333	1	0.857142857142857	13	CMK_Carboplatin	FALSE	TRUE	FALSE	FALSE
CREM	NA	NA	1	1	1	0.309090909090909	0.2	0.309090909090909	0.2	0	0	0	1.67166666666667	1	1	2	CMK_Carboplatin	FALSE	TRUE	FALSE	FALSE
CRH	chr8_66964600, chr8_66976985, chr8_67025700	AHR, FOXG1, FOXJ3, SOX4, TBX1, TP53, TP63, ZNF524	5	6	4	0.510204081632653	0.6	0.407477360383092	0.352435686918446	0.857142857142857	0	0.375	0	0.8	0.571428571428571	11	CMK_Carboplatin	TRUE	FALSE	FALSE	FALSE
CRIP3	chr6_43149778	EGR3, FOXO1, KLF1, KLF13, SP4, TBP	1	1	2	0.298245614035088	0.375	0.298245614035088	0.375	1	1	0.5	0.03	1	1	2	CMK_Carboplatin	TRUE	FALSE	FALSE	FALSE
CRIPAK	NA	NA	1	0	2	0.128933628110447	0.142857142857143	0.0930094601264124	0.0714285714285714	0	0	0	0.438333333333333	NA	0	1	CMK_Carboplatin	FALSE	TRUE	FALSE	FALSE
CRISP2	chr6_49663519	CUX1, FOXG1, FOXP1	0	1	3	0.478260869565217	0.538461538461538	0.432460241089831	0.466113146113146	0.8	1	0.5	0	NA	0	1	CMK_Carboplatin	TRUE	FALSE	FALSE	FALSE
CRLF1	chr19_18726211, chr19_18732450	CTCF, GTF3C2, IRF3, IRF9, PRDM1, STAT2, TP53	8	6	9	0.319148936170213	0.428571428571429	0.21944610167684	0.355787659193232	0.529411764705882	0	0.307692307692308	0.121666666666667	1	0.75	14	CMK_Carboplatin	TRUE	FALSE	FALSE	FALSE
CRLF3	NA	NA	2	1	2	0.225806451612903	0.333333333333333	0.225806451612903	0.333333333333333	0	0	0.5	3.58333333333333	1	0.5	3	CMK_Carboplatin	FALSE	TRUE	FALSE	FALSE
CRNN	NA	NA	1	1	0	0.0211515863689777	0.139784946236559	0.0211515863689777	0.139784946236559	0	0	0	0	1	1	2	CMK_Carboplatin	FALSE	FALSE	FALSE	FALSE
CROT	NA	NA	7	8	4	0.383333333333333	0.222222222222222	0.149510181940973	0.203604004462128	0	1	0.333333333333333	0.1	1	0.875	15	CMK_Carboplatin	FALSE	FALSE	FALSE	FALSE
CRTAM	NA	NA	1	1	3	0.25	0.120879120879121	0.135126582278481	0.105894105894106	0	0	0.333333333333333	0	1	1	2	CMK_Carboplatin	FALSE	FALSE	FALSE	FALSE
CRYGS	NA	NA	3	2	3	0.259259259259259	0.375	0.12962962962963	0.24793956043956	0.5	0	0.666666666666667	0.0333333333333333	1	0.666666666666667	5	CMK_Carboplatin	FALSE	FALSE	FALSE	FALSE
CRYM	chr16_20850993, chr16_20857698, chr16_21219104	CTCF, FOXC1, FOXJ2, FOXJ3, FOXK1, FOXO4, FOXP1, FOXP2, REST	13	8	19	0.394957983193277	0.454545454545455	0.243718131546841	0.341206463979509	0.565217391304348	0	0.173913043478261	0.0166666666666667	0.875	0.5	21	CMK_Carboplatin	TRUE	FALSE	FALSE	FALSE
CRYZ	NA	NA	1	2	1	0.293532338308458	0.368421052631579	0.182331022710714	0.198496240601504	0.5	1	1	1.045	1	0.5	3	CMK_Carboplatin	FALSE	TRUE	FALSE	FALSE
CS	NA	NA	9	10	9	0.213114754098361	0.333333333333333	0.170794451450189	0.246031746031746	0	1	0.818181818181818	153.963333333333	1	0.9	19	CMK_Carboplatin	FALSE	TRUE	FALSE	FALSE
CSAD	chr12_53594450	TP53, ZFX	10	9	13	0.439655172413793	0.3	0.297121079843658	0.181657754010695	0.3	0	0.3125	0.878333333333333	1	0.9	19	CMK_Carboplatin	TRUE	TRUE	TRUE	FALSE
CSDE1	NA	NA	2	1	1	0.18546845124283	0.0697674418604651	0.18546845124283	0.0697674418604651	0	0	0	32.965	1	0.5	3	CMK_Carboplatin	FALSE	TRUE	FALSE	FALSE
CSMD3	chr8_114389348, chr8_114462079	ERG, FLI1, TCF7, ZFX, ZNF711	2	5	5	0.586206896551724	0.666666666666667	0.293128624941961	0.363204815943153	0.545454545454545	0	0	0	1	0.4	7	CMK_Carboplatin	TRUE	FALSE	FALSE	FALSE
CSNK2A1	NA	NA	4	6	5	0.590843810070925	0.5	0.243085701992222	0.205988570444596	0.0625	1	0.444444444444444	23.8783333333333	1	0.666666666666667	10	CMK_Carboplatin	FALSE	TRUE	FALSE	FALSE
CSRP3	NA	NA	0	1	0	0.0603174603174604	0.12	0.0603174603174604	0.12	0	0	0	0.0866666666666667	NA	0	1	CMK_Carboplatin	FALSE	FALSE	FALSE	FALSE
CST6	chr11_65808922	NR6A1, RXRA	4	4	9	0.510204081632653	0.6	0.152113340612122	0.255921390685224	0.25	1	0.444444444444444	0	1	1	8	CMK_Carboplatin	TRUE	FALSE	FALSE	FALSE
CSTB	chr21_45193758	CTCF, EGR1, IRF1, KLF12, KLF13, KLF16, KLF7, SP1, SP3, SP4, TBP, WT1	4	5	5	0.252252252252252	0.333333333333333	0.242360728075014	0.318666666666667	0.95	1	0.833333333333333	83.3266666666667	1	0.8	9	CMK_Carboplatin	TRUE	TRUE	TRUE	FALSE
CSTF3	NA	NA	0	2	0	0.189393939393939	0.304347826086957	0.189393939393939	0.304347826086957	0	0	0.5	5.76833333333333	NA	0	2	CMK_Carboplatin	FALSE	TRUE	FALSE	FALSE
CTA-373H7.7	chr22_27062928	CCNT2, GTF3C2, MAZ, MZF1, PATZ1, VDR, ZNF148, ZNF219, ZNF281, ZNF740	0	1	4	0.590843810070925	0.5	0.545315143988185	0.468413978494624	0.9375	0	0.25	-1	NA	0	1	CMK_Carboplatin	TRUE	FALSE	FALSE	FALSE
CTA-392C11.1	chr8_40755548	EGR1, ZNF281	1	1	0	0.308333333333333	0.391304347826087	0.308333333333333	0.391304347826087	1	0	0	-1	1	1	2	CMK_Carboplatin	TRUE	FALSE	FALSE	FALSE
CTB-114C7.4	NA	NA	1	1	3	0.0306674684305472	0.136842105263158	0.0246970300954234	0.132250839865622	0	0	0.333333333333333	-1	1	1	2	CMK_Carboplatin	FALSE	FALSE	FALSE	FALSE
CTB-43E15.1	NA	NA	1	1	1	0.103280680437424	0.2	0.103280680437424	0.2	0	1	1	-1	1	1	2	CMK_Carboplatin	FALSE	FALSE	FALSE	FALSE
CTC-228N24.2	NA	NA	3	5	1	0.128933628110447	0.036144578313253	0.0780486207513702	0.0180722891566265	0	0	0.166666666666667	-1	0.666666666666667	0.333333333333333	8	CMK_Carboplatin	FALSE	FALSE	FALSE	FALSE
CTC-236F12.4	NA	NA	1	1	0	0.0349907918968692	0.173913043478261	0.0349907918968692	0.173913043478261	0	1	1	-1	1	1	2	CMK_Carboplatin	FALSE	FALSE	FALSE	FALSE
CTC-321K16.4	NA	NA	2	2	1	0.00694006309148266	0.142857142857143	0.00694006309148266	0.142857142857143	0	0	0	-1	1	1	4	CMK_Carboplatin	FALSE	FALSE	FALSE	FALSE
CTC-378H22.1	NA	NA	4	3	2	0.225806451612903	0.333333333333333	0.150337195626209	0.245614035087719	0	0	0.4	-1	1	0.75	7	CMK_Carboplatin	FALSE	FALSE	FALSE	FALSE
CTC-523E23.5	chr19_35323645	MAX	1	1	3	0.518987341772152	0.333333333333333	0.300664826879047	0.281818181818182	0.25	1	0.75	-1	0	0	2	CMK_Carboplatin	TRUE	FALSE	FALSE	FALSE
CTC-537E7.3	NA	NA	2	2	2	0.480225988700565	0.375	0.265630885122411	0.251984126984127	0.333333333333333	1	1	-1	1	1	4	CMK_Carboplatin	FALSE	FALSE	FALSE	FALSE
CTD-2003C8.2	NA	NA	1	1	1	0.0136986301369863	0.142857142857143	0.0136986301369863	0.142857142857143	0	1	1	-1	1	1	2	CMK_Carboplatin	FALSE	FALSE	FALSE	FALSE
CTD-2014B16.3	NA	NA	1	2	0	0.080082135523614	0.166666666666667	0.060041067761807	0.111111111111111	0	0	0.333333333333333	-1	0	0	3	CMK_Carboplatin	FALSE	FALSE	FALSE	FALSE
CTD-2015G9.1	NA	NA	2	2	1	0.128933628110447	0.230769230769231	0.103427853016263	0.115384615384615	0	0	0	-1	1	1	4	CMK_Carboplatin	FALSE	FALSE	FALSE	FALSE
CTD-2016O11.1	NA	NA	1	1	2	0.032119914346895	0.179487179487179	0.032119914346895	0.179487179487179	0	0	0.333333333333333	-1	1	1	2	CMK_Carboplatin	FALSE	FALSE	FALSE	FALSE
CTD-2024I7.18	chr5_140552192	FOXJ2, FOXP1, MEF2C, SIX5	10	7	4	0.676592326097207	0.6	0.272862434924983	0.188988095238095	0.125	1	0.2	-1	1	0.7	17	CMK_Carboplatin	TRUE	FALSE	FALSE	FALSE
CTD-2034I21.1	chr16_50898377	FOXC1, FOXD2, FOXG1, FOXJ2, FOXO1, FOXO3, FOXO4	4	4	2	0.518987341772152	0.428571428571429	0.433877507571572	0.364233193277311	0.875	0	0	-1	0.75	0.6	8	CMK_Carboplatin	TRUE	FALSE	FALSE	FALSE
CTD-2036P10.3	NA	NA	3	3	2	0.0769230769230769	0.2	0.0769230769230769	0.2	0	0	0.5	-1	1	1	6	CMK_Carboplatin	FALSE	FALSE	FALSE	FALSE
CTD-2044J15.1	NA	NA	1	0	0	0.443218376980667	0.333333333333333	0.443218376980667	0.333333333333333	0	0	0	-1	NA	0	1	CMK_Carboplatin	FALSE	FALSE	FALSE	FALSE
CTD-2139B15.5	chr5_17387319	NR3C1, RUNX1, SPI1	2	1	2	0.394957983193277	0.454545454545455	0.394957983193277	0.454545454545455	1	0	0.5	-1	1	0.5	3	CMK_Carboplatin	TRUE	FALSE	FALSE	FALSE
CTD-2143L24.1	NA	NA	1	1	1	0.116279069767442	0	0.116279069767442	0	0	0	0	-1	1	1	2	CMK_Carboplatin	FALSE	FALSE	FALSE	FALSE
CTD-2147F2.1	NA	NA	1	2	0	0.363636363636364	0.142857142857143	0.363636363636364	0.142857142857143	0	1	0.5	-1	1	0.5	3	CMK_Carboplatin	FALSE	FALSE	FALSE	FALSE
CTD-2147F2.2	NA	NA	4	4	2	0.510204081632653	0.6	0.27419893566766	0.368090681248576	0.5	0	0	-1	0.5	0.333333333333333	8	CMK_Carboplatin	FALSE	FALSE	FALSE	FALSE
CTD-2170G1.2	NA	NA	1	0	1	0.4	0.5	0.4	0.5	1	0	0	-1	NA	0	1	CMK_Carboplatin	FALSE	FALSE	FALSE	FALSE
CTD-2199O4.1	NA	NA	4	4	4	0.510204081632653	0.6	0.164159315978987	0.144402356902357	0.166666666666667	0	0	-1	1	1	8	CMK_Carboplatin	FALSE	FALSE	FALSE	FALSE
CTD-2240J17.1	NA	NA	1	1	0	0.128933628110447	0	0.128933628110447	0	0	0	0	-1	1	1	2	CMK_Carboplatin	FALSE	FALSE	FALSE	FALSE
CTD-2308B18.4	NA	NA	2	2	1	0.0346820809248554	0.161290322580645	0.0317443326434977	0.143145161290323	0	0	0.333333333333333	-1	0.5	0.333333333333333	4	CMK_Carboplatin	FALSE	FALSE	FALSE	FALSE
CTD-2319I12.4	chr17_58499925	KLF3, TAF1, YY1	2	3	3	0.510204081632653	0.6	0.330446773303916	0.385	0.6	0	0.25	-1	1	0.666666666666667	5	CMK_Carboplatin	TRUE	FALSE	FALSE	FALSE
CTD-2334D19.1	NA	NA	0	1	0	0.128933628110447	0	0.128933628110447	0	0	1	1	-1	NA	0	1	CMK_Carboplatin	FALSE	FALSE	FALSE	FALSE
CTD-2509G16.2	NA	NA	1	1	3	0.213114754098361	0.272727272727273	0.139412952799761	0.108452950558214	0	1	0.333333333333333	-1	1	1	2	CMK_Carboplatin	FALSE	FALSE	FALSE	FALSE
CTD-2561F5.1	NA	NA	1	1	1	0.217550274223035	0.276595744680851	0.217550274223035	0.276595744680851	0	0	0	-1	1	1	2	CMK_Carboplatin	FALSE	FALSE	FALSE	FALSE
CTD-2587M2.1	NA	NA	0	1	0	0.128933628110447	0	0.128933628110447	0	0	1	1	-1	NA	0	1	CMK_Carboplatin	FALSE	FALSE	FALSE	FALSE
CTD-2621I17.6	NA	NA	1	1	1	0.0171821305841925	0.12	0.0171821305841925	0.12	0	1	0.5	-1	1	1	2	CMK_Carboplatin	FALSE	FALSE	FALSE	FALSE
CTD-3046C4.1	NA	NA	1	1	0	0.4	0.5	0.4	0.5	1	0	0	-1	1	1	2	CMK_Carboplatin	FALSE	FALSE	FALSE	FALSE
CTH	NA	NA	1	0	0	0.213114754098361	0.333333333333333	0.213114754098361	0.333333333333333	0	1	1	2.07333333333333	NA	0	1	CMK_Carboplatin	FALSE	TRUE	FALSE	FALSE
CTNNA1	NA	NA	0	1	0	0.0132450331125828	0.102040816326531	0.0132450331125828	0.102040816326531	0	0	0	13.9016666666667	NA	0	1	CMK_Carboplatin	FALSE	TRUE	FALSE	FALSE
CTNNA2	NA	NA	1	1	2	0.121621621621622	0	0.121621621621622	0	0	0	0	0.00166666666666667	1	1	2	CMK_Carboplatin	FALSE	FALSE	FALSE	FALSE
CTNNBL1	NA	NA	1	1	3	0.0427860696517413	0.230769230769231	0.042293356369279	0.143162393162393	0	0	0	15.805	1	1	2	CMK_Carboplatin	FALSE	TRUE	FALSE	FALSE
CTSC	NA	NA	2	1	1	0.0188679245283018	0.111111111111111	0.0147531112003211	0.0896464646464646	0	0	0.5	19.85	1	0.5	3	CMK_Carboplatin	FALSE	TRUE	FALSE	FALSE
CTSE	NA	NA	2	3	2	0.460674157303371	0.555555555555556	0.245227360783347	0.350948509485095	0.5	1	0.666666666666667	0.0383333333333333	1	0.666666666666667	5	CMK_Carboplatin	FALSE	FALSE	FALSE	FALSE
CTSK	NA	NA	2	2	2	0.314814814814815	0.2	0.291085271317829	0.196666666666667	0	1	1	0.163333333333333	1	1	4	CMK_Carboplatin	FALSE	FALSE	FALSE	FALSE
CTSS	NA	NA	3	3	2	0.293478260869565	0.0344827586206897	0.293478260869565	0.0344827586206897	0	0	0.666666666666667	1.375	1	1	6	CMK_Carboplatin	FALSE	TRUE	FALSE	FALSE
CTSW	NA	NA	15	20	11	0.47136563876652	0.545454545454545	0.132419998161834	0.172478539588219	0.0833333333333333	1	0.6	54.5416666666667	1	0.75	35	CMK_Carboplatin	FALSE	TRUE	FALSE	FALSE
CTTNBP2NL	NA	NA	5	6	4	0.443218376980667	0.333333333333333	0.151319559142758	0.274788255223038	0	0	0.625	6.14833333333333	0.8	0.571428571428571	11	CMK_Carboplatin	FALSE	TRUE	FALSE	FALSE
CTXN3	NA	NA	3	3	2	0.159090909090909	0.0804597701149425	0.0681062959046278	0.053639846743295	0	0	0	0	1	1	6	CMK_Carboplatin	FALSE	FALSE	FALSE	FALSE
CUBN	NA	NA	1	3	0	0.4	0.5	0.237037037037037	0.3	0.333333333333333	0	0.333333333333333	0.133333333333333	1	0.333333333333333	4	CMK_Carboplatin	FALSE	FALSE	FALSE	FALSE
CUEDC1	chr17_56061351	CDC5L	2	4	5	0.586206896551724	0.666666666666667	0.231922147685065	0.193539466962154	0.0434782608695652	1	0.25	0.265	1	0.5	6	CMK_Carboplatin	TRUE	TRUE	TRUE	FALSE
CUL9	chr6_43143162, chr6_43167578, chr6_43190230, chr6_43484643	CTCFL, EP300, FOXJ2, FOXO1, FOXO4, NR3C1, TAL1, ZBTB7A, ZNF143	2	2	7	0.460674157303371	0.555555555555556	0.306964107027425	0.378863713248023	0.863636363636364	0	0.375	5.75833333333333	0.5	0.333333333333333	4	CMK_Carboplatin	TRUE	TRUE	TRUE	TRUE
CWC27	NA	NA	0	1	0	0.0277324632952692	0.208333333333333	0.0277324632952692	0.208333333333333	0	0	0	1.69833333333333	NA	0	1	CMK_Carboplatin	FALSE	TRUE	FALSE	FALSE
CXADR	chr21_18969364	STAT5A, STAT5B, TBX1	6	5	4	0.309090909090909	0.333333333333333	0.176372750284783	0.225320877952457	0.454545454545455	0	0.111111111111111	0.268333333333333	0.8	0.571428571428571	11	CMK_Carboplatin	TRUE	TRUE	TRUE	FALSE
CXCL10	chr4_76988607	FOXD2, FOXO4	2	2	0	0.298892988929889	0.44	0.2479544360661	0.373333333333333	0.375	1	0.5	0.00666666666666667	1	1	4	CMK_Carboplatin	TRUE	FALSE	FALSE	FALSE
CXCL2	NA	NA	1	1	2	0.0306859205776173	0.0714285714285714	0.0306859205776173	0.0714285714285714	0	1	1	0.675	1	1	2	CMK_Carboplatin	FALSE	TRUE	FALSE	FALSE
CXCL3	NA	NA	1	1	1	0.213114754098361	0.333333333333333	0.206357386664103	0.327400815721172	0	0	0.5	2.275	1	1	2	CMK_Carboplatin	FALSE	TRUE	FALSE	FALSE
CXCR5	NA	NA	2	3	3	0.443218376980667	0	0.443218376980667	0	0	0	0.5	2.53	1	0.666666666666667	5	CMK_Carboplatin	FALSE	TRUE	FALSE	FALSE
CYB5B	NA	NA	1	1	1	0.00987797791981407	0.125	0.00987797791981407	0.125	0	1	1	10.5533333333333	1	1	2	CMK_Carboplatin	FALSE	TRUE	FALSE	FALSE
CYB5R4	NA	NA	1	1	1	0.0571210967250571	0.176470588235294	0.0571210967250571	0.176470588235294	0	1	1	1.30666666666667	1	1	2	CMK_Carboplatin	FALSE	TRUE	FALSE	FALSE
CYB5RL	NA	NA	2	2	0	0.676592326097207	0.6	0.676592326097207	0.6	1	1	1	11.3966666666667	1	1	4	CMK_Carboplatin	FALSE	TRUE	FALSE	FALSE
CYFIP1	NA	NA	1	2	1	0.187250996015936	0.277777777777778	0.127155959214601	0.18222049241769	0	0	0	22.865	1	0.5	3	CMK_Carboplatin	FALSE	TRUE	FALSE	FALSE
CYFIP2	NA	NA	2	2	2	0.590843810070925	0.5	0.379871025410499	0.265079365079365	0.333333333333333	1	1	16.79	0.5	0.333333333333333	4	CMK_Carboplatin	FALSE	TRUE	FALSE	TRUE
CYP19A1	NA	NA	2	2	3	0.180156657963446	0.131578947368421	0.123340623378293	0.0409592529711375	0	0	0	0	1	1	4	CMK_Carboplatin	FALSE	FALSE	FALSE	FALSE
CYP2U1	NA	NA	2	3	2	0.225806451612903	0.333333333333333	0.0816543013155881	0.192777777777778	0	0	0.666666666666667	0.37	1	0.666666666666667	5	CMK_Carboplatin	FALSE	TRUE	FALSE	FALSE
CYP3A43	chr7_99214711	E2F3, E2F4, PLAG1	2	3	5	0.398692810457516	0.384615384615385	0.30627245379388	0.23992673992674	0.5	0	0.5	0	1	0.666666666666667	5	CMK_Carboplatin	TRUE	FALSE	FALSE	FALSE
CYP7B1	NA	NA	1	1	2	0.0522727272727273	0.142857142857143	0.0347274289284599	0.138592750533049	0	0	0	2.30333333333333	1	1	2	CMK_Carboplatin	FALSE	TRUE	FALSE	FALSE
CYP8B1	NA	NA	1	1	2	0.0915032679738562	0.0344827586206897	0.0915032679738562	0.0344827586206897	0	0	0.5	0.0133333333333333	1	1	2	CMK_Carboplatin	FALSE	FALSE	FALSE	FALSE
CYTH4	NA	NA	4	1	6	0.225806451612903	0.333333333333333	0.123033397400434	0.215691880047243	0	0	0.571428571428571	0.223333333333333	1	0.25	5	CMK_Carboplatin	FALSE	TRUE	FALSE	FALSE
DAAM1	chr14_59735696, chr14_59737859	E2F4, NR4A1, STAT5A	1	5	1	0.442424242424242	0.285714285714286	0.242381588383172	0.22732683982684	0.5	0	0.166666666666667	6.70833333333333	1	0.2	6	CMK_Carboplatin	TRUE	TRUE	TRUE	FALSE
DAB1	chr1_58708368	FOXA1, ZNF333	0	1	0	0.590843810070925	0.5	0.590843810070925	0.5	1	0	0	0.518333333333333	NA	0	1	CMK_Carboplatin	TRUE	TRUE	TRUE	FALSE
DAB2	NA	NA	1	1	1	0.0185295875672445	0.120879120879121	0.0185295875672445	0.120879120879121	0	1	1	2.27666666666667	1	1	2	CMK_Carboplatin	FALSE	TRUE	FALSE	FALSE
DAB2IP	chr9_124505020, chr9_124511690, chr9_124516590	FEV, GTF2I, JUN, NR3C1, SOX18, SOX7, TCF12, YY1, ZNF263	14	12	12	0.590843810070925	0.6	0.365670180326039	0.375595238095238	0.666666666666667	1	0.222222222222222	0.176666666666667	0.916666666666667	0.733333333333333	26	CMK_Carboplatin	TRUE	FALSE	FALSE	FALSE
DACH1	chr13_72453550	GABPA, IRF2	1	1	1	0.577777777777778	0.5	0.577777777777778	0.5	1	1	1	17.43	1	1	2	CMK_Carboplatin	TRUE	TRUE	TRUE	FALSE
DAD1	chr14_23289194	KLF12, MAZ, PATZ1, SP2, SP4, SREBF1, STAT3, WT1, ZNF740	36	35	25	0.647058823529412	0.714285714285714	0.193009212994664	0.267493202486523	0.153846153846154	0	0.234042553191489	7.21166666666667	0.828571428571429	0.69047619047619	71	CMK_Carboplatin	TRUE	TRUE	TRUE	FALSE
DAND5	chr19_13183770, chr19_13204835, chr19_13206651	CCNT2, E2F6, KLF6, NR3C1, SP1, SP3, ZNF219, ZNF350	3	4	4	0.510204081632653	0.6	0.38692555211385	0.45961791831357	0.791666666666667	0	0.571428571428571	0.025	0.666666666666667	0.4	7	CMK_Carboplatin	TRUE	FALSE	FALSE	FALSE
DAOA	NA	NA	1	1	1	0.142348754448399	0.0212765957446809	0.142348754448399	0.0212765957446809	0	0	0	0	1	1	2	CMK_Carboplatin	FALSE	FALSE	FALSE	FALSE
DAP	NA	NA	3	3	1	0.257383966244726	0.333333333333333	0.205203831274158	0.274308791550171	0	0	0.5	117.31	0.666666666666667	0.5	6	CMK_Carboplatin	FALSE	TRUE	FALSE	TRUE
DBF4B	NA	NA	1	2	1	0.0186457311089303	0.146666666666667	0.0186457311089303	0.146666666666667	0	0	0.5	8.30166666666667	1	0.5	3	CMK_Carboplatin	FALSE	TRUE	FALSE	FALSE
DBN1	NA	NA	4	5	5	0.443218376980667	0.333333333333333	0.119429437561692	0.151587301587302	0	1	1	65.315	1	0.8	9	CMK_Carboplatin	FALSE	TRUE	FALSE	FALSE
DBNDD2	NA	NA	1	1	1	0.1875	0	0.1875	0	0	1	1	2.89333333333333	1	1	2	CMK_Carboplatin	FALSE	TRUE	FALSE	FALSE
DBT	NA	NA	0	1	2	0.0301650540694366	0.115789473684211	0.0301650540694366	0.115789473684211	0	1	0.666666666666667	1.15166666666667	NA	0	1	CMK_Carboplatin	FALSE	TRUE	FALSE	FALSE
DBX1	NA	NA	1	0	0	0.00777777777777778	0.115789473684211	0.00777777777777778	0.115789473684211	0	1	1	0	NA	0	1	CMK_Carboplatin	FALSE	FALSE	FALSE	FALSE
DCAF12	NA	NA	1	1	1	0.077922077922078	0.142857142857143	0.077922077922078	0.142857142857143	0	0	0	7.40833333333333	1	1	2	CMK_Carboplatin	FALSE	TRUE	FALSE	FALSE
DCAF15	NA	NA	1	1	1	0.0103896103896104	0.130434782608696	0.0103896103896104	0.130434782608696	0	0	0	14.2533333333333	1	1	2	CMK_Carboplatin	FALSE	TRUE	FALSE	FALSE
DCAF16	chr4_17514011	TBX20	1	1	1	0.590843810070925	0.5	0.590843810070925	0.5	1	1	1	26.8666666666667	1	1	2	CMK_Carboplatin	TRUE	TRUE	TRUE	FALSE
DCAF4	NA	NA	1	1	1	0.175792507204611	0.266666666666667	0.175792507204611	0.266666666666667	0	0	0	5.795	1	1	2	CMK_Carboplatin	FALSE	TRUE	FALSE	FALSE
DCBLD1	chr6_117923875	CTCF, E2F8, MTF1, REST	2	2	1	0.323809523809524	0.4	0.267626707519469	0.355555555555556	0.8	0	0.5	1.18	1	1	4	CMK_Carboplatin	TRUE	TRUE	TRUE	FALSE
DCBLD2	chr3_98597932, chr3_98615729, chr3_98699786	CEBPB, FOXP1, MYEF2, TBX1	4	2	5	0.647058823529412	0.714285714285714	0.418826786066589	0.504811399893367	0.769230769230769	1	0.333333333333333	12.4616666666667	1	0.5	6	CMK_Carboplatin	TRUE	TRUE	TRUE	FALSE
DCD	NA	NA	1	1	4	0.129411764705882	0.142857142857143	0.0724618285783807	0.126984126984127	0	1	0.5	0	1	1	2	CMK_Carboplatin	FALSE	FALSE	FALSE	FALSE
DCHS1	chr11_6666689, chr11_6670164, chr11_6673227, chr11_6700602	CTCF, FOXP3, HBP1, HIF1A, IRF1, IRF2, IRF3, JUN, LEF1, NFYA, PAX6, PAX9, PBX3, PRDM1, SOX18, SOX21, SOX7, SP2, STAT1, TCF7, TCF7L2, TP53, ZNF784	22	22	24	0.525641025641026	0.6	0.31135332811146	0.400004766643767	0.657407407407407	0	0.375	0.11	0.909090909090909	0.833333333333333	44	CMK_Carboplatin	TRUE	FALSE	FALSE	FALSE
DCHS2	NA	NA	1	1	0	0.0238322211630124	0.178082191780822	0.0238322211630124	0.178082191780822	0	0	0	0.191666666666667	1	1	2	CMK_Carboplatin	FALSE	FALSE	FALSE	FALSE
DCLK1	NA	NA	1	1	1	0.0136986301369863	0.0740740740740741	0.0136986301369863	0.0740740740740741	0	0	0	0	1	1	2	CMK_Carboplatin	FALSE	FALSE	FALSE	FALSE
DCLK3	NA	NA	0	1	1	0.0951374207188161	0.185185185185185	0.0614373234980942	0.171539961013645	0	1	0.5	0	NA	0	1	CMK_Carboplatin	FALSE	FALSE	FALSE	FALSE
DCP2	NA	NA	1	1	2	0.144329896907216	0.263157894736842	0.144329896907216	0.263157894736842	0	1	1	4.74666666666667	1	1	2	CMK_Carboplatin	FALSE	TRUE	FALSE	FALSE
DCPS	chr11_126171329, chr11_126221298, chr11_126295435	CCNT2, EGR1, ESRRA, KLF1, KLF7, PPARA, RARA, RARG, SOX7, SP1, WT1, ZNF148	14	18	20	0.58974358974359	0.636363636363636	0.307455252887648	0.350803602591599	0.458333333333333	0	0.354838709677419	11.0733333333333	1	0.777777777777778	32	CMK_Carboplatin	TRUE	TRUE	TRUE	FALSE
DCST1	NA	NA	5	2	5	0.128933628110447	0.172413793103448	0.075609065544123	0.0788177339901478	0	0	0.571428571428571	0.0183333333333333	1	0.4	7	CMK_Carboplatin	FALSE	FALSE	FALSE	FALSE
DCT	NA	NA	9	6	7	0.196891191709845	0.333333333333333	0.140155475477855	0.128601398070015	0	0	0.230769230769231	0.0383333333333333	0.666666666666667	0.363636363636364	15	CMK_Carboplatin	FALSE	FALSE	FALSE	FALSE
DCTN6	NA	NA	1	1	1	0.132075471698113	0	0.132075471698113	0	0	1	1	12.3183333333333	1	1	2	CMK_Carboplatin	FALSE	TRUE	FALSE	FALSE
DCTPP1	chr16_30569780, chr16_30626616	ERG, FLI1, TBX1, TBX20, TCF3, ZEB1	9	8	11	0.590843810070925	0.5	0.368055032045227	0.374475880699832	0.846153846153846	1	1	11.08	1	0.888888888888889	17	CMK_Carboplatin	TRUE	TRUE	TRUE	FALSE
DCUN1D2	NA	NA	14	14	15	0.225806451612903	0.333333333333333	0.153021186825167	0.0819001284724416	0	1	0.181818181818182	1.92833333333333	0.857142857142857	0.75	28	CMK_Carboplatin	FALSE	TRUE	FALSE	FALSE
DCUN1D5	NA	NA	2	2	1	0.237113402061856	0	0.237113402061856	0	0	1	1	8.60833333333333	1	1	4	CMK_Carboplatin	FALSE	TRUE	FALSE	FALSE
DDAH1	chr1_85931015, chr1_85940875	IKZF2, IRF1, NFAT5, NFATC1, NFATC2, NFATC3, NFATC4, POU2F1, POU2F2, SP2, ZBTB7A	9	6	7	0.345454545454546	0.454545454545455	0.254001899890622	0.241844475210786	0.692307692307692	0	0	2.52333333333333	1	0.666666666666667	15	CMK_Carboplatin	TRUE	TRUE	TRUE	FALSE
DDIAS	NA	NA	6	7	7	0.196765498652291	0.245901639344262	0.120346573615551	0.150728597449909	0	0	0.555555555555556	-1	1	0.857142857142857	13	CMK_Carboplatin	FALSE	FALSE	FALSE	FALSE
DDN	NA	NA	1	0	1	0.0586510263929619	0.157894736842105	0.0586510263929619	0.157894736842105	0	1	1	0.458333333333333	NA	0	1	CMK_Carboplatin	FALSE	TRUE	FALSE	FALSE
DDOST	NA	NA	1	1	2	0.141388174807198	0.314285714285714	0.141388174807198	0.314285714285714	0	0	0.5	13.43	1	1	2	CMK_Carboplatin	FALSE	TRUE	FALSE	FALSE
DDR2	NA	NA	1	1	1	0.00290697674418597	0.176470588235294	0.00290697674418597	0.176470588235294	0	1	1	0.035	1	1	2	CMK_Carboplatin	FALSE	FALSE	FALSE	FALSE
DDX20	NA	NA	2	2	2	0.0019723865877712	0.0786516853932584	0.0019723865877712	0.0786516853932584	0	1	0.5	1.95333333333333	1	1	4	CMK_Carboplatin	FALSE	TRUE	FALSE	FALSE
DDX27	NA	NA	1	2	3	0.363636363636364	0.428571428571429	0.144976457653311	0.275443510737628	0.333333333333333	1	0.6	10.5733333333333	1	0.5	3	CMK_Carboplatin	FALSE	TRUE	FALSE	FALSE
DDX50	NA	NA	5	3	5	0.263157894736842	0.142857142857143	0.122657734653399	0.0849450549450549	0	1	0.666666666666667	1.00166666666667	1	0.6	8	CMK_Carboplatin	FALSE	TRUE	FALSE	FALSE
DDX6	NA	NA	9	9	10	0.14975845410628	0.136842105263158	0.0881355764541859	0.0476988278148788	0	1	0.461538461538462	27.4633333333333	1	1	18	CMK_Carboplatin	FALSE	TRUE	FALSE	FALSE
DECR1	chr8_91551126	E2F2, E2F3	14	16	14	0.73262680662441	0.666666666666667	0.221004056658412	0.277849620027291	0.177777777777778	0	0.304347826086957	1.01	0.785714285714286	0.578947368421053	30	CMK_Carboplatin	TRUE	TRUE	TRUE	FALSE
DEF6	chr6_35268651	IRF1, IRF2, IRF3, IRF5, IRF6, IRF9, STAT1	3	3	4	0.518987341772152	0.428571428571429	0.498467286868995	0.419047619047619	0.958333333333333	1	0.75	4.635	1	1	6	CMK_Carboplatin	TRUE	TRUE	TRUE	FALSE
DEFA4	NA	NA	1	2	2	0.103448275862069	0.189189189189189	0.0968219226066723	0.167590313202657	0	0	0	0	1	0.5	3	CMK_Carboplatin	FALSE	FALSE	FALSE	FALSE
DEFA6	NA	NA	1	1	2	0.231759656652361	0.333333333333333	0.207838929563242	0.298989898989899	0	0	0	0	1	1	2	CMK_Carboplatin	FALSE	FALSE	FALSE	FALSE
DEFB125	chr20_271168, chr20_63967	MGA, NR2C2, SMAD4, SP1, TBX20	9	12	12	0.510204081632653	0.6	0.351474605260813	0.405813785053275	0.620689655172414	1	0.133333333333333	0.0116666666666667	1	0.75	21	CMK_Carboplatin	TRUE	FALSE	FALSE	FALSE
DEFB127	chr20_126971	RFX3, RFX5, RFX7	4	6	8	0.586206896551724	0.666666666666667	0.326042709268773	0.397887323943662	0.416666666666667	0	0.111111111111111	0	1	0.666666666666667	10	CMK_Carboplatin	TRUE	FALSE	FALSE	FALSE
DEFB128	NA	NA	7	8	6	0.116279069767442	0.169230769230769	0.110260877688563	0.105163329820864	0	1	0.363636363636364	0	0.714285714285714	0.5	15	CMK_Carboplatin	FALSE	FALSE	FALSE	FALSE
DEFB129	NA	NA	2	2	4	0.123882503192848	0.0169491525423729	0.123882503192848	0.0169491525423729	0	0	0.25	0	1	1	4	CMK_Carboplatin	FALSE	FALSE	FALSE	FALSE
DEFB132	chr20_210306, chr20_213523, chr20_213887, chr20_228933, chr20_233858, chr20_234373	CEBPG, CENPB, DLX4, GMEB1, GMEB2, HOXA5, MAZ, MSX2, NFE2L2, POU2F1, POU6F1, POU6F2, RUNX1, SIN3A, SOX18, SOX21, ZNF333	28	39	28	0.510204081632653	0.6	0.298889681194837	0.382365310945654	0.583333333333333	0	0.12	0	0.964285714285714	0.675	67	CMK_Carboplatin	TRUE	FALSE	FALSE	FALSE
DENND1B	NA	NA	8	9	6	0.204460966542751	0.291666666666667	0.0583972610539124	0.109102881683527	0	0	0.0769230769230769	2.00833333333333	0.75	0.545454545454545	17	CMK_Carboplatin	FALSE	TRUE	FALSE	FALSE
DENND1C	NA	NA	3	2	2	0.287128712871287	0.4	0.111783904519977	0.220952380952381	0.333333333333333	0	0.333333333333333	23.7783333333333	1	0.666666666666667	5	CMK_Carboplatin	FALSE	TRUE	FALSE	FALSE
DEPDC1B	NA	NA	1	1	1	0.0306306306306306	0.148936170212766	0.0306306306306306	0.148936170212766	0	1	1	3.46833333333333	1	1	2	CMK_Carboplatin	FALSE	TRUE	FALSE	FALSE
DEPDC5	NA	NA	1	0	2	0.107231920199501	0.2	0.107231920199501	0.2	0	0	0	11.8466666666667	NA	0	1	CMK_Carboplatin	FALSE	TRUE	FALSE	FALSE
DFFA	NA	NA	1	0	1	0.00548245614035088	0.125	0.00548245614035088	0.125	0	0	0	3.12833333333333	NA	0	1	CMK_Carboplatin	FALSE	TRUE	FALSE	FALSE
DGAT2	NA	NA	5	4	3	0.213675213675214	0.151515151515152	0.117199768362559	0.0808080808080808	0	0	0.5	0.476666666666667	1	0.8	9	CMK_Carboplatin	FALSE	TRUE	FALSE	FALSE
DGKQ	NA	NA	1	1	2	0.111111111111111	0.2	0.111111111111111	0.2	0	0	0	1.93166666666667	1	1	2	CMK_Carboplatin	FALSE	TRUE	FALSE	FALSE
DGLUCY	NA	NA	0	1	1	0.134146341463415	0.333333333333333	0.134146341463415	0.333333333333333	0	1	1	-1	NA	0	1	CMK_Carboplatin	FALSE	FALSE	FALSE	FALSE
DGUOK	NA	NA	5	7	8	0.225806451612903	0.333333333333333	0.0774729199436107	0.109674745702338	0	0	0.0909090909090909	21.3616666666667	0.8	0.5	12	CMK_Carboplatin	FALSE	TRUE	FALSE	TRUE
DHDDS	NA	NA	4	3	5	0.175308641975309	0.2	0.0829892169552923	0.126772709414947	0	0	0.428571428571429	7.73333333333333	0.666666666666667	0.4	7	CMK_Carboplatin	FALSE	TRUE	FALSE	TRUE
DHRS12	chr13_52388512	PBX1, PBX3	18	23	29	0.460674157303371	0.555555555555556	0.246025848259947	0.293132956903468	0.305555555555556	0	0.358974358974359	1.63666666666667	1	0.782608695652174	41	CMK_Carboplatin	TRUE	TRUE	TRUE	FALSE
DHRS13	NA	NA	2	3	1	0.128933628110447	0.106382978723404	0.0644668140552237	0.0531914893617021	0	0	0.666666666666667	0.66	1	0.666666666666667	5	CMK_Carboplatin	FALSE	TRUE	FALSE	FALSE
DHRS3	NA	NA	2	2	2	0.577777777777778	0.5	0.577777777777778	0.5	1	0	0	3.77666666666667	1	1	4	CMK_Carboplatin	FALSE	TRUE	FALSE	FALSE
DHRS9	chr2_169874712, chr2_169887613	FOXJ2, IRF1, IRF2, IRF3, STAT2	3	8	2	0.434343434343434	0.333333333333333	0.366991547140219	0.274522757174289	0.761904761904762	0	0.625	13.83	1	0.375	11	CMK_Carboplatin	TRUE	TRUE	TRUE	FALSE
DHX15	chr4_24661520	FOXA1, FOXA3	1	1	1	0.590843810070925	0.5	0.590843810070925	0.5	1	0	0	18.3816666666667	1	1	2	CMK_Carboplatin	TRUE	TRUE	TRUE	FALSE
DHX40	NA	NA	1	1	1	0.0212765957446809	0.111111111111111	0.0212765957446809	0.111111111111111	0	1	1	2.87333333333333	1	1	2	CMK_Carboplatin	FALSE	TRUE	FALSE	FALSE
DHX9	NA	NA	8	7	12	0.225806451612903	0.333333333333333	0.144447683132998	0.187570621468927	0	0	0.416666666666667	16.1833333333333	1	0.875	15	CMK_Carboplatin	FALSE	TRUE	FALSE	FALSE
DIAPH3	NA	NA	2	3	2	0.443218376980667	0.333333333333333	0.200142344193869	0.162754303599374	0	0	0.333333333333333	2.72333333333333	1	0.666666666666667	5	CMK_Carboplatin	FALSE	TRUE	FALSE	FALSE
DIO1	NA	NA	4	3	7	0.154285714285714	0.25	0.100816826701345	0.105647489765137	0	1	0.375	0.0616666666666667	0.666666666666667	0.4	7	CMK_Carboplatin	FALSE	FALSE	FALSE	FALSE
DIP2A-IT1	NA	NA	2	2	2	0.088135593220339	0.166666666666667	0.0350274737742286	0.113687600644122	0	0	0.666666666666667	0.12	1	1	4	CMK_Carboplatin	FALSE	FALSE	FALSE	FALSE
DIP2B	NA	NA	3	7	2	0.443218376980667	0.333333333333333	0.186346658693936	0.228284832451499	0	0	0.125	17.41	1	0.428571428571429	10	CMK_Carboplatin	FALSE	TRUE	FALSE	FALSE
DISC1	chr1_231755072	FOXA1, FOXC1, FOXD2, FOXJ2, THRB	27	31	22	0.432835820895522	0.411764705882353	0.211823427614323	0.174595948055648	0.225	0	0.166666666666667	0.706666666666667	0.888888888888889	0.705882352941177	58	CMK_Carboplatin	TRUE	TRUE	TRUE	FALSE
DIXDC1	chr11_111845332, chr11_111848209, chr11_111850943, chr11_111853865, chr11_111856412, chr11_111861190, chr11_111944901	EP300, ESRRA, FLI1, GTF3C2, HINFP, HSF2, KLF1, MAZ, NFAT5, NFATC1, NR2F1, NR2F2, NR4A1, NR4A2, PTEN, RARG, RXRA, SETDB1, SRF, TCF12, ZEB1, ZNF143, ZNF263	16	28	18	0.590843810070925	0.647058823529412	0.411671329727764	0.496713648551884	0.833333333333333	0	0.225806451612903	0.81	1	0.571428571428571	44	CMK_Carboplatin	TRUE	TRUE	TRUE	FALSE
DKFZp779M0652	NA	NA	1	1	1	0.0313901345291479	0.0384615384615385	0.0313901345291479	0.0384615384615385	0	1	1	-1	1	1	2	CMK_Carboplatin	FALSE	FALSE	FALSE	FALSE
DKK4	NA	NA	7	12	9	0.443218376980667	0.333333333333333	0.201006732192097	0.181773075852023	0	0	0.125	0	1	0.583333333333333	19	CMK_Carboplatin	FALSE	FALSE	FALSE	FALSE
DLC1	chr8_13469777, chr8_13509085	EGR1, ELF1, ELF2, ELK1, ERG, ETS1, ETS2, ETV1, GATA2, NFE2L2, RFX3	5	14	4	0.586206896551724	0.666666666666667	0.27593543147379	0.374741701893246	0.615384615384615	1	0.19047619047619	22.4866666666667	0.8	0.266666666666667	19	CMK_Carboplatin	TRUE	TRUE	TRUE	TRUE
DLD	NA	NA	3	3	3	0.0451127819548872	0.152542372881356	0.0296485895590038	0.136271186440678	0	1	0.666666666666667	4.76166666666667	1	1	6	CMK_Carboplatin	FALSE	TRUE	FALSE	FALSE
DLEC1	NA	NA	0	1	0	0.123882503192848	0.0333333333333333	0.123882503192848	0.0333333333333333	0	1	1	0.0483333333333333	NA	0	1	CMK_Carboplatin	FALSE	FALSE	FALSE	FALSE
DLG1	NA	NA	1	1	1	0.0270270270270271	0.142857142857143	0.0270270270270271	0.142857142857143	0	0	0	11.97	1	1	2	CMK_Carboplatin	FALSE	TRUE	FALSE	FALSE
DLG2	chr11_84625942	FOXO4	16	24	7	0.443218376980667	0.5	0.156663892858953	0.234746510633582	0.170212765957447	1	0.193548387096774	0.253333333333333	1	0.666666666666667	40	CMK_Carboplatin	TRUE	TRUE	TRUE	FALSE
DLGAP1	chr18_4455491	MTF1	1	1	0	0.586206896551724	0.666666666666667	0.586206896551724	0.666666666666667	1	0	0	0.01	1	1	2	CMK_Carboplatin	TRUE	FALSE	FALSE	FALSE
DLGAP5	NA	NA	1	1	1	0	0.125	0	0.125	0	1	1	2.57166666666667	1	1	2	CMK_Carboplatin	FALSE	TRUE	FALSE	FALSE
DLK2	NA	NA	2	3	6	0.128933628110447	0.125	0.0822428716692509	0.0416666666666667	0	0	0.333333333333333	0.745	1	0.666666666666667	5	CMK_Carboplatin	FALSE	TRUE	FALSE	FALSE
DLL3	chr19_40023664	MAFF	3	3	2	0.257790368271955	0.352941176470588	0.222049876933079	0.337254901960784	0.2	1	1	0.04	1	1	6	CMK_Carboplatin	TRUE	FALSE	FALSE	FALSE
DLX2	NA	NA	1	2	2	0.125	0.0526315789473684	0.0975	0.0263157894736842	0	0	0.666666666666667	0.6	1	0.5	3	CMK_Carboplatin	FALSE	TRUE	FALSE	FALSE
DLX5	NA	NA	1	1	1	0.289036544850498	0.407407407407407	0.289036544850498	0.407407407407407	1	0	0	0	1	1	2	CMK_Carboplatin	FALSE	FALSE	FALSE	FALSE
DMAC2	NA	NA	1	1	1	0.128933628110447	0	0.128933628110447	0	0	0	0	-1	1	1	2	CMK_Carboplatin	FALSE	FALSE	FALSE	FALSE
DMD	chrX_32173667, chrX_33161115	IRF5, PAX6, RXRA	4	7	2	0.688311688311688	0.6	0.352522010470636	0.401666666666667	0.5	0	0	0.346666666666667	1	0.571428571428571	11	CMK_Carboplatin	TRUE	TRUE	TRUE	FALSE
DMP1	chr4_88188103	CREB1, TBX20	2	3	2	0.293532338308458	0.368421052631579	0.234697457031802	0.263663284242113	0.6	1	0.666666666666667	0	1	0.666666666666667	5	CMK_Carboplatin	TRUE	FALSE	FALSE	FALSE
DMRTB1	NA	NA	1	1	1	0.0296296296296297	0.12	0.0296296296296297	0.12	0	1	0.5	0.0183333333333333	1	1	2	CMK_Carboplatin	FALSE	FALSE	FALSE	FALSE
DMTF1	NA	NA	1	1	1	0.0347826086956521	0.1	0.0347826086956521	0.1	0	1	1	50.9666666666667	1	1	2	CMK_Carboplatin	FALSE	TRUE	FALSE	FALSE
DMTN	NA	NA	2	1	3	0.116279069767442	0.333333333333333	0.0840359492263505	0.217391304347826	0	1	1	14.2133333333333	1	0.5	3	CMK_Carboplatin	FALSE	TRUE	FALSE	FALSE
DMWD	chr19_46307406	POU2F1	7	6	1	0.460674157303371	0.5	0.178835285945166	0.235755205755206	0.166666666666667	0	0	12.4966666666667	1	0.857142857142857	13	CMK_Carboplatin	TRUE	TRUE	TRUE	FALSE
DMXL1	NA	NA	2	3	2	0.150442477876106	0.272727272727273	0.0950594441355663	0.187474747474747	0	1	1	2.35333333333333	1	0.666666666666667	5	CMK_Carboplatin	FALSE	TRUE	FALSE	FALSE
DMXL2	NA	NA	1	1	1	0.220657276995305	0.4	0.220657276995305	0.4	0	0	0	2.18333333333333	1	1	2	CMK_Carboplatin	FALSE	TRUE	FALSE	FALSE
DNA2	NA	NA	1	1	1	0.128933628110447	0	0.128933628110447	0	0	1	1	1.97333333333333	1	1	2	CMK_Carboplatin	FALSE	TRUE	FALSE	FALSE
DNAAF2	NA	NA	2	2	2	0	0.125	0	0.125	0	1	1	0.551666666666667	1	1	4	CMK_Carboplatin	FALSE	TRUE	FALSE	FALSE
DNAAF3	chr19_56028562	ATF1, NR1H2, NR2C2, NR2F1, NR2F6, RXRA, RXRB	4	3	1	0.590843810070925	0.5	0.513012706809005	0.438349586288416	0.85	1	0.75	62.2716666666667	1	0.75	7	CMK_Carboplatin	TRUE	TRUE	TRUE	FALSE
DNAH3	NA	NA	1	1	2	0.128933628110447	0	0.128933628110447	0	0	0	0.5	0.931666666666667	1	1	2	CMK_Carboplatin	FALSE	TRUE	FALSE	FALSE
DNAH8	chr6_38663444, chr6_38757615	BCLAF1, ELF2, ELK1, FLI1, GABPA, RELA, SPI1, SREBF1	7	8	17	0.314285714285714	0.428571428571429	0.186284853681605	0.242850455709867	0.483870967741935	1	0.2	0.06	0.714285714285714	0.5	15	CMK_Carboplatin	TRUE	FALSE	FALSE	FALSE
DNAH9	chr17_11786308	ESRRA	1	1	1	0.394957983193277	0.5	0.359052711993889	0.465909090909091	0.909090909090909	0	0	0	1	1	2	CMK_Carboplatin	TRUE	FALSE	FALSE	FALSE
DNAJA1	NA	NA	3	2	2	0.0212765957446809	0.111111111111111	0.0212765957446809	0.111111111111111	0	0	0.666666666666667	9.21	1	0.666666666666667	5	CMK_Carboplatin	FALSE	TRUE	FALSE	FALSE
DNAJB12	NA	NA	2	2	3	0.116279069767442	0.2	0.0966010733452594	0.1	0	1	0.333333333333333	5.57	1	1	4	CMK_Carboplatin	FALSE	TRUE	FALSE	FALSE
DNAJB13	NA	NA	1	1	1	0.0312185297079557	0	0.0312185297079557	0	0	1	1	0.07	1	1	2	CMK_Carboplatin	FALSE	FALSE	FALSE	FALSE
DNAJB4	NA	NA	2	2	3	0.225806451612903	0.333333333333333	0.11572042436379	0.185300207039337	0	0	0.6	0.59	1	1	4	CMK_Carboplatin	FALSE	TRUE	FALSE	FALSE
DNAJB9	NA	NA	1	1	1	0.15929203539823	0.0158730158730159	0.15929203539823	0.0158730158730159	0	0	0	0.926666666666667	1	1	2	CMK_Carboplatin	FALSE	TRUE	FALSE	FALSE
DNAJC1	NA	NA	1	1	0	0.00452034153691613	0.125	0.00452034153691613	0.125	0	0	0	0.521666666666667	1	1	2	CMK_Carboplatin	FALSE	TRUE	FALSE	FALSE
DNAJC11	chr1_6848799	HDAC2, REST	3	3	5	0.676592326097207	0.6	0.315404246113189	0.345326278659612	0.333333333333333	0	0	7.22166666666667	1	1	6	CMK_Carboplatin	TRUE	TRUE	TRUE	FALSE
DNAJC18	NA	NA	1	2	0	0.0769230769230769	0.2	0.0769230769230769	0.2	0	1	0.5	0.188333333333333	1	0.5	3	CMK_Carboplatin	FALSE	FALSE	FALSE	FALSE
DNAJC19	NA	NA	2	1	2	0.150442477876106	0.2	0.150442477876106	0.2	0	0	0.5	1.73666666666667	1	0.5	3	CMK_Carboplatin	FALSE	TRUE	FALSE	FALSE
DNAJC22	NA	NA	1	1	0	0.056338028169014	0.0909090909090909	0.056338028169014	0.0909090909090909	0	0	0	0.01	1	1	2	CMK_Carboplatin	FALSE	FALSE	FALSE	FALSE
DNAJC25-GNG10	NA	NA	2	2	4	0.590843810070925	0.5	0.261448991535071	0.19047619047619	0.333333333333333	0	0.25	0	1	1	4	CMK_Carboplatin	FALSE	FALSE	FALSE	FALSE
DNAJC28	chr21_34918341	IRF1, IRF2, IRF3, SPIB, TEAD1, TEAD3, TEAD4	8	9	8	0.586206896551724	0.666666666666667	0.37922239761138	0.381677001811927	0.527777777777778	0	0.384615384615385	0.0483333333333333	0.875	0.7	17	CMK_Carboplatin	TRUE	FALSE	FALSE	FALSE
DNAJC5B	NA	NA	2	1	1	0.068901303538175	0.244444444444444	0.068901303538175	0.244444444444444	0	0	0	0	1	0.5	3	CMK_Carboplatin	FALSE	FALSE	FALSE	FALSE
DNAL4	NA	NA	2	8	4	0.443218376980667	0.333333333333333	0.148279067273854	0.172871572871573	0	0	0.1	1.78333333333333	1	0.25	10	CMK_Carboplatin	FALSE	TRUE	FALSE	FALSE
DNASE2B	chr1_84764249	EGR1, EGR3, GLIS2, PATZ1, WT1, ZBTB7B, ZNF740	1	2	2	0.518987341772152	0.428571428571429	0.488828672182333	0.404263295618988	0.931034482758621	0	0.4	0	0	0	3	CMK_Carboplatin	TRUE	FALSE	FALSE	FALSE
DNLZ	NA	NA	1	1	4	0.447004608294931	0.5	0.447004608294931	0.5	1	0	0.25	0.78	1	1	2	CMK_Carboplatin	FALSE	TRUE	FALSE	FALSE
DNM1L	chr12_32609402, chr12_32825000	CTCF, HESX1, HOXB8, LHX6, MSX1, MSX2, MYBL1, MYBL2, SHOX2, SP2	11	19	14	0.441860465116279	0.538461538461538	0.346686164152494	0.386792133778543	0.593220338983051	0	0.2	10.1866666666667	1	0.578947368421053	30	CMK_Carboplatin	TRUE	TRUE	TRUE	FALSE
DOCK8	NA	NA	5	4	2	0.217391304347826	0.333333333333333	0.151283934356533	0.219986372927549	0	0	0	10.9783333333333	1	0.8	9	CMK_Carboplatin	FALSE	TRUE	FALSE	FALSE
DOK2	NA	NA	3	3	6	0.116279069767442	0.142857142857143	0.0577771225690734	0.0901722391084093	0	1	0.833333333333333	5.96666666666667	1	1	6	CMK_Carboplatin	FALSE	TRUE	FALSE	FALSE
DONSON	chr21_34922173, chr21_34935173	CEBPB, CEBPD, CEBPG, DLX1, DLX2, DLX4, HOXA1, HOXA3, HOXA5, HOXA7, HOXB3, HOXB4, HOXB5, HOXB6, HOXB7, HOXB8, HOXC6, MNX1, MSX1, MSX2, PAX6, RHOXF2, SIX5, STAT3	10	10	9	0.644444444444444	0.692307692307692	0.604681982398239	0.656797751362969	0.933333333333333	0	0.375	9.175	0.8	0.666666666666667	20	CMK_Carboplatin	TRUE	TRUE	TRUE	FALSE
DPAGT1	NA	NA	7	9	9	0.115537848605578	0.0410958904109589	0.115537848605578	0.0410958904109589	0	0	0.461538461538462	32.6866666666667	1	0.777777777777778	16	CMK_Carboplatin	FALSE	TRUE	FALSE	FALSE
DPH3	NA	NA	1	1	0	0.0654450261780105	0.142857142857143	0.0654450261780105	0.142857142857143	0	1	1	1.17333333333333	1	1	2	CMK_Carboplatin	FALSE	TRUE	FALSE	FALSE
DPH3P1	NA	NA	3	2	7	0.173824130879346	0.255813953488372	0.164789592593576	0.247735148072732	0	0	0.285714285714286	0.281666666666667	1	0.666666666666667	5	CMK_Carboplatin	FALSE	TRUE	FALSE	FALSE
DPH5	chr1_101435878, chr1_101438051, chr1_101474427, chr1_101541367, chr1_101566957, chr1_101572299, chr1_101684718, chr1_101702546, chr1_101704577, chr1_101705827, chr1_101715648, chr1_101759464, chr1_101764238	ATF6, E2F4, FOXA1, FOXC1, FOXJ2, FOXJ3, FOXP1, GTF3C2, JUND, MAX, MITF, NFAT5, NR3C1, PPARA, PPARD, RREB1, RXRA, TAL1, TBP, TCF12, ZBTB3	69	97	43	0.698412698412698	0.714285714285714	0.248112016443872	0.267405511474814	0.220430107526882	0	0.175925925925926	2.48166666666667	0.956521739130435	0.66	166	CMK_Carboplatin	TRUE	TRUE	TRUE	FALSE
DPH6-AS1	NA	NA	2	3	1	0.213114754098361	0.333333333333333	0.155023081374247	0.242938114517062	0	0	0	0	1	0.666666666666667	5	CMK_Carboplatin	FALSE	FALSE	FALSE	FALSE
DPH7	chr9_140455663, chr9_140466083	MEF2A, MEF2B, MEF2C, MEF2D, MYEF2, PBX3	22	22	21	0.518987341772152	0.6	0.349742188076788	0.418546282414348	0.565217391304348	0	0.115384615384615	1.18666666666667	0.954545454545455	0.91304347826087	44	CMK_Carboplatin	TRUE	TRUE	TRUE	FALSE
DPP10	chr2_115925010	CPEB1, FOXC1, FUBP1, HOXA10, HOXD13, IRF1, JUN	15	16	7	0.439393939393939	0.333333333333333	0.262578589109394	0.219370942356876	0.378378378378378	0	0.115384615384615	2.175	0.866666666666667	0.722222222222222	31	CMK_Carboplatin	TRUE	TRUE	TRUE	FALSE
DPP3	NA	NA	6	6	12	0.647058823529412	0.714285714285714	0.258464926965188	0.178571428571429	0.25	1	0.5	23.7083333333333	1	1	12	CMK_Carboplatin	FALSE	TRUE	FALSE	FALSE
DPPA3	NA	NA	5	5	5	0.118110236220472	0.215686274509804	0.0493886441407302	0.116645582964369	0	0	0.4	0	1	1	10	CMK_Carboplatin	FALSE	FALSE	FALSE	FALSE
DPYD	NA	NA	1	1	1	0.0769230769230769	0.2	0.0769230769230769	0.2	0	0	0	0.156666666666667	1	1	2	CMK_Carboplatin	FALSE	FALSE	FALSE	FALSE
DRAM1	NA	NA	1	1	0	0.144329896907216	0.222222222222222	0.144329896907216	0.222222222222222	0	1	1	0.555	1	1	2	CMK_Carboplatin	FALSE	TRUE	FALSE	FALSE
DRC3	NA	NA	17	14	22	0.237113402061856	0.333333333333333	0.102596863144259	0.111244411674112	0	0	0.28	-1	1	0.823529411764706	31	CMK_Carboplatin	FALSE	FALSE	FALSE	FALSE
DRG1	chr22_31736578	SIX5, SP1, TBP	5	6	10	0.4	0.666666666666667	0.200757114530763	0.261465179943441	0.162162162162162	0	0.266666666666667	24.7583333333333	0.4	0.222222222222222	11	CMK_Carboplatin	TRUE	TRUE	TRUE	TRUE
DSC3	NA	NA	2	1	2	0.0997566909975669	0.0285714285714286	0.0997566909975669	0.0285714285714286	0	1	0.5	0.01	1	0.5	3	CMK_Carboplatin	FALSE	FALSE	FALSE	FALSE
DSCAM	NA	NA	1	1	2	0.0789473684210526	0.0769230769230769	0.0789473684210526	0.0769230769230769	0	0	0	0	1	1	2	CMK_Carboplatin	FALSE	FALSE	FALSE	FALSE
DSCR3	NA	NA	3	4	3	0.128933628110447	0	0.128933628110447	0	0	1	1	4.19666666666667	1	0.75	7	CMK_Carboplatin	FALSE	TRUE	FALSE	FALSE
DSE	chr6_116687606	EP300, KLF13, ZBTB7A	10	13	8	0.4	0.5	0.205344632358292	0.239935202173755	0.0810810810810811	0	0.4	0.608333333333333	1	0.769230769230769	23	CMK_Carboplatin	TRUE	TRUE	TRUE	FALSE
DSG2	NA	NA	2	2	1	0.285347043701799	0.15625	0.156829807241613	0.140625	0	0	0	2.70666666666667	1	1	4	CMK_Carboplatin	FALSE	TRUE	FALSE	FALSE
DSG3	NA	NA	2	0	3	0.1875	0.223880597014925	0.135965216186253	0.19589552238806	0	0	0.25	0	NA	0	2	CMK_Carboplatin	FALSE	FALSE	FALSE	FALSE
DSN1	NA	NA	3	4	2	0.443218376980667	0.333333333333333	0.204164341434041	0.261654135338346	0	1	0.5	0.816666666666667	1	0.75	7	CMK_Carboplatin	FALSE	TRUE	FALSE	FALSE
DST	NA	NA	6	10	4	0.18546845124283	0.166666666666667	0.138864702379288	0.0580670426065163	0	0	0.0714285714285714	1.25833333333333	0.833333333333333	0.454545454545455	16	CMK_Carboplatin	FALSE	TRUE	FALSE	TRUE
DSTYK	NA	NA	4	4	4	0.263157894736842	0.142857142857143	0.263157894736842	0.142857142857143	0	0	0.75	0.661666666666667	1	1	8	CMK_Carboplatin	FALSE	TRUE	FALSE	FALSE
DTD2	NA	NA	8	8	9	0.192341166231506	0.230769230769231	0.155841493241187	0.210666670381109	0	0	0.25	0.37	0.875	0.777777777777778	16	CMK_Carboplatin	FALSE	TRUE	FALSE	FALSE
DTL	NA	NA	4	5	6	0.155492154065621	0.25	0.105972257355787	0.0935457516339869	0	1	0.857142857142857	93.215	1	0.8	9	CMK_Carboplatin	FALSE	TRUE	FALSE	FALSE
DTNA	NA	NA	2	2	1	0.128933628110447	0.428571428571429	0.123696821661758	0.321428571428571	0	0	0	0.0183333333333333	1	1	4	CMK_Carboplatin	FALSE	FALSE	FALSE	FALSE
DTNBP1	chr6_16129498	CREB1, CTCF, SIN3A	1	1	0	0.383333333333333	0.272727272727273	0.383333333333333	0.272727272727273	1	1	1	2.355	1	1	2	CMK_Carboplatin	TRUE	TRUE	TRUE	FALSE
DTWD2	NA	NA	2	3	2	0.0212765957446809	0.111111111111111	0.0212765957446809	0.111111111111111	0	0	0.666666666666667	1.22666666666667	1	0.666666666666667	5	CMK_Carboplatin	FALSE	TRUE	FALSE	FALSE
DTX3	NA	NA	1	1	1	0.121951219512195	0.25	0.121951219512195	0.25	0	0	0.5	0.826666666666667	1	1	2	CMK_Carboplatin	FALSE	TRUE	FALSE	FALSE
DTX4	NA	NA	2	2	2	0.217105263157895	0.230769230769231	0.201400679117148	0.215287856797291	0	0	0	0.0933333333333333	1	1	4	CMK_Carboplatin	FALSE	FALSE	FALSE	FALSE
DUPD1	NA	NA	4	4	8	0.314285714285714	0.428571428571429	0.187178949922999	0.189285714285714	0.125	0	0.111111111111111	0	1	1	8	CMK_Carboplatin	FALSE	FALSE	FALSE	FALSE
DUSP10	NA	NA	16	22	15	0.510204081632653	0.6	0.163055400269603	0.169239151655795	0.032258064516129	0	0.28125	7.945	0.75	0.461538461538462	38	CMK_Carboplatin	FALSE	TRUE	FALSE	TRUE
DUSP12	chr1_161475114	RXRA	2	2	3	0.4	0.5	0.28763995122492	0.314814814814815	0.333333333333333	0	0.666666666666667	2.36333333333333	1	1	4	CMK_Carboplatin	TRUE	TRUE	TRUE	FALSE
DUSP16	chr12_12849241	REL, RELA	1	1	5	0.39622641509434	0.428571428571429	0.288174191799766	0.316483516483516	0.666666666666667	0	0.6	0.52	1	1	2	CMK_Carboplatin	TRUE	TRUE	TRUE	FALSE
DUSP27	chr1_167149994	BATF, FOXA1, TEAD4	10	12	9	0.76927198195841	0.666666666666667	0.455315924192641	0.370441254651781	0.454545454545455	1	0.428571428571429	0.0566666666666667	0.9	0.692307692307692	22	CMK_Carboplatin	TRUE	FALSE	FALSE	FALSE
DYNC1H1	NA	NA	2	1	2	0.217391304347826	0.25	0.217391304347826	0.25	0	0	0.5	19.9833333333333	1	0.5	3	CMK_Carboplatin	FALSE	TRUE	FALSE	FALSE
DYNC2H1	NA	NA	1	2	1	0.0136986301369863	0.142857142857143	0.0136986301369863	0.142857142857143	0	1	1	0.346666666666667	1	0.5	3	CMK_Carboplatin	FALSE	TRUE	FALSE	FALSE
DYNLT3	NA	NA	3	5	4	0.237113402061856	0.2	0.0956359378832441	0.0942363530778165	0	0	0.333333333333333	0.521666666666667	0.333333333333333	0.142857142857143	8	CMK_Carboplatin	FALSE	TRUE	FALSE	TRUE
DYRK1A	chr21_38572258, chr21_38584276, chr21_38590201, chr21_38596062, chr21_38603836, chr21_38709612, chr21_38753668, chr21_38758651, chr21_38770647, chr21_38779821, chr21_38782145, chr21_38795273, chr21_38807092, chr21_38816459, chr21_38837017, chr21_38845294, chr21_38901769	ARID3A, ARNT, BBX, BHLHE40, BHLHE41, CPEB1, CREB3L1, CREB3L2, CUX1, E2F1, E2F4, E2F6, E2F7, FOXP1, FOXP3, HOXA1, HOXA10, HOXD13, IKZF2, IRF1, IRF5, LEF1, MAZ, MLX, MLXIPL, MZF1, NFATC1, NFATC2, NFIA, NFIB, NKX3-1, NR1H2, NR1I3, NR2C2, NR2F1, NR2F6, NR4A1, POU2F2, REL, RELA, RUNX1, RUNX3, RXRA, RXRB, SMARCC1, TCF7, TCF7L1, TCF7L2, TFDP1, TFEB, ZBTB7B, ZNF143, ZNF281	157	183	150	0.676592326097207	0.714285714285714	0.202660416076153	0.299831790549197	0.30019120458891	0	0.166666666666667	75.455	0.961783439490446	0.798941798941799	340	CMK_Carboplatin	TRUE	TRUE	TRUE	FALSE
DYRK2	chr12_68322827	E2F4, MEF2C, NKX3-1	1	0	0	0.383116883116883	0.538461538461538	0.383116883116883	0.538461538461538	1	0	0	1.18666666666667	NA	0	1	CMK_Carboplatin	TRUE	TRUE	TRUE	FALSE
DYRK3	chr1_206835733, chr1_206839262, chr1_206844102, chr1_206897915	ARID3A, FOXA1, FOXA2, FOXC1, FOXG1, FOXJ3, FOXK1, FOXO1, FOXO3, FOXP2, GTF3C2, IRF1, IRF2, IRF3, IRF7, IRF9, NR3C1, SREBF1, STAT1, TBX20, ZBTB16, ZNF232, ZNF410	21	25	20	0.586206896551724	0.666666666666667	0.414260916749219	0.390658814843212	0.819444444444444	0	0.4	1.225	0.904761904761905	0.703703703703704	46	CMK_Carboplatin	TRUE	TRUE	TRUE	FALSE
DYRK4	NA	NA	1	1	1	0.0312075983717775	0.172413793103448	0.0312075983717775	0.172413793103448	0	0	0	19.2116666666667	1	1	2	CMK_Carboplatin	FALSE	TRUE	FALSE	FALSE
E2F2	NA	NA	1	1	2	0.0384215991692627	0.125	0.0192107995846313	0.098731884057971	0	1	1	3.99666666666667	1	1	2	CMK_Carboplatin	FALSE	TRUE	FALSE	FALSE
E2F5	NA	NA	2	1	1	0.128933628110447	0	0.128933628110447	0	0	0	0	2.345	1	0.5	3	CMK_Carboplatin	FALSE	TRUE	FALSE	FALSE
EBLN1	NA	NA	2	4	0	0.104477611940298	0.230769230769231	0.0613052023307467	0.166208791208791	0	0	0.25	0.02	1	0.5	6	CMK_Carboplatin	FALSE	FALSE	FALSE	FALSE
EBP	NA	NA	1	1	3	0.0176817288801572	0.235294117647059	0.0176817288801572	0.235294117647059	0	1	1	33.745	1	1	2	CMK_Carboplatin	FALSE	TRUE	FALSE	FALSE
EBPL	chr13_50360295, chr13_50392624	KLF12, SIX4, SOX18, SP1, SP3, TBX20, THAP1, ZFX	21	21	22	0.590843810070925	0.391304347826087	0.307514446765475	0.257983692291613	0.547169811320755	0	0.193548387096774	2.99666666666667	0.857142857142857	0.75	42	CMK_Carboplatin	TRUE	TRUE	TRUE	FALSE
ECE1	chr1_21625357	MAFF, ZNF524	13	14	14	0.647058823529412	0.714285714285714	0.214549302787006	0.197373144078083	0.108108108108108	0	0.25	14.5266666666667	0.846153846153846	0.6875	27	CMK_Carboplatin	TRUE	TRUE	TRUE	FALSE
ECE2	NA	NA	2	2	9	0.314814814814815	0.2	0.307175861936553	0.191780821917808	0	0	0.555555555555556	2.915	1	1	4	CMK_Carboplatin	FALSE	TRUE	FALSE	FALSE
ECH1	NA	NA	1	1	1	0.170886075949367	0.28	0.170886075949367	0.28	0	0	0	48.0483333333333	1	1	2	CMK_Carboplatin	FALSE	TRUE	FALSE	FALSE
ECSCR	NA	NA	1	1	0	0.0139720558882236	0.103448275862069	0.0139720558882236	0.103448275862069	0	1	1	0.065	1	1	2	CMK_Carboplatin	FALSE	FALSE	FALSE	FALSE
ECT2	NA	NA	1	1	1	0.10671256454389	0.0789473684210526	0.10671256454389	0.0789473684210526	0	0	0	5.38	1	1	2	CMK_Carboplatin	FALSE	TRUE	FALSE	FALSE
EDARADD	NA	NA	1	1	1	0.309090909090909	0.2	0.257658295012381	0.121739130434783	0	0	0.5	1.17333333333333	1	1	2	CMK_Carboplatin	FALSE	TRUE	FALSE	FALSE
EDC3	chr15_75041341, chr15_75074382	NFKB2, PLAGL1	5	5	12	0.518987341772152	0.333333333333333	0.275406712295312	0.165986394557823	0.285714285714286	1	0.3125	8.80166666666667	0.6	0.428571428571429	10	CMK_Carboplatin	TRUE	TRUE	TRUE	TRUE
EDC4	NA	NA	3	3	2	0.225806451612903	0.333333333333333	0.156569630212431	0.277777777777778	0	1	0.5	45.58	0.666666666666667	0.5	6	CMK_Carboplatin	FALSE	TRUE	FALSE	TRUE
EDEM2	NA	NA	1	3	2	0.197324414715719	0.0843373493975904	0.12389253210962	0.0404581288115425	0	1	1	0.923333333333333	1	0.333333333333333	4	CMK_Carboplatin	FALSE	TRUE	FALSE	FALSE
EDEM3	chr1_184943837	STAT3	2	2	2	0.586206896551724	0.666666666666667	0.586206896551724	0.666666666666667	1	1	1	1.615	1	1	4	CMK_Carboplatin	TRUE	TRUE	TRUE	FALSE
EDN1	chr6_12585656	TCF12, ZFX, ZNF711	1	1	1	0.432835820895522	0.333333333333333	0.432835820895522	0.333333333333333	1	0	0	0	1	1	2	CMK_Carboplatin	TRUE	FALSE	FALSE	FALSE
EEA1	NA	NA	2	2	1	0.00182815356489945	0.135135135135135	0.00182815356489945	0.135135135135135	0	1	1	8.33166666666667	1	1	4	CMK_Carboplatin	FALSE	TRUE	FALSE	FALSE
EED	chr11_85909404	FOXJ2, IRF7	13	18	10	0.4	0.5	0.268237011981222	0.305866858237548	0.55	0	0.4	1.52166666666667	0.923076923076923	0.631578947368421	31	CMK_Carboplatin	TRUE	TRUE	TRUE	FALSE
EEF1A1	NA	NA	1	2	3	0.771428571428571	0.818181818181818	0.393215579040721	0.471590909090909	0.5	0	0.333333333333333	376.716666666667	1	0.5	3	CMK_Carboplatin	FALSE	TRUE	FALSE	FALSE
EEF1AKMT1	NA	NA	1	1	0	0.238372093023256	0.333333333333333	0.238372093023256	0.333333333333333	0	0	0	-1	1	1	2	CMK_Carboplatin	FALSE	FALSE	FALSE	FALSE
EEF1G	chr11_62170478	ZNF410	5	3	10	0.287128712871287	0.4	0.121502474336542	0.208080808080808	0.333333333333333	0	0.454545454545455	179.495	1	0.6	8	CMK_Carboplatin	TRUE	TRUE	TRUE	FALSE
EEF2K	chr16_22308728	FOXO1, FOXO3, FOXO4, GLIS2, PATZ1, ZNF740	2	5	3	0.443218376980667	0.333333333333333	0.325791930924811	0.316883116883117	0.818181818181818	0	0.285714285714286	12.2383333333333	1	0.4	7	CMK_Carboplatin	TRUE	TRUE	TRUE	FALSE
EEFSEC	NA	NA	1	1	1	0.0482758620689656	0.178571428571429	0.0482758620689656	0.178571428571429	0	0	0	7.97333333333333	1	1	2	CMK_Carboplatin	FALSE	TRUE	FALSE	FALSE
EFCAB12	chr3_129138485	MYCN	13	16	13	0.439393939393939	0.333333333333333	0.27892727753886	0.170651570651571	0.0909090909090909	1	0.166666666666667	0.235	1	0.8125	29	CMK_Carboplatin	TRUE	TRUE	TRUE	FALSE
EFCAB3	NA	NA	1	0	0	0.0270867882808182	0.136842105263158	0.0270867882808182	0.136842105263158	0	0	0	0	NA	0	1	CMK_Carboplatin	FALSE	FALSE	FALSE	FALSE
EFCAB5	chr17_27969220, chr17_28133962	ARNT, ATF3, BHLHE40, BHLHE41, CLOCK, FOXO1, FOXO3, FOXO4, MAX, MLX, MLXIPL, SREBF2, TAL1, TCF12, TFEB, USF1, XBP1	4	7	6	0.590843810070925	0.5	0.543133331312538	0.45589533195167	0.911111111111111	0	0.333333333333333	0.485	1	0.571428571428571	11	CMK_Carboplatin	TRUE	TRUE	TRUE	FALSE
EFHC1	NA	NA	4	6	4	0.368421052631579	0.5	0.19484882418813	0.305555555555556	0.5	0	0.5	0.2	1	0.666666666666667	10	CMK_Carboplatin	FALSE	TRUE	FALSE	FALSE
EFNB2	NA	NA	1	1	1	0.00603621730382294	0.125	0.00603621730382294	0.125	0	0	0	0.74	1	1	2	CMK_Carboplatin	FALSE	TRUE	FALSE	FALSE
EFS	NA	NA	1	1	2	0.121951219512195	0.25	0.121951219512195	0.25	0	1	1	0	1	1	2	CMK_Carboplatin	FALSE	FALSE	FALSE	FALSE
EGLN1	NA	NA	3	3	3	0.244186046511628	0.125	0.121180960051392	0.0827568134171908	0	0	0.666666666666667	0.656666666666667	1	1	6	CMK_Carboplatin	FALSE	TRUE	FALSE	FALSE
EGLN3	NA	NA	0	1	0	0.398692810457516	0.230769230769231	0.398692810457516	0.230769230769231	0	0	0	0.29	NA	0	1	CMK_Carboplatin	FALSE	TRUE	FALSE	FALSE
EHBP1	NA	NA	4	5	2	0.308333333333333	0.478260869565217	0.132383689618503	0.272342995169082	0.25	0	0.166666666666667	2.74333333333333	0.75	0.5	9	CMK_Carboplatin	FALSE	TRUE	FALSE	TRUE
EHF	NA	NA	3	3	5	0.179190751445087	0.25	0.0685375977552337	0.143110855957628	0	0	0.1	0	0.333333333333333	0.2	6	CMK_Carboplatin	FALSE	FALSE	FALSE	FALSE
EHMT1	NA	NA	1	1	1	0.0634441087613293	0.259259259259259	0.0634441087613293	0.259259259259259	0	1	1	27.7583333333333	1	1	2	CMK_Carboplatin	FALSE	TRUE	FALSE	FALSE
EID2	NA	NA	11	14	11	0.269662921348315	0.333333333333333	0.162765317437466	0.141467471985411	0	0	0.375	1.38166666666667	1	0.785714285714286	25	CMK_Carboplatin	FALSE	TRUE	FALSE	FALSE
EID2B	chr19_39994077	NR3C1, THRB	8	10	5	0.4	0.5	0.369506321493076	0.464902186421174	0.909090909090909	1	0.8	0.0883333333333333	1	0.8	18	CMK_Carboplatin	TRUE	FALSE	FALSE	FALSE
EID3	NA	NA	1	1	1	0.00451977401129944	0.148936170212766	0.00451977401129944	0.148936170212766	0	1	1	0.0333333333333333	1	1	2	CMK_Carboplatin	FALSE	FALSE	FALSE	FALSE
EIF1	NA	NA	1	1	1	0.070254110612855	0.146341463414634	0.070254110612855	0.146341463414634	0	1	1	44.6633333333333	1	1	2	CMK_Carboplatin	FALSE	TRUE	FALSE	FALSE
EIF2B4	chr2_27597338	BCL3, SIN3A	6	8	4	0.510204081632653	0.6	0.228903375694567	0.338535860274991	0.333333333333333	0	0.625	24.6016666666667	1	0.75	14	CMK_Carboplatin	TRUE	TRUE	TRUE	FALSE
EIF2D	NA	NA	9	9	14	0.4	0.5	0.189706666562927	0.208333333333333	0.333333333333333	0	0.4	28.8433333333333	0.888888888888889	0.8	18	CMK_Carboplatin	FALSE	TRUE	FALSE	FALSE
EIF3A	NA	NA	1	0	1	0	0.125	0	0.125	0	1	1	18.2416666666667	NA	0	1	CMK_Carboplatin	FALSE	TRUE	FALSE	FALSE
EIF3D	NA	NA	1	2	0	0.00142247510668563	0.126436781609195	0.00142247510668563	0.126436781609195	0	1	1	119.775	1	0.5	3	CMK_Carboplatin	FALSE	TRUE	FALSE	FALSE
EIF4A2	NA	NA	1	1	2	0.314285714285714	0.428571428571429	0.314285714285714	0.428571428571429	1	1	1	20.1883333333333	1	1	2	CMK_Carboplatin	FALSE	TRUE	FALSE	FALSE
EIF4B	NA	NA	1	0	2	0.0145985401459853	0.181818181818182	0.0145985401459853	0.181818181818182	0	0	0	51.625	NA	0	1	CMK_Carboplatin	FALSE	TRUE	FALSE	FALSE
EIF4EBP2	NA	NA	0	1	0	0.225806451612903	0.333333333333333	0.225806451612903	0.333333333333333	0	1	1	36.6466666666667	NA	0	1	CMK_Carboplatin	FALSE	TRUE	FALSE	FALSE
EIF4G2	chr11_10947057	EP300, MYC, NFATC1, NFATC2, NFATC3, PRDM4, ZNF333	1	1	2	0.319148936170213	0.428571428571429	0.319148936170213	0.428571428571429	1	0	0.5	826.523333333333	1	1	2	CMK_Carboplatin	TRUE	TRUE	TRUE	FALSE
EIF4G3	NA	NA	1	2	1	0.263157894736842	0.142857142857143	0.263157894736842	0.142857142857143	0	0	0.333333333333333	73.6783333333333	1	0.5	3	CMK_Carboplatin	FALSE	TRUE	FALSE	FALSE
ELAVL3	NA	NA	1	1	1	0.125984251968504	0.0666666666666667	0.125984251968504	0.0666666666666667	0	0	0	0	1	1	2	CMK_Carboplatin	FALSE	FALSE	FALSE	FALSE
ELAVL4	chr1_50761452	E2F1	9	6	5	0.676592326097207	0.5	0.361559758219003	0.305242475277454	0.333333333333333	0	0	0	0.833333333333333	0.5	15	CMK_Carboplatin	TRUE	FALSE	FALSE	FALSE
ELF3	NA	NA	2	4	2	0.0427860696517413	0.142857142857143	0.0282868571644102	0.119376094919573	0	0	0.4	0.0183333333333333	1	0.5	6	CMK_Carboplatin	FALSE	FALSE	FALSE	FALSE
ELK4	NA	NA	1	0	0	0.128933628110447	0	0.128933628110447	0	0	1	1	33.1416666666667	NA	0	1	CMK_Carboplatin	FALSE	TRUE	FALSE	FALSE
ELMO1	chr7_37025958, chr7_37384087, chr7_37387010, chr7_37390806, chr7_37403033, chr7_37576674	BACH1, FOSL2, IRF1, IRF3, IRF9, MZF1, NR2F2, NR4A2, PLAG1, PPARA, SMC3, SPI1, THRB, YY1	44	56	32	0.510204081632653	0.6	0.231917036503545	0.253122161530757	0.171597633136095	0	0.231884057971014	58.1883333333333	0.954545454545455	0.724137931034483	100	CMK_Carboplatin	TRUE	TRUE	TRUE	FALSE
ELMOD2	NA	NA	0	1	0	0.0312185297079557	0.111111111111111	0.0312185297079557	0.111111111111111	0	0	0	0.326666666666667	NA	0	1	CMK_Carboplatin	FALSE	TRUE	FALSE	FALSE
ELMOD3	NA	NA	5	5	8	0.128933628110447	0.2	0.0813791861327061	0.159567901234568	0	1	0.888888888888889	3.59	1	1	10	CMK_Carboplatin	FALSE	TRUE	FALSE	FALSE
ELOC	NA	NA	2	1	1	0	0.125	0	0.125	0	1	1	-1	1	0.5	3	CMK_Carboplatin	FALSE	FALSE	FALSE	FALSE
ELOVL3	chr10_104001402	PRDM4	3	3	4	0.676592326097207	0.6	0.39762379862155	0.366666666666667	0.666666666666667	0	0.666666666666667	0.0516666666666667	0.666666666666667	0.5	6	CMK_Carboplatin	TRUE	FALSE	FALSE	FALSE
ELOVL6	NA	NA	0	1	1	0.0411418975650714	0.125	0.0411418975650714	0.125	0	0	0	7.00666666666667	NA	0	1	CMK_Carboplatin	FALSE	TRUE	FALSE	FALSE
ELOVL7	NA	NA	1	1	2	0.0373443983402489	0.171428571428571	0.0279658794675222	0.16317907444668	0	1	1	2.01833333333333	1	1	2	CMK_Carboplatin	FALSE	TRUE	FALSE	FALSE
ELP6	NA	NA	1	2	2	0.309090909090909	0.2	0.119574250089672	0.153256704980843	0	0	0.666666666666667	2.48	1	0.5	3	CMK_Carboplatin	FALSE	TRUE	FALSE	FALSE
EMC1	chr1_19512783, chr1_19559306, chr1_19566957, chr1_19576096, chr1_19581934, chr1_19582750, chr1_19585207, chr1_19590407, chr1_19923457, chr1_20078920	BCL6B, CEBPG, CUX1, ELF1, ELF2, ERG, ESRRA, ETS2, FEV, FOXJ2, FOXJ3, FOXM1, GTF3C2, HOMEZ, ISL2, LEF1, LMO2, MEF2A, MEF2B, MEF2C, MEF2D, MYBL1, MYEF2, NR3C1, NR6A1, OTP, RXRA, SPI1, TBX1, TBX20, TCF12, TCF3, TCF4, TCF7L1, TCF7L2, TP53, TRIM28, ZEB1	40	40	37	0.73262680662441	0.666666666666667	0.334406874962983	0.407850949824577	0.702380952380952	1	0.214285714285714	25.49	0.825	0.702127659574468	80	CMK_Carboplatin	TRUE	TRUE	TRUE	FALSE
EME1	NA	NA	2	2	2	0.155090390104662	0.172413793103448	0.108807226344608	0.0894347346874508	0	0	0.5	6.8	1	1	4	CMK_Carboplatin	FALSE	TRUE	FALSE	FALSE
EMSY	NA	NA	2	2	4	0.0132450331125828	0.125	0.00678508044670315	0.121794871794872	0	0	0.5	-1	1	1	4	CMK_Carboplatin	FALSE	FALSE	FALSE	FALSE
ENAH	chr1_225616378	CCNT2, MAZ, ZNF219	1	1	3	0.577777777777778	0.428571428571429	0.505700483091787	0.40952380952381	0.8	1	1	1.18666666666667	1	1	2	CMK_Carboplatin	TRUE	TRUE	TRUE	FALSE
ENDOU	chr12_48115199	EP300, HOXA9, MEIS1, MEIS2, MEIS3, PKNOX1, TGIF1, TGIF2	3	4	2	0.287128712871287	0.4	0.277108045389986	0.361384745285674	0.882352941176471	1	0.6	0.0383333333333333	1	0.75	7	CMK_Carboplatin	TRUE	FALSE	FALSE	FALSE
ENO1	NA	NA	2	2	1	0.0199637023593466	0.152173913043478	0.0199637023593466	0.152173913043478	0	1	0.5	125.861666666667	1	1	4	CMK_Carboplatin	FALSE	TRUE	FALSE	FALSE
ENPP6	NA	NA	0	1	0	0.00733220530174845	0.127659574468085	0.00733220530174845	0.127659574468085	0	0	0	0	NA	0	1	CMK_Carboplatin	FALSE	FALSE	FALSE	FALSE
ENTPD6	NA	NA	1	1	1	0.36	0.2	0.36	0.2	0	1	1	5.25666666666667	1	1	2	CMK_Carboplatin	FALSE	TRUE	FALSE	FALSE
EPB41	NA	NA	1	2	1	0.0495049504950495	0.106382978723404	0.039835002282243	0.0795072788353863	0	0	0.5	84.195	1	0.5	3	CMK_Carboplatin	FALSE	TRUE	FALSE	FALSE
EPB41L4A	chr5_111537568, chr5_111542784	FOXJ3, FOXP1, MEIS2, YY1, ZNF35	15	18	9	0.434343434343434	0.454545454545455	0.197006154020064	0.257904735854594	0.365384615384615	0	0.148148148148148	2.68333333333333	0.533333333333333	0.32	33	CMK_Carboplatin	TRUE	TRUE	TRUE	TRUE
EPB41L4A-AS1	NA	NA	4	4	2	0.116279069767442	0.111111111111111	0.0667306001758172	0.0555555555555556	0	0	0.75	5.58666666666667	1	1	8	CMK_Carboplatin	FALSE	TRUE	FALSE	FALSE
EPC1	chr10_32667807	SOX4, ZBTB3	1	1	1	0.351598173515982	0.454545454545455	0.321033304594948	0.42534435261708	0.909090909090909	1	1	4.40666666666667	1	1	2	CMK_Carboplatin	TRUE	TRUE	TRUE	FALSE
EPC2	NA	NA	1	1	0	0.0769230769230769	0.2	0.0769230769230769	0.2	0	1	1	5.56333333333333	1	1	2	CMK_Carboplatin	FALSE	TRUE	FALSE	FALSE
EPDR1	NA	NA	3	7	5	0.218106995884774	0.333333333333333	0.184773306673641	0.288461687655236	0	0	0.125	4.335	1	0.428571428571429	10	CMK_Carboplatin	FALSE	TRUE	FALSE	FALSE
EPHB3	NA	NA	8	11	10	0.443218376980667	0.333333333333333	0.165284236734553	0.196552984410385	0	0	0.428571428571429	0.0116666666666667	1	0.727272727272727	19	CMK_Carboplatin	FALSE	FALSE	FALSE	FALSE
EPN1	chr19_56169604, chr19_56194986, chr19_56202647	ATF1, ATF2, ATF3, ATF6, CEBPB, CEBPD, CEBPG, CREB1, CREB3, NR2F2, RARG, RXRB, STAT3, TBX1, THRA, THRB, XBP1	9	8	7	0.510204081632653	0.538461538461538	0.415992206108239	0.434540889945617	0.846153846153846	0	0.0833333333333333	20.2533333333333	0.875	0.7	17	CMK_Carboplatin	TRUE	TRUE	TRUE	FALSE
EPOP	chr17_36886720	EGR1, EGR3, RREB1, ZNF148, ZNF281	2	2	2	0.364548494983278	0.407407407407407	0.364548494983278	0.407407407407407	1	1	1	-1	1	1	4	CMK_Carboplatin	TRUE	FALSE	FALSE	FALSE
ERAL1	NA	NA	2	4	2	0.124579124579125	0.0434782608695652	0.106015798031007	0.0417391304347826	0	1	0.75	22.9116666666667	1	0.5	6	CMK_Carboplatin	FALSE	TRUE	FALSE	FALSE
ERAP2	NA	NA	1	1	0	0.0377155172413793	0.125	0.0377155172413793	0.125	0	1	1	0.59	1	1	2	CMK_Carboplatin	FALSE	TRUE	FALSE	FALSE
ERBB2	NA	NA	3	2	2	0.116279069767442	0.157894736842105	0.0798011727115362	0.0794515023190159	0	1	0.75	1.67166666666667	1	0.666666666666667	5	CMK_Carboplatin	FALSE	TRUE	FALSE	FALSE
ERBIN	NA	NA	1	1	1	0.0296127562642369	0.0526315789473684	0.0296127562642369	0.0526315789473684	0	1	1	-1	1	1	2	CMK_Carboplatin	FALSE	FALSE	FALSE	FALSE
ERCC4	NA	NA	1	2	1	0.128933628110447	0	0.128933628110447	0	0	1	1	1.56	1	0.5	3	CMK_Carboplatin	FALSE	TRUE	FALSE	FALSE
EREG	NA	NA	1	1	0	0.088174982911825	0.155555555555556	0.088174982911825	0.155555555555556	0	0	0	0.0266666666666667	1	1	2	CMK_Carboplatin	FALSE	FALSE	FALSE	FALSE
ERG	chr21_39602067, chr21_39724059, chr21_39749692, chr21_39847563, chr21_39850709, chr21_39854510, chr21_39857100, chr21_39867795, chr21_39883733, chr21_39892798, chr21_39893376, chr21_39952699, chr21_39983736	CUX1, E2F1, FOS, FOXD2, FOXM1, FOXO3, GATA1, GATA3, GATA5, HOXA10, MBD2, MITF, MYBL1, PBX1, RARA, RARG, SIX4, SOX18, SOX5, TFCP2, TP53, ZBTB49, ZBTB7B, ZNF143	58	74	52	0.688311688311688	0.75	0.255223992752597	0.273691369896942	0.346534653465347	0	0.275510204081633	22.995	0.948275862068966	0.714285714285714	132	CMK_Carboplatin	TRUE	TRUE	TRUE	FALSE
ERG28	NA	NA	2	2	3	0.219512195121951	0.272727272727273	0.219512195121951	0.272727272727273	0	0	0.333333333333333	-1	1	1	4	CMK_Carboplatin	FALSE	FALSE	FALSE	FALSE
ERGIC2	chr12_30908096	PLAG1	1	1	0	0.26431718061674	0.365853658536585	0.26431718061674	0.365853658536585	1	1	1	1.9	1	1	2	CMK_Carboplatin	TRUE	TRUE	TRUE	FALSE
ERI1	NA	NA	1	1	1	0.0574074074074074	0.0810810810810811	0.0574074074074074	0.0810810810810811	0	0	0	3.36833333333333	1	1	2	CMK_Carboplatin	FALSE	TRUE	FALSE	FALSE
ERICH5	NA	NA	1	1	1	0.0700132100396302	0.087719298245614	0.0700132100396302	0.087719298245614	0	0	0	-1	1	1	2	CMK_Carboplatin	FALSE	FALSE	FALSE	FALSE
ERO1B	NA	NA	7	7	4	0.213114754098361	0.333333333333333	0.128566873113184	0.17133547075208	0	0	0.363636363636364	-1	0.714285714285714	0.555555555555556	14	CMK_Carboplatin	FALSE	FALSE	FALSE	FALSE
ERP44	NA	NA	2	0	1	0.0356564019448947	0.135802469135802	0.0356564019448947	0.135802469135802	0	1	0.5	8.22166666666667	NA	0	2	CMK_Carboplatin	FALSE	TRUE	FALSE	FALSE
ERRFI1	NA	NA	1	1	0	0.443218376980667	0.333333333333333	0.443218376980667	0.333333333333333	0	0	0	0.56	1	1	2	CMK_Carboplatin	FALSE	TRUE	FALSE	FALSE
ERVFRD-1	NA	NA	2	3	1	0.128933628110447	0.2	0.092116452815842	0.0666666666666667	0	0	0	0.153333333333333	1	0.666666666666667	5	CMK_Carboplatin	FALSE	FALSE	FALSE	FALSE
ERVH48-1	NA	NA	1	1	1	0.128933628110447	0	0.128933628110447	0	0	1	1	0.831666666666667	1	1	2	CMK_Carboplatin	FALSE	TRUE	FALSE	FALSE
ESAM	NA	NA	2	2	3	0.128933628110447	0	0.128933628110447	0	0	0	0.666666666666667	10.8366666666667	1	1	4	CMK_Carboplatin	FALSE	TRUE	FALSE	FALSE
ESF1	chr20_13772826	ATF5, SREBF1	12	17	9	0.586206896551724	0.666666666666667	0.172347431664943	0.273652977774708	0.227272727272727	0	0.210526315789474	1.63166666666667	0.833333333333333	0.526315789473684	29	CMK_Carboplatin	TRUE	TRUE	TRUE	FALSE
ESM1	NA	NA	1	0	0	0.128933628110447	0	0.128933628110447	0	0	0	0	0	NA	0	1	CMK_Carboplatin	FALSE	FALSE	FALSE	FALSE
ESR2	NA	NA	4	4	5	0.309090909090909	0.25	0.172794380192721	0.124795081967213	0	1	1	0.0916666666666667	1	1	8	CMK_Carboplatin	FALSE	FALSE	FALSE	FALSE
ESRRG	chr1_216814702	ZNF713	17	27	11	0.432835820895522	0.411764705882353	0.138949145496214	0.158143457350991	0.0789473684210526	0	0.0652173913043478	0.0116666666666667	0.647058823529412	0.333333333333333	44	CMK_Carboplatin	TRUE	FALSE	FALSE	FALSE
ESYT1	chr12_56525230	FOXO1, STAT6	24	25	22	0.437185929648241	0.5	0.286585245931028	0.208511921515017	0.363636363636364	0	0.40625	23.9533333333333	0.916666666666667	0.814814814814815	49	CMK_Carboplatin	TRUE	TRUE	TRUE	FALSE
ESYT2	NA	NA	2	2	1	0.0426387771520515	0.146341463414634	0.0426387771520515	0.146341463414634	0	1	0.5	6.16166666666667	1	1	4	CMK_Carboplatin	FALSE	TRUE	FALSE	FALSE
ETFBKMT	chr12_31802716	FOXP1, MEF2A, MYEF2	3	3	2	0.471698113207547	0.6	0.471698113207547	0.6	1	0	0.5	-1	0.666666666666667	0.5	6	CMK_Carboplatin	TRUE	FALSE	FALSE	FALSE
ETNK1	chr12_22697537	ATF5, CTCFL, EGR1, IRF1, KLF13, SP1, SP2, SP4, TBP, ZBTB7A	1	1	1	0.590843810070925	0.5	0.590843810070925	0.5	1	1	1	8.27166666666667	1	1	2	CMK_Carboplatin	TRUE	TRUE	TRUE	FALSE
ETNK2	NA	NA	3	2	2	0.074792243767313	0.25	0.074792243767313	0.25	0	1	0.666666666666667	0.403333333333333	1	0.666666666666667	5	CMK_Carboplatin	FALSE	TRUE	FALSE	FALSE
ETS2	NA	NA	5	5	4	0.0599078341013825	0.183098591549296	0.0374054312600209	0.158198117700827	0	1	0.333333333333333	40.7633333333333	0.6	0.428571428571429	10	CMK_Carboplatin	FALSE	TRUE	FALSE	TRUE
ETV5	NA	NA	2	1	2	0.192037470725995	0.242424242424242	0.192037470725995	0.242424242424242	0	0	0	12.735	1	0.5	3	CMK_Carboplatin	FALSE	TRUE	FALSE	FALSE
ETV6	NA	NA	5	10	5	0.363636363636364	0.333333333333333	0.246636655166762	0.185412303891077	0	1	0.2	35.2666666666667	1	0.5	15	CMK_Carboplatin	FALSE	TRUE	FALSE	FALSE
EVA1C	chr21_33765560	CCNT2, E2F6, GLIS2, SP1, SP3, SP4, TBP, ZNF219	2	3	2	0.267175572519084	0.333333333333333	0.244554273486623	0.294444444444444	0.833333333333333	1	0.75	0.621666666666667	1	0.666666666666667	5	CMK_Carboplatin	TRUE	TRUE	TRUE	FALSE
EVL	chr14_100534128	BPTF	4	4	2	0.287128712871287	0.4	0.171812354573218	0.240979853479853	0.5	1	0.8	51.465	1	1	8	CMK_Carboplatin	TRUE	TRUE	TRUE	FALSE
EXOC3	NA	NA	2	2	5	0.134146341463415	0.333333333333333	0.112693901143355	0.291835197576484	0	0	0	2.83	1	1	4	CMK_Carboplatin	FALSE	TRUE	FALSE	FALSE
EXOSC1	NA	NA	1	1	2	0.136842105263158	0.428571428571429	0.136842105263158	0.428571428571429	0	0	0.5	16.4083333333333	1	1	2	CMK_Carboplatin	FALSE	TRUE	FALSE	FALSE
EXOSC2	NA	NA	6	4	2	0.213675213675214	0.2	0.0478944301913621	0.13040404040404	0	0	0	4.155	0.75	0.428571428571429	10	CMK_Carboplatin	FALSE	TRUE	FALSE	TRUE
EXOSC3	NA	NA	0	1	0	0.0100430416068867	0.105882352941176	0.0100430416068867	0.105882352941176	0	1	1	0.365	NA	0	1	CMK_Carboplatin	FALSE	TRUE	FALSE	FALSE
EXOSC9	NA	NA	1	1	1	0.128933628110447	0.0666666666666667	0.098174679223763	0.0333333333333333	0	0	0.333333333333333	7.75833333333333	0	0	2	CMK_Carboplatin	FALSE	TRUE	FALSE	FALSE
EXPH5	NA	NA	23	32	9	0.401069518716578	0.333333333333333	0.100254105527298	0.184837527258061	0.03125	0	0.162162162162162	1.33	1	0.71875	55	CMK_Carboplatin	FALSE	TRUE	FALSE	FALSE
EYA3	NA	NA	1	2	0	0.142367066895369	0.032258064516129	0.110623099406553	0.0178448867536033	0	0	0	33.2583333333333	0	0	3	CMK_Carboplatin	FALSE	TRUE	FALSE	FALSE
EZH1	NA	NA	1	0	1	0.00871731008717311	0.169230769230769	0.00871731008717311	0.169230769230769	0	1	1	7.73333333333333	NA	0	1	CMK_Carboplatin	FALSE	TRUE	FALSE	FALSE
EZH2	NA	NA	1	0	1	0.218106995884774	0.304347826086957	0.166903155435863	0.263975155279503	0	1	0.5	19.5533333333333	NA	0	1	CMK_Carboplatin	FALSE	TRUE	FALSE	FALSE
F12	NA	NA	1	1	1	0.225806451612903	0.333333333333333	0.225806451612903	0.333333333333333	0	0	0.5	1.00666666666667	1	1	2	CMK_Carboplatin	FALSE	TRUE	FALSE	FALSE
F13B	NA	NA	8	12	4	0.281437125748503	0.263157894736842	0.150866844155303	0.218405939818497	0	0	0.0588235294117647	0.00833333333333333	0.75	0.428571428571429	20	CMK_Carboplatin	FALSE	FALSE	FALSE	FALSE
F3	NA	NA	1	0	0	0.118908382066277	0.302325581395349	0.118908382066277	0.302325581395349	0	0	0	0.0566666666666667	NA	0	1	CMK_Carboplatin	FALSE	FALSE	FALSE	FALSE
F5	chr1_169678333, chr1_169733918, chr1_169774284, chr1_169778756	CTCF, GMEB1, GMEB2, POU2F1, POU2F2, RAD21, SMARCC1, SP100, TBP, TCF12, TOPORS	28	31	40	0.443218376980667	0.5	0.207536506419332	0.237274903218944	0.458823529411765	0	0.24	1.25333333333333	0.964285714285714	0.84375	59	CMK_Carboplatin	TRUE	TRUE	TRUE	FALSE
F7	chr13_113777130	REST	1	1	4	0.495495495495496	0.333333333333333	0.160654453586142	0.262310606060606	0.125	0	0	0	1	1	2	CMK_Carboplatin	TRUE	FALSE	FALSE	FALSE
FAAH	NA	NA	2	1	6	0.193899782135076	0.222222222222222	0.110053676679979	0.119359342300146	0	0	0	0.33	0	0	3	CMK_Carboplatin	FALSE	TRUE	FALSE	FALSE
FAAP20	NA	NA	0	1	1	0.00492610837438417	0.111111111111111	0.00492610837438417	0.111111111111111	0	1	1	-1	NA	0	1	CMK_Carboplatin	FALSE	FALSE	FALSE	FALSE
FAM102A	NA	NA	1	1	1	0.0265800354400473	0.125	0.0265800354400473	0.125	0	0	0	3.29833333333333	1	1	2	CMK_Carboplatin	FALSE	TRUE	FALSE	FALSE
FAM107B	chr10_14653253, chr10_14817067	HOXA5, POU6F1, POU6F2, REST, RXRA, ZFHX3	3	7	1	0.314285714285714	0.428571428571429	0.233725309468923	0.355788509735878	0.538461538461538	0	0.25	4.60666666666667	1	0.428571428571429	10	CMK_Carboplatin	TRUE	TRUE	TRUE	FALSE
FAM110A	NA	NA	1	2	0	0.12094395280236	0.192982456140351	0.12094395280236	0.192982456140351	0	0	0.5	2.53	1	0.5	3	CMK_Carboplatin	FALSE	TRUE	FALSE	FALSE
FAM111A	NA	NA	2	1	0	0.137395459976105	0.0666666666666667	0.133164544043276	0.0333333333333333	0	0	0	5.58333333333333	1	0.5	3	CMK_Carboplatin	FALSE	TRUE	FALSE	FALSE
FAM118B	chr11_125481834, chr11_125795859, chr11_125797390, chr11_125798919	CUX1, DLX1, GLI2, HOXA1, HOXB7, KLF12, MNX1, MSX2, SOX7, TBP	26	38	17	0.441860465116279	0.538461538461538	0.236432039773496	0.233286269755184	0.479166666666667	0	0.116279069767442	1.965	0.923076923076923	0.6	64	CMK_Carboplatin	TRUE	TRUE	TRUE	FALSE
FAM129A	chr1_184888255	HOXA9, MEIS1, TGIF1	36	56	15	0.4	0.5	0.149690803998433	0.231315205974314	0.0289017341040462	0	0.169491525423729	5.315	0.972222222222222	0.614035087719298	92	CMK_Carboplatin	TRUE	TRUE	TRUE	FALSE
FAM129C	NA	NA	3	2	4	0.72093023255814	0.777777777777778	0.187510540979626	0.283839587230988	0.142857142857143	0	0.6	0.0366666666666667	1	0.666666666666667	5	CMK_Carboplatin	FALSE	FALSE	FALSE	FALSE
FAM133B	chr7_92212534	CPEB1, FOXJ3, FOXO4, RUNX1	1	2	2	0.510204081632653	0.6	0.435222978080121	0.505747126436782	0.833333333333333	0	0.333333333333333	1.57	1	0.5	3	CMK_Carboplatin	TRUE	TRUE	TRUE	FALSE
FAM13A	NA	NA	1	1	1	0.0948012232415902	0.103448275862069	0.0948012232415902	0.103448275862069	0	0	0	2.19833333333333	1	1	2	CMK_Carboplatin	FALSE	TRUE	FALSE	FALSE
FAM159A	chr1_52998747, chr1_53034164	ARID5A, E2F2, E2F3, ZNF143	5	2	7	0.676592326097207	0.6	0.482793212694189	0.386666666666667	1	1	0.777777777777778	0.055	1	0.4	7	CMK_Carboplatin	TRUE	FALSE	FALSE	FALSE
FAM166B	NA	NA	34	32	33	0.213114754098361	0.6	0.127219035196987	0.204952087398148	0	0	0.156862745098039	0.00333333333333333	0.875	0.736842105263158	66	CMK_Carboplatin	FALSE	FALSE	FALSE	FALSE
FAM167A	NA	NA	2	1	0	0.0933333333333333	0.0909090909090909	0.0639080459770115	0.0737564322469983	0	1	1	0.151666666666667	1	0.5	3	CMK_Carboplatin	FALSE	FALSE	FALSE	FALSE
FAM168A	NA	NA	4	6	11	0.21978021978022	0.333333333333333	0.148215125988541	0.246396761076823	0	1	0.2	26.0983333333333	0.75	0.428571428571429	10	CMK_Carboplatin	FALSE	TRUE	FALSE	TRUE
FAM169B	NA	NA	1	0	0	0.0769230769230769	0.2	0.0769230769230769	0.2	0	0	0	0.06	NA	0	1	CMK_Carboplatin	FALSE	FALSE	FALSE	FALSE
FAM181B	NA	NA	3	6	2	0.443218376980667	0.333333333333333	0.225108869421906	0.179604261796043	0	0	0.333333333333333	0	1	0.5	9	CMK_Carboplatin	FALSE	FALSE	FALSE	FALSE
FAM183A	NA	NA	0	1	1	0.121951219512195	0.25	0.121951219512195	0.25	0	0	0.5	0	NA	0	1	CMK_Carboplatin	FALSE	FALSE	FALSE	FALSE
FAM184A	chr6_119481713, chr6_119670908	CTCF, CTCFL, POU2F2, RAD21, REST, SMC3, SP2, SP4, TOPORS, ZNF281	3	4	3	0.510204081632653	0.6	0.455138838092471	0.54	0.9	0	0.666666666666667	0.55	1	0.75	7	CMK_Carboplatin	TRUE	TRUE	TRUE	FALSE
FAM186B	NA	NA	2	2	2	0.443218376980667	0.333333333333333	0.221609188490333	0.244444444444444	0	1	1	0.0333333333333333	1	1	4	CMK_Carboplatin	FALSE	FALSE	FALSE	FALSE
FAM192A	NA	NA	5	5	5	0.314814814814815	0.2	0.100400091904283	0.0895906432748538	0	0	0.428571428571429	67.9183333333333	0.8	0.666666666666667	10	CMK_Carboplatin	FALSE	TRUE	FALSE	FALSE
FAM196B	chr5_169378041	REST	1	1	0	0.72093023255814	0.777777777777778	0.72093023255814	0.777777777777778	1	0	0	0	1	1	2	CMK_Carboplatin	TRUE	FALSE	FALSE	FALSE
FAM198B	NA	NA	1	2	0	0.129411764705882	0.142857142857143	0.109714065658997	0.0820668693009119	0	0	0	0.19	1	0.5	3	CMK_Carboplatin	FALSE	FALSE	FALSE	FALSE
FAM19A2	NA	NA	5	7	2	0.216630196936543	0.3	0.0828105327718097	0.119093137254902	0	0	0.1	9.055	0.6	0.333333333333333	12	CMK_Carboplatin	FALSE	TRUE	FALSE	TRUE
FAM19A3	NA	NA	1	2	1	0.105058365758755	0.2	0.0683527885862516	0.160964912280702	0	0	0.666666666666667	0.02	1	0.5	3	CMK_Carboplatin	FALSE	FALSE	FALSE	FALSE
FAM204A	NA	NA	3	5	5	0.443218376980667	0.333333333333333	0.204349987688476	0.173846153846154	0	0	0	2.26666666666667	0.666666666666667	0.333333333333333	8	CMK_Carboplatin	FALSE	TRUE	FALSE	TRUE
FAM207A	chr21_46527853, chr21_46558189	HSF1, HSF2, LMO2, RARG, TCF3, TCF4, ZEB1	18	20	23	0.443218376980667	0.333333333333333	0.206940861230143	0.217019547037614	0.333333333333333	1	0.277777777777778	2.62	0.833333333333333	0.652173913043478	38	CMK_Carboplatin	TRUE	TRUE	TRUE	FALSE
FAM20B	chr1_179545115	TAL1	2	1	1	0.293868921775899	0.4	0.293868921775899	0.4	1	1	0.5	4.73666666666667	1	0.5	3	CMK_Carboplatin	TRUE	TRUE	TRUE	FALSE
FAM219B	NA	NA	0	1	1	0.0580645161290322	0.152941176470588	0.0580645161290322	0.152941176470588	0	1	0.5	1.80166666666667	NA	0	1	CMK_Carboplatin	FALSE	TRUE	FALSE	FALSE
FAM241A	NA	NA	1	2	2	0.347517730496454	0.230769230769231	0.191000244558572	0.160839160839161	0	1	1	-1	1	0.5	3	CMK_Carboplatin	FALSE	FALSE	FALSE	FALSE
FAM3D	chr3_58734648	RBPJ	6	4	2	0.510204081632653	0.6	0.315853308418274	0.384327973613688	0.5	0	0	0	1	0.666666666666667	10	CMK_Carboplatin	TRUE	FALSE	FALSE	FALSE
FAM43A	NA	NA	1	1	1	0.4	0.5	0.4	0.5	1	1	1	0.418333333333333	1	1	2	CMK_Carboplatin	FALSE	TRUE	FALSE	FALSE
FAM46A	NA	NA	1	2	0	0.164648910411622	0.28125	0.164648910411622	0.28125	0	0	0.5	0.49	1	0.5	3	CMK_Carboplatin	FALSE	TRUE	FALSE	FALSE
FAM46D	NA	NA	3	1	1	0.347517730496454	0.111111111111111	0.283107058426207	0.0740740740740741	0	0	0	0.431666666666667	1	0.333333333333333	4	CMK_Carboplatin	FALSE	TRUE	FALSE	FALSE
FAM49A	NA	NA	2	3	2	0.1875	0.111111111111111	0.0893662098809953	0.0608465608465608	0	1	0.333333333333333	0.961666666666667	1	0.666666666666667	5	CMK_Carboplatin	FALSE	TRUE	FALSE	FALSE
FAM53A	NA	NA	1	1	1	0.00871731008717311	0.174603174603175	0.00871731008717311	0.174603174603175	0	1	1	0.165	1	1	2	CMK_Carboplatin	FALSE	FALSE	FALSE	FALSE
FAM69A	NA	NA	3	3	1	0.0615199034981906	0.136842105263158	0.0347309652130893	0.109106098579783	0	0	0.2	0.363333333333333	0.666666666666667	0.5	6	CMK_Carboplatin	FALSE	TRUE	FALSE	TRUE
FAM71A	chr1_212786069, chr1_212793849	FOS, IRF3, NFYA, NFYB, PBX3, RFX5, SP1, SP2, ZNF410	8	7	19	0.688311688311688	0.75	0.281707142853691	0.241491924255082	0.566666666666667	0	0.227272727272727	0	0.857142857142857	0.666666666666667	15	CMK_Carboplatin	TRUE	FALSE	FALSE	FALSE
FAM71D	NA	NA	0	1	0	0.178217821782178	0.111111111111111	0.178217821782178	0.111111111111111	0	1	1	0.215	NA	0	1	CMK_Carboplatin	FALSE	TRUE	FALSE	FALSE
FAM76A	NA	NA	3	4	2	0.213675213675214	0.0909090909090909	0.17130442089283	0.0454545454545455	0	0	0.75	1.975	1	0.75	7	CMK_Carboplatin	FALSE	TRUE	FALSE	FALSE
FAM78A	NA	NA	1	1	1	0.241635687732342	0.0434782608695652	0.241635687732342	0.0434782608695652	0	1	1	30.7583333333333	1	1	2	CMK_Carboplatin	FALSE	TRUE	FALSE	FALSE
FAM91A1	NA	NA	1	1	1	0.0191657271702368	0.147540983606557	0.0191657271702368	0.147540983606557	0	1	1	2.90666666666667	1	1	2	CMK_Carboplatin	FALSE	TRUE	FALSE	FALSE
FAM98B	NA	NA	1	1	1	0.128933628110447	0	0.128933628110447	0	0	1	1	1.00166666666667	1	1	2	CMK_Carboplatin	FALSE	TRUE	FALSE	FALSE
FANCE	chr6_35310432	SETDB1, ZBTB7A	2	2	2	0.495495495495496	0.333333333333333	0.495495495495496	0.333333333333333	1	1	1	1.965	1	1	4	CMK_Carboplatin	TRUE	TRUE	TRUE	FALSE
FANCI	NA	NA	2	2	5	0.0826446280991736	0.0769230769230769	0.065481016474425	0.045331437558216	0	0	0.2	14.1116666666667	1	1	4	CMK_Carboplatin	FALSE	TRUE	FALSE	FALSE
FANCL	NA	NA	1	1	0	0.082089552238806	0.213114754098361	0.082089552238806	0.213114754098361	0	0	0	3.96	1	1	2	CMK_Carboplatin	FALSE	TRUE	FALSE	FALSE
FAR2	chr12_29370608	MYBL1	17	25	11	0.443218376980667	0.4	0.125672745274708	0.184785641144452	0.0222222222222222	0	0.21875	16.5466666666667	0.941176470588235	0.615384615384615	42	CMK_Carboplatin	TRUE	TRUE	TRUE	FALSE
FAS	chr10_90639810	SOX4	3	3	4	0.590843810070925	0.5	0.374643705357211	0.325396825396825	0.666666666666667	0	0	0.773333333333333	0.666666666666667	0.5	6	CMK_Carboplatin	TRUE	TRUE	TRUE	TRUE
FASLG	NA	NA	10	11	14	0.460674157303371	0.555555555555556	0.161268661585323	0.231815520242579	0.0357142857142857	0	0.304347826086957	0	0.7	0.5	21	CMK_Carboplatin	FALSE	FALSE	FALSE	FALSE
FBF1	chr17_73937665	IRF1, IRF2, IRF3, IRF5, IRF6, IRF7, IRF9, PRDM1, SIX5, STAT1, TAF1, TCF12	2	2	2	0.314285714285714	0.428571428571429	0.314285714285714	0.428571428571429	1	0	0.5	0.763333333333333	1	1	4	CMK_Carboplatin	TRUE	TRUE	TRUE	FALSE
FBL	chr19_40502943	ETS1, SIX5, SMARCC2, ZNF143	4	5	4	0.590843810070925	0.5	0.590843810070925	0.5	1	1	0.666666666666667	95.735	1	0.8	9	CMK_Carboplatin	TRUE	TRUE	TRUE	FALSE
FBLN7	NA	NA	2	2	2	0.125	0	0.125	0	0	0	0.666666666666667	0	0.5	0.333333333333333	4	CMK_Carboplatin	FALSE	FALSE	FALSE	FALSE
FBXL14	NA	NA	3	1	5	0.121951219512195	0.25	0.0889235482925754	0.09375	0	0	0.4	0.678333333333333	1	0.333333333333333	4	CMK_Carboplatin	FALSE	TRUE	FALSE	FALSE
FBXL15	chr10_103985887	ZNF282	1	1	1	0.4	0.5	0.4	0.5	1	1	1	0.188333333333333	1	1	2	CMK_Carboplatin	TRUE	FALSE	FALSE	FALSE
FBXL17	NA	NA	10	7	9	0.437185929648241	0.333333333333333	0.169087299480092	0.216569058395046	0.210526315789474	0	0	1.93166666666667	0.714285714285714	0.416666666666667	17	CMK_Carboplatin	FALSE	TRUE	FALSE	TRUE
FBXL22	chr15_63806935, chr15_63901776	SIX5, TBP	0	1	4	0.544715447154472	0.5	0.399842325695984	0.339978734715577	0.888888888888889	0	0.4	0.015	NA	0	1	CMK_Carboplatin	TRUE	FALSE	FALSE	FALSE
FBXL3	chr13_77630994, chr13_77843744	BACH1, NFE2, TBX19	18	19	22	0.323809523809524	0.428571428571429	0.206180792752844	0.260253397249417	0.135135135135135	0	0.15625	1.16166666666667	0.777777777777778	0.608695652173913	37	CMK_Carboplatin	TRUE	TRUE	TRUE	FALSE
FBXO11	NA	NA	4	4	1	0.4	0.5	0.213810989704904	0.216049382716049	0.333333333333333	0	0.6	2.04666666666667	0.75	0.6	8	CMK_Carboplatin	FALSE	TRUE	FALSE	FALSE
FBXO3	chr11_33782386, chr11_33785057	STAT1, STAT2, ZNF143	6	6	6	0.432835820895522	0.5	0.284704642118459	0.377973105111263	0.5	0	0.1	2.44666666666667	0.833333333333333	0.714285714285714	12	CMK_Carboplatin	TRUE	TRUE	TRUE	FALSE
FBXO30	NA	NA	1	1	0	0.0327723649247121	0.0985915492957746	0.0327723649247121	0.0985915492957746	0	0	0	0.208333333333333	1	1	2	CMK_Carboplatin	FALSE	TRUE	FALSE	FALSE
FBXO33	NA	NA	1	1	0	0.225806451612903	0	0.225806451612903	0	0	1	1	0.333333333333333	1	1	2	CMK_Carboplatin	FALSE	TRUE	FALSE	FALSE
FBXO34	NA	NA	1	1	3	0.0716981132075472	0.147540983606557	0.0716981132075472	0.147540983606557	0	0	0.666666666666667	2.55666666666667	1	1	2	CMK_Carboplatin	FALSE	TRUE	FALSE	FALSE
FBXO45	chr3_196305016	NR3C1, VDR	4	5	7	0.647058823529412	0.714285714285714	0.404601097803021	0.440338827838828	0.5	0	0.1	2.12833333333333	0.75	0.5	9	CMK_Carboplatin	TRUE	TRUE	TRUE	TRUE
FBXO7	NA	NA	2	2	3	0.159090909090909	0.133333333333333	0.122755331088664	0.0985815602836879	0	1	0.666666666666667	53.2783333333333	1	1	4	CMK_Carboplatin	FALSE	TRUE	FALSE	FALSE
FCAMR	NA	NA	7	7	8	0.225806451612903	0.333333333333333	0.225806451612903	0.333333333333333	0	0	0.444444444444444	0.00166666666666667	1	1	14	CMK_Carboplatin	FALSE	FALSE	FALSE	FALSE
FCER1A	chr1_159272060, chr1_159401992	ARID3A, EP300, NFE2L2, RUNX1	1	2	3	0.590843810070925	0.5	0.326729073298232	0.416279069767442	1	0	0	53.19	1	0.5	3	CMK_Carboplatin	TRUE	TRUE	TRUE	FALSE
FCGR2A	NA	NA	2	2	3	0.056254136333554	0.0989010989010989	0.056254136333554	0.0989010989010989	0	0	0.333333333333333	110.708333333333	1	1	4	CMK_Carboplatin	FALSE	TRUE	FALSE	FALSE
FCHSD2	chr11_72869684, chr11_72874722	CTCF, MEIS2, MTF1, PKNOX1, SMC3, SP1, TAL1, ZNF263	14	12	21	0.443218376980667	0.466666666666667	0.232668625100655	0.290476408969005	0.466666666666667	1	0.375	24.805	1	0.857142857142857	26	CMK_Carboplatin	TRUE	TRUE	TRUE	FALSE
FCMR	chr1_206909760	NFKB1, NFKB2, SP1	5	8	9	0.314285714285714	0.428571428571429	0.252938564946769	0.363492063492063	0.666666666666667	0	0.538461538461538	-1	1	0.625	13	CMK_Carboplatin	TRUE	FALSE	FALSE	FALSE
FCN3	NA	NA	2	2	2	0.0573248407643313	0.0666666666666667	0.0573248407643313	0.0666666666666667	0	0	0.5	0.0166666666666667	1	1	4	CMK_Carboplatin	FALSE	FALSE	FALSE	FALSE
FCRL3	NA	NA	1	1	1	0.443218376980667	0.333333333333333	0.263129272103952	0.310144927536232	0	0	0	0	1	1	2	CMK_Carboplatin	FALSE	FALSE	FALSE	FALSE
FCRL6	chr1_159804940, chr1_159810939, chr1_159857515, chr1_159864564, chr1_160001969	CEBPB, CEBPZ, CTCF, E2F4, E2F6, EGR1, FOS, IRF3, JUND, NFYA, NFYB, NHLH1, PBX3, RAD21, RFX5, SP1, SP2, TBP, TOPORS	26	36	31	0.590843810070925	0.5	0.292654698213599	0.237361543508297	0.297709923664122	1	0.382978723404255	0.00333333333333333	1	0.722222222222222	62	CMK_Carboplatin	TRUE	FALSE	FALSE	FALSE
FDFT1	NA	NA	1	1	1	0.149425287356322	0.027027027027027	0.149425287356322	0.027027027027027	0	1	1	90.5483333333333	1	1	2	CMK_Carboplatin	FALSE	TRUE	FALSE	FALSE
FDX1	NA	NA	0	2	1	0.0769230769230769	0.5	0.0423474695551068	0.263888888888889	0	0	0.333333333333333	0.11	NA	0	2	CMK_Carboplatin	FALSE	FALSE	FALSE	FALSE
FEM1C	NA	NA	1	1	0	0.0196078431372549	0.105263157894737	0.0196078431372549	0.105263157894737	0	1	1	0.946666666666667	1	1	2	CMK_Carboplatin	FALSE	TRUE	FALSE	FALSE
FER	NA	NA	1	2	1	0.225806451612903	0.333333333333333	0.160303837427247	0.2	0	0	0.5	1.915	1	0.5	3	CMK_Carboplatin	FALSE	TRUE	FALSE	FALSE
FERMT1	NA	NA	3	4	7	0.263157894736842	0.25	0.138209991886034	0.189703757713997	0	0	0.222222222222222	8.925	0.666666666666667	0.4	7	CMK_Carboplatin	FALSE	TRUE	FALSE	TRUE
FEZ2	chr2_36815045	PITX1, ZNF263	1	3	1	0.263157894736842	0.333333333333333	0.194782212415091	0.256002649445272	0.666666666666667	0	0	0.933333333333333	1	0.333333333333333	4	CMK_Carboplatin	TRUE	TRUE	TRUE	FALSE
FGF1	NA	NA	1	1	1	0.0915032679738562	0	0.0915032679738562	0	0	0	0	0	1	1	2	CMK_Carboplatin	FALSE	FALSE	FALSE	FALSE
FGF12	NA	NA	2	4	2	0.314814814814815	0.411764705882353	0.225171647298307	0.279724751475018	0	0	0	0.366666666666667	1	0.5	6	CMK_Carboplatin	FALSE	TRUE	FALSE	FALSE
FGF14	chr13_102966748, chr13_103058764, chr13_103063395, chr13_103066910	FOXA1, FOXA2, FOXC1, FOXG1, FOXJ2, FOXJ3, GATA1, GATA2, GATA3, GATA5, HDAC2, HMGN3, LMO2, MYEF2, NR4A1, PKNOX1, RUNX1, SREBF1	56	64	31	0.577777777777778	0.5	0.324101464346154	0.250532040947019	0.481818181818182	0	0.0240963855421687	0.00666666666666667	0.875	0.690140845070423	120	CMK_Carboplatin	TRUE	FALSE	FALSE	FALSE
FGF14-IT1	NA	NA	1	1	1	0	0.125	0	0.125	0	0	0	0	1	1	2	CMK_Carboplatin	FALSE	FALSE	FALSE	FALSE
FGF9	NA	NA	2	1	1	0.0156794425087108	0.116883116883117	0.0156794425087108	0.116883116883117	0	0	0	0	1	0.5	3	CMK_Carboplatin	FALSE	FALSE	FALSE	FALSE
FGFR1	NA	NA	1	1	1	0.00383141762452108	0.12	0.00383141762452108	0.12	0	0	0	0.311666666666667	1	1	2	CMK_Carboplatin	FALSE	TRUE	FALSE	FALSE
FGFR1OP2	NA	NA	2	2	2	0.0644257703081232	0	0.0644257703081232	0	0	0	0.666666666666667	1.43	0.5	0.333333333333333	4	CMK_Carboplatin	FALSE	TRUE	FALSE	TRUE
FGGY	NA	NA	1	1	1	0.4	0.5	0.4	0.5	1	0	0	0.646666666666667	1	1	2	CMK_Carboplatin	FALSE	TRUE	FALSE	FALSE
FGL2	chr7_76823047	ELK3, HDAC2, TCF12, TEAD2, TEAD4	1	1	2	0.4	0.5	0.375603765861646	0.43609022556391	0.857142857142857	0	0	0.0416666666666667	1	1	2	CMK_Carboplatin	TRUE	FALSE	FALSE	FALSE
FHAD1	NA	NA	2	2	1	0.00421940928270043	0.115789473684211	0.00421940928270043	0.115789473684211	0	1	0.5	0.378333333333333	1	1	4	CMK_Carboplatin	FALSE	TRUE	FALSE	FALSE
FHIT	chr3_61226363, chr3_61257562, chr3_61263557	JUND, NFAT5, NFATC1, NFKB1, NR4A1, POU6F2, RFX1, RFX2, RFX3, RFX5, ZFX	45	53	32	0.443218376980667	0.538461538461538	0.212382204688144	0.284742829828381	0.338709677419355	0	0.0508474576271186	10.745	1	0.849056603773585	98	CMK_Carboplatin	TRUE	TRUE	TRUE	FALSE
FHL3	chr1_38325471	PLAGL1	7	8	7	0.443218376980667	0.5	0.227613925056757	0.296713770978477	0.142857142857143	1	0.875	20.4716666666667	1	0.875	15	CMK_Carboplatin	TRUE	TRUE	TRUE	FALSE
FIGNL1	NA	NA	0	1	0	0.00182370820668693	0.115789473684211	0.00182370820668693	0.115789473684211	0	0	0	1.73333333333333	NA	0	1	CMK_Carboplatin	FALSE	TRUE	FALSE	FALSE
FIP1L1	NA	NA	2	1	2	0.0769230769230769	0.2	0.0769230769230769	0.2	0	1	0.5	24.75	1	0.5	3	CMK_Carboplatin	FALSE	TRUE	FALSE	FALSE
FITM1	chr14_24583846, chr14_24616011	NFKB1, NKX3-1, REST, SIX5	9	5	16	0.495495495495496	0.4	0.34488131278455	0.286008986928105	0.555555555555556	0	0.3125	0.0366666666666667	1	0.555555555555556	14	CMK_Carboplatin	TRUE	FALSE	FALSE	FALSE
FKBP10	chr17_39891008	EGR1, HES1	16	10	9	0.73262680662441	0.666666666666667	0.190618383252032	0.210883806869557	0.153846153846154	1	0.1875	3.04833333333333	1	0.625	26	CMK_Carboplatin	TRUE	TRUE	TRUE	FALSE
FKBP11	NA	NA	4	2	3	0.117460317460318	0.267605633802817	0.0763281603430302	0.209420457169245	0	0	0.6	1.88333333333333	1	0.5	6	CMK_Carboplatin	FALSE	TRUE	FALSE	FALSE
FKBP1A	NA	NA	3	3	3	0.101492537313433	0.146341463414634	0.0554529774730143	0.130439186451665	0	0	0.666666666666667	104.666666666667	1	1	6	CMK_Carboplatin	FALSE	TRUE	FALSE	FALSE
FKBP7	chr2_179333109, chr2_179338470, chr2_179340725	ETS1, FOXG1, FOXJ3, IRF1, IRF3, IRF9, MGA, SMAD3, STAT1, STAT2, ZBTB49	7	10	9	0.510204081632653	0.6	0.37794393533686	0.45679901493855	0.727272727272727	0	0.166666666666667	4.67166666666667	1	0.7	17	CMK_Carboplatin	TRUE	TRUE	TRUE	FALSE
FLAD1	chr1_154968316	CUX1, HOXA1	9	11	5	0.460674157303371	0.555555555555556	0.270960753996932	0.336601307189543	0.5	0	0.666666666666667	9.275	0.888888888888889	0.666666666666667	20	CMK_Carboplatin	TRUE	TRUE	TRUE	FALSE
FLCN	chr17_17109803	BHLHE41, E2F1, MAX, MYCN	13	10	12	0.312883435582822	0.285714285714286	0.187774841251034	0.19600917808552	0.121212121212121	0	0.25	2.89666666666667	0.8	0.533333333333333	23	CMK_Carboplatin	TRUE	TRUE	TRUE	FALSE
FLJ41941	NA	NA	1	1	1	0.1875	0.0666666666666667	0.1875	0.0666666666666667	0	1	0.5	-1	1	1	2	CMK_Carboplatin	FALSE	FALSE	FALSE	FALSE
FLJ42969	NA	NA	1	1	1	0.0473029045643154	0.1	0.0473029045643154	0.1	0	0	0	-1	1	1	2	CMK_Carboplatin	FALSE	FALSE	FALSE	FALSE
FLVCR1-AS1	NA	NA	2	2	2	0.0486342438374418	0.149425287356322	0.0486342438374418	0.149425287356322	0	0	0	1.315	1	1	4	CMK_Carboplatin	FALSE	TRUE	FALSE	FALSE
FLVCR2	chr14_76041843	TCF12	6	5	7	0.443218376980667	0.5	0.258811810796588	0.23252688172043	0.25	0	0.25	0.00833333333333333	0.8	0.571428571428571	11	CMK_Carboplatin	TRUE	FALSE	FALSE	FALSE
FMNL3	chr12_50045189	REST, RUNX1, RUNX2, SOX21, SRF	4	7	11	0.590843810070925	0.6	0.478936073239365	0.449107142857143	0.833333333333333	0	0.357142857142857	2.61	1	0.571428571428571	11	CMK_Carboplatin	TRUE	TRUE	TRUE	FALSE
FMO1	NA	NA	0	2	0	0.213114754098361	0.333333333333333	0.210430374689423	0.311740890688259	0	0	0.5	0.0816666666666667	NA	0	2	CMK_Carboplatin	FALSE	FALSE	FALSE	FALSE
FMO4	NA	NA	0	1	0	0.233160621761658	0.0588235294117647	0.233160621761658	0.0588235294117647	0	0	0	0.558333333333333	NA	0	1	CMK_Carboplatin	FALSE	TRUE	FALSE	FALSE
FMOD	NA	NA	3	3	3	0.111747851002865	0.225806451612903	0.0790647773809057	0.19815668202765	0	1	0.2	0.075	0.666666666666667	0.5	6	CMK_Carboplatin	FALSE	FALSE	FALSE	FALSE
FNDC1	chr6_160010135	IKZF2, STAT4	6	4	8	0.676592326097207	0.6	0.219225984190423	0.316080971490446	0.315789473684211	0	0.2	0.00166666666666667	1	0.666666666666667	10	CMK_Carboplatin	TRUE	FALSE	FALSE	FALSE
FOS	chr14_75643460	ELF1, ELF4, ELK1, ELK3, GABPA, NR2F6, RARA, RUNX1, RUNX2, RUNX3	3	3	3	0.676592326097207	0.6	0.584941232789345	0.522335477086114	0.833333333333333	0	0.4	1.24	1	1	6	CMK_Carboplatin	TRUE	TRUE	TRUE	FALSE
FOSL2	NA	NA	1	1	1	0.0769230769230769	0.2	0.0769230769230769	0.2	0	1	1	7.01166666666667	1	1	2	CMK_Carboplatin	FALSE	TRUE	FALSE	FALSE
FOXA1	chr14_37667259	REST	0	1	1	0.647058823529412	0.714285714285714	0.362905340442269	0.385878489326765	0.5	1	1	0.273333333333333	NA	0	1	CMK_Carboplatin	TRUE	TRUE	TRUE	FALSE
FOXC2	NA	NA	2	2	2	0.217391304347826	0.25	0.217391304347826	0.25	0	0	0	0	1	1	4	CMK_Carboplatin	FALSE	FALSE	FALSE	FALSE
FOXJ1	NA	NA	1	1	1	0.225806451612903	0.333333333333333	0.225806451612903	0.333333333333333	0	0	0.5	0	1	1	2	CMK_Carboplatin	FALSE	FALSE	FALSE	FALSE
FOXN2	chr2_48357729, chr2_48646127	FOXA1, FOXA2, GATA2, IRF1, NRF1, REST, SP1, SP4, TBP, TCF12	42	53	30	0.76927198195841	0.714285714285714	0.177642098613966	0.227864591962108	0.141666666666667	0	0.209677419354839	6.23166666666667	0.904761904761905	0.666666666666667	95	CMK_Carboplatin	TRUE	TRUE	TRUE	FALSE
FOXN3	chr14_89883246	EGR1, EGR3, KLF3, SETDB1, ZBTB7A	3	3	3	0.345454545454546	0.454545454545455	0.289447831932095	0.396363917467814	0.727272727272727	0	0.5	12.2683333333333	1	1	6	CMK_Carboplatin	TRUE	TRUE	TRUE	FALSE
FOXO3	chr6_109073035	CREB3L1, CTCF, TAL1, TCF12, TCF3	1	1	2	0.4	0.5	0.374367816091954	0.469298245614035	0.9	1	0.5	10.9966666666667	1	1	2	CMK_Carboplatin	TRUE	TRUE	TRUE	FALSE
FOXP1	chr3_71290612, chr3_71349375, chr3_71382331	FOXP1, GATA1, GATA2, GATA3, HMGN3, IRF2, MECOM, PRDM1, RUNX1, TAL1, TP63, ZKSCAN3	12	24	4	0.577777777777778	0.5	0.261350330604934	0.346321699289946	0.233009708737864	0	0.0645161290322581	37.5183333333333	1	0.5	36	CMK_Carboplatin	TRUE	TRUE	TRUE	FALSE
FOXR1	NA	NA	4	4	5	0	0.147540983606557	0	0.147540983606557	0	0	0.285714285714286	0	1	1	8	CMK_Carboplatin	FALSE	FALSE	FALSE	FALSE
FOXR2	NA	NA	1	1	1	0.0231729055258466	0.135135135135135	0.0231729055258466	0.135135135135135	0	1	1	0	1	1	2	CMK_Carboplatin	FALSE	FALSE	FALSE	FALSE
FPGT-TNNI3K	chr1_75139572	FOXJ2	0	1	2	0.510204081632653	0.6	0.278875625721987	0.358139534883721	0.5	1	0.5	0	NA	0	1	CMK_Carboplatin	TRUE	FALSE	FALSE	FALSE
FPR1	NA	NA	1	1	2	0.0222222222222222	0.130434782608696	0.0222222222222222	0.130434782608696	0	0	0.5	0.0783333333333333	1	1	2	CMK_Carboplatin	FALSE	FALSE	FALSE	FALSE
FPR3	NA	NA	3	2	5	0.278048780487805	0.195121951219512	0.12860323923147	0.164604733245848	0	0	0.6	0.0483333333333333	1	0.666666666666667	5	CMK_Carboplatin	FALSE	FALSE	FALSE	FALSE
FRAT1	NA	NA	1	1	0	0.0347222222222222	0.0638297872340425	0.0347222222222222	0.0638297872340425	0	1	1	0.448333333333333	1	1	2	CMK_Carboplatin	FALSE	TRUE	FALSE	FALSE
FREM1	NA	NA	0	1	1	0.0402144772117963	0.1875	0.0383667568654164	0.135918674698795	0	0	0	3.985	NA	0	1	CMK_Carboplatin	FALSE	TRUE	FALSE	FALSE
FRMD3	NA	NA	3	3	2	0.213675213675214	0.142857142857143	0.133856348212721	0.0698412698412698	0	1	0.75	1.015	1	1	6	CMK_Carboplatin	FALSE	TRUE	FALSE	FALSE
FRMD4A	NA	NA	3	4	2	0.676592326097207	0.6	0.172011621968914	0.252877425604698	0.0909090909090909	0	0.285714285714286	3.28666666666667	1	0.75	7	CMK_Carboplatin	FALSE	TRUE	FALSE	FALSE
FRMD6	NA	NA	2	3	3	0.0239234449760766	0.105263157894737	0.0224448583130155	0.102631578947368	0	0	0.4	0.705	1	0.666666666666667	5	CMK_Carboplatin	FALSE	TRUE	FALSE	FALSE
FRMD8	NA	NA	2	2	2	0.237113402061856	0.111111111111111	0.237113402061856	0.111111111111111	0	0	0.5	2.4	1	1	4	CMK_Carboplatin	FALSE	TRUE	FALSE	FALSE
FRY	NA	NA	1	1	2	0.329608938547486	0.172413793103448	0.329608938547486	0.172413793103448	0	1	0.5	2.35333333333333	1	1	2	CMK_Carboplatin	FALSE	TRUE	FALSE	FALSE
FSD1L	NA	NA	2	2	3	0.199040767386091	0.255813953488372	0.163214007107567	0.165288975560536	0	0	0.666666666666667	0.05	1	1	4	CMK_Carboplatin	FALSE	FALSE	FALSE	FALSE
FTSJ1	chrX_47930778, chrX_48380041	E2F1, ZNF713	3	3	3	0.584716291763877	0.5	0.316750960908015	0.361111111111111	1	1	0.666666666666667	165.48	1	1	6	CMK_Carboplatin	TRUE	TRUE	TRUE	FALSE
FUCA1	NA	NA	2	1	2	0.0372670807453416	0.161290322580645	0.0372670807453416	0.161290322580645	0	0	0.5	2.19	1	0.5	3	CMK_Carboplatin	FALSE	TRUE	FALSE	FALSE
FUK	NA	NA	0	1	2	0.0528025995125914	0.111111111111111	0.0528025995125914	0.111111111111111	0	0	0.333333333333333	0.725	NA	0	1	CMK_Carboplatin	FALSE	TRUE	FALSE	FALSE
FUNDC1	NA	NA	1	1	0	0.443218376980667	0.333333333333333	0.443218376980667	0.333333333333333	0	0	0	7.17833333333333	1	1	2	CMK_Carboplatin	FALSE	TRUE	FALSE	FALSE
FUT4	chr11_94261280	GTF3C2	2	5	4	0.441860465116279	0.538461538461538	0.230456851273428	0.235390578413834	0.25	0	0.285714285714286	0.726666666666667	1	0.4	7	CMK_Carboplatin	TRUE	TRUE	TRUE	FALSE
FUT8	chr14_65754275	NR2F1, RARA, RARG, RXRA, ZBTB4, ZNF524	2	3	3	0.394957983193277	0.454545454545455	0.339069774251164	0.387755102040816	0.785714285714286	1	1	14.265	1	0.666666666666667	5	CMK_Carboplatin	TRUE	TRUE	TRUE	FALSE
FXR1	NA	NA	3	1	1	0.0427586206896552	0.123595505617978	0.0427586206896552	0.123595505617978	0	0	0.666666666666667	6.82833333333333	1	0.333333333333333	4	CMK_Carboplatin	FALSE	TRUE	FALSE	FALSE
FYB1	chr5_39261513, chr5_39270795	TBX1, ZEB1	16	24	9	0.647058823529412	0.666666666666667	0.163434354482021	0.185791351505637	0.107142857142857	0	0.392857142857143	-1	1	0.666666666666667	40	CMK_Carboplatin	TRUE	FALSE	FALSE	FALSE
FYN	chr6_112187653, chr6_112196917, chr6_112205617	BHLHE22, ELK1, FOSB, FOXK1, TCF3, ZEB1	22	25	19	0.495495495495496	0.4	0.309468315118646	0.241520397173311	0.45	0	0.121212121212121	12.2566666666667	0.909090909090909	0.740740740740741	47	CMK_Carboplatin	TRUE	TRUE	TRUE	FALSE
G0S2	chr1_209779341, chr1_209821044	HDAC2, KLF1, MTF1, REST, SIN3A, ZBTB3	43	39	46	0.432835820895522	0.428571428571429	0.165391522186925	0.185873494997477	0.2	0	0.185714285714286	0.138333333333333	0.743589743589744	0.547169811320755	82	CMK_Carboplatin	TRUE	FALSE	FALSE	FALSE
G6PC2	NA	NA	3	4	3	0.124579124579125	0.0833333333333333	0.124579124579125	0.0833333333333333	0	0	0.75	0	1	0.75	7	CMK_Carboplatin	FALSE	FALSE	FALSE	FALSE
GAB2	chr11_78073535	ARID3A, RUNX1	7	10	6	0.314285714285714	0.428571428571429	0.223121283878705	0.277104492427073	0.3	0	0.272727272727273	27.8216666666667	1	0.7	17	CMK_Carboplatin	TRUE	TRUE	TRUE	FALSE
GAB3	NA	NA	3	3	2	0.401069518716578	0.205479452054795	0.221833481122783	0.176369863013699	0	0	0.2	17.2983333333333	0.666666666666667	0.5	6	CMK_Carboplatin	FALSE	TRUE	FALSE	TRUE
GABPA	NA	NA	2	2	1	0.118110236220472	0	0.118110236220472	0	0	1	0.5	0.693333333333333	1	1	4	CMK_Carboplatin	FALSE	TRUE	FALSE	FALSE
GABPB1	NA	NA	3	5	1	0.14975845410628	0.179487179487179	0.100116996728198	0.133457632996803	0	0	0.6	2.31666666666667	1	0.6	8	CMK_Carboplatin	FALSE	TRUE	FALSE	FALSE
GABRB3	NA	NA	2	1	1	0.179190751445087	0.25	0.179190751445087	0.25	0	0	0	0.133333333333333	1	0.5	3	CMK_Carboplatin	FALSE	FALSE	FALSE	FALSE
GAD1	chr2_171225167	FOXP1, IRF1, PRDM1	4	4	4	0.73262680662441	0.666666666666667	0.526313639023241	0.526515151515151	0.625	0	0.25	1.72166666666667	1	1	8	CMK_Carboplatin	TRUE	TRUE	TRUE	FALSE
GADL1	NA	NA	1	1	1	0.0588235294117647	0	0.0588235294117647	0	0	0	0	0	1	1	2	CMK_Carboplatin	FALSE	FALSE	FALSE	FALSE
GAL	NA	NA	6	7	7	0.401069518716578	0.333333333333333	0.318011077552809	0.25698052857696	0	0	0.222222222222222	2.57333333333333	0.833333333333333	0.625	13	CMK_Carboplatin	FALSE	TRUE	FALSE	FALSE
GALC	NA	NA	1	0	2	0.0756040530007794	0.0120481927710843	0.0756040530007794	0.0120481927710843	0	1	0.5	5.19	NA	0	1	CMK_Carboplatin	FALSE	TRUE	FALSE	FALSE
GALK1	NA	NA	1	1	1	0.225806451612903	0.333333333333333	0.225806451612903	0.333333333333333	0	1	1	1.48833333333333	1	1	2	CMK_Carboplatin	FALSE	TRUE	FALSE	FALSE
GALNT15	NA	NA	0	1	1	0.0169677066228791	0.125	0.0169677066228791	0.125	0	0	0	0	NA	0	1	CMK_Carboplatin	FALSE	FALSE	FALSE	FALSE
GALNT4	chr12_89420803, chr12_89864642	FOXO1, FOXO3, FOXO4, KLF12, KLF7	3	2	3	0.586206896551724	0.666666666666667	0.429801081194563	0.525252525252525	1	1	0.75	0.00833333333333333	1	0.666666666666667	5	CMK_Carboplatin	TRUE	FALSE	FALSE	FALSE
GALNT6	NA	NA	1	1	0	0.130081300813008	0.219512195121951	0.130081300813008	0.219512195121951	0	1	1	3.365	1	1	2	CMK_Carboplatin	FALSE	TRUE	FALSE	FALSE
GALNT8	NA	NA	2	2	3	0.0610687022900763	0.193548387096774	0.0463382357324248	0.159084223943524	0	0	0	0	1	1	4	CMK_Carboplatin	FALSE	FALSE	FALSE	FALSE
GAS2L2	NA	NA	3	3	3	0.213114754098361	0.333333333333333	0.183392729864576	0.301587301587302	0	0	0.333333333333333	0	1	1	6	CMK_Carboplatin	FALSE	FALSE	FALSE	FALSE
GAS6-AS2	NA	NA	1	1	3	0.398692810457516	0.166666666666667	0.398692810457516	0.166666666666667	0	0	0.333333333333333	0.0616666666666667	1	1	2	CMK_Carboplatin	FALSE	FALSE	FALSE	FALSE
GAS7	NA	NA	2	2	2	0.443218376980667	0.333333333333333	0.18871928244894	0.187254901960784	0	0	0	0.138333333333333	0.5	0.333333333333333	4	CMK_Carboplatin	FALSE	FALSE	FALSE	FALSE
GATA1	NA	NA	13	11	12	0.258278145695364	0.139784946236559	0.129036350479065	0.0576735092864125	0	0	0.8125	199.826666666667	1	0.846153846153846	24	CMK_Carboplatin	FALSE	TRUE	FALSE	FALSE
GATAD2B	chr1_153775449	BRCA1, ZNF143, ZNF282	44	41	39	0.647058823529412	0.714285714285714	0.156987418801099	0.172263234666402	0.0505050505050505	0	0.277777777777778	24.6266666666667	0.926829268292683	0.808510638297872	85	CMK_Carboplatin	TRUE	TRUE	TRUE	FALSE
GATC	chr12_120876065	IRF1, SP1, SP2, SP3, TBP	0	1	3	0.363636363636364	0.333333333333333	0.251118049714068	0.291769086176981	0.5	1	0.75	8.50166666666667	NA	0	1	CMK_Carboplatin	TRUE	TRUE	TRUE	FALSE
GCG	NA	NA	1	3	0	0.688311688311688	0.75	0.379974863845832	0.472222222222222	0.333333333333333	0	0.333333333333333	0	1	0.333333333333333	4	CMK_Carboplatin	FALSE	FALSE	FALSE	FALSE
GCHFR	chr15_40861522	EGR1, EGR3, SREBF2	5	4	7	0.590843810070925	0.6	0.420538347718368	0.40154363180679	0.727272727272727	0	0.571428571428571	1.495	1	0.8	9	CMK_Carboplatin	TRUE	TRUE	TRUE	FALSE
GCNT1	NA	NA	1	1	1	0.121951219512195	0.25	0.121951219512195	0.25	0	0	0	1.66	1	1	2	CMK_Carboplatin	FALSE	TRUE	FALSE	FALSE
GCNT2	NA	NA	3	4	4	0.233160621761658	0.148936170212766	0.159860304010534	0.049645390070922	0	0	0.333333333333333	4.835	1	0.75	7	CMK_Carboplatin	FALSE	TRUE	FALSE	FALSE
GDAP1	NA	NA	4	5	4	0.443218376980667	0.333333333333333	0.233009798964574	0.156016385048643	0	0	0.25	0.946666666666667	0.75	0.5	9	CMK_Carboplatin	FALSE	TRUE	FALSE	TRUE
GDF11	chr12_56184143, chr12_56193233, chr12_56200617, chr12_56211641, chr12_56329537, chr12_56367901	CCNT2, HINFP, IRF1, IRF2, IRF3, KLF1, KLF7, MAZ, MZF1, NFATC1, PRDM1, RXRA, SP1, STAT2, YY1, ZNF143	29	26	27	0.590843810070925	0.666666666666667	0.283557142411317	0.364039803107613	0.771929824561403	0	0.472222222222222	4.83166666666667	0.884615384615385	0.71875	55	CMK_Carboplatin	TRUE	TRUE	TRUE	FALSE
GDF6	NA	NA	1	1	1	0.0231023102310231	0.0769230769230769	0.0231023102310231	0.0769230769230769	0	1	1	0.005	1	1	2	CMK_Carboplatin	FALSE	FALSE	FALSE	FALSE
GDPD5	chr11_75151373, chr11_75246615	ELF1, PKNOX1, RXRA	31	33	29	0.688311688311688	0.75	0.144353182033637	0.195701023271921	0.130434782608696	0	0.333333333333333	2.87333333333333	0.838709677419355	0.684210526315789	64	CMK_Carboplatin	TRUE	TRUE	TRUE	FALSE
GEM	NA	NA	1	2	1	0.0561983471074381	0.162790697674419	0.0553100579074605	0.117109634551495	0	0	0	0	1	0.5	3	CMK_Carboplatin	FALSE	FALSE	FALSE	FALSE
GEMIN8	NA	NA	9	9	5	0.267123287671233	0.5	0.0804402425652419	0.200185484557134	0.2	0	0.555555555555556	6.56	1	1	18	CMK_Carboplatin	FALSE	TRUE	FALSE	FALSE
GFM1	NA	NA	1	1	1	0	0.125	0	0.125	0	1	1	5.79333333333333	1	1	2	CMK_Carboplatin	FALSE	TRUE	FALSE	FALSE
GFOD1	chr6_13494003	ESRRA, RARG, STAT3, THRA	9	13	16	0.363636363636364	0.428571428571429	0.205788390900361	0.243752174782957	0.214285714285714	1	0.210526315789474	1.66333333333333	1	0.692307692307692	22	CMK_Carboplatin	TRUE	TRUE	TRUE	FALSE
GFPT1	NA	NA	1	2	2	0.128933628110447	0	0.128933628110447	0	0	0	0	3.85333333333333	1	0.5	3	CMK_Carboplatin	FALSE	TRUE	FALSE	FALSE
GFRA3	NA	NA	0	1	2	0.309090909090909	0.2	0.166113999172939	0.0781609195402299	0	0	0.333333333333333	0.115	NA	0	1	CMK_Carboplatin	FALSE	FALSE	FALSE	FALSE
GFRA4	chr20_3687992	CREB3L1, NR3C1, TAF1, THAP1, YY1	4	1	9	0.345454545454546	0.454545454545455	0.212652471761995	0.263108999254334	0.590909090909091	0	0.222222222222222	0	1	0.25	5	CMK_Carboplatin	TRUE	FALSE	FALSE	FALSE
GFY	chr19_49736820, chr19_49898404, chr19_49937595	GTF3C2, PLAG1, TP63, ZBTB7A, ZBTB7B, ZNF263	31	33	25	0.73262680662441	0.666666666666667	0.325189118564489	0.292625082721046	0.32	0	0.333333333333333	0.246666666666667	0.967741935483871	0.882352941176471	64	CMK_Carboplatin	TRUE	TRUE	TRUE	FALSE
GGACT	NA	NA	4	4	3	0.590843810070925	0.333333333333333	0.172708617417968	0.194026384243776	0	1	0.5	0.96	1	1	8	CMK_Carboplatin	FALSE	TRUE	FALSE	FALSE
GGCX	NA	NA	3	4	3	0.0136986301369863	0.142857142857143	0.0136986301369863	0.142857142857143	0	1	0.75	1.42166666666667	1	0.75	7	CMK_Carboplatin	FALSE	TRUE	FALSE	FALSE
GGT7	NA	NA	3	5	1	0.443218376980667	0.333333333333333	0.287265754146899	0.166666666666667	0	0	0.4	0.7	1	0.6	8	CMK_Carboplatin	FALSE	TRUE	FALSE	FALSE
GHR	chr5_42540669	GTF3C2, IRF1, IRF2, MEIS2, MEIS3, PRDM1	1	4	1	0.4	0.5	0.329175377642388	0.413144547759932	0.769230769230769	0	0	0.015	1	0.25	5	CMK_Carboplatin	TRUE	FALSE	FALSE	FALSE
GHRL	NA	NA	1	2	1	0.311897106109325	0.428571428571429	0.178584032624892	0.294642857142857	0.25	0	0	0.783333333333333	1	0.5	3	CMK_Carboplatin	FALSE	TRUE	FALSE	FALSE
GHSR	NA	NA	2	2	4	0.221052631578947	0.152173913043478	0.110147461558198	0.144031497386121	0	0	0	0	1	1	4	CMK_Carboplatin	FALSE	FALSE	FALSE	FALSE
GIF	chr11_59807806	GLI1, GLI2, SRF	9	8	8	0.467213114754098	0.411764705882353	0.327870689206608	0.249803367674754	0.666666666666667	0	0.153846153846154	0.0266666666666667	0.875	0.7	17	CMK_Carboplatin	TRUE	FALSE	FALSE	FALSE
GIMAP1-GIMAP5	NA	NA	4	4	4	0.286821705426357	0.217391304347826	0.217054263565891	0.183574879227053	0	1	0.75	-1	1	1	8	CMK_Carboplatin	FALSE	FALSE	FALSE	FALSE
GIMAP2	NA	NA	5	8	6	0.363636363636364	0.25	0.0969852661220931	0.128215654077723	0	0	0.333333333333333	0.848333333333333	1	0.625	13	CMK_Carboplatin	FALSE	TRUE	FALSE	FALSE
GIMAP5	chr7_150097452	STAT5A	6	5	7	0.590843810070925	0.5	0.408325130841914	0.416666666666667	0.5	0	0.428571428571429	0.271666666666667	1	0.833333333333333	11	CMK_Carboplatin	TRUE	TRUE	TRUE	FALSE
GIMAP7	NA	NA	7	6	7	0.286821705426357	0.176470588235294	0.160746017393192	0.12203548085901	0	0	0.333333333333333	0.0283333333333333	0.666666666666667	0.444444444444444	13	CMK_Carboplatin	FALSE	FALSE	FALSE	FALSE
GIMAP8	NA	NA	4	4	4	0.0212765957446809	0	0.0212765957446809	0	0	1	0.6	0.0133333333333333	0.75	0.6	8	CMK_Carboplatin	FALSE	FALSE	FALSE	FALSE
GINS3	NA	NA	1	0	2	0.04	0.166666666666667	0.04	0.166666666666667	0	0	0	3.255	NA	0	1	CMK_Carboplatin	FALSE	TRUE	FALSE	FALSE
GIPC1	NA	NA	1	0	0	0.0544217687074829	0.04	0.0544217687074829	0.04	0	1	1	5.58666666666667	NA	0	1	CMK_Carboplatin	FALSE	TRUE	FALSE	FALSE
GJA1	chr6_122159966	DMC1, ESRRA, NFATC2, NFATC3, NFATC4, NR4A2	1	1	0	0.442424242424242	0.333333333333333	0.442424242424242	0.333333333333333	1	1	0.5	0.31	0	0	2	CMK_Carboplatin	TRUE	TRUE	TRUE	FALSE
GJA4	NA	NA	1	2	1	0.161716171617162	0.292307692307692	0.161716171617162	0.292307692307692	0	0	0.5	11.1933333333333	1	0.5	3	CMK_Carboplatin	FALSE	TRUE	FALSE	FALSE
GJA8	NA	NA	1	1	1	0.319148936170213	0.428571428571429	0.319148936170213	0.428571428571429	1	0	0	0	1	1	2	CMK_Carboplatin	FALSE	FALSE	FALSE	FALSE
GJB2	NA	NA	1	1	0	0.235023041474654	0.157894736842105	0.235023041474654	0.157894736842105	0	1	1	0.418333333333333	1	1	2	CMK_Carboplatin	FALSE	TRUE	FALSE	FALSE
GJD2	NA	NA	1	1	1	0.16734693877551	0	0.16734693877551	0	0	0	0	0	1	1	2	CMK_Carboplatin	FALSE	FALSE	FALSE	FALSE
GLIPR1	NA	NA	3	2	2	0.128933628110447	0	0.128933628110447	0	0	1	1	0.476666666666667	1	0.666666666666667	5	CMK_Carboplatin	FALSE	TRUE	FALSE	FALSE
GLMN	NA	NA	2	3	1	0.0561983471074381	0.2	0.0387973717519172	0.168421052631579	0	0	0	0.84	1	0.666666666666667	5	CMK_Carboplatin	FALSE	TRUE	FALSE	FALSE
GLO1	NA	NA	2	3	6	0.132075471698113	0.191489361702128	0.0826106187662791	0.0478723404255319	0	0	0	22.9383333333333	0.5	0.25	5	CMK_Carboplatin	FALSE	TRUE	FALSE	TRUE
GLRX	NA	NA	2	2	2	0.0803030303030303	0.2	0.0475479648556572	0.189285714285714	0	1	1	2.54166666666667	1	1	4	CMK_Carboplatin	FALSE	TRUE	FALSE	FALSE
GLUL	chr1_182213632	ATF4, BACH1, JDP2, NFE2, SMARCC1	9	8	10	0.423076923076923	0.473684210526316	0.284888337468983	0.393201754385965	0.8	0	0.454545454545455	256.693333333333	1	0.888888888888889	17	CMK_Carboplatin	TRUE	TRUE	TRUE	FALSE
GMDS-AS1	chr6_2246149	ATF5	2	0	1	0.586206896551724	0.6	0.175604450281939	0.301805555555556	0.111111111111111	1	0.666666666666667	0.696666666666667	NA	0	2	CMK_Carboplatin	TRUE	TRUE	TRUE	FALSE
GMFG	NA	NA	1	2	1	0.213675213675214	0.2	0.213675213675214	0.2	0	1	0.5	43.61	1	0.5	3	CMK_Carboplatin	FALSE	TRUE	FALSE	FALSE
GNAI1	NA	NA	0	1	0	0.0140056022408964	0.115789473684211	0.0140056022408964	0.115789473684211	0	1	1	0.568333333333333	NA	0	1	CMK_Carboplatin	FALSE	TRUE	FALSE	FALSE
GNAL	NA	NA	2	2	1	0.144329896907216	0.125	0.139825837114668	0.122348484848485	0	0	0	0.0466666666666667	1	1	4	CMK_Carboplatin	FALSE	FALSE	FALSE	FALSE
GNAT2	chr1_110162548	ESRRA, RARA, RARG, SMAD3	5	5	5	0.73262680662441	0.666666666666667	0.636129099555616	0.597585513078471	0.857142857142857	1	0.714285714285714	0.221666666666667	1	1	10	CMK_Carboplatin	TRUE	TRUE	TRUE	FALSE
GNB3	NA	NA	7	7	9	0.213114754098361	0.333333333333333	0.0959114369211001	0.195134575569358	0	0	0.8	0.293333333333333	1	1	14	CMK_Carboplatin	FALSE	TRUE	FALSE	FALSE
GNB4	chr3_179166327	FOXJ2, FOXJ3	7	8	8	0.510204081632653	0.6	0.352830902902094	0.420313492319162	0.476190476190476	0	0.333333333333333	2.325	1	0.875	15	CMK_Carboplatin	TRUE	TRUE	TRUE	FALSE
GNG10	NA	NA	1	1	1	0.00845070422535212	0.161290322580645	0.00845070422535212	0.161290322580645	0	1	1	0.586666666666667	1	1	2	CMK_Carboplatin	FALSE	TRUE	FALSE	FALSE
GNG4	NA	NA	1	1	3	0.0811881188118812	0.2	0.0584789738693932	0.184905660377359	0	0	0.333333333333333	0.0683333333333333	1	1	2	CMK_Carboplatin	FALSE	FALSE	FALSE	FALSE
GNPTAB	NA	NA	1	1	1	0.314285714285714	0.428571428571429	0.182281284606866	0.301587301587302	0.333333333333333	0	0.5	27.06	1	1	2	CMK_Carboplatin	FALSE	TRUE	FALSE	FALSE
GNRHR	NA	NA	0	1	0	0.0680412371134021	0.189189189189189	0.0680412371134021	0.189189189189189	0	0	0	0	NA	0	1	CMK_Carboplatin	FALSE	FALSE	FALSE	FALSE
GNS	chr12_64798339	THAP1	10	9	14	0.590843810070925	0.5	0.272344555041242	0.203948420547611	0.230769230769231	0	0.266666666666667	2.505	1	0.9	19	CMK_Carboplatin	TRUE	TRUE	TRUE	FALSE
GOLGA1	NA	NA	1	1	1	0.128933628110447	0	0.128933628110447	0	0	1	1	1.96	1	1	2	CMK_Carboplatin	FALSE	TRUE	FALSE	FALSE
GOLGA5	NA	NA	1	3	2	0.213114754098361	0.333333333333333	0.117201193752593	0.214880952380952	0	1	0.75	2.72	1	0.333333333333333	4	CMK_Carboplatin	FALSE	TRUE	FALSE	FALSE
GOLGA7B	NA	NA	1	0	0	0.128933628110447	0	0.128933628110447	0	0	1	1	0.106666666666667	NA	0	1	CMK_Carboplatin	FALSE	FALSE	FALSE	FALSE
GOLT1A	chr1_204116239, chr1_204148649, chr1_204157243, chr1_204266837, chr1_204291443, chr1_204338187, chr1_204351347, chr1_204353486, chr1_204355941, chr1_204374063	BCL3, CEBPB, CEBPD, EGR1, ETS1, FEV, GATA2, GFI1B, IRF1, IRF2, IRF7, JUN, LMO2, MEF2C, NHLH1, POU6F1, PPARD, RXRA, SETDB1, SIN3A, SPI1, TCF12, TCF3, TCF4, TFAP4, TFCP2, ZEB1, ZNF143, ZNF263, ZNF410, ZNF524	91	104	113	0.73262680662441	0.75	0.25166658497948	0.295830208052679	0.401098901098901	0	0.317567567567568	0	0.945054945054945	0.788990825688073	195	CMK_Carboplatin	TRUE	FALSE	FALSE	FALSE
GOPC	NA	NA	1	1	1	0.0490196078431372	0.176470588235294	0.0490196078431372	0.176470588235294	0	1	1	0.448333333333333	1	1	2	CMK_Carboplatin	FALSE	TRUE	FALSE	FALSE
GORAB	chr1_170038040	FOXP1	1	2	1	0.37719298245614	0.454545454545455	0.203955537090231	0.321343873517787	0.2	0	0.333333333333333	1.655	1	0.5	3	CMK_Carboplatin	TRUE	TRUE	TRUE	FALSE
GORASP2	NA	NA	1	1	2	0.0022140221402214	0.0952380952380952	0.0022140221402214	0.0952380952380952	0	0	0	105.243333333333	1	1	2	CMK_Carboplatin	FALSE	TRUE	FALSE	FALSE
GP1BB	NA	NA	1	0	2	0.4	0.333333333333333	0.262992125984252	0.166666666666667	0	0	0.5	1.65166666666667	NA	0	1	CMK_Carboplatin	FALSE	TRUE	FALSE	FALSE
GP5	NA	NA	2	1	1	0.0720188902007084	0.142857142857143	0.0646718654825198	0.0945054945054945	0	1	0.5	0.591666666666667	1	0.5	3	CMK_Carboplatin	FALSE	TRUE	FALSE	FALSE
GPA33	NA	NA	8	10	9	0.128933628110447	0.102040816326531	0.0823293757613282	0.046343537414966	0	1	0.384615384615385	0.121666666666667	1	0.8	18	CMK_Carboplatin	FALSE	FALSE	FALSE	FALSE
GPAM	NA	NA	1	1	0	0.0234505862646566	0.142857142857143	0.0234505862646566	0.142857142857143	0	1	1	0.356666666666667	1	1	2	CMK_Carboplatin	FALSE	TRUE	FALSE	FALSE
GPATCH2L	NA	NA	4	3	2	0.404825737265416	0.272727272727273	0.154349471834391	0.163755425608874	0.25	0	0.2	7.90166666666667	0.666666666666667	0.4	7	CMK_Carboplatin	FALSE	TRUE	FALSE	TRUE
GPATCH3	NA	NA	1	1	2	0.0441176470588235	0	0.0441176470588235	0	0	1	1	1.115	1	1	2	CMK_Carboplatin	FALSE	TRUE	FALSE	FALSE
GPBP1	NA	NA	1	1	1	0.336734693877551	0.176470588235294	0.336734693877551	0.176470588235294	0	1	1	9.84	1	1	2	CMK_Carboplatin	FALSE	TRUE	FALSE	FALSE
GPC5	NA	NA	9	5	10	0.443218376980667	0.333333333333333	0.21022029934017	0.274856229053829	0	0	0.142857142857143	0.296666666666667	1	0.555555555555556	14	CMK_Carboplatin	FALSE	TRUE	FALSE	FALSE
GPCPD1	chr20_5613077	HOXC9	10	16	7	0.590843810070925	0.6	0.244907029674634	0.31800548905318	0.27027027027027	0	0.352941176470588	2.04333333333333	0.9	0.529411764705882	26	CMK_Carboplatin	TRUE	TRUE	TRUE	FALSE
GPI	NA	NA	1	1	1	0.213114754098361	0.333333333333333	0.213114754098361	0.333333333333333	0	1	1	111.225	1	1	2	CMK_Carboplatin	FALSE	TRUE	FALSE	FALSE
GPKOW	NA	NA	4	5	3	0.225806451612903	0	0.225806451612903	0	0	0	0.4	3.51666666666667	1	0.8	9	CMK_Carboplatin	FALSE	TRUE	FALSE	FALSE
GPM6A	NA	NA	1	1	1	0.104587155963303	0.135802469135802	0.104587155963303	0.135802469135802	0	0	0	0.01	1	1	2	CMK_Carboplatin	FALSE	FALSE	FALSE	FALSE
GPM6B	NA	NA	1	1	1	0.176795580110497	0.291666666666667	0.176795580110497	0.291666666666667	0	1	1	0.166666666666667	1	1	2	CMK_Carboplatin	FALSE	FALSE	FALSE	FALSE
GPR160	chr3_169539812	GFI1, GFI1B	1	0	0	0.510204081632653	0.538461538461538	0.510204081632653	0.538461538461538	1	0	0	4.41	NA	0	1	CMK_Carboplatin	TRUE	TRUE	TRUE	FALSE
GPR161	chr1_168148092	ZNF232	8	6	5	0.510204081632653	0.6	0.253864819016502	0.32793696684723	0.217391304347826	0	0.5	1.28833333333333	1	0.75	14	CMK_Carboplatin	TRUE	TRUE	TRUE	FALSE
GPR162	NA	NA	17	13	15	0.443218376980667	0.333333333333333	0.166166459161493	0.137562030907659	0	0	0.391304347826087	0.67	0.923076923076923	0.666666666666667	30	CMK_Carboplatin	FALSE	TRUE	FALSE	FALSE
GPR176	NA	NA	2	6	3	0.1875	0.142857142857143	0.0647201001597332	0.101448653345838	0	0	0.222222222222222	0.02	0.5	0.142857142857143	8	CMK_Carboplatin	FALSE	FALSE	FALSE	FALSE
GPR183	NA	NA	3	4	3	0.121621621621622	0.137931034482759	0.0655951584387098	0.111618037135279	0	0	0.2	0.25	1	0.75	7	CMK_Carboplatin	FALSE	TRUE	FALSE	FALSE
GPR19	NA	NA	1	1	2	0.263157894736842	0.142857142857143	0.263157894736842	0.142857142857143	0	0	0.5	0.0516666666666667	1	1	2	CMK_Carboplatin	FALSE	FALSE	FALSE	FALSE
GPR35	NA	NA	1	1	1	0.225806451612903	0.333333333333333	0.225806451612903	0.333333333333333	0	1	1	0.075	1	1	2	CMK_Carboplatin	FALSE	FALSE	FALSE	FALSE
GPR37	chr7_123788025	GATA1, GATA3	3	3	1	0.4	0.5	0.226073500967118	0.284444444444444	0.4	0	0	0.0366666666666667	0.666666666666667	0.5	6	CMK_Carboplatin	TRUE	FALSE	FALSE	FALSE
GPR37L1	chr1_201924749	PRDM4	7	7	7	0.441860465116279	0.277777777777778	0.165131160692478	0.178332024230947	0.142857142857143	0	0.555555555555556	0.06	0.857142857142857	0.75	14	CMK_Carboplatin	TRUE	FALSE	FALSE	FALSE
GPR63	chr6_96969917	NR2C2, TEAD2	1	1	2	0.585185185185185	0.4	0.301505901505902	0.33167701863354	0.285714285714286	0	0.5	1.29166666666667	1	1	2	CMK_Carboplatin	TRUE	TRUE	TRUE	FALSE
GPR75-ASB3	chr2_54097112	POU2F1	4	2	2	0.443218376980667	0.333333333333333	0.203212551543432	0.179061200237671	0.0909090909090909	0	0	1.07	1	0.5	6	CMK_Carboplatin	TRUE	TRUE	TRUE	FALSE
GPR83	NA	NA	3	1	3	0.225806451612903	0.333333333333333	0.0814360767125807	0.210070462275565	0	0	0	0.0916666666666667	1	0.333333333333333	4	CMK_Carboplatin	FALSE	FALSE	FALSE	FALSE
GPR84	NA	NA	7	8	5	0.225806451612903	0.333333333333333	0.107201904692944	0.15831964969896	0	0	0.1	0.00166666666666667	0.857142857142857	0.666666666666667	15	CMK_Carboplatin	FALSE	FALSE	FALSE	FALSE
GPRC5A	chr12_12942956	FOXP1, MEIS1	1	1	0	0.395348837209302	0.5	0.395348837209302	0.5	1	1	1	0.00833333333333333	1	1	2	CMK_Carboplatin	TRUE	FALSE	FALSE	FALSE
GPRC5D	NA	NA	0	1	1	0.0775862068965517	0.170731707317073	0.0775862068965517	0.170731707317073	0	0	0.5	0	NA	0	1	CMK_Carboplatin	FALSE	FALSE	FALSE	FALSE
GRAMD1C	NA	NA	19	24	14	0.269662921348315	0.285714285714286	0.116180908315431	0.134169752355705	0	0	0.1	0.0183333333333333	0.947368421052632	0.72	43	CMK_Carboplatin	FALSE	FALSE	FALSE	FALSE
GRAMD2B	NA	NA	4	11	4	0.213114754098361	0.333333333333333	0.133968757549741	0.197077443870705	0	0	0.384615384615385	-1	1	0.363636363636364	15	CMK_Carboplatin	FALSE	FALSE	FALSE	FALSE
GRASP	chr12_52394402	ZNF263	5	2	3	0.4	0.5	0.211321186756149	0.308167289331673	0.25	0	0.285714285714286	0.0283333333333333	0.5	0.166666666666667	7	CMK_Carboplatin	TRUE	FALSE	FALSE	FALSE
GRB10	NA	NA	1	1	1	0.4	0.5	0.4	0.5	1	0	0	8.77666666666667	1	1	2	CMK_Carboplatin	FALSE	TRUE	FALSE	FALSE
GRB7	NA	NA	2	3	3	0.132075471698113	0.0410958904109589	0.101825056912451	0.0205479452054795	0	0	0.25	0.085	1	0.666666666666667	5	CMK_Carboplatin	FALSE	FALSE	FALSE	FALSE
GREM2	NA	NA	1	1	1	0.128933628110447	0	0.128933628110447	0	0	0	0	0	1	1	2	CMK_Carboplatin	FALSE	FALSE	FALSE	FALSE
GRHL1	NA	NA	1	1	2	0.0239234449760766	0.0588235294117647	0.0239234449760766	0.0588235294117647	0	0	0.5	0.216666666666667	1	1	2	CMK_Carboplatin	FALSE	TRUE	FALSE	FALSE
GRHL2	NA	NA	1	1	1	0.128933628110447	0	0.128933628110447	0	0	1	1	0	1	1	2	CMK_Carboplatin	FALSE	FALSE	FALSE	FALSE
GRHL3	NA	NA	1	1	1	0.0252707581227436	0.0888888888888889	0.0252707581227436	0.0888888888888889	0	0	0	0	1	1	2	CMK_Carboplatin	FALSE	FALSE	FALSE	FALSE
GRIA2	NA	NA	1	1	0	0.060931899641577	0.166666666666667	0.060931899641577	0.166666666666667	0	1	1	0	1	1	2	CMK_Carboplatin	FALSE	FALSE	FALSE	FALSE
GRIK4	chr11_120507185, chr11_120585311	BCL3, NR4A2, REST, TAL1, TGIF1	21	25	18	0.590843810070925	0.5	0.162692327240011	0.203945428882678	0.225806451612903	0	0.264705882352941	0.193333333333333	0.857142857142857	0.642857142857143	46	CMK_Carboplatin	TRUE	FALSE	FALSE	FALSE
GRIN2C	NA	NA	5	6	11	0.314285714285714	0.428571428571429	0.121814205185011	0.238801145866363	0.0555555555555556	1	0.384615384615385	0.108333333333333	1	0.833333333333333	11	CMK_Carboplatin	FALSE	FALSE	FALSE	FALSE
GRK1	chr13_114427500	TCF12, TFAP4	1	2	3	0.676592326097207	0.6	0.676592326097207	0.6	1	0	0.333333333333333	0	1	0.5	3	CMK_Carboplatin	TRUE	FALSE	FALSE	FALSE
GRK4	NA	NA	1	0	1	0.0769230769230769	0.2	0.0439081615552204	0.163380281690141	0	0	0	0.831666666666667	NA	0	1	CMK_Carboplatin	FALSE	TRUE	FALSE	FALSE
GRK7	chr3_141487073	ZKSCAN3	0	1	3	0.666666666666667	0.555555555555556	0.351966873706004	0.363984674329502	0.5	0	0.25	0.0183333333333333	NA	0	1	CMK_Carboplatin	TRUE	FALSE	FALSE	FALSE
GRPEL1	NA	NA	3	3	3	0.0372670807453416	0.142857142857143	0.0372670807453416	0.142857142857143	0	1	1	0.941666666666667	1	1	6	CMK_Carboplatin	FALSE	TRUE	FALSE	FALSE
GRPR	NA	NA	0	1	1	0	0.125	0	0.125	0	1	1	0.0633333333333333	NA	0	1	CMK_Carboplatin	FALSE	FALSE	FALSE	FALSE
GRXCR2	chr5_145224442, chr5_145239283, chr5_145283437	HMGA1, HOXA9, IKZF2, MEIS1, MEIS2, MEIS3, MYB, MYBL1, MYBL2, NFATC1, NFATC2, NFATC3, NR1H2, NR2C2, NR2F1, NR2F6, PKNOX1, POU2F1, POU2F2, RARA, REL, RELA, RFX1, RFX3, RXRA, RXRB, STAT3, TCF7L2, TGIF1, TGIF2, ZNF282	27	34	18	0.460674157303371	0.555555555555556	0.292939937334484	0.287154753735074	0.411347517730496	0	0.142857142857143	0	0.814814814814815	0.564102564102564	61	CMK_Carboplatin	TRUE	FALSE	FALSE	FALSE
GS1-122H1.1	NA	NA	12	14	14	0.128933628110447	0.183098591549296	0.0851145151437509	0.0741710809932973	0	1	0.352941176470588	0	1	0.857142857142857	26	CMK_Carboplatin	FALSE	FALSE	FALSE	FALSE
GSDMD	NA	NA	1	0	0	0.0997304582210242	0.176470588235294	0.0997304582210242	0.176470588235294	0	0	0	1.36833333333333	NA	0	1	CMK_Carboplatin	FALSE	TRUE	FALSE	FALSE
GSN	chr9_124036245, chr9_124041526, chr9_124045184, chr9_124048461	CREB1, FOXC1, MAX, ZBTB33	25	24	29	0.590843810070925	0.6	0.197061807444361	0.252704001739063	0.3	0	0.25	2.20166666666667	0.791666666666667	0.633333333333333	49	CMK_Carboplatin	TRUE	TRUE	TRUE	FALSE
GSPT1	NA	NA	2	2	1	0.162079510703364	0.2	0.113144351849562	0.189115646258503	0	1	1	41.81	1	1	4	CMK_Carboplatin	FALSE	TRUE	FALSE	FALSE
GSTA4	NA	NA	1	1	1	0.225806451612903	0.333333333333333	0.225806451612903	0.333333333333333	0	0	0.5	0.163333333333333	1	1	2	CMK_Carboplatin	FALSE	FALSE	FALSE	FALSE
GSTP1	NA	NA	2	5	3	0.309090909090909	0.2	0.16391662287616	0.158974358974359	0	0	0.666666666666667	161.361666666667	0.5	0.166666666666667	7	CMK_Carboplatin	FALSE	TRUE	FALSE	TRUE
GTDC1	NA	NA	3	6	2	0.293478260869565	0.125	0.263644197442485	0.11532187907786	0	0	0.166666666666667	1.89	1	0.5	9	CMK_Carboplatin	FALSE	TRUE	FALSE	FALSE
GTF2A2	NA	NA	27	34	15	0.158333333333333	0.255813953488372	0.0682826377710035	0.123375060687781	0	0	0.228571428571429	22.9883333333333	1	0.794117647058823	61	CMK_Carboplatin	FALSE	TRUE	FALSE	FALSE
GTF3A	NA	NA	1	2	1	0.0882352941176471	0.142857142857143	0.0882352941176471	0.142857142857143	0	1	0.5	24.6116666666667	1	0.5	3	CMK_Carboplatin	FALSE	TRUE	FALSE	FALSE
GTF3C2	chr2_27591109	FOXO1, FOXO3, FOXO4, SPIB, TEAD1, ZNF75A	4	3	4	0.676592326097207	0.5	0.676592326097207	0.5	1	0	0.8	37.3066666666667	1	0.75	7	CMK_Carboplatin	TRUE	TRUE	TRUE	FALSE
GTF3C6	NA	NA	2	3	1	0.262599469496021	0.2	0.237857111797191	0.135714285714286	0	0	0.666666666666667	6.195	1	0.666666666666667	5	CMK_Carboplatin	FALSE	TRUE	FALSE	FALSE
GTPBP4	NA	NA	1	1	1	0.225806451612903	0.333333333333333	0.225806451612903	0.333333333333333	0	1	1	18.99	1	1	2	CMK_Carboplatin	FALSE	TRUE	FALSE	FALSE
GTSCR1	NA	NA	1	1	3	0.443218376980667	0.333333333333333	0.264403525921348	0.167619047619048	0	0	0.333333333333333	0	1	1	2	CMK_Carboplatin	FALSE	FALSE	FALSE	FALSE
GXYLT1	NA	NA	5	3	4	0.441860465116279	0.538461538461538	0.144643933710811	0.157187257187257	0.2	0	0.285714285714286	0.55	0.666666666666667	0.333333333333333	8	CMK_Carboplatin	FALSE	TRUE	FALSE	TRUE
GYG1	chr3_148720345	MYB, MYBL1, TAL1	2	3	1	0.41501976284585	0.333333333333333	0.337139511052555	0.303030303030303	1	0	0.333333333333333	4.63	1	0.666666666666667	5	CMK_Carboplatin	TRUE	TRUE	TRUE	FALSE
GZMK	NA	NA	0	2	0	0.128933628110447	0	0.128933628110447	0	0	0	0	0	NA	0	2	CMK_Carboplatin	FALSE	FALSE	FALSE	FALSE
H1FOO	NA	NA	1	1	2	0.363636363636364	0.25	0.359914648670107	0.245535714285714	0	0	0.5	0	1	1	2	CMK_Carboplatin	FALSE	FALSE	FALSE	FALSE
H2AFV	chr7_44646185	KLF12, KLF16, KLF5, KLF7, MAZ, PATZ1, SP4, SPI1, STAT3	1	1	1	0.287128712871287	0.4	0.287128712871287	0.4	1	1	1	5.115	1	1	2	CMK_Carboplatin	TRUE	TRUE	TRUE	FALSE
H3F3A	NA	NA	4	4	5	0.443218376980667	0.333333333333333	0.161961681215778	0.208333333333333	0	1	0.571428571428571	9.96666666666667	0.75	0.6	8	CMK_Carboplatin	FALSE	TRUE	FALSE	FALSE
HACD2	NA	NA	7	13	3	0.590843810070925	0.5	0.25836694297744	0.172611197860465	0.0303030303030303	0	0.285714285714286	-1	0.857142857142857	0.428571428571429	20	CMK_Carboplatin	FALSE	FALSE	FALSE	FALSE
HACE1	NA	NA	2	1	1	0.0775862068965517	0.2	0.0775862068965517	0.2	0	0	0	0.288333333333333	1	0.5	3	CMK_Carboplatin	FALSE	TRUE	FALSE	FALSE
HADH	NA	NA	0	1	0	0.0070521861777151	0.152542372881356	0.0070521861777151	0.152542372881356	0	1	1	9.34166666666667	NA	0	1	CMK_Carboplatin	FALSE	TRUE	FALSE	FALSE
HAO1	NA	NA	4	7	3	0.460674157303371	0.555555555555556	0.105804421308613	0.200461276994008	0.166666666666667	0	0.333333333333333	0	0.75	0.375	11	CMK_Carboplatin	FALSE	FALSE	FALSE	FALSE
HAP1	NA	NA	2	1	2	0.309090909090909	0.2	0.309090909090909	0.2	0	1	1	0	1	0.5	3	CMK_Carboplatin	FALSE	FALSE	FALSE	FALSE
HAPLN2	NA	NA	3	1	6	0.213114754098361	0.333333333333333	0.14825036163717	0.185185185185185	0	0	0.5	0.0266666666666667	1	0.333333333333333	4	CMK_Carboplatin	FALSE	FALSE	FALSE	FALSE
HAT1	chr2_172739643, chr2_172913522	FOXA1, FOXC1, NFIA, NFIB, ZBED1, ZNF711	11	12	8	0.590843810070925	0.5	0.251292181869224	0.146010939700698	0.101010101010101	0	0.2	6.705	0.818181818181818	0.642857142857143	23	CMK_Carboplatin	TRUE	TRUE	TRUE	FALSE
HAUS4	NA	NA	1	1	2	0.116279069767442	0	0.116279069767442	0	0	1	1	2.51833333333333	1	1	2	CMK_Carboplatin	FALSE	TRUE	FALSE	FALSE
HAUS5	chr19_36083873, chr19_36114078	CUX1, E2F1, RUNX1, SREBF1, SREBF2, ZBTB33, ZNF410	15	13	19	0.76927198195841	0.714285714285714	0.404094795500737	0.342716144817931	0.558823529411765	0	0.178571428571429	11.3733333333333	0.846153846153846	0.647058823529412	28	CMK_Carboplatin	TRUE	TRUE	TRUE	FALSE
HAX1	chr1_154178724	BCL3, CCNT2, SIN3A	3	2	4	0.314285714285714	0.428571428571429	0.236576528056333	0.321682946682947	0.666666666666667	1	0.666666666666667	24.78	1	0.666666666666667	5	CMK_Carboplatin	TRUE	TRUE	TRUE	FALSE
HBB	chr11_5247329, chr11_5318677, chr11_5335258	FOSB, GFI1, GFI1B, JUNB, SRF, TEAD1, TEAD3, TEAD4	31	48	24	0.590843810070925	0.5	0.193366497195876	0.248224430784744	0.221153846153846	0	0.134615384615385	0.0866666666666667	0.967741935483871	0.612244897959184	79	CMK_Carboplatin	TRUE	FALSE	FALSE	FALSE
HBE1	NA	NA	2	3	2	0.0298598415600243	0.118279569892473	0.0298598415600243	0.118279569892473	0	0	0	41.5183333333333	1	0.666666666666667	5	CMK_Carboplatin	FALSE	TRUE	FALSE	FALSE
HBEGF	NA	NA	1	0	2	0.443218376980667	0.333333333333333	0.443218376980667	0.333333333333333	0	0	0.333333333333333	0.768333333333333	NA	0	1	CMK_Carboplatin	FALSE	TRUE	FALSE	FALSE
HBG1	NA	NA	4	9	5	0.314285714285714	0.428571428571429	0.0994083956811079	0.192427035330261	0.25	0	0.333333333333333	30.9033333333333	1	0.444444444444444	13	CMK_Carboplatin	FALSE	TRUE	FALSE	FALSE
HBG2	NA	NA	3	4	2	0.120805369127517	0.230769230769231	0.0932730659915451	0.208791208791209	0	1	0.4	21.3666666666667	0.666666666666667	0.4	7	CMK_Carboplatin	FALSE	TRUE	FALSE	TRUE
HCAR1	NA	NA	1	1	0	0.107093184979138	0.263157894736842	0.0956447553960572	0.245268343271973	0	1	0.5	0	0	0	2	CMK_Carboplatin	FALSE	FALSE	FALSE	FALSE
HDAC2	chr6_114285371	HDAC2, STAT3	9	7	8	0.510204081632653	0.6	0.212063812205734	0.164801846482579	0.0967741935483871	0	0.222222222222222	29.2016666666667	1	0.777777777777778	16	CMK_Carboplatin	TRUE	TRUE	TRUE	FALSE
HDAC6	NA	NA	1	1	1	0.217391304347826	0.142857142857143	0.217391304347826	0.142857142857143	0	1	1	37.735	1	1	2	CMK_Carboplatin	FALSE	TRUE	FALSE	FALSE
HDAC9	NA	NA	1	1	1	0.309090909090909	0.2	0.309090909090909	0.2	0	1	0.5	0.438333333333333	1	1	2	CMK_Carboplatin	FALSE	TRUE	FALSE	FALSE
HDDC2	chr6_126277880	ITGB2	4	4	4	0.432835820895522	0.333333333333333	0.341574299734522	0.261363636363636	0.625	1	1	7.33	1	1	8	CMK_Carboplatin	TRUE	TRUE	TRUE	FALSE
HDGF	NA	NA	6	8	7	0.309090909090909	0.263157894736842	0.174422062310106	0.220875506072874	0	1	0.5	156.985	1	0.75	14	CMK_Carboplatin	FALSE	TRUE	FALSE	FALSE
HDGFL3	chr15_83874601	FOXJ2, FOXJ3, FUBP1, GRHL1, MYEF2, POU2F1	4	7	3	0.398692810457516	0.285714285714286	0.351113447235649	0.261443213204219	0.833333333333333	0	0.333333333333333	-1	1	0.571428571428571	11	CMK_Carboplatin	TRUE	FALSE	FALSE	FALSE
HDLBP	NA	NA	15	14	11	0.225806451612903	0.230769230769231	0.0836079114825829	0.108603511358516	0	0	0.0588235294117647	211.416666666667	0.928571428571429	0.8125	29	CMK_Carboplatin	FALSE	TRUE	FALSE	FALSE
HEATR1	chr1_236763835, chr1_236841137, chr1_236849952, chr1_236958803	ARID3A, FOXP1, HMBOX1, HOXD13, KLF6, RREB1, SP1, TBP, TCF12	16	27	11	0.73262680662441	0.666666666666667	0.352936991502576	0.314047855604363	0.5	0	0.0909090909090909	12.6983333333333	0.8125	0.433333333333333	43	CMK_Carboplatin	TRUE	TRUE	TRUE	TRUE
HECTD1	NA	NA	1	1	2	0.76927198195841	0.714285714285714	0.76927198195841	0.714285714285714	1	1	1	18.7616666666667	1	1	2	CMK_Carboplatin	FALSE	TRUE	FALSE	FALSE
HECW2	NA	NA	2	2	3	0.0573248407643313	0.127659574468085	0.036926883192083	0.0638297872340425	0	1	0.5	0.246666666666667	1	1	4	CMK_Carboplatin	FALSE	TRUE	FALSE	FALSE
HELB	NA	NA	1	1	1	0.177718832891247	0.225806451612903	0.177718832891247	0.225806451612903	0	1	1	0.341666666666667	1	1	2	CMK_Carboplatin	FALSE	TRUE	FALSE	FALSE
HEMGN	chr9_101018005	ESRRA, RARA, RXRA, RXRB	13	17	8	0.799282454828255	0.714285714285714	0.373758993312871	0.263299883728864	0.117647058823529	1	0.333333333333333	14.9983333333333	0.923076923076923	0.666666666666667	30	CMK_Carboplatin	TRUE	TRUE	TRUE	FALSE
HEPACAM	chr11_124788934	ZNF711	16	14	15	0.590843810070925	0.5	0.161869884195584	0.246079972623414	0.0444444444444444	0	0.19047619047619	0.005	0.928571428571429	0.764705882352941	30	CMK_Carboplatin	TRUE	FALSE	FALSE	FALSE
HEPHL1	chr11_93669413	NR3C1, SOX18, SOX21, SOX4, SOX7	12	13	11	0.283132530120482	0.454545454545455	0.2199680542506	0.368501455893116	0.234375	0	0.0526315789473684	0.025	0.833333333333333	0.666666666666667	25	CMK_Carboplatin	TRUE	FALSE	FALSE	FALSE
HEXB	NA	NA	1	1	1	0.118110236220472	0	0.118110236220472	0	0	0	0	2.27166666666667	1	1	2	CMK_Carboplatin	FALSE	TRUE	FALSE	FALSE
HEXDC	chr17_80291977	PLAG1	1	1	1	0.351351351351351	0.333333333333333	0.351351351351351	0.333333333333333	1	0	0	1.43	1	1	2	CMK_Carboplatin	TRUE	TRUE	TRUE	FALSE
HEXIM2	NA	NA	0	1	0	0.0019723865877712	0.0909090909090909	0.0019723865877712	0.0909090909090909	0	1	1	0.261666666666667	NA	0	1	CMK_Carboplatin	FALSE	TRUE	FALSE	FALSE
HEY2	chr6_125623365	EGR1, GTF3C2, SP1, ZNF148, ZNF263	1	1	1	0.538461538461538	0.6	0.538461538461538	0.6	1	1	1	0.0683333333333333	1	1	2	CMK_Carboplatin	TRUE	FALSE	FALSE	FALSE
HFE	NA	NA	1	1	1	0.0296127562642369	0.105263157894737	0.0296127562642369	0.105263157894737	0	1	1	0.255	1	1	2	CMK_Carboplatin	FALSE	TRUE	FALSE	FALSE
HFE2	chr1_145489273, chr1_145567008	HIC2, IKZF2, MTF1, NFATC1, RBPJ, SPI1	40	45	40	0.627450980392157	0.666666666666667	0.207291964470833	0.255626161227153	0.177083333333333	0	0.387096774193548	0.0483333333333333	0.9	0.73469387755102	85	CMK_Carboplatin	TRUE	FALSE	FALSE	FALSE
HHAT	NA	NA	1	3	1	0.118908382066277	0.226666666666667	0.0600466080947497	0.178550724637681	0	0	0.333333333333333	0.095	1	0.333333333333333	4	CMK_Carboplatin	FALSE	FALSE	FALSE	FALSE
HIF1AN	chr10_101989593	E2F7, E2F8, MZF1	13	15	15	0.619047619047619	0.692307692307692	0.160428826906259	0.248133365603188	0.0563380281690141	1	0.416666666666667	1.85833333333333	0.846153846153846	0.647058823529412	28	CMK_Carboplatin	TRUE	TRUE	TRUE	FALSE
HIGD1C	chr12_51318423	CTCF	0	2	0	0.314285714285714	0.666666666666667	0.209523809523809	0.486111111111111	0.666666666666667	0	0.5	0	NA	0	2	CMK_Carboplatin	TRUE	FALSE	FALSE	FALSE
HIKESHI	NA	NA	5	7	7	0.240829346092504	0.346153846153846	0.240829346092504	0.346153846153846	0	1	0.625	-1	1	0.714285714285714	12	CMK_Carboplatin	FALSE	FALSE	FALSE	FALSE
HILPDA	NA	NA	1	1	2	0.125786163522013	0.037037037037037	0.125786163522013	0.037037037037037	0	0	0.5	0.773333333333333	1	1	2	CMK_Carboplatin	FALSE	TRUE	FALSE	FALSE
HINFP	chr11_118868750, chr11_119005900	NR2F6, ZBTB33, ZNF263	16	20	23	0.510204081632653	0.6	0.243819905112657	0.282370163796496	0.363636363636364	1	0.357142857142857	7.805	1	0.8	36	CMK_Carboplatin	TRUE	TRUE	TRUE	FALSE
HINT3	NA	NA	6	8	3	0.302521008403361	0.333333333333333	0.247083089559795	0.201623934834289	0	1	0.5	0.148333333333333	0.833333333333333	0.555555555555556	14	CMK_Carboplatin	FALSE	FALSE	FALSE	FALSE
HIRIP3	NA	NA	1	1	2	0.14975845410628	0.0625	0.14975845410628	0.0625	0	0	0.5	5.49666666666667	1	1	2	CMK_Carboplatin	FALSE	TRUE	FALSE	FALSE
HIST1H1A	NA	NA	3	2	1	0.128933628110447	0.169230769230769	0.0823239569123665	0.0846153846153846	0	1	0.666666666666667	0.0383333333333333	1	0.666666666666667	5	CMK_Carboplatin	FALSE	FALSE	FALSE	FALSE
HIST1H1B	NA	NA	2	2	0	0.0296127562642369	0.105263157894737	0.023980690058724	0.0526315789473684	0	1	1	95.9516666666667	1	1	4	CMK_Carboplatin	FALSE	TRUE	FALSE	FALSE
HIST1H1C	NA	NA	3	3	1	0.018348623853211	0.157894736842105	0.018348623853211	0.157894736842105	0	1	1	85.9216666666667	1	1	6	CMK_Carboplatin	FALSE	TRUE	FALSE	FALSE
HIST1H1D	NA	NA	2	3	1	0.128933628110447	0.1	0.0736411259818292	0.05	0	0	0.333333333333333	6.77	1	0.666666666666667	5	CMK_Carboplatin	FALSE	TRUE	FALSE	FALSE
HIST1H2AA	NA	NA	7	5	8	0.443218376980667	0.333333333333333	0.231392829539284	0.246376811594203	0	1	0.5	0.08	1	0.714285714285714	12	CMK_Carboplatin	FALSE	FALSE	FALSE	FALSE
HIST1H2AH	NA	NA	2	3	1	0.0136986301369863	0.142857142857143	0.0136986301369863	0.142857142857143	0	0	0.333333333333333	22.1733333333333	1	0.666666666666667	5	CMK_Carboplatin	FALSE	TRUE	FALSE	FALSE
HIST1H2AI	NA	NA	2	3	2	0.125	0.222222222222222	0.113851351351351	0.111111111111111	0	0	0.666666666666667	16.1433333333333	1	0.666666666666667	5	CMK_Carboplatin	FALSE	TRUE	FALSE	FALSE
HIST1H2AK	NA	NA	7	11	2	0.347517730496454	0.230769230769231	0.104345050745416	0.177754643017801	0	1	0.909090909090909	50.215	1	0.636363636363636	18	CMK_Carboplatin	FALSE	TRUE	FALSE	FALSE
HIST1H4B	NA	NA	4	4	2	0.0776699029126214	0.157894736842105	0.0432384742745653	0.133164235890932	0	0	0.5	0.55	1	1	8	CMK_Carboplatin	FALSE	TRUE	FALSE	FALSE
HIST1H4C	NA	NA	7	11	6	0.178217821782178	0.230769230769231	0.124868652092291	0.172207344476252	0	0	0.230769230769231	1.11333333333333	1	0.636363636363636	18	CMK_Carboplatin	FALSE	TRUE	FALSE	FALSE
HIST1H4D	NA	NA	2	2	2	0.347517730496454	0.230769230769231	0.343513935124877	0.227863247863248	0	0	0	9.00333333333333	1	1	4	CMK_Carboplatin	FALSE	TRUE	FALSE	FALSE
HIST1H4G	NA	NA	2	2	1	0.04	0.0909090909090909	0.04	0.0909090909090909	0	1	1	0	1	1	4	CMK_Carboplatin	FALSE	FALSE	FALSE	FALSE
HIST1H4I	NA	NA	9	11	4	0.347517730496454	0.230769230769231	0.191525362710156	0.226495726495726	0	1	1	1.41666666666667	1	0.818181818181818	20	CMK_Carboplatin	FALSE	TRUE	FALSE	FALSE
HIST2H2AC	NA	NA	1	2	0	0.04	0.166666666666667	0.04	0.166666666666667	0	0	0	68.4983333333333	1	0.5	3	CMK_Carboplatin	FALSE	TRUE	FALSE	FALSE
HKDC1	NA	NA	4	4	6	0.488372093023256	0.243243243243243	0.199443079966015	0.121811225920815	0	0	0.142857142857143	0	1	1	8	CMK_Carboplatin	FALSE	FALSE	FALSE	FALSE
HLTF	NA	NA	1	1	0	0.118110236220472	0	0.118110236220472	0	0	1	1	8.725	1	1	2	CMK_Carboplatin	FALSE	TRUE	FALSE	FALSE
HLX	NA	NA	3	4	1	0.122641509433962	0	0.122641509433962	0	0	1	0.75	1.47166666666667	1	0.75	7	CMK_Carboplatin	FALSE	TRUE	FALSE	FALSE
HMGN1	NA	NA	1	2	2	0.0384215991692627	0.125	0.0384215991692627	0.125	0	1	0.666666666666667	77.535	1	0.5	3	CMK_Carboplatin	FALSE	TRUE	FALSE	FALSE
HMGN4	NA	NA	3	5	2	0.309090909090909	0.2	0.188253319713994	0.1	0	1	0.8	2.09166666666667	1	0.6	8	CMK_Carboplatin	FALSE	TRUE	FALSE	FALSE
HNF4A	NA	NA	2	0	4	0.309090909090909	0.2	0.194370753801359	0.148333333333333	0	1	0.8	0	NA	0	2	CMK_Carboplatin	FALSE	FALSE	FALSE	FALSE
HNMT	NA	NA	2	2	3	0.0807899461400359	0.236842105263158	0.0465773532864013	0.172637920101458	0	0	0	0.17	1	1	4	CMK_Carboplatin	FALSE	FALSE	FALSE	FALSE
HNRNPC	chr14_21695055	FOXJ3	27	36	30	0.4	0.5	0.119471890221286	0.179377120977269	0.119047619047619	0	0.163265306122449	314.6	0.925925925925926	0.657894736842105	63	CMK_Carboplatin	TRUE	TRUE	TRUE	FALSE
HNRNPD	NA	NA	1	1	0	0.0769230769230769	0.2	0.0769230769230769	0.2	0	1	1	52.5033333333333	1	1	2	CMK_Carboplatin	FALSE	TRUE	FALSE	FALSE
HNRNPM	chr19_8429066	ARNTL, ATF3, BHLHE40, MITF, NFE2, SREBF1, TFE3, TFEB, USF2	1	1	2	0.495495495495496	0.4	0.495495495495496	0.4	1	1	1	13.99	1	1	2	CMK_Carboplatin	TRUE	TRUE	TRUE	FALSE
HNRNPUL1	NA	NA	1	2	1	0.065651760228354	0.0422535211267606	0.065651760228354	0.0422535211267606	0	1	1	353.158333333333	1	0.5	3	CMK_Carboplatin	FALSE	TRUE	FALSE	FALSE
HOGA1	NA	NA	1	0	1	0.0902777777777777	0.153846153846154	0.0902777777777777	0.153846153846154	0	0	0.5	0.0333333333333333	NA	0	1	CMK_Carboplatin	FALSE	FALSE	FALSE	FALSE
HOOK2	chr19_12878951, chr19_12949160	E2F1, E2F4, E2F6, E2F7, MZF1	4	4	5	0.434343434343434	0.333333333333333	0.302692471755505	0.228571428571429	0.473684210526316	0	0.8	0.596666666666667	1	1	8	CMK_Carboplatin	TRUE	TRUE	TRUE	FALSE
HOXA1	NA	NA	1	0	1	0.128933628110447	0	0.128933628110447	0	0	0	0	2.50166666666667	NA	0	1	CMK_Carboplatin	FALSE	TRUE	FALSE	FALSE
HOXB3	chr17_46343431	POU2F1, TBX19	1	1	1	0.647058823529412	0.714285714285714	0.647058823529412	0.714285714285714	1	0	0	6.62833333333333	1	1	2	CMK_Carboplatin	TRUE	TRUE	TRUE	FALSE
HOXB8	chr17_46373182	SOX18, SOX21	4	3	5	0.789473684210526	0.833333333333333	0.745592795548193	0.791666666666667	0.928571428571429	0	0.6	0.89	1	0.75	7	CMK_Carboplatin	TRUE	TRUE	TRUE	FALSE
HOXC4	chr12_54582775	EGR1, KLF1, RUNX3, SREBF1, ZBTB7B, ZNF219, ZNF740	5	6	9	0.268722466960352	0.363636363636364	0.216179684516318	0.296076861294253	0.666666666666667	0	0.333333333333333	0.131666666666667	0.8	0.571428571428571	11	CMK_Carboplatin	TRUE	FALSE	FALSE	FALSE
HOXC8	NA	NA	4	4	12	0.170886075949367	0.230769230769231	0.13795751134436	0.188326585695007	0	0	0.357142857142857	0.133333333333333	0.75	0.6	8	CMK_Carboplatin	FALSE	FALSE	FALSE	FALSE
HOXC9	NA	NA	4	3	4	0.102702702702703	0.125	0.102702702702703	0.125	0	0	0.166666666666667	0.471666666666667	1	0.75	7	CMK_Carboplatin	FALSE	TRUE	FALSE	FALSE
HOXD10	chr2_177534298	MTF1, RREB1, RUNX3	2	2	2	0.647058823529412	0.714285714285714	0.519565281943166	0.596428571428571	0.8	0	0	0.0216666666666667	1	1	4	CMK_Carboplatin	TRUE	FALSE	FALSE	FALSE
HOXD13	NA	NA	2	1	4	0.363636363636364	0.25	0.337225333907798	0.225	0	0	0.5	4.27166666666667	1	0.5	3	CMK_Carboplatin	FALSE	TRUE	FALSE	FALSE
HPCAL4	chr1_40145850	CTCF	3	3	10	0.443218376980667	0.333333333333333	0.142974842451866	0.15190215099687	0.1	0	0.0833333333333333	0.00666666666666667	0.666666666666667	0.5	6	CMK_Carboplatin	TRUE	FALSE	FALSE	FALSE
HPDL	NA	NA	5	6	5	0.0265060240963855	0.15	0.0166265060240964	0.0455645161290323	0	0	0.571428571428571	4.58333333333333	1	0.833333333333333	11	CMK_Carboplatin	FALSE	TRUE	FALSE	FALSE
HPGD	NA	NA	1	1	2	0.225806451612903	0.333333333333333	0.16150289631716	0.274509803921569	0	0	0	2.36666666666667	1	1	2	CMK_Carboplatin	FALSE	TRUE	FALSE	FALSE
HPGDS	NA	NA	1	1	1	0.128933628110447	0	0.128933628110447	0	0	1	1	10	1	1	2	CMK_Carboplatin	FALSE	TRUE	FALSE	FALSE
HPRT1	NA	NA	0	1	0	0.139240506329114	0.246376811594203	0.139240506329114	0.246376811594203	0	1	1	2.93833333333333	NA	0	1	CMK_Carboplatin	FALSE	TRUE	FALSE	FALSE
HPS6	NA	NA	1	1	4	0.214285714285714	0.25	0.145034843205575	0.214095744680851	0	1	1	0.42	1	1	2	CMK_Carboplatin	FALSE	TRUE	FALSE	FALSE
HPSE2	NA	NA	3	4	3	0.4	0.5	0.147679105880552	0.248148148148148	0.333333333333333	1	1	7.65333333333333	1	0.75	7	CMK_Carboplatin	FALSE	TRUE	FALSE	FALSE
HPX	NA	NA	1	1	6	0.443218376980667	0.428571428571429	0.28388969373534	0.286226318484383	0.333333333333333	1	0.666666666666667	0.0166666666666667	1	1	2	CMK_Carboplatin	FALSE	FALSE	FALSE	FALSE
HRH1	NA	NA	6	8	4	0.263157894736842	0.241379310344828	0.15233091851982	0.196864240059036	0	1	0.4	0.263333333333333	0.833333333333333	0.555555555555556	14	CMK_Carboplatin	FALSE	TRUE	FALSE	FALSE
HRH4	NA	NA	1	1	0	0.0568181818181818	0.25	0.0568181818181818	0.25	0	0	0	0	1	1	2	CMK_Carboplatin	FALSE	FALSE	FALSE	FALSE
HS3ST4	NA	NA	1	1	0	0.00125470514429109	0.130434782608696	0.00125470514429109	0.130434782608696	0	0	0	0	1	1	2	CMK_Carboplatin	FALSE	FALSE	FALSE	FALSE
HSD17B10	NA	NA	33	32	26	0.443218376980667	0.333333333333333	0.148079712884508	0.16327051157095	0	0	0.25	14.245	0.8125	0.666666666666667	65	CMK_Carboplatin	FALSE	TRUE	FALSE	FALSE
HSD17B11	NA	NA	0	1	0	0.109170305676856	0.0188679245283019	0.109170305676856	0.0188679245283019	0	1	1	2.64666666666667	NA	0	1	CMK_Carboplatin	FALSE	TRUE	FALSE	FALSE
HSD17B14	NA	NA	4	4	2	0.04	0.166666666666667	0.04	0.166666666666667	0	0	0.75	0.228333333333333	1	1	8	CMK_Carboplatin	FALSE	TRUE	FALSE	FALSE
HSD17B4	NA	NA	5	6	8	0.590843810070925	0.5	0.203430434393806	0.271055456171735	0.162790697674419	1	0.4	9.24166666666667	1	0.833333333333333	11	CMK_Carboplatin	FALSE	TRUE	FALSE	FALSE
HSD52	NA	NA	1	1	1	0.443218376980667	0.333333333333333	0.443218376980667	0.333333333333333	0	0	0	-1	0	0	2	CMK_Carboplatin	FALSE	FALSE	FALSE	FALSE
HSF2BP	chr21_44299684	EP300, NRF1, ZFX	4	4	4	0.4	0.5	0.291153659391694	0.388303075803076	0.75	1	0.6	0.0516666666666667	1	1	8	CMK_Carboplatin	TRUE	FALSE	FALSE	FALSE
HSPA9	NA	NA	2	2	3	0.0760697305863709	0.075	0.0760697305863709	0.075	0	1	1	28.2183333333333	1	1	4	CMK_Carboplatin	FALSE	TRUE	FALSE	FALSE
HTATIP2	NA	NA	2	1	1	0.18232044198895	0.2	0.129621759456014	0.129411764705882	0	0	0	0.09	1	0.5	3	CMK_Carboplatin	FALSE	FALSE	FALSE	FALSE
HTRA4	NA	NA	1	1	2	0.0544217687074829	0.0612244897959184	0.0544217687074829	0.0612244897959184	0	1	0.5	0.025	1	1	2	CMK_Carboplatin	FALSE	FALSE	FALSE	FALSE
HYI	NA	NA	2	5	1	0.165413533834586	0.0882352941176471	0.0855639097744361	0.0658567774936061	0	0	0.6	9.665	1	0.4	7	CMK_Carboplatin	FALSE	TRUE	FALSE	FALSE
HYKK	NA	NA	1	2	2	0.0051150895140665	0.2	0.00255754475703325	0.2	0	0	0.666666666666667	0.24	1	0.5	3	CMK_Carboplatin	FALSE	TRUE	FALSE	FALSE
IBTK	NA	NA	2	2	2	0.443218376980667	0.333333333333333	0.443218376980667	0.333333333333333	0	1	0.5	12.9566666666667	1	1	4	CMK_Carboplatin	FALSE	TRUE	FALSE	FALSE
ICE1	NA	NA	1	2	0	0.0827922077922079	0.125	0.0413961038961039	0.0990853658536585	0	0	0.5	-1	1	0.5	3	CMK_Carboplatin	FALSE	FALSE	FALSE	FALSE
ICK	NA	NA	2	2	0	0.443218376980667	0.333333333333333	0.443218376980667	0.333333333333333	0	1	1	3.79833333333333	1	1	4	CMK_Carboplatin	FALSE	TRUE	FALSE	FALSE
ID2	NA	NA	1	1	1	0.128933628110447	0	0.128933628110447	0	0	0	0	12.2683333333333	1	1	2	CMK_Carboplatin	FALSE	TRUE	FALSE	FALSE
IDE	chr10_94346507	MXI1, TOPORS	7	14	5	0.4	0.5	0.230175525162289	0.201636833236659	0.12	0	0.125	4.925	1	0.5	21	CMK_Carboplatin	TRUE	TRUE	TRUE	FALSE
IDH3B	NA	NA	1	2	1	0.0341402855369335	0.120879120879121	0.0341402855369335	0.120879120879121	0	0	0.5	9.69166666666667	1	0.5	3	CMK_Carboplatin	FALSE	TRUE	FALSE	FALSE
IDI1	chr10_1034412	MYB	2	2	1	0.4453125	0.538461538461538	0.266382485741445	0.290969899665552	0.5	0	0.333333333333333	2.48166666666667	0.5	0.333333333333333	4	CMK_Carboplatin	TRUE	TRUE	TRUE	TRUE
IER5	chr1_180471879, chr1_181104704, chr1_181109645, chr1_181122627, chr1_181135844	CREB1, CREB3, EGR1, FOXO1, GLIS2, HOXA5, HSF1, IKZF1, IKZF3, KLF7, MAZ, MEIS2, MZF1, NR2C2, RBPJ, TAL1, TBP, TBX20, THRA, ZNF75A	17	22	17	0.590843810070925	0.555555555555556	0.330777762856008	0.33859034666385	0.617021276595745	0	0.37037037037037	0.4	0.941176470588235	0.695652173913043	39	CMK_Carboplatin	TRUE	TRUE	TRUE	FALSE
IFIT1	NA	NA	2	2	4	0.124260355029586	0.2	0.0816561675344684	0.129344729344729	0	1	0.75	0.0833333333333333	1	1	4	CMK_Carboplatin	FALSE	FALSE	FALSE	FALSE
IFIT1B	NA	NA	2	2	4	0.103448275862069	0.153846153846154	0.103448275862069	0.153846153846154	0	0	0.75	0	1	1	4	CMK_Carboplatin	FALSE	FALSE	FALSE	FALSE
IFIT5	NA	NA	6	5	4	0.106312292358804	0.164179104477612	0.0984124166265121	0.082089552238806	0	0	0.666666666666667	0.0566666666666667	1	0.833333333333333	11	CMK_Carboplatin	FALSE	FALSE	FALSE	FALSE
IFNL1	chr19_39784562	MAZ, RFX3, RFX5, ZNF524	1	1	0	0.590843810070925	0.5	0.590843810070925	0.5	1	0	0	0	1	1	2	CMK_Carboplatin	TRUE	FALSE	FALSE	FALSE
IFNLR1	NA	NA	11	10	11	0.309090909090909	0.333333333333333	0.119071087657508	0.126438898891836	0	0	0.1875	0.00166666666666667	1	0.909090909090909	21	CMK_Carboplatin	FALSE	FALSE	FALSE	FALSE
IFT20	NA	NA	1	0	2	0.121951219512195	0.25	0.0609756097560976	0.1875	0	1	1	1.47833333333333	NA	0	1	CMK_Carboplatin	FALSE	TRUE	FALSE	FALSE
IFT46	NA	NA	3	4	7	0.128933628110447	0	0.128933628110447	0	0	1	0.571428571428571	7.82833333333333	1	0.75	7	CMK_Carboplatin	FALSE	TRUE	FALSE	FALSE
IFT74	NA	NA	2	2	2	0.432835820895522	0.333333333333333	0.239058292765563	0.2175	0.5	0	0	0.525	1	1	4	CMK_Carboplatin	FALSE	TRUE	FALSE	FALSE
IGF2	chr11_1718463	ZNF143	2	3	2	0.314285714285714	0.428571428571429	0.114569364327624	0.143004926108374	0.25	0	0.5	1.46333333333333	0.5	0.25	5	CMK_Carboplatin	TRUE	TRUE	TRUE	TRUE
IGF2R	NA	NA	2	1	3	0.328947368421053	0.2	0.225338041080285	0.136904396034831	0	0	0	4.06	1	0.5	3	CMK_Carboplatin	FALSE	TRUE	FALSE	FALSE
IGFBP1	NA	NA	1	1	1	0.130081300813008	0.1875	0.130081300813008	0.1875	0	1	1	0	1	1	2	CMK_Carboplatin	FALSE	FALSE	FALSE	FALSE
IGFBP7	chr4_58013351	TOPORS	7	7	2	0.287128712871287	0.333333333333333	0.178072040642102	0.278731427682825	0.117647058823529	0	0	4.33166666666667	0.857142857142857	0.75	14	CMK_Carboplatin	TRUE	TRUE	TRUE	FALSE
IGFN1	NA	NA	3	3	6	0.443218376980667	0.333333333333333	0.135847210270891	0.235764583242844	0	1	0.25	0.02	1	1	6	CMK_Carboplatin	FALSE	FALSE	FALSE	FALSE
IGLL5	NA	NA	1	0	1	0.23394495412844	0.263157894736842	0.23394495412844	0.263157894736842	0	0	0	0	NA	0	1	CMK_Carboplatin	FALSE	FALSE	FALSE	FALSE
IGSF10	NA	NA	1	1	1	0.237113402061856	0.142857142857143	0.121761829236056	0.126984126984127	0	0	0	0.401666666666667	1	1	2	CMK_Carboplatin	FALSE	TRUE	FALSE	FALSE
IGSF23	NA	NA	1	1	1	0.0955993930197268	0.259259259259259	0.0928078798159191	0.12962962962963	0	0	0.333333333333333	0	0	0	2	CMK_Carboplatin	FALSE	FALSE	FALSE	FALSE
IGSF8	NA	NA	1	2	1	0.225806451612903	0.333333333333333	0.225806451612903	0.333333333333333	0	1	1	4.535	1	0.5	3	CMK_Carboplatin	FALSE	TRUE	FALSE	FALSE
IL10RA	NA	NA	2	1	2	0.116279069767442	0.222222222222222	0.116279069767442	0.222222222222222	0	0	0	2.70166666666667	1	0.5	3	CMK_Carboplatin	FALSE	TRUE	FALSE	FALSE
IL10RB	NA	NA	5	8	3	0.317972350230415	0.272727272727273	0.252787320872481	0.177959032063104	0	1	0.4	2.47833333333333	1	0.625	13	CMK_Carboplatin	FALSE	TRUE	FALSE	FALSE
IL11RA	NA	NA	2	2	3	0.216438356164384	0.352941176470588	0.216438356164384	0.352941176470588	0	1	0.666666666666667	1.445	1	1	4	CMK_Carboplatin	FALSE	TRUE	FALSE	FALSE
IL13	NA	NA	1	1	1	0.121052631578947	0.1875	0.121052631578947	0.1875	0	0	0	0.015	1	1	2	CMK_Carboplatin	FALSE	FALSE	FALSE	FALSE
IL16	chr15_81489339	CUX1, NR3C1	1	1	2	0.525641025641026	0.384615384615385	0.33754080091754	0.34162328899171	0.357142857142857	1	0.666666666666667	11.8966666666667	1	1	2	CMK_Carboplatin	TRUE	TRUE	TRUE	FALSE
IL17C	NA	NA	1	1	1	0.0402930402930403	0.129032258064516	0.0402930402930403	0.129032258064516	0	1	1	0	1	1	2	CMK_Carboplatin	FALSE	FALSE	FALSE	FALSE
IL18BP	chr11_71734537	TFAP4	22	25	16	0.590843810070925	0.666666666666667	0.218248607012738	0.313632507179716	0.146341463414634	0	0.3	15.255	0.909090909090909	0.740740740740741	47	CMK_Carboplatin	TRUE	TRUE	TRUE	FALSE
IL19	chr1_206911760, chr1_206961005, chr1_206977239	BCL6B, CTCFL, HOXA9, NFKB1, RFX5, TAL1, TCF12, TCF3	29	37	36	0.688311688311688	0.714285714285714	0.273173116864432	0.360288831089432	0.379310344827586	0	0.269230769230769	0	0.896551724137931	0.65	66	CMK_Carboplatin	TRUE	FALSE	FALSE	FALSE
IL1A	NA	NA	3	2	4	0.443218376980667	0.333333333333333	0.443218376980667	0.333333333333333	0	0	0.4	0.0516666666666667	1	0.666666666666667	5	CMK_Carboplatin	FALSE	FALSE	FALSE	FALSE
IL1R1	NA	NA	3	3	1	0.124260355029586	0.0666666666666667	0.0946093533506121	0.0380952380952381	0	0	0.25	0.29	1	1	6	CMK_Carboplatin	FALSE	TRUE	FALSE	FALSE
IL2	NA	NA	1	2	1	0.00924214417744918	0.111111111111111	0.00924214417744918	0.111111111111111	0	0	0.5	0	1	0.5	3	CMK_Carboplatin	FALSE	FALSE	FALSE	FALSE
IL20RB	NA	NA	1	1	1	0.125	0.333333333333333	0.120639534883721	0.166666666666667	0	0	0.5	0.22	0	0	2	CMK_Carboplatin	FALSE	TRUE	FALSE	FALSE
IL27	NA	NA	1	1	1	0.309090909090909	0.2	0.309090909090909	0.2	0	1	1	0	1	1	2	CMK_Carboplatin	FALSE	FALSE	FALSE	FALSE
IL3	NA	NA	3	5	4	0.082089552238806	0.213114754098361	0.0576047299733218	0.156896837224706	0	0	0.6	0	1	0.6	8	CMK_Carboplatin	FALSE	FALSE	FALSE	FALSE
IL7	NA	NA	2	4	1	0.443218376980667	0.333333333333333	0.376154643035788	0.266666666666667	0	0	0.25	1.00333333333333	1	0.5	6	CMK_Carboplatin	FALSE	TRUE	FALSE	FALSE
ILDR2	chr1_166933816, chr1_166940175, chr1_166960282, chr1_167011971	AHR, ELF1, ELK1, ELK3, ELK4, ERG, ETV1, ETV3, ETV4, ETV5, FEV, FLI1, FOXJ3, GABPA, HINFP, RARA, RARG, RXRA, SREBF1, TAL1, ZBTB7A	44	38	36	0.460674157303371	0.555555555555556	0.282882311882843	0.380116054908316	0.506172839506173	0	0.163265306122449	0.683333333333333	0.947368421052632	0.782608695652174	82	CMK_Carboplatin	TRUE	TRUE	TRUE	FALSE
IMMP2L	NA	NA	1	1	0	0.0653669724770643	0.0967741935483871	0.0653669724770643	0.0967741935483871	0	0	0	1.975	1	1	2	CMK_Carboplatin	FALSE	TRUE	FALSE	FALSE
IMP4	chr2_131094837	SP4, ZBTB7A, ZBTB7B, ZNF219, ZNF281, ZNF740	1	1	0	0.73262680662441	0.666666666666667	0.73262680662441	0.666666666666667	1	0	0	22.6333333333333	1	1	2	CMK_Carboplatin	TRUE	TRUE	TRUE	FALSE
IMPDH1	NA	NA	5	4	4	0.590843810070925	0.5	0.189201411713217	0.158867924528302	0.2	0	0.6	6.93833333333333	1	0.8	9	CMK_Carboplatin	FALSE	TRUE	FALSE	FALSE
IMPDH2	NA	NA	3	1	4	0.590843810070925	0.5	0.331051814535762	0.217647058823529	0.0588235294117647	1	0.75	26.0516666666667	1	0.333333333333333	4	CMK_Carboplatin	FALSE	TRUE	FALSE	FALSE
ING3	chr7_120498366, chr7_120577952, chr7_120578822, chr7_120749987	ARNT, ATF1, BACH1, CREB3L1, CREB3L2, MAX, MXI1, MYC, MYCN, NFE2, NFE2L2, SIN3A, SIX5, SOX21, SOX7, SRF, TP53, USF1	16	19	7	0.590843810070925	0.666666666666667	0.351310862316359	0.37530714795547	0.553846153846154	1	0.173913043478261	1.44166666666667	0.875	0.666666666666667	35	CMK_Carboplatin	TRUE	TRUE	TRUE	FALSE
INHBE	NA	NA	8	9	6	0.133884297520661	0.25	0.0659741394886212	0.159717243802882	0	0	0.416666666666667	0.333333333333333	1	0.888888888888889	17	CMK_Carboplatin	FALSE	TRUE	FALSE	FALSE
INO80B	chr2_74669136	E2F1, E2F3, E2F5, EGR1, GLIS2, KLF16, SREBF1, STAT3, WT1, ZNF281	3	3	5	0.495495495495496	0.4	0.480470379362346	0.393290043290043	0.964285714285714	1	0.6	5.19833333333333	1	1	6	CMK_Carboplatin	TRUE	TRUE	TRUE	FALSE
INPP5F	NA	NA	4	5	4	0.309090909090909	0.2	0.191210565969525	0.158010057471264	0	0	0.222222222222222	1.05333333333333	0.5	0.285714285714286	9	CMK_Carboplatin	FALSE	TRUE	FALSE	TRUE
INSL5	NA	NA	0	1	1	0.00725513905683193	0.125	0.00683269773354417	0.0982142857142857	0	0	0	0	NA	0	1	CMK_Carboplatin	FALSE	FALSE	FALSE	FALSE
INSRR	NA	NA	2	2	4	0.0625	0.115384615384615	0.0625	0.115384615384615	0	1	0.75	0.0183333333333333	1	1	4	CMK_Carboplatin	FALSE	FALSE	FALSE	FALSE
INTS2	NA	NA	7	9	13	0.443218376980667	0.333333333333333	0.129863275392406	0.106862142706545	0	0	0.1	2.185	0.714285714285714	0.454545454545455	16	CMK_Carboplatin	FALSE	TRUE	FALSE	TRUE
IPO13	NA	NA	3	3	4	0.0296296296296297	0.130434782608696	0.0148148148148148	0.127717391304348	0	0	0.4	4.54	1	1	6	CMK_Carboplatin	FALSE	TRUE	FALSE	FALSE
IPO9	NA	NA	5	3	5	0.121951219512195	0.25	0.110694183864916	0.2375	0	0	0.571428571428571	14.8016666666667	0.666666666666667	0.333333333333333	8	CMK_Carboplatin	FALSE	TRUE	FALSE	TRUE
IQCF5	chr3_51845410	CCNT2, ESRRA, GATA1, GATA3, GATA5, MECOM, RFX1, RUNX1	12	18	15	0.586206896551724	0.666666666666667	0.296264023649024	0.249935509248038	0.46	0	0.111111111111111	0	0.916666666666667	0.578947368421053	30	CMK_Carboplatin	TRUE	FALSE	FALSE	FALSE
IQGAP1	NA	NA	4	5	11	0.590843810070925	0.5	0.0833831692811356	0.112060335046328	0.0833333333333333	1	0.357142857142857	66.1	0.75	0.5	9	CMK_Carboplatin	FALSE	TRUE	FALSE	TRUE
IQGAP2	NA	NA	7	8	7	0.590843810070925	0.5	0.301007300914473	0.204424675853247	0.037037037037037	1	0.307692307692308	16.0716666666667	0.857142857142857	0.666666666666667	15	CMK_Carboplatin	FALSE	TRUE	FALSE	FALSE
IQGAP3	NA	NA	3	1	3	0.147619047619048	0.272727272727273	0.120709125755565	0.245337995337995	0	0	0.5	2.71666666666667	1	0.333333333333333	4	CMK_Carboplatin	FALSE	TRUE	FALSE	FALSE
IQSEC2	NA	NA	2	2	2	0.0872045639771801	0.228571428571429	0.0872045639771801	0.228571428571429	0	0	0.666666666666667	3.00333333333333	1	1	4	CMK_Carboplatin	FALSE	TRUE	FALSE	FALSE
IRF6	chr1_209994506	ONECUT2, ZFHX3	10	11	6	0.4	0.5	0.28820481820378	0.331908724061515	0.5	0	0.307692307692308	0.345	0.9	0.75	21	CMK_Carboplatin	TRUE	TRUE	TRUE	FALSE
IRGM	NA	NA	2	1	3	0.443218376980667	0.333333333333333	0.443218376980667	0.333333333333333	0	0	0.333333333333333	0.428333333333333	1	0.5	3	CMK_Carboplatin	FALSE	TRUE	FALSE	FALSE
ISCU	NA	NA	0	1	1	0.00255493101686255	0.125	0.00255493101686255	0.125	0	1	1	17.2716666666667	NA	0	1	CMK_Carboplatin	FALSE	TRUE	FALSE	FALSE
ISG20L2	NA	NA	3	5	5	0	0.125	0	0.125	0	0	0.5	47.225	1	0.6	8	CMK_Carboplatin	FALSE	TRUE	FALSE	FALSE
ISY1-RAB43	NA	NA	1	1	1	0.0106382978723404	0.0588235294117647	0.0106382978723404	0.0588235294117647	0	1	1	0.301666666666667	1	1	2	CMK_Carboplatin	FALSE	TRUE	FALSE	FALSE
ITFG1	NA	NA	1	0	0	0.128933628110447	0	0.128933628110447	0	0	0	0	7.45166666666667	NA	0	1	CMK_Carboplatin	FALSE	TRUE	FALSE	FALSE
ITGA4	chr2_182166802	FOXG1, GMEB2, NR3C1, TP63	2	2	0	0.443218376980667	0.428571428571429	0.328611565696265	0.417989417989418	0.888888888888889	0	0.5	23.17	1	1	4	CMK_Carboplatin	TRUE	TRUE	TRUE	FALSE
ITGAV	NA	NA	1	0	1	0.128933628110447	0	0.128933628110447	0	0	1	1	0.99	NA	0	1	CMK_Carboplatin	FALSE	TRUE	FALSE	FALSE
ITGBL1	NA	NA	3	4	4	0.049520766773163	0.180722891566265	0.0382665504084418	0.157505401545391	0	0	0.285714285714286	0.0866666666666667	0.666666666666667	0.4	7	CMK_Carboplatin	FALSE	FALSE	FALSE	FALSE
ITIH2	NA	NA	1	1	0	0.58974358974359	0.636363636363636	0.58974358974359	0.636363636363636	1	0	0	0.01	1	1	2	CMK_Carboplatin	FALSE	FALSE	FALSE	FALSE
ITLN2	NA	NA	3	3	4	0.0277777777777778	0.0943396226415094	0.0277777777777778	0.0943396226415094	0	0	0.5	0	1	1	6	CMK_Carboplatin	FALSE	FALSE	FALSE	FALSE
ITPKB	chr1_227013329	TFAP2A	9	12	11	0.443218376980667	0.435897435897436	0.197648735264107	0.231440920173912	0.0869565217391304	1	0.411764705882353	1.83833333333333	0.888888888888889	0.615384615384615	21	CMK_Carboplatin	TRUE	TRUE	TRUE	FALSE
ITPKB-IT1	chr1_226866828, chr1_227015552	EGR1, ELF1, ELF2, ERG, ETS1, ETS2, GATA2, GTF3C2, SPIB	8	9	6	0.510204081632653	0.6	0.311536004958697	0.402686610653769	0.575757575757576	0	0.466666666666667	0	0.5	0.307692307692308	17	CMK_Carboplatin	TRUE	FALSE	FALSE	FALSE
ITPR3	chr6_33566850	BACH1, HESX1, MSX2	1	1	2	0.4	0.5	0.358307121264302	0.444275582573455	0.866666666666667	0	0.333333333333333	0.543333333333333	1	1	2	CMK_Carboplatin	TRUE	TRUE	TRUE	FALSE
ITPRIPL1	NA	NA	1	1	4	0.0696095076400679	0.12	0.0576675996879732	0.108027210884354	0	0	0.25	7.56	1	1	2	CMK_Carboplatin	FALSE	TRUE	FALSE	FALSE
IVL	NA	NA	2	1	2	0.128933628110447	0.1	0.0805267712286712	0.05	0	0	0.333333333333333	0	1	0.5	3	CMK_Carboplatin	FALSE	FALSE	FALSE	FALSE
IYD	NA	NA	1	2	1	0.094488188976378	0.233333333333333	0.0525632434243592	0.179166666666667	0	0	0	0	1	0.5	3	CMK_Carboplatin	FALSE	FALSE	FALSE	FALSE
JADE1	NA	NA	4	6	2	0.225806451612903	0.333333333333333	0.112622648115078	0.147551224387806	0	0	0.285714285714286	4.65	0.75	0.428571428571429	10	CMK_Carboplatin	FALSE	TRUE	FALSE	TRUE
JADE2	chr5_133747354	NHLH1, TAL1, TCF12, TCF3, TFAP4, ZNF148	1	1	0	0.510204081632653	0.6	0.510204081632653	0.6	1	1	1	3.51	1	1	2	CMK_Carboplatin	TRUE	TRUE	TRUE	FALSE
JAG1	NA	NA	5	6	5	0.432835820895522	0.333333333333333	0.213286680701764	0.102227995591245	0.25	0	0	1.065	1	0.833333333333333	11	CMK_Carboplatin	FALSE	TRUE	FALSE	FALSE
JAK1	chr1_65528755	FOXA1, SOX4	7	9	5	0.627450980392157	0.538461538461538	0.449273493864583	0.408822219477598	0.653846153846154	1	0.5	18.245	1	0.777777777777778	16	CMK_Carboplatin	TRUE	TRUE	TRUE	FALSE
JAM2	chr21_26999949, chr21_27037319, chr21_27177811	DBP, HBP1, LHX6, NFIL3, SOX21, SOX5, SOX7, TEF, ZSCAN16	27	23	26	0.73262680662441	0.666666666666667	0.24587608571784	0.327674244166134	0.244274809160305	0	0.131578947368421	0.138333333333333	0.956521739130435	0.785714285714286	50	CMK_Carboplatin	TRUE	FALSE	FALSE	FALSE
JKAMP	NA	NA	1	0	1	0.0769230769230769	0.2	0.0769230769230769	0.2	0	0	0	1.56	NA	0	1	CMK_Carboplatin	FALSE	TRUE	FALSE	FALSE
JMJD1C	chr10_65278281	NFATC1	7	8	2	0.590843810070925	0.5	0.118246536837755	0.205073622009106	0.166666666666667	0	0.125	14.2666666666667	1	0.875	15	CMK_Carboplatin	TRUE	TRUE	TRUE	FALSE
JSRP1	chr19_2190845, chr19_2260361	JUN, JUND, MEF2C	9	8	12	0.590843810070925	0.5	0.277274721162294	0.276066252587992	0.5	1	0.384615384615385	0.1	0.875	0.7	17	CMK_Carboplatin	TRUE	FALSE	FALSE	FALSE
JTB	NA	NA	4	6	5	0.0105393676379417	0.139784946236559	0.0105393676379417	0.139784946236559	0	0	0.714285714285714	14.7966666666667	1	0.666666666666667	10	CMK_Carboplatin	FALSE	TRUE	FALSE	FALSE
JUNB	NA	NA	1	2	2	0.0769230769230769	0.111111111111111	0.0489796101558748	0.0740740740740741	0	0	0.666666666666667	7.62166666666667	1	0.5	3	CMK_Carboplatin	FALSE	TRUE	FALSE	FALSE
JUND	NA	NA	1	1	3	0.107544141252006	0.146067415730337	0.0703009962458379	0.0922644770959378	0	1	0.666666666666667	26.08	1	1	2	CMK_Carboplatin	FALSE	TRUE	FALSE	FALSE
KALRN	NA	NA	1	1	0	0.0544217687074829	0.04	0.0544217687074829	0.04	0	1	1	0.496666666666667	1	1	2	CMK_Carboplatin	FALSE	TRUE	FALSE	FALSE
KANSL1L	NA	NA	1	2	2	0.363636363636364	0.25	0.224007060900265	0.203571428571429	0	1	1	3.50666666666667	1	0.5	3	CMK_Carboplatin	FALSE	TRUE	FALSE	FALSE
KAT7	chr17_47788105	CTCF, NR1D1, NR2F1, NR2F6, RAD21, RARA, RARG, TCF12, TFAP4, TFCP2, ZEB1	4	6	2	0.434343434343434	0.333333333333333	0.381637806637807	0.315897435897436	0.8	0	0.166666666666667	12.91	1	0.666666666666667	10	CMK_Carboplatin	TRUE	TRUE	TRUE	FALSE
KATNAL1	NA	NA	1	1	1	0.0709117221418234	0.185185185185185	0.0448802115548649	0.155092592592593	0	0	0	1.39166666666667	1	1	2	CMK_Carboplatin	FALSE	TRUE	FALSE	FALSE
KB-1460A1.2	chr8_102124727	FOXG1, FOXJ2, FOXJ3, HOXA10	3	3	2	0.287128712871287	0.4	0.270398264562101	0.37962962962963	0.888888888888889	0	0.25	0	1	1	6	CMK_Carboplatin	TRUE	FALSE	FALSE	FALSE
KCNA10	NA	NA	2	6	6	0.274021352313167	0.155555555555556	0.143995851880199	0.0367921146953405	0	0	0.0833333333333333	0	1	0.333333333333333	8	CMK_Carboplatin	FALSE	FALSE	FALSE	FALSE
KCNAB1	NA	NA	6	8	6	0.213675213675214	0.25	0.138218234025257	0.179867636854006	0	0	0.333333333333333	0.415	0.833333333333333	0.555555555555556	14	CMK_Carboplatin	FALSE	TRUE	FALSE	FALSE
KCNE1	NA	NA	2	2	4	0.133884297520661	0.224489795918367	0.133884297520661	0.224489795918367	0	0	0.25	0.143333333333333	1	1	4	CMK_Carboplatin	FALSE	FALSE	FALSE	FALSE
KCNE2	NA	NA	5	5	3	0.274021352313167	0.166666666666667	0.274021352313167	0.166666666666667	0	1	0.5	0	0.8	0.666666666666667	10	CMK_Carboplatin	FALSE	FALSE	FALSE	FALSE
KCNH1	chr1_210573459, chr1_210576545	NFAT5, NFATC1, NFATC2, NFATC4, RUNX1, ZNF384	24	31	13	0.544715447154472	0.4	0.204804873685683	0.235888582085156	0.214285714285714	0	0.179487179487179	0.00333333333333333	0.791666666666667	0.527777777777778	55	CMK_Carboplatin	TRUE	FALSE	FALSE	FALSE
KCNH3	NA	NA	1	1	2	0.0171821305841925	0.111111111111111	0.0171821305841925	0.111111111111111	0	0	0.5	0	1	1	2	CMK_Carboplatin	FALSE	FALSE	FALSE	FALSE
KCNIP1	NA	NA	2	2	1	0.309090909090909	0.2	0.309090909090909	0.2	0	0	0.5	0.0333333333333333	1	1	4	CMK_Carboplatin	FALSE	FALSE	FALSE	FALSE
KCNIP4	NA	NA	1	1	2	0.4	0.5	0.144587632500043	0.184777327935223	0.2	0	0	0.0533333333333333	1	1	2	CMK_Carboplatin	FALSE	FALSE	FALSE	FALSE
KCNJ5	NA	NA	1	1	3	0.0574412532637076	0.0847457627118644	0.0574412532637076	0.0847457627118644	0	0	0.333333333333333	0.005	1	1	2	CMK_Carboplatin	FALSE	FALSE	FALSE	FALSE
KCNJ9	chr1_160040074, chr1_160044953	E2F8, GLIS2, PLAG1, TBP, TCF7, TCF7L1, TFAP2A, ZNF219, ZNF281	14	15	17	0.267123287671233	0.304347826086957	0.219897447399259	0.249921993717539	0.75	1	0.347826086956522	0.0166666666666667	0.857142857142857	0.705882352941177	29	CMK_Carboplatin	TRUE	FALSE	FALSE	FALSE
KCNK15	chr20_43491477	OTX1, PITX1	1	1	2	0.287128712871287	0.4	0.270927975150456	0.387474747474747	0.933333333333333	0	0	0	1	1	2	CMK_Carboplatin	TRUE	FALSE	FALSE	FALSE
KCNK16	NA	NA	1	0	2	0.394957983193277	0.5	0.359383753501401	0.464285714285714	1	0	0.5	0	NA	0	1	CMK_Carboplatin	FALSE	FALSE	FALSE	FALSE
KCNK6	NA	NA	1	1	1	0.0611439842209074	0.130434782608696	0.0611439842209074	0.130434782608696	0	0	0	3.23166666666667	1	1	2	CMK_Carboplatin	FALSE	TRUE	FALSE	FALSE
KCNK7	chr11_65304293, chr11_65367356	GATA2, MECOM, RUNX1, SMAD3, SMAD4	14	10	14	0.676592326097207	0.6	0.25465785649694	0.299162586201671	0.466666666666667	1	0.5	0.395	1	0.714285714285714	24	CMK_Carboplatin	TRUE	TRUE	TRUE	FALSE
KCNMB1	chr5_169842637	GTF3C2, MEIS1, MEIS2, MEIS3, PKNOX1	5	3	5	0.314285714285714	0.428571428571429	0.245048295729448	0.312924278726166	0.666666666666667	0	0.142857142857143	0.095	1	0.6	8	CMK_Carboplatin	TRUE	FALSE	FALSE	FALSE
KCNMB2	chr3_178379318	FOXG1	8	14	5	0.314285714285714	0.428571428571429	0.116041726095867	0.186798035998514	0.142857142857143	0	0.0476190476190476	0.113333333333333	0.625	0.294117647058824	22	CMK_Carboplatin	TRUE	FALSE	FALSE	FALSE
KCNMB3	chr3_178865923	SP1	2	2	1	0.432835820895522	0.333333333333333	0.432835820895522	0.333333333333333	1	1	1	0.568333333333333	1	1	4	CMK_Carboplatin	TRUE	TRUE	TRUE	FALSE
KCNQ5	NA	NA	1	1	1	0.128933628110447	0	0.128933628110447	0	0	1	1	5.96	1	1	2	CMK_Carboplatin	FALSE	TRUE	FALSE	FALSE
KCNRG	NA	NA	1	1	0	0.309090909090909	0.2	0.309090909090909	0.2	0	1	1	1.09833333333333	1	1	2	CMK_Carboplatin	FALSE	TRUE	FALSE	FALSE
KCP	NA	NA	1	1	2	0.0999099909990999	0.123287671232877	0.0999099909990999	0.123287671232877	0	0	0	0.0516666666666667	1	1	2	CMK_Carboplatin	FALSE	FALSE	FALSE	FALSE
KCTD1	chr18_24246187	MEF2C, NFE2	6	10	5	0.58974358974359	0.636363636363636	0.229903339064624	0.31520941745872	0.157894736842105	0	0	5.50666666666667	1	0.6	16	CMK_Carboplatin	TRUE	TRUE	TRUE	FALSE
KCTD14	NA	NA	1	1	2	0.0726817042606516	0	0.0726817042606516	0	0	1	0.666666666666667	0.05	1	1	2	CMK_Carboplatin	FALSE	FALSE	FALSE	FALSE
KCTD6	chr3_58318847	TFAP2A, TFAP2E	6	6	5	0.676592326097207	0.6	0.509112842840598	0.471109240553685	0.722222222222222	1	0.5	0.888333333333333	1	1	12	CMK_Carboplatin	TRUE	TRUE	TRUE	FALSE
KDM2A	chr11_67004425, chr11_67015192	ELF1, EP300, ETS2, FEV, FOXG1, GATA2, GATA3, MEF2C, SPIB, TCF12, TP53	4	6	7	0.4	0.5	0.35327868852459	0.458333333333333	0.75	0	0.444444444444444	35.07	1	0.666666666666667	10	CMK_Carboplatin	TRUE	TRUE	TRUE	FALSE
KDM5B	NA	NA	23	32	24	0.443218376980667	0.5	0.19315215430136	0.175968888773933	0.0588235294117647	1	0.409090909090909	28.505	0.91304347826087	0.617647058823529	55	CMK_Carboplatin	FALSE	TRUE	FALSE	FALSE
KDM8	NA	NA	1	1	0	0.0136986301369863	0.0943396226415094	0.0136986301369863	0.0943396226415094	0	0	0	1	1	1	2	CMK_Carboplatin	FALSE	TRUE	FALSE	FALSE
KHDRBS1	NA	NA	2	0	2	0.130081300813008	0.217391304347826	0.130081300813008	0.217391304347826	0	0	0.5	12.4033333333333	NA	0	2	CMK_Carboplatin	FALSE	TRUE	FALSE	FALSE
KIAA0040	NA	NA	1	1	4	0.129411764705882	0.189873417721519	0.103037811586303	0.0949367088607595	0	0	0.5	3.58833333333333	1	1	2	CMK_Carboplatin	FALSE	TRUE	FALSE	FALSE
KIAA0319	NA	NA	2	3	2	0.0282722513089005	0.166666666666667	0.0141361256544502	0.145833333333333	0	1	0.666666666666667	0.00666666666666667	1	0.666666666666667	5	CMK_Carboplatin	FALSE	FALSE	FALSE	FALSE
KIAA0907	NA	NA	1	1	2	0.0505338078291815	0.119047619047619	0.0505338078291815	0.119047619047619	0	1	1	22.9866666666667	1	1	2	CMK_Carboplatin	FALSE	TRUE	FALSE	FALSE
KIAA1143	NA	NA	1	2	0	0.096234309623431	0.115789473684211	0.0706198990488176	0.0851674641148325	0	1	1	9.59	1	0.5	3	CMK_Carboplatin	FALSE	TRUE	FALSE	FALSE
KIAA1147	chr7_141363851, chr7_141365491, chr7_141380475, chr7_141384833, chr7_141387133	BCL3, FOXA1, FOXC1, FOXG1, FOXJ2, FOXJ3, FOXP1, MXI1, NFKB1, NKX3-1, REST, RFX2, RFX3, SIN3A, STAT3	13	11	16	0.63963963963964	0.5	0.350272734913491	0.314726494861928	0.5	0	0.142857142857143	1.205	0.909090909090909	0.714285714285714	24	CMK_Carboplatin	TRUE	TRUE	TRUE	FALSE
KIAA1217	NA	NA	2	5	2	0.293478260869565	0.333333333333333	0.158723291438482	0.222614687008815	0	0	0	0.126666666666667	1	0.4	7	CMK_Carboplatin	FALSE	FALSE	FALSE	FALSE
KIAA1456	NA	NA	0	1	0	0	0.125	0	0.125	0	0	0	0.005	NA	0	1	CMK_Carboplatin	FALSE	FALSE	FALSE	FALSE
KIAA2013	chr1_11975731	REST	1	1	2	0.39622641509434	0.538461538461538	0.356163080299957	0.486762559933292	0.888888888888889	0	0	7.035	1	1	2	CMK_Carboplatin	TRUE	TRUE	TRUE	FALSE
KIDINS220	NA	NA	0	1	0	0	0.125	0	0.125	0	0	0	4.86833333333333	NA	0	1	CMK_Carboplatin	FALSE	TRUE	FALSE	FALSE
KIF13A	NA	NA	1	1	1	0.314814814814815	0.111111111111111	0.314814814814815	0.111111111111111	0	0	0	6.79	1	1	2	CMK_Carboplatin	FALSE	TRUE	FALSE	FALSE
KIF1BP	NA	NA	4	4	4	0.263157894736842	0.282051282051282	0.154985150447216	0.234165834165834	0	0	0.4	-1	1	1	8	CMK_Carboplatin	FALSE	FALSE	FALSE	FALSE
KIF24	NA	NA	2	2	2	0.155015197568389	0.032258064516129	0.155015197568389	0.032258064516129	0	0	0	1.26833333333333	1	1	4	CMK_Carboplatin	FALSE	TRUE	FALSE	FALSE
KIF26B	NA	NA	1	1	0	0.0317548746518106	0.161290322580645	0.0317548746518106	0.161290322580645	0	1	1	0.0366666666666667	1	1	2	CMK_Carboplatin	FALSE	FALSE	FALSE	FALSE
KIF6	NA	NA	1	1	0	0.155555555555556	0.272727272727273	0.155555555555556	0.272727272727273	0	0	0	0.145	1	1	2	CMK_Carboplatin	FALSE	FALSE	FALSE	FALSE
KIFAP3	chr1_170012422, chr1_170014614, chr1_170068668	FOXJ2, IRF3, MECOM, NFYA, PBX3, RFX5, RUNX1, SIX5, SP2	2	6	3	0.58974358974359	0.666666666666667	0.392452508017594	0.405867426920059	0.666666666666667	0	0.333333333333333	30.83	1	0.333333333333333	8	CMK_Carboplatin	TRUE	TRUE	TRUE	FALSE
KISS1	NA	NA	2	2	6	0.116279069767442	0	0.116279069767442	0	0	0	0.166666666666667	0	1	1	4	CMK_Carboplatin	FALSE	FALSE	FALSE	FALSE
KIT	NA	NA	1	0	0	0.0522088353413655	0.131578947368421	0.0522088353413655	0.131578947368421	0	0	0	1.71333333333333	NA	0	1	CMK_Carboplatin	FALSE	TRUE	FALSE	FALSE
KLF14	NA	NA	4	4	4	0.165067178502879	0.0571428571428571	0.165067178502879	0.0571428571428571	0	1	0.75	0	1	1	8	CMK_Carboplatin	FALSE	FALSE	FALSE	FALSE
KLHDC10	NA	NA	5	6	8	0.443218376980667	0.333333333333333	0.225581359285592	0.24927775877143	0	0	0.4	0.798333333333333	0.8	0.571428571428571	11	CMK_Carboplatin	FALSE	TRUE	FALSE	FALSE
KLHDC2	NA	NA	1	1	1	0.0603174603174604	0.185185185185185	0.0603174603174604	0.185185185185185	0	1	1	1.50833333333333	1	1	2	CMK_Carboplatin	FALSE	TRUE	FALSE	FALSE
KLHDC8A	NA	NA	3	2	3	0.19634703196347	0.130434782608696	0.12513927567569	0.0795406390372065	0	0	0.25	0	1	0.666666666666667	5	CMK_Carboplatin	FALSE	FALSE	FALSE	FALSE
KLHL11	chr17_40009955, chr17_40086986	GRHL1, MYBL1, MYBL2, NR2C2, TFAP2A, ZNF524	26	28	25	0.688311688311688	0.75	0.207119988264991	0.257762650981391	0.2	0	0.257142857142857	0.786666666666667	0.961538461538462	0.862068965517241	54	CMK_Carboplatin	TRUE	TRUE	TRUE	FALSE
KLHL12	NA	NA	22	27	22	0.443218376980667	0.333333333333333	0.10466051791411	0.161057270569904	0	0	0.294117647058824	2.9	0.909090909090909	0.689655172413793	49	CMK_Carboplatin	FALSE	TRUE	FALSE	FALSE
KLHL13	NA	NA	1	1	1	0.818181818181818	0.8	0.818181818181818	0.8	1	0	0	0.0366666666666667	1	1	2	CMK_Carboplatin	FALSE	FALSE	FALSE	FALSE
KLHL15	NA	NA	2	3	2	0.0530303030303031	0.212121212121212	0.0530303030303031	0.212121212121212	0	0	0.666666666666667	1.28166666666667	1	0.666666666666667	5	CMK_Carboplatin	FALSE	TRUE	FALSE	FALSE
KLHL20	chr1_173641886	ESRRA, NR1D1	13	14	12	0.39622641509434	0.5	0.306367045742242	0.279617181555166	0.269230769230769	0	0.333333333333333	1.34666666666667	0.846153846153846	0.6875	27	CMK_Carboplatin	TRUE	TRUE	TRUE	FALSE
KLHL24	NA	NA	1	1	1	0.128933628110447	0	0.128933628110447	0	0	1	1	0.78	1	1	2	CMK_Carboplatin	FALSE	TRUE	FALSE	FALSE
KLHL26	chr19_18654587, chr19_18760017	CCNT2, EGR1, EGR3, KLF16, KLF7, SP4, TEAD3, TEAD4, WT1, ZNF148, ZNF219, ZNF281	15	12	20	0.4	0.5	0.281439671275109	0.319703057979258	0.775	1	0.375	2.11	1	0.8	27	CMK_Carboplatin	TRUE	TRUE	TRUE	FALSE
KLHL32	NA	NA	1	1	1	0.060931899641577	0.166666666666667	0.0370884663770799	0.16025641025641	0	0	0.5	0.0333333333333333	1	1	2	CMK_Carboplatin	FALSE	FALSE	FALSE	FALSE
KLHL41	chr2_170353003, chr2_170356760	CEBPD, GFI1, GFI1B, MEF2C, REST, ZNF143	19	31	16	0.688311688311688	0.75	0.235593199863118	0.347732475884232	0.207792207792208	0	0.176470588235294	0.0216666666666667	0.947368421052632	0.5625	50	CMK_Carboplatin	TRUE	FALSE	FALSE	FALSE
KLHL42	NA	NA	2	2	2	0.510204081632653	0.6	0.510204081632653	0.6	1	1	0.5	2.62833333333333	1	1	4	CMK_Carboplatin	FALSE	TRUE	FALSE	FALSE
KLHL5	NA	NA	9	7	6	0.256544502617801	0.304347826086957	0.153376697095612	0.243360445142167	0.0434782608695652	1	0.166666666666667	3.68666666666667	0.714285714285714	0.454545454545455	16	CMK_Carboplatin	FALSE	TRUE	FALSE	TRUE
KLHL6	chr3_183205161	BCL6B, HOXA9, HOXB7, HOXB8, HOXC6, HOXC9, HSF2, PBX1, TBP	14	20	12	0.443218376980667	0.428571428571429	0.194737750509191	0.249402098021813	0.382352941176471	0	0.185185185185185	5.26833333333333	0.857142857142857	0.545454545454545	34	CMK_Carboplatin	TRUE	TRUE	TRUE	FALSE
KLK2	NA	NA	3	3	3	0.284615384615385	0.1	0.110206949506302	0.0775252525252525	0	0	0	0.005	0.666666666666667	0.5	6	CMK_Carboplatin	FALSE	FALSE	FALSE	FALSE
KLK4	chr19_51293532	CHD2, E2F1, REST, SP1, TOPORS	3	2	2	0.590843810070925	0.5	0.590843810070925	0.5	1	0	0	0.263333333333333	1	0.666666666666667	5	CMK_Carboplatin	TRUE	TRUE	TRUE	FALSE
KLRD1	NA	NA	1	1	1	0.128933628110447	0	0.128933628110447	0	0	0	0	0.045	1	1	2	CMK_Carboplatin	FALSE	FALSE	FALSE	FALSE
KLRF2	NA	NA	6	6	5	0.314814814814815	0.2	0.314814814814815	0.2	0	0	0.333333333333333	0	1	1	12	CMK_Carboplatin	FALSE	FALSE	FALSE	FALSE
KMO	NA	NA	4	5	5	0.460674157303371	0.5	0.258971439885166	0.3	0.5	0	0.666666666666667	0.015	1	0.8	9	CMK_Carboplatin	FALSE	FALSE	FALSE	FALSE
KMT2A	chr11_118289734, chr11_118290459	FOXA1, KLF1, NR1H2, PPARA, REST, ZNF589	34	30	26	0.460674157303371	0.555555555555556	0.247586109553666	0.297420739222132	0.314814814814815	0	0.205128205128205	68.77	0.9	0.72972972972973	64	CMK_Carboplatin	TRUE	TRUE	TRUE	FALSE
KMT2D	chr12_49445028	TCF12	9	11	9	0.58974358974359	0.636363636363636	0.177893742037383	0.246934717971647	0.142857142857143	0	0.333333333333333	68.2983333333333	1	0.818181818181818	20	CMK_Carboplatin	TRUE	TRUE	TRUE	FALSE
KMT2E	NA	NA	11	12	6	0.278048780487805	0.176470588235294	0.13543453420337	0.0920832301130936	0	1	0.307692307692308	43.3	1	0.916666666666667	23	CMK_Carboplatin	FALSE	TRUE	FALSE	FALSE
KNSTRN	NA	NA	4	4	8	0.129411764705882	0.272727272727273	0.0875816993464053	0.157575757575758	0	0	0.5	2.815	1	1	8	CMK_Carboplatin	FALSE	TRUE	FALSE	FALSE
KPNA2	NA	NA	1	2	1	0.0238095238095238	0.116279069767442	0.0238095238095238	0.116279069767442	0	1	1	101.345	1	0.5	3	CMK_Carboplatin	FALSE	TRUE	FALSE	FALSE
KPNA3	NA	NA	2	4	3	0.590843810070925	0.333333333333333	0.366850476464034	0.285714285714286	0	0	0.4	6.83333333333333	1	0.5	6	CMK_Carboplatin	FALSE	TRUE	FALSE	FALSE
KPTN	NA	NA	5	6	2	0.0634441087613293	0.2	0.0451924590749319	0.152777777777778	0	0	0.428571428571429	2.54833333333333	1	0.833333333333333	11	CMK_Carboplatin	FALSE	TRUE	FALSE	FALSE
KRBA2	NA	NA	3	3	3	0.586206896551724	0.666666666666667	0.355535922423107	0.429824561403509	0.5	0	0.285714285714286	0.0366666666666667	1	1	6	CMK_Carboplatin	FALSE	FALSE	FALSE	FALSE
KRBOX1	NA	NA	3	4	3	0.235294117647059	0.3125	0.0905841315780948	0.137684409888357	0	0	0.25	0	1	0.75	7	CMK_Carboplatin	FALSE	FALSE	FALSE	FALSE
KRT12	NA	NA	4	6	7	0.317972350230415	0.235294117647059	0.13587358770689	0.120820288579535	0	0	0	0.111666666666667	1	0.666666666666667	10	CMK_Carboplatin	FALSE	FALSE	FALSE	FALSE
KRT13	chr17_39216538	FOXJ3, SMAD1	5	6	5	0.4	0.5	0.283678978664285	0.297138680033417	0.7	1	0.142857142857143	0.168333333333333	1	0.833333333333333	11	CMK_Carboplatin	TRUE	FALSE	FALSE	FALSE
KRT18	chr12_53278959	LEF1, NR3C1, SOX18, SOX4, SOX6, TCF7, TCF7L1, TCF7L2	2	3	5	0.398692810457516	0.301587301587302	0.330457634866685	0.276575985957555	0.653061224489796	0	0.125	3.835	0.5	0.25	5	CMK_Carboplatin	TRUE	TRUE	TRUE	TRUE
KRT20	chr17_39507313	SREBF1, SREBF2	9	9	10	0.293532338308458	0.411764705882353	0.175123865474277	0.23602033405955	0.333333333333333	0	0	0	0.888888888888889	0.8	18	CMK_Carboplatin	TRUE	FALSE	FALSE	FALSE
KRT222	NA	NA	3	2	2	0	0.125	0	0.125	0	1	0.25	0	1	0.666666666666667	5	CMK_Carboplatin	FALSE	FALSE	FALSE	FALSE
KRT28	NA	NA	10	10	5	0.193899782135076	0.152941176470588	0.0895142379736217	0.142647058823529	0	1	0.272727272727273	0	0.9	0.818181818181818	20	CMK_Carboplatin	FALSE	FALSE	FALSE	FALSE
KRT4	chr12_52962435, chr12_53228145	FOXK1, PLAGL1, SP1, ZNF219	2	3	3	0.586206896551724	0.666666666666667	0.406049214871463	0.484885620915033	0.833333333333333	0	0	0	1	0.666666666666667	5	CMK_Carboplatin	TRUE	FALSE	FALSE	FALSE
KRT72	chr12_53012128, chr12_53242579	GLIS2, NR3C1, PRDM4, TAF1, YY1, ZBTB4, ZBTB7B, ZNF740	5	4	10	0.4	0.5	0.294395478221642	0.358701224906211	0.684210526315789	0	0.181818181818182	0	1	0.8	9	CMK_Carboplatin	TRUE	FALSE	FALSE	FALSE
KRT74	NA	NA	2	3	2	0.0769230769230769	0.2	0.0769230769230769	0.2	0	0	0	0	1	0.666666666666667	5	CMK_Carboplatin	FALSE	FALSE	FALSE	FALSE
KRT76	chr12_52779608	FOS, NFYA, TBP	2	1	3	0.289036544850498	0.357142857142857	0.289036544850498	0.357142857142857	1	0	0	0	1	0.5	3	CMK_Carboplatin	TRUE	FALSE	FALSE	FALSE
KRTAP10-4	chr21_46161143	VDR	1	0	6	0.434343434343434	0.333333333333333	0.247265599965218	0.250631313131313	0.166666666666667	0	0	0	NA	0	1	CMK_Carboplatin	TRUE	FALSE	FALSE	FALSE
KRTAP17-1	chr17_39165174	GLIS2, MEIS2, MEIS3, PKNOX1, SP3, TGIF1, TGIF2, ZNF219	6	5	9	0.4	0.5	0.313024133276816	0.315625	0.40625	1	0.0909090909090909	0	0.8	0.571428571428571	11	CMK_Carboplatin	TRUE	FALSE	FALSE	FALSE
KRTAP19-1	NA	NA	0	1	1	0.106344950848972	0.0126582278481013	0.106344950848972	0.0126582278481013	0	0	0	0	NA	0	1	CMK_Carboplatin	FALSE	FALSE	FALSE	FALSE
KRTAP2-3	NA	NA	5	5	4	0.121951219512195	0.25	0.119482246035398	0.248366013071895	0	0	0	0	1	1	10	CMK_Carboplatin	FALSE	FALSE	FALSE	FALSE
KRTAP20-4	chr21_31986097	HINFP, MTF1	1	1	1	0.439393939393939	0.333333333333333	0.439393939393939	0.333333333333333	1	0	0	0	1	1	2	CMK_Carboplatin	TRUE	FALSE	FALSE	FALSE
KRTAP29-1	NA	NA	7	8	7	0.155555555555556	0.238095238095238	0.155555555555556	0.238095238095238	0	1	0.0909090909090909	0	1	0.875	15	CMK_Carboplatin	FALSE	FALSE	FALSE	FALSE
KRTAP5-5	chr11_1924109	MAZ	2	2	4	0.432835820895522	0.333333333333333	0.164431268968943	0.152777777777778	0.333333333333333	0	0	0	1	1	4	CMK_Carboplatin	TRUE	FALSE	FALSE	FALSE
KRTAP6-1	NA	NA	1	1	1	0.0249150622876557	0.115789473684211	0.0249150622876557	0.115789473684211	0	0	0	0	1	1	2	CMK_Carboplatin	FALSE	FALSE	FALSE	FALSE
L3MBTL3	chr6_130031493	DDIT3, MTF1, RXRA, SOX4, ZNF143	11	14	11	0.441860465116279	0.538461538461538	0.191522743052673	0.245305140151679	0.272727272727273	0	0.125	0.841666666666667	0.727272727272727	0.470588235294118	25	CMK_Carboplatin	TRUE	TRUE	TRUE	TRUE
LACTBL1	NA	NA	1	1	2	0.128933628110447	0.0909090909090909	0.0865551674688783	0.0454545454545455	0	0	0	0	1	1	2	CMK_Carboplatin	FALSE	FALSE	FALSE	FALSE
LAMC1	chr1_182922647, chr1_182930675, chr1_182960319, chr1_183007641	ARID3A, FOXD2, MEF2A, MEF2B, MEF2C, MEF2D, MYEF2, NFATC1, NKX3-1, SPIB, TBX19, TEAD3, ZBTB49	50	56	56	0.73262680662441	0.666666666666667	0.215606678672827	0.276576549126636	0.146464646464646	1	0.075	8.58833333333333	0.92	0.766666666666667	106	CMK_Carboplatin	TRUE	TRUE	TRUE	FALSE
LAMC2	NA	NA	5	5	7	0.309090909090909	0.34375	0.163173882010863	0.0998433070517364	0	0	0.2	0	0.8	0.666666666666667	10	CMK_Carboplatin	FALSE	FALSE	FALSE	FALSE
LAMP1	NA	NA	5	4	4	0.128933628110447	0.2	0.102928352516762	0.1	0	0	0.2	53.735	1	0.8	9	CMK_Carboplatin	FALSE	TRUE	FALSE	FALSE
LAMP3	NA	NA	3	4	4	0.241635687732342	0.125	0.0692130933296035	0.113117057673509	0	1	0.666666666666667	2.915	1	0.75	7	CMK_Carboplatin	FALSE	TRUE	FALSE	FALSE
LAMTOR1	chr11_71818038	HIC2, TFCP2, ZFX	7	10	7	0.314285714285714	0.5	0.234966227762535	0.387955182072829	0.352941176470588	0	0.363636363636364	69.9583333333333	1	0.7	17	CMK_Carboplatin	TRUE	TRUE	TRUE	FALSE
LARS	chr5_145583269	GABPA, STAT3, ZNF219	1	1	1	0.510204081632653	0.6	0.510204081632653	0.6	1	1	1	28.1883333333333	1	1	2	CMK_Carboplatin	TRUE	TRUE	TRUE	FALSE
LAX1	NA	NA	2	2	4	0.302521008403361	0.142857142857143	0.302521008403361	0.142857142857143	0	1	0.5	0.108333333333333	1	1	4	CMK_Carboplatin	FALSE	FALSE	FALSE	FALSE
LBR	NA	NA	5	6	5	0.128933628110447	0.152941176470588	0.0648699244392787	0.0667253226076756	0	0	0.777777777777778	27.6366666666667	1	0.833333333333333	11	CMK_Carboplatin	FALSE	TRUE	FALSE	FALSE
LCE1A	NA	NA	1	1	2	0.128933628110447	0	0.128933628110447	0	0	0	0	0	1	1	2	CMK_Carboplatin	FALSE	FALSE	FALSE	FALSE
LCE3D	NA	NA	3	3	2	0.00289017341040463	0.103448275862069	0.00289017341040463	0.103448275862069	0	0	0.333333333333333	0	1	1	6	CMK_Carboplatin	FALSE	FALSE	FALSE	FALSE
LCE6A	NA	NA	6	8	4	0.73262680662441	0.666666666666667	0.193707802097661	0.290029325513196	0.1	0	0.222222222222222	0	1	0.75	14	CMK_Carboplatin	FALSE	FALSE	FALSE	FALSE
LCP2	chr5_169706290, chr5_169767194	FOXJ2, FOXP1, NFE2, SMAD4	21	26	21	0.443218376980667	0.428571428571429	0.218702068445474	0.180418220031113	0.25	0	0.333333333333333	299.971666666667	1	0.807692307692308	47	CMK_Carboplatin	TRUE	TRUE	TRUE	FALSE
LDB1	chr10_103892888	HDAC2, RARA, REST, RXRA, SIN3A	3	2	7	0.590843810070925	0.5	0.300130915789995	0.388321995464853	0.857142857142857	1	0.714285714285714	168.698333333333	1	0.666666666666667	5	CMK_Carboplatin	TRUE	TRUE	TRUE	FALSE
LDHA	NA	NA	2	2	1	0.108843537414966	0.2	0.0621209724199758	0.163278388278388	0	1	0.666666666666667	936	1	1	4	CMK_Carboplatin	FALSE	TRUE	FALSE	FALSE
LDLRAD2	NA	NA	1	1	0	0.225806451612903	0.333333333333333	0.225806451612903	0.333333333333333	0	0	0	0.123333333333333	1	1	2	CMK_Carboplatin	FALSE	FALSE	FALSE	FALSE
LDLRAD4	chr18_13249498	ATF2, CREB3, CREB3L1, CREB3L2, E4F1, FOXP1, LHX6, XBP1	17	20	8	0.76927198195841	0.714285714285714	0.358057017394848	0.371951050783979	0.355555555555556	0	0.0416666666666667	19.1883333333333	0.882352941176471	0.681818181818182	37	CMK_Carboplatin	TRUE	TRUE	TRUE	FALSE
LEFTY1	NA	NA	2	2	4	0.0374331550802139	0.111111111111111	0.0374331550802139	0.111111111111111	0	1	1	0	1	1	4	CMK_Carboplatin	FALSE	FALSE	FALSE	FALSE
LELP1	NA	NA	1	1	1	0.0133333333333333	0.1875	0.0133333333333333	0.1875	0	0	0	0	1	1	2	CMK_Carboplatin	FALSE	FALSE	FALSE	FALSE
LEMD1	chr1_204797992	EGR1, SMAD3	2	1	6	0.469194312796209	0.368421052631579	0.281472156398104	0.223604465709729	0.5	1	0.333333333333333	0	1	0.5	3	CMK_Carboplatin	TRUE	FALSE	FALSE	FALSE
LEPR	chr1_65925349	HBP1, TBP	0	1	0	0.469194312796209	0.368421052631579	0.469194312796209	0.368421052631579	1	1	1	3.79333333333333	NA	0	1	CMK_Carboplatin	TRUE	TRUE	TRUE	FALSE
LEPROTL1	NA	NA	1	1	1	0.0244680851063829	0.148936170212766	0.0244680851063829	0.148936170212766	0	1	1	15.3933333333333	1	1	2	CMK_Carboplatin	FALSE	TRUE	FALSE	FALSE
LETMD1	chr12_51664341	ATF5	2	2	4	0.518987341772152	0.428571428571429	0.421260378385736	0.396825396825397	0.666666666666667	0	0.25	7.89333333333333	1	1	4	CMK_Carboplatin	TRUE	TRUE	TRUE	FALSE
LGALS4	NA	NA	1	1	1	0.077922077922078	0.2	0.077922077922078	0.2	0	1	1	0.0333333333333333	1	1	2	CMK_Carboplatin	FALSE	FALSE	FALSE	FALSE
LGI4	NA	NA	2	1	1	0.267123287671233	0.407407407407407	0.231873997284956	0.318055555555556	0.75	0	0.333333333333333	0	1	0.5	3	CMK_Carboplatin	FALSE	FALSE	FALSE	FALSE
LGR4	NA	NA	5	4	1	0.128933628110447	0.125	0.0479050919176923	0.0828282828282828	0	0	0.166666666666667	5.6	0.75	0.5	9	CMK_Carboplatin	FALSE	TRUE	FALSE	TRUE
LHFPL2	chr5_77823273, chr5_77938800	EP300, FOXO1, MAZ, RUNX2, SP1, SREBF1, ZNF148, ZNF281	4	0	9	0.432835820895522	0.333333333333333	0.308548616467656	0.266915881867532	0.684210526315789	0	0	0.848333333333333	NA	0	4	CMK_Carboplatin	TRUE	TRUE	TRUE	FALSE
LHX6	NA	NA	1	1	1	0.0408626560726448	0.136842105263158	0.0408626560726448	0.136842105263158	0	1	1	3.68166666666667	1	1	2	CMK_Carboplatin	FALSE	TRUE	FALSE	FALSE
LHX9	chr1_198510174	NR3C1, SOX18, SOX7	3	4	3	0.428571428571429	0.529411764705882	0.428571428571429	0.529411764705882	1	0	0.5	0.00666666666666667	1	0.75	7	CMK_Carboplatin	TRUE	FALSE	FALSE	FALSE
LIMCH1	NA	NA	4	5	2	0.443218376980667	0.333333333333333	0.184933337521319	0.115248226950355	0	0	0.142857142857143	0.02	0.75	0.5	9	CMK_Carboplatin	FALSE	FALSE	FALSE	FALSE
LIMS1	NA	NA	0	1	0	0.263157894736842	0.142857142857143	0.263157894736842	0.142857142857143	0	0	0	11.645	NA	0	1	CMK_Carboplatin	FALSE	TRUE	FALSE	FALSE
LIN37	NA	NA	4	3	7	0.364548494983278	0.448275862068966	0.224640405566072	0.307653011101287	0.25	0	0.2	19.7233333333333	0.666666666666667	0.4	7	CMK_Carboplatin	FALSE	TRUE	FALSE	TRUE
LINC00028	chr20_30083745	IKZF2, IRF2, ZNF384, ZNF75A	1	0	1	0.586206896551724	0.666666666666667	0.586206896551724	0.666666666666667	1	0	0	0	NA	0	1	CMK_Carboplatin	TRUE	FALSE	FALSE	FALSE
LINC00052	NA	NA	1	1	1	0.213114754098361	0.333333333333333	0.213114754098361	0.333333333333333	0	0	0	0.055	1	1	2	CMK_Carboplatin	FALSE	FALSE	FALSE	FALSE
LINC00114	chr21_40174595, chr21_40475118	ARNT, BACH1, BHLHE40, EGR1, EGR3, EP300, MLXIPL, MYCN, NFE2, NFE2L2, SPI1, TFEB, TP53	7	12	6	0.287128712871287	0.4	0.231891037114695	0.333273272066376	0.851851851851852	0	0.285714285714286	0.055	1	0.583333333333333	19	CMK_Carboplatin	TRUE	FALSE	FALSE	FALSE
LINC00184	chr1_234825976, chr1_234831908, chr1_235247280	CDC5L, ETV6, HES1, MYC, MYCN, YY2	13	18	15	0.460674157303371	0.555555555555556	0.198382988428517	0.266931758832024	0.242424242424242	1	0.375	0	0.923076923076923	0.631578947368421	31	CMK_Carboplatin	TRUE	FALSE	FALSE	FALSE
LINC00189	NA	NA	8	8	8	0.128933628110447	0	0.128933628110447	0	0	0	0.222222222222222	0	1	1	16	CMK_Carboplatin	FALSE	FALSE	FALSE	FALSE
LINC00272	chr1_182048037, chr1_182058955, chr1_182060471, chr1_182140414, chr1_182378731	BHLHE22, GATA1, LMO2, PAX9, PRDM1, SOX18, SOX7, TEAD1, TEAD3, TEAD4, ZNF143	31	30	34	0.676592326097207	0.6	0.219450245982187	0.289657315090495	0.342465753424658	0	0.36	0	0.766666666666667	0.605263157894737	61	CMK_Carboplatin	TRUE	FALSE	FALSE	FALSE
LINC00282	NA	NA	4	3	5	0.291196388261851	0.0588235294117647	0.291196388261851	0.0588235294117647	0	0	0.4	-1	1	0.75	7	CMK_Carboplatin	FALSE	FALSE	FALSE	FALSE
LINC00320	NA	NA	1	1	0	0	0.125	0	0.125	0	1	1	0	1	1	2	CMK_Carboplatin	FALSE	FALSE	FALSE	FALSE
LINC00324	NA	NA	6	7	3	0.4	0.5	0.264466814055224	0.25	0.5	1	0.625	0.0966666666666667	1	0.857142857142857	13	CMK_Carboplatin	FALSE	FALSE	FALSE	FALSE
LINC00327	NA	NA	1	1	1	0.0366088631984586	0.0666666666666667	0.0366088631984586	0.0666666666666667	0	0	0	0	1	1	2	CMK_Carboplatin	FALSE	FALSE	FALSE	FALSE
LINC00334	chr21_46656892	MAX	4	4	6	0.4	0.5	0.124510462088168	0.111822304679448	0.142857142857143	0	0.363636363636364	0	0.5	0.333333333333333	8	CMK_Carboplatin	TRUE	FALSE	FALSE	FALSE
LINC00380	chr13_91827491, chr13_91841209	EGR1, EGR3, NR3C1, TAF1, WT1, YY1	10	22	5	0.443218376980667	0.5	0.293603781435718	0.240011766188247	0.48780487804878	0	0.16	0	0.9	0.391304347826087	32	CMK_Carboplatin	TRUE	FALSE	FALSE	FALSE
LINC00452	NA	NA	2	1	4	0.398692810457516	0.285714285714286	0.30756558331095	0.279220779220779	0.5	0	0.4	0	1	0.5	3	CMK_Carboplatin	FALSE	FALSE	FALSE	FALSE
LINC00461	chr5_87437146	CREB1, PLAG1	0	1	0	0.314285714285714	0.428571428571429	0.314285714285714	0.428571428571429	1	0	0	0.0916666666666667	NA	0	1	CMK_Carboplatin	TRUE	FALSE	FALSE	FALSE
LINC00471	NA	NA	3	4	4	0.443218376980667	0.333333333333333	0.183542479601984	0.264818505830652	0	1	0.375	0.138333333333333	1	0.75	7	CMK_Carboplatin	FALSE	FALSE	FALSE	FALSE
LINC00511	NA	NA	1	0	1	0.128933628110447	0	0.128933628110447	0	0	0	0.5	0.095	NA	0	1	CMK_Carboplatin	FALSE	FALSE	FALSE	FALSE
LINC00519	NA	NA	1	1	1	0.0201058201058201	0.115789473684211	0.0201058201058201	0.115789473684211	0	1	0.5	0	1	1	2	CMK_Carboplatin	FALSE	FALSE	FALSE	FALSE
LINC00593	chr15_70125244	RUNX1, RUNX2	1	1	1	0.590843810070925	0.5	0.590843810070925	0.5	1	0	0	0.556666666666667	1	1	2	CMK_Carboplatin	TRUE	TRUE	TRUE	FALSE
LINC00605	NA	NA	1	0	0	0	0.125	0	0.125	0	0	0	0	NA	0	1	CMK_Carboplatin	FALSE	FALSE	FALSE	FALSE
LINC00658	chr20_5107310, chr20_5297193	RXRB, TBX1	18	26	16	0.281385281385281	0.363636363636364	0.112418196003121	0.181631531560608	0.137931034482759	0	0.323529411764706	0	0.944444444444444	0.62962962962963	44	CMK_Carboplatin	TRUE	FALSE	FALSE	FALSE
LINC00690	NA	NA	2	1	1	0.160839160839161	0.285714285714286	0.157255244755245	0.257142857142857	0	1	1	0	1	0.5	3	CMK_Carboplatin	FALSE	FALSE	FALSE	FALSE
LINC00703	NA	NA	0	1	0	0.150442477876106	0.272727272727273	0.150442477876106	0.272727272727273	0	0	0	0	NA	0	1	CMK_Carboplatin	FALSE	FALSE	FALSE	FALSE
LINC00709	NA	NA	1	1	0	0.213675213675214	0.2	0.213675213675214	0.2	0	0	0	0	1	1	2	CMK_Carboplatin	FALSE	FALSE	FALSE	FALSE
LINC00840	NA	NA	1	2	2	0.1513353115727	0.266666666666667	0.0826130558853995	0.197916666666667	0	1	0.25	0	0	0	3	CMK_Carboplatin	FALSE	FALSE	FALSE	FALSE
LINC00862	NA	NA	1	1	0	0.0776699029126214	0.157894736842105	0.0776699029126214	0.157894736842105	0	0	0	0.08	1	1	2	CMK_Carboplatin	FALSE	FALSE	FALSE	FALSE
LINC00880	chr3_156400141, chr3_156805526, chr3_156821818, chr3_156828965, chr3_156830686, chr3_156833616, chr3_156836906, chr3_156838931, chr3_156845021, chr3_156846888	FOXP1, HOMEZ, HOXA1, HOXB5, IRF9, NFATC3, NFATC4, NFKB1, NR3C1, POU2F1, POU6F2, RAD21, SOX21, TAF1, TFCP2, YY1, ZBTB4, ZEB1, ZFHX3	55	66	53	0.551401869158878	0.636363636363636	0.260955467601022	0.297316504576899	0.317365269461078	0	0.164705882352941	0.00666666666666667	0.909090909090909	0.704225352112676	121	CMK_Carboplatin	TRUE	FALSE	FALSE	FALSE
LINC00881	NA	NA	6	7	6	0.00879296562749801	0.108433734939759	0.00879296562749801	0.108433734939759	0	0	0.666666666666667	0	0.833333333333333	0.625	13	CMK_Carboplatin	FALSE	FALSE	FALSE	FALSE
LINC00886	NA	NA	8	5	6	0.04	0.166666666666667	0.0309114249037227	0.152298850574713	0	1	0.666666666666667	0.0166666666666667	1	0.625	13	CMK_Carboplatin	FALSE	FALSE	FALSE	FALSE
LINC00887	chr3_193587613	FEV, JUN, RUNX1, SPI1	1	1	2	0.688311688311688	0.714285714285714	0.605945425838999	0.650340136054422	0.857142857142857	0	0	0.125	1	1	2	CMK_Carboplatin	TRUE	FALSE	FALSE	FALSE
LINC00921	NA	NA	2	1	1	0.495495495495496	0.4	0.495495495495496	0.4	1	0	0.5	-1	1	0.5	3	CMK_Carboplatin	FALSE	FALSE	FALSE	FALSE
LINC00928	NA	NA	1	4	1	0.141141141141141	0.245283018867925	0.0676864534464685	0.157049409446564	0	0	0	0	1	0.25	5	CMK_Carboplatin	FALSE	FALSE	FALSE	FALSE
LINC00951	NA	NA	1	1	0	0.170886075949367	0.357142857142857	0.170886075949367	0.357142857142857	0	0	0	0	1	1	2	CMK_Carboplatin	FALSE	FALSE	FALSE	FALSE
LINC00964	NA	NA	2	2	3	0.25	0.219512195121951	0.147864892189444	0.143223913442142	0	0	0.25	0.00666666666666667	1	1	4	CMK_Carboplatin	FALSE	FALSE	FALSE	FALSE
LINC00973	NA	NA	1	0	1	0.065651760228354	0.0882352941176471	0.065651760228354	0.0882352941176471	0	1	1	0	NA	0	1	CMK_Carboplatin	FALSE	FALSE	FALSE	FALSE
LINC01070	chr13_112838309	TAL1	1	1	2	0.4	0.5	0.350660211267606	0.448302469135802	0.875	0	0	0	1	1	2	CMK_Carboplatin	TRUE	FALSE	FALSE	FALSE
LINC01091	NA	NA	0	1	0	0.0239234449760766	0.111111111111111	0.0239234449760766	0.111111111111111	0	1	1	0.0483333333333333	NA	0	1	CMK_Carboplatin	FALSE	FALSE	FALSE	FALSE
LINC01094	NA	NA	1	1	0	0.217391304347826	0.333333333333333	0.217391304347826	0.333333333333333	0	1	1	0.675	1	1	2	CMK_Carboplatin	FALSE	TRUE	FALSE	FALSE
LINC01105	NA	NA	1	0	1	0.128933628110447	0.1	0.0931011752887039	0.05	0	0	0	0	NA	0	1	CMK_Carboplatin	FALSE	FALSE	FALSE	FALSE
LINC01116	NA	NA	2	1	1	0.443218376980667	0.333333333333333	0.244377858799987	0.244444444444444	0	0	0	0.00333333333333333	1	0.5	3	CMK_Carboplatin	FALSE	FALSE	FALSE	FALSE
LINC01140	NA	NA	1	0	1	0.213114754098361	0.333333333333333	0.213114754098361	0.333333333333333	0	0	0	0.355	NA	0	1	CMK_Carboplatin	FALSE	TRUE	FALSE	FALSE
LINC01150	NA	NA	3	3	3	0.407407407407407	0.5	0.283163163163163	0.27112676056338	0.5	0	0.333333333333333	0.208333333333333	1	1	6	CMK_Carboplatin	FALSE	TRUE	FALSE	FALSE
LINC01166	NA	NA	1	0	1	0.0212765957446809	0.111111111111111	0.0212765957446809	0.111111111111111	0	0	0	0	NA	0	1	CMK_Carboplatin	FALSE	FALSE	FALSE	FALSE
LINC01182	chr4_14784441	FOXG1, TCF12	1	2	0	0.41501976284585	0.263157894736842	0.366683135704875	0.252631578947368	0.833333333333333	0	0	-1	1	0.5	3	CMK_Carboplatin	TRUE	FALSE	FALSE	FALSE
LINC01204	NA	NA	2	2	2	0.0763636363636364	0.222222222222222	0.052996632996633	0.214884696016771	0	0	0	-1	1	1	4	CMK_Carboplatin	FALSE	FALSE	FALSE	FALSE
LINC01241	NA	NA	2	2	0	0.18232044198895	0.0819672131147541	0.10058476059003	0.0707397713183634	0	0	0	-1	0.5	0.333333333333333	4	CMK_Carboplatin	FALSE	FALSE	FALSE	FALSE
LINC01262	NA	NA	13	12	12	0.158221302998966	0.217391304347826	0.0541083501286069	0.125707176532216	0	0	0.0476190476190476	-1	0.833333333333333	0.666666666666667	25	CMK_Carboplatin	FALSE	FALSE	FALSE	FALSE
LINC01277	NA	NA	2	2	2	0.363636363636364	0.333333333333333	0.239957716701903	0.238095238095238	0	0	0.666666666666667	-1	1	1	4	CMK_Carboplatin	FALSE	FALSE	FALSE	FALSE
LINC01291	NA	NA	3	2	2	0.0385964912280701	0.183673469387755	0.0385964912280701	0.183673469387755	0	1	0.666666666666667	-1	1	0.666666666666667	5	CMK_Carboplatin	FALSE	FALSE	FALSE	FALSE
LINC01293	NA	NA	1	1	2	0.0378096479791395	0.225806451612903	0.0378096479791395	0.225806451612903	0	1	0.5	-1	1	1	2	CMK_Carboplatin	FALSE	FALSE	FALSE	FALSE
LINC01333	NA	NA	2	1	2	0.314814814814815	0.2	0.314814814814815	0.2	0	0	0	-1	1	0.5	3	CMK_Carboplatin	FALSE	FALSE	FALSE	FALSE
LINC01344	NA	NA	3	2	7	0.128933628110447	0	0.128933628110447	0	0	0	0.285714285714286	-1	1	0.666666666666667	5	CMK_Carboplatin	FALSE	FALSE	FALSE	FALSE
LINC01352	chr1_220991574, chr1_221009507, chr1_221026096, chr1_221206449, chr1_221375576	BCL6B, CREB3, CREB3L1, CREB3L2, HESX1, MYEF2, NFAT5, RFX2, RFX3, RUNX1, SMARCC2, USF2, XBP1, ZBTB18, ZNF143	57	54	39	0.647058823529412	0.714285714285714	0.278866148479136	0.33253560128174	0.422535211267606	0	0.217391304347826	-1	0.907407407407407	0.790322580645161	111	CMK_Carboplatin	TRUE	FALSE	FALSE	FALSE
LINC01415	NA	NA	8	8	1	0.120805369127517	0.333333333333333	0.0930561966263238	0.244241534096607	0	0	0.272727272727273	-1	0.875	0.777777777777778	16	CMK_Carboplatin	FALSE	FALSE	FALSE	FALSE
LINC01423	chr21_39542224	NR2F1, PAX6, TAL1, TCF12, TFAP4, THRA, TOPORS	6	6	6	0.510204081632653	0.5	0.422021971571472	0.431242049068605	0.8125	1	0.222222222222222	-1	0.833333333333333	0.714285714285714	12	CMK_Carboplatin	TRUE	FALSE	FALSE	FALSE
LINC01468	NA	NA	2	2	1	0.100719424460432	0.2	0.100719424460432	0.2	0	0	0	-1	1	1	4	CMK_Carboplatin	FALSE	FALSE	FALSE	FALSE
LINC01479	NA	NA	2	1	0	0.179190751445087	0.375	0.156547737691848	0.354395604395604	0	0	0.5	-1	1	0.5	3	CMK_Carboplatin	FALSE	FALSE	FALSE	FALSE
LINC01505	NA	NA	1	0	0	0.443218376980667	0.333333333333333	0.443218376980667	0.333333333333333	0	0	0	-1	NA	0	1	CMK_Carboplatin	FALSE	FALSE	FALSE	FALSE
LINC01514	chr10_103023197	TBX3	1	0	2	0.688311688311688	0.714285714285714	0.5581143584254	0.602197802197802	0.8	0	0	-1	NA	0	1	CMK_Carboplatin	TRUE	FALSE	FALSE	FALSE
LINC01534	NA	NA	1	1	1	0.0182106096595408	0.111111111111111	0.0182106096595408	0.111111111111111	0	1	1	-1	1	1	2	CMK_Carboplatin	FALSE	FALSE	FALSE	FALSE
LINC01555	NA	NA	2	2	2	0.0132669983416252	0.0864197530864197	0.0132669983416252	0.0864197530864197	0	1	1	-1	1	1	4	CMK_Carboplatin	FALSE	FALSE	FALSE	FALSE
LINC01578	NA	NA	2	2	2	0.120805369127517	0.2	0.120805369127517	0.2	0	0	0.5	-1	1	1	4	CMK_Carboplatin	FALSE	FALSE	FALSE	FALSE
LINC01588	chr14_50498433, chr14_50512347, chr14_50517014, chr14_50536351	CTCF, NFATC1, NFKB1, PRDM4, RELA, SIX5, SMC3, TCF12, ZBTB18	47	48	52	0.72093023255814	0.777777777777778	0.17135925159987	0.224177656049621	0.265625	0	0.178082191780822	-1	0.914893617021277	0.826923076923077	95	CMK_Carboplatin	TRUE	FALSE	FALSE	FALSE
LINC01614	NA	NA	3	2	2	0.286821705426357	0.0909090909090909	0.152585164639784	0.0748663101604278	0	0	0.25	-1	1	0.666666666666667	5	CMK_Carboplatin	FALSE	FALSE	FALSE	FALSE
LINC01625	chr6_139766448	TEAD4	2	6	4	0.428571428571429	0.5	0.15459574594392	0.236580659199707	0.111111111111111	0	0.333333333333333	-1	1	0.333333333333333	8	CMK_Carboplatin	TRUE	FALSE	FALSE	FALSE
LINC01638	chr22_27625874, chr22_27627598	NR1D1, NR1H2, NR2F1, NR2F6, RXRA, RXRB, STAT3, ZNF143	5	3	3	0.363896848137536	0.259259259259259	0.321487803552387	0.237463579618589	0.869565217391304	0	0	-1	1	0.6	8	CMK_Carboplatin	TRUE	FALSE	FALSE	FALSE
LINC02054	NA	NA	1	1	1	0.113018597997139	0.236363636363636	0.113018597997139	0.236363636363636	0	1	1	-1	1	1	2	CMK_Carboplatin	FALSE	FALSE	FALSE	FALSE
LINGO1	chr15_78112524	THAP1, YY1	1	0	1	0.268867924528302	0.294117647058824	0.220911949685535	0.196078431372549	0.666666666666667	0	0	6.22666666666667	NA	0	1	CMK_Carboplatin	TRUE	TRUE	TRUE	FALSE
LINGO4	chr1_151300274	HINFP, NR2F2, NR4A2, NRF1, RXRB, TAF1, THRA	1	0	3	0.432835820895522	0.333333333333333	0.346895566240936	0.31230890464933	0.6	1	0.666666666666667	0	NA	0	1	CMK_Carboplatin	TRUE	FALSE	FALSE	FALSE
LIPA	chr10_91295401	MBD2, TFAP2A, ZBTB33, ZNF263	4	5	5	0.437185929648241	0.294117647058824	0.38878907107758	0.248868778280543	0.846153846153846	1	0.5	3.11	1	0.8	9	CMK_Carboplatin	TRUE	TRUE	TRUE	FALSE
LIPC	NA	NA	10	13	13	0.590843810070925	0.5	0.184192054354869	0.210312230963009	0.075	0	0.35	0.106666666666667	0.9	0.642857142857143	23	CMK_Carboplatin	FALSE	FALSE	FALSE	FALSE
LIPK	NA	NA	1	2	1	0.0454545454545454	0.0909090909090909	0.0454545454545454	0.0909090909090909	0	0	0	0	1	0.5	3	CMK_Carboplatin	FALSE	FALSE	FALSE	FALSE
LIPM	NA	NA	3	4	5	0.175308641975309	0.210526315789474	0.067970326570921	0.118642059694691	0	0	0.142857142857143	0	1	0.75	7	CMK_Carboplatin	FALSE	FALSE	FALSE	FALSE
LIPN	NA	NA	3	4	2	0.0649350649350649	0.116279069767442	0.0649350649350649	0.116279069767442	0	0	0	0.0166666666666667	1	0.75	7	CMK_Carboplatin	FALSE	FALSE	FALSE	FALSE
LIPT1	NA	NA	5	8	6	0.234567901234568	0.351351351351351	0.182723161695196	0.237038965657387	0	0	0.0909090909090909	1.23166666666667	0.8	0.444444444444444	13	CMK_Carboplatin	FALSE	TRUE	FALSE	TRUE
LIX1L	NA	NA	2	4	2	0.197930142302717	0.290322580645161	0.182657385229488	0.26580061304919	0	1	0.25	19.4316666666667	1	0.5	6	CMK_Carboplatin	FALSE	TRUE	FALSE	FALSE
LLGL2	NA	NA	1	1	1	0.00856793145654829	0.108695652173913	0.00856793145654829	0.108695652173913	0	1	1	0.853333333333333	1	1	2	CMK_Carboplatin	FALSE	TRUE	FALSE	FALSE
LLPH	NA	NA	2	2	2	0.443218376980667	0.333333333333333	0.239655897619845	0.186666666666667	0	0	0.333333333333333	1.12333333333333	1	1	4	CMK_Carboplatin	FALSE	TRUE	FALSE	FALSE
LMAN2	NA	NA	3	2	5	0.115044247787611	0.227272727272727	0.105356140344988	0.196718962676409	0	0	0.4	16.9383333333333	1	0.666666666666667	5	CMK_Carboplatin	FALSE	TRUE	FALSE	FALSE
LMNTD1	NA	NA	1	2	1	0.364548494983278	0.428571428571429	0.235532292397362	0.233766233766234	0.333333333333333	0	0.333333333333333	-1	1	0.5	3	CMK_Carboplatin	FALSE	FALSE	FALSE	FALSE
LMO2	NA	NA	1	1	0	0.135073779795687	0.174603174603175	0.135073779795687	0.174603174603175	0	1	1	8.475	1	1	2	CMK_Carboplatin	FALSE	TRUE	FALSE	FALSE
LMO7	NA	NA	7	6	6	0.443218376980667	0.333333333333333	0.177365622753923	0.218999402628435	0	0	0.363636363636364	10.9816666666667	0.666666666666667	0.444444444444444	13	CMK_Carboplatin	FALSE	TRUE	FALSE	TRUE
LMOD1	NA	NA	10	9	14	0.443218376980667	0.333333333333333	0.106815679781183	0.124958228905597	0	1	0.4375	0.005	1	0.9	19	CMK_Carboplatin	FALSE	FALSE	FALSE	FALSE
LOC100130880	NA	NA	1	1	0	0.126315789473684	0.0588235294117647	0.126315789473684	0.0588235294117647	0	1	1	-1	1	1	2	CMK_Carboplatin	FALSE	FALSE	FALSE	FALSE
LOC100132813	NA	NA	1	2	0	0.123359580052493	0.0666666666666667	0.123359580052493	0.0666666666666667	0	0	0	-1	1	0.5	3	CMK_Carboplatin	FALSE	FALSE	FALSE	FALSE
LOC100505841	chr5_121450665, chr5_121481183	IKZF1, MEF2A, MEF2C, MYEF2, NKX3-1	2	6	2	0.619047619047619	0.666666666666667	0.325508692566618	0.444444444444444	0.444444444444444	0	0.5	-1	1	0.333333333333333	8	CMK_Carboplatin	TRUE	FALSE	FALSE	FALSE
LOC100506127	chr11_75907381, chr11_75923069, chr11_75946955, chr11_76051495, chr11_76067595, chr11_76076559, chr11_76077501, chr11_76079718, chr11_76081195, chr11_76082355	BCL11A, CPEB1, CUX1, E2F7, E2F8, FOSL1, FOXH1, HESX1, HOXA1, HOXD13, IRF2, IRF9, MAFF, MAFG, MAFK, MAX, MXI1, NFAT5, NFATC1, ONECUT2, PAX6, RARA, RFX2, RFX3, RFX5, RUNX1, SREBF1, TOPORS, ZBTB16, ZBTB33, ZBTB7B, ZNF219	72	86	84	0.518987341772152	0.555555555555556	0.27889309466762	0.275811876885724	0.555555555555556	0	0.132231404958678	-1	0.916666666666667	0.717391304347826	158	CMK_Carboplatin	TRUE	FALSE	FALSE	FALSE
LOC100506422	chr9_25950642, chr9_26056086, chr9_26058823	ARID3A, CEBPB, FOXP1, FOXP2, NR3C1, REST, SOX21, TBP, THAP1, YY1	9	8	3	0.789473684210526	0.833333333333333	0.463478791553728	0.470122638055814	0.72	0	0	-1	0.75	0.545454545454545	17	CMK_Carboplatin	TRUE	FALSE	FALSE	FALSE
LOC101927844	NA	NA	3	2	5	0.443218376980667	0.333333333333333	0.190923312735978	0.154166666666667	0	0	0.166666666666667	-1	1	0.666666666666667	5	CMK_Carboplatin	FALSE	FALSE	FALSE	FALSE
LOC101928436	NA	NA	1	0	1	0.309090909090909	0.2	0.309090909090909	0.2	0	0	0	-1	NA	0	1	CMK_Carboplatin	FALSE	FALSE	FALSE	FALSE
LOC101928841	NA	NA	1	0	1	0.213114754098361	0.333333333333333	0.213114754098361	0.333333333333333	0	1	1	-1	NA	0	1	CMK_Carboplatin	FALSE	FALSE	FALSE	FALSE
LOC110117498-PIK3R3	NA	NA	1	1	1	0.030756442227764	0.111111111111111	0.030756442227764	0.111111111111111	0	0	0	-1	1	1	2	CMK_Carboplatin	FALSE	FALSE	FALSE	FALSE
LOC149373	chr1_231313229	SMARCC1, STAT3	6	6	10	0.510204081632653	0.6	0.230415534363637	0.29523078596756	0.142857142857143	0	0.142857142857143	-1	0.833333333333333	0.714285714285714	12	CMK_Carboplatin	TRUE	FALSE	FALSE	FALSE
LOC339862	chr3_17951049, chr3_17995710	FOXG1, FOXJ3, FOXK1, FOXO1, FOXO3, TBX1, TBX15	2	4	1	0.434343434343434	0.454545454545455	0.283623652141641	0.370550859640044	0.823529411764706	0	0.2	-1	1	0.5	6	CMK_Carboplatin	TRUE	FALSE	FALSE	FALSE
LOC388780	NA	NA	1	2	0	0.157608695652174	0.257142857142857	0.157608695652174	0.257142857142857	0	1	1	-1	1	0.5	3	CMK_Carboplatin	FALSE	FALSE	FALSE	FALSE
LPGAT1	NA	NA	10	9	9	0.314285714285714	0.428571428571429	0.0943958702128892	0.1348248790683	0.125	0	0.384615384615385	2.00666666666667	0.888888888888889	0.727272727272727	19	CMK_Carboplatin	FALSE	TRUE	FALSE	FALSE
LPIN1	chr2_11886952	ZBTB4	1	1	1	0.280788177339902	0.4	0.240447965865142	0.364978902953587	0.833333333333333	1	0.5	5.455	1	1	2	CMK_Carboplatin	TRUE	TRUE	TRUE	FALSE
LPIN2	NA	NA	1	4	2	0.518987341772152	0.333333333333333	0.154827832592109	0.126435406698565	0.2	1	0.4	1.935	1	0.25	5	CMK_Carboplatin	FALSE	TRUE	FALSE	FALSE
LPP	NA	NA	1	0	1	0.0212765957446809	0.111111111111111	0.0212765957446809	0.111111111111111	0	1	1	3.24666666666667	NA	0	1	CMK_Carboplatin	FALSE	TRUE	FALSE	FALSE
LRMP	NA	NA	1	1	1	0.116279069767442	0.2	0.106670203672591	0.147826086956522	0	0	0	10.405	1	1	2	CMK_Carboplatin	FALSE	TRUE	FALSE	FALSE
LRP2BP	chr4_186303641	CUX1, MEF2B, MEF2C, MEF2D, SOX21	1	1	2	0.590843810070925	0.5	0.538695616005493	0.476190476190476	0.857142857142857	0	0.5	0.311666666666667	1	1	2	CMK_Carboplatin	TRUE	TRUE	TRUE	FALSE
LRRC17	NA	NA	2	3	3	0.342756183745583	0.166666666666667	0.156695125430722	0.136574074074074	0	0	0.2	0.49	0.5	0.25	5	CMK_Carboplatin	FALSE	TRUE	FALSE	TRUE
LRRC23	NA	NA	2	1	3	0.0149253731343283	0.19047619047619	0.0129331460857637	0.176633444075305	0	0	0.666666666666667	1.24	1	0.5	3	CMK_Carboplatin	FALSE	TRUE	FALSE	FALSE
LRRC32	NA	NA	5	6	9	0.363636363636364	0.307692307692308	0.126425056979007	0.230558233189812	0	0	0.4	0.888333333333333	1	0.833333333333333	11	CMK_Carboplatin	FALSE	TRUE	FALSE	FALSE
LRRC3C	chr17_37950813, chr17_38105334	ATF5, MEF2C, MZF1, NFKB1	11	10	11	0.486111111111111	0.384615384615385	0.242425879724135	0.273428354701304	0.263157894736842	0	0.333333333333333	0	0.9	0.75	21	CMK_Carboplatin	TRUE	FALSE	FALSE	FALSE
LRRC46	chr17_45963573	E2F2, SOX6	4	4	9	0.298245614035088	0.375	0.220621093153417	0.302493261455526	0.7	0	0.222222222222222	3.68666666666667	1	1	8	CMK_Carboplatin	TRUE	TRUE	TRUE	FALSE
LRRC59	NA	NA	2	2	1	0.128933628110447	0	0.128933628110447	0	0	1	1	29.475	1	1	4	CMK_Carboplatin	FALSE	TRUE	FALSE	FALSE
LRRC72	chr7_16543379, chr7_16602246	E2F1, E2F4, E2F6, E2F7, ELF2, ETS1, ETS2, GATA2, HSF1, PRDM1, TFDP1	12	14	26	0.460674157303371	0.5	0.254116088742573	0.325176531738878	0.432432432432432	0	0.161290322580645	0	0.75	0.529411764705882	26	CMK_Carboplatin	TRUE	FALSE	FALSE	FALSE
LRRC75A-AS1	chr17_16345753	PBX3, TAL1	1	0	1	0.590843810070925	0.5	0.590843810070925	0.5	1	1	1	-1	NA	0	1	CMK_Carboplatin	TRUE	FALSE	FALSE	FALSE
LRRC8B	NA	NA	2	4	3	0.149122807017544	0.0645161290322581	0.115827037935442	0.018308631211857	0	0	0.4	12.9733333333333	1	0.5	6	CMK_Carboplatin	FALSE	TRUE	FALSE	FALSE
LRRC8D	NA	NA	1	1	1	0.134146341463415	0.25	0.114638845810423	0.231111111111111	0	0	0.5	5.1	1	1	2	CMK_Carboplatin	FALSE	TRUE	FALSE	FALSE
LRRIQ4	NA	NA	5	3	2	0.363636363636364	0.333333333333333	0.272780011234754	0.212465564738292	0	0	0.5	0.01	1	0.6	8	CMK_Carboplatin	FALSE	FALSE	FALSE	FALSE
LRRK1	NA	NA	3	4	3	0.443218376980667	0.333333333333333	0.211073309971501	0.195819988502915	0	0	0.333333333333333	2.94166666666667	0.666666666666667	0.4	7	CMK_Carboplatin	FALSE	TRUE	FALSE	TRUE
LRRN4	NA	NA	12	15	20	0.73262680662441	0.666666666666667	0.176539782361291	0.150909532558023	0.0204081632653061	1	0.375	0.08	0.833333333333333	0.588235294117647	27	CMK_Carboplatin	FALSE	FALSE	FALSE	FALSE
LRTM1	NA	NA	0	2	1	0.0321361058601135	0.135802469135802	0.0255182247513626	0.133690708252112	0	1	0.5	0.426666666666667	NA	0	2	CMK_Carboplatin	FALSE	TRUE	FALSE	FALSE
LSM12	NA	NA	5	10	7	0.510204081632653	0.6	0.150114234788529	0.229998162890386	0.05	0	0.583333333333333	37.39	1	0.5	15	CMK_Carboplatin	FALSE	TRUE	FALSE	FALSE
LSM14A	NA	NA	2	1	1	0.0424403183023873	0.114754098360656	0.0424403183023873	0.114754098360656	0	0	0.5	30.1	1	0.5	3	CMK_Carboplatin	FALSE	TRUE	FALSE	FALSE
LSM4	NA	NA	1	1	1	0.138721351025332	0.174603174603175	0.138721351025332	0.174603174603175	0	1	1	9.07666666666667	1	1	2	CMK_Carboplatin	FALSE	TRUE	FALSE	FALSE
LSS	chr21_47665790, chr21_47735469	FOXP1, GATA2, MYEF2, NFATC1	21	24	22	0.647058823529412	0.714285714285714	0.149225609165532	0.199532110205834	0.0819672131147541	0	0.125	7.53666666666667	0.952380952380952	0.8	45	CMK_Carboplatin	TRUE	TRUE	TRUE	FALSE
LTA4H	chr12_96446545, chr12_96467567	BCL3, E2F2, FOXJ2, FOXJ3, FOXO4, FOXP2, NR3C1, SIN3A	14	18	17	0.544715447154472	0.4	0.243402398243628	0.206025333569538	0.14018691588785	0	0.222222222222222	2.53833333333333	0.928571428571429	0.684210526315789	32	CMK_Carboplatin	TRUE	TRUE	TRUE	FALSE
LTBP1	NA	NA	2	4	1	0.128933628110447	0.2	0.0755154534019794	0.114285714285714	0	0	0	5.55	1	0.5	6	CMK_Carboplatin	FALSE	TRUE	FALSE	FALSE
LTBP2	NA	NA	1	1	1	0.0179704016913319	0.125	0.0179704016913319	0.125	0	0	0	0.0133333333333333	1	1	2	CMK_Carboplatin	FALSE	FALSE	FALSE	FALSE
LTBP4	NA	NA	1	1	1	0.0477081384471469	0.0526315789473684	0.0477081384471469	0.0526315789473684	0	1	1	18.7533333333333	1	1	2	CMK_Carboplatin	FALSE	TRUE	FALSE	FALSE
LTN1	NA	NA	32	46	32	0.4	0.5	0.150401399363151	0.180802647188869	0	0	0.169811320754717	2.47666666666667	0.96875	0.659574468085106	78	CMK_Carboplatin	FALSE	TRUE	FALSE	FALSE
LTV1	NA	NA	1	1	0	0.258278145695364	0.230769230769231	0.258278145695364	0.230769230769231	0	1	1	3.58333333333333	1	1	2	CMK_Carboplatin	FALSE	TRUE	FALSE	FALSE
LUC7L3	NA	NA	2	2	2	0	0.115789473684211	0	0.115789473684211	0	1	1	26.6333333333333	1	1	4	CMK_Carboplatin	FALSE	TRUE	FALSE	FALSE
LURAP1	NA	NA	1	2	2	0.0273381294964028	0.111111111111111	0.0273381294964028	0.111111111111111	0	0	0	0.01	1	0.5	3	CMK_Carboplatin	FALSE	FALSE	FALSE	FALSE
LUZP4	NA	NA	1	1	1	0.123359580052493	0.0833333333333333	0.123359580052493	0.0833333333333333	0	0	0	0.00333333333333333	1	1	2	CMK_Carboplatin	FALSE	FALSE	FALSE	FALSE
LUZP6	NA	NA	1	0	1	0.267175572519084	0.333333333333333	0.202193273592212	0.282608695652174	0.75	1	0.5	0.345	NA	0	1	CMK_Carboplatin	FALSE	TRUE	FALSE	FALSE
LXN	NA	NA	3	3	2	0.189393939393939	0.28	0.149454423635064	0.242485281749369	0	0	0.5	4.07	1	1	6	CMK_Carboplatin	FALSE	TRUE	FALSE	FALSE
LY75-CD302	chr2_160654768	EGR1, REST, ZNF263	1	0	1	0.518987341772152	0.428571428571429	0.518987341772152	0.428571428571429	1	1	0.5	0	NA	0	1	CMK_Carboplatin	TRUE	FALSE	FALSE	FALSE
LY86	chr6_6597401	ZBTB33	12	10	11	0.443218376980667	0.5	0.232628250233726	0.21236397847447	0.0810810810810811	0	0.352941176470588	0.00333333333333333	0.8	0.571428571428571	22	CMK_Carboplatin	TRUE	FALSE	FALSE	FALSE
LYPD3	NA	NA	1	1	1	0.125628140703518	0.0277777777777778	0.125628140703518	0.0277777777777778	0	1	1	0.341666666666667	1	1	2	CMK_Carboplatin	FALSE	TRUE	FALSE	FALSE
LYPD6B	NA	NA	4	6	4	0.443218376980667	0.333333333333333	0.123540525882755	0.205940777870602	0	0	0.125	0	0.75	0.428571428571429	10	CMK_Carboplatin	FALSE	FALSE	FALSE	FALSE
LYPD8	NA	NA	2	1	1	0.1875	0.142857142857143	0.100599315068493	0.104761904761905	0	1	1	0.291666666666667	1	0.5	3	CMK_Carboplatin	FALSE	TRUE	FALSE	FALSE
LYPLA1	NA	NA	1	1	1	0.128933628110447	0	0.128933628110447	0	0	1	1	17.6083333333333	1	1	2	CMK_Carboplatin	FALSE	TRUE	FALSE	FALSE
LYPLAL1	NA	NA	1	1	1	0.0609318996415771	0.125	0.0609318996415771	0.125	0	1	1	4.26666666666667	1	1	2	CMK_Carboplatin	FALSE	TRUE	FALSE	FALSE
LYRM2	NA	NA	2	2	1	0.18232044198895	0.0588235294117647	0.18232044198895	0.0588235294117647	0	1	1	3.255	1	1	4	CMK_Carboplatin	FALSE	TRUE	FALSE	FALSE
LYRM7	NA	NA	1	2	1	0.149122807017544	0	0.149122807017544	0	0	0	0.5	2.21333333333333	1	0.5	3	CMK_Carboplatin	FALSE	TRUE	FALSE	FALSE
LYST	NA	NA	3	3	3	0.21978021978022	0.333333333333333	0.166202659926973	0.267535392535393	0	0	0.166666666666667	3.70666666666667	1	1	6	CMK_Carboplatin	FALSE	TRUE	FALSE	FALSE
MAB21L3	NA	NA	3	2	1	0.336	0.478260869565217	0.336	0.478260869565217	1	0	0.333333333333333	0.00833333333333333	1	0.666666666666667	5	CMK_Carboplatin	FALSE	FALSE	FALSE	FALSE
MACROD1	NA	NA	1	1	3	0.432835820895522	0.333333333333333	0.279259440502406	0.272727272727273	0.5	0	0.666666666666667	13.575	1	1	2	CMK_Carboplatin	FALSE	TRUE	FALSE	FALSE
MACROD2	NA	NA	3	2	2	0.0441767068273093	0.217391304347826	0.0441471769430664	0.147157190635452	0	0	0.333333333333333	2.27666666666667	1	0.666666666666667	5	CMK_Carboplatin	FALSE	TRUE	FALSE	FALSE
MAGEF1	NA	NA	2	2	3	0.0675862068965517	0.115789473684211	0.05050864597027	0.0919856459330144	0	0	0.25	1.01666666666667	1	1	4	CMK_Carboplatin	FALSE	TRUE	FALSE	FALSE
MAGOH	NA	NA	2	2	2	0.284615384615385	0.217391304347826	0.170007705716595	0.17362022113943	0	0	0.333333333333333	2.40333333333333	0.5	0.333333333333333	4	CMK_Carboplatin	FALSE	TRUE	FALSE	TRUE
MALAT1	chr11_65137753, chr11_65224146	ERG, ETS1, FLI1, GMEB2, HOXB6, POU6F1, REST, ZBTB3	32	42	34	0.510204081632653	0.6	0.203180169692944	0.258318732976023	0.241935483870968	0	0.411764705882353	14.8533333333333	0.96875	0.720930232558139	74	CMK_Carboplatin	TRUE	TRUE	TRUE	FALSE
MALSU1	NA	NA	1	1	2	0.443218376980667	0.333333333333333	0.298277093402158	0.246031746031746	0	0	0	2.40166666666667	0	0	2	CMK_Carboplatin	FALSE	TRUE	FALSE	FALSE
MAML2	chr11_95899345	PBX1, PBX3	3	5	2	0.466666666666667	0.555555555555556	0.20674835425078	0.320662768031189	0.25	0	0	0.765	1	0.6	8	CMK_Carboplatin	TRUE	TRUE	TRUE	FALSE
MAML3	chr4_140972946, chr4_141178328	E2F1, FOXA1, FOXJ3, MECOM, NFATC1, RBPJ, RUNX1, ZNF384, ZNF75A	2	4	1	0.460674157303371	0.555555555555556	0.400459278685031	0.500181613453925	0.947368421052632	1	0.5	74.7	1	0.5	6	CMK_Carboplatin	TRUE	TRUE	TRUE	FALSE
MAP10	chr1_232905715, chr1_232907446	SREBF1, ZBTB3	8	8	5	0.443218376980667	0.368421052631579	0.257089292745229	0.273730765084755	0.583333333333333	0	0.1	0.128333333333333	0.875	0.777777777777778	16	CMK_Carboplatin	TRUE	FALSE	FALSE	FALSE
MAP1A	chr15_43812596	NR3C1, RXRA	2	0	3	0.441860465116279	0.5	0.376319048619209	0.439732142857143	0.875	0	0.25	9.16833333333333	NA	0	2	CMK_Carboplatin	TRUE	TRUE	TRUE	FALSE
[truncated: 21,958 more rows]

## Sheet: Key
RefSeqName	gene name
variants	list of the variants if pass ifDiff == 1 & TFs_expr == TRUE for the exactely the same variant
TFs	list of TFs affected by variants
DegreeN	mean(Degree in Normal (replicated interactions)) across all SNV/PIR/motifbreakR cases
DegreeC	mean(Degree in Carboplatin-treated sample (replicated interactions)) across all SNV/PIR/motifbreakR cases
DegreeG	mean(Degree in Gemcitabine-treated sample (replicated interactions)) across all SNV/PIR/motifbreakR cases
maxAFdiff	max allele frequency of all variants connected to the RefSeqName
maxACdiff	max allele count difference of all variants connected to the RefSeqName
meanAFdiff	mean allele frequency difference of all variants connected to the RefSeqName
meanACdiff	mean allele count difference of all variants connected to the RefSeqName
ifDiff	mean 1/0 status if variant passes AC/AF threshold of all variants connected to the RefSeqName
PeakOverlap	mean total number of replicated interactions overlapping a publicly available enhancer peak of all PIRs connected to the RefSeqName
PeakOverlapRatio	mean fraction of total number of replicated interactions overlapping a publicly available enhancer peak of all variants connected to the RefSeqName
m.TPM	mean TPM across different conditions of the cell line
OCE	Overlap Coefficient (OCE) of degree change
JI	Jaccard Index of degree change
DegreeT	Degree Total
Condition	cell / treatment condition
var_status	STATUS of the variant candidate / not candidate
gene_expr	STATUS gene expressed in the cell line across all treatments or not
group	STATUS var_status + gene_expr
DIBinary	STATUS DI / not DI
