# Supplementary material for: Enhancer mutations modulate the severity of chemotherapy-induced myelosuppression
Source: Life Sci Alliance. 2024 Jan 16;7(3):e202302244. doi: 10.26508/lsa.202302244 (PMC10796589; doi:10.26508/lsa.202302244)
Supplement: Supplementary file 7 [file LSA-2023-02244_TableS6.xlsx]

## Sheet: Key
Supplementary Table 6
Candidate Genes, connected Candidate Variants, affected TFs
RefSeqName	gene name
variants	list of candidate variants connected to RefSeqName genes
TFs	list of TFs predicted to be affected by candidate variants
The first sheet contains the table of candidate genes, connected candidate variants and affected TFs
The second sheet is the gene overrepresentation analysis of the genes using ToppGene Suite (https://toppgene.cchmc.org)
The third sheet is the gene overrepresentation analysis of the TFs using ToppGene Suite (https://toppgene.cchmc.org)

## Sheet: CandidateGenesVarsTFs
RefSeqName	variants	TFs
ABCC4	chr13_95886294, chr13_95887441, chr13_95951593, chr13_95963029, chr13_96031721, chr13_96036136	ARID3A, BATF, BHLHE41, CCNT2, FOXJ3, FOXP1, GATA1, GATA2, GATA3, IKZF2, JUN, LMO2, MECOM, MYEF2, NFATC1, NFATC2, NFATC3, NFATC4, POU2F1, POU2F2, RUNX1, RUNX2, RUNX3, SOX7, TAL1, TCF12, TCF3, TCF4, ZEB1
ACER3	chr11_76092407, chr11_76601503	BACH1, FOXP1, JDP2, REST
AP001171.1	chr21_21461167, chr21_21615400, chr21_21617955	BBX, CUX1, FOXA1, PBX1, PBX2, SIX5, ZNF232, ZNF784
AP5S1	chr20_3789156, chr20_3803596	SMC3, ZBTB7A
ARHGAP25	chr2_68967245, chr2_69142474, chr2_69151257	FOXC1, IRF1, IRF2, MECOM, PRDM1, RUNX1, RXRA, STAT2, TOPORS
CAND1	chr12_67654181	GATA5
CDC42	chr1_22382942	FEV, FOXO3, FOXO4, HOXA10, JUN, MEF2C
CLINT1	chr5_157315813	GABPA, IRF9, TCF12
COMMD6	chr13_76039376	IRF1, NR1D1, TBX3
CPNE5	chr6_36725413	TAL1
CUL9	chr6_43143162, chr6_43167578, chr6_43190230, chr6_43484643	CTCFL, EP300, FOXJ2, FOXO1, FOXO4, NR3C1, TAL1, ZBTB7A, ZNF143
DLC1	chr8_13469777, chr8_13509085	EGR1, ELF1, ELF2, ELK1, ERG, ETS1, ETS2, ETV1, GATA2, NFE2L2, RFX3
DRG1	chr22_31736578	SIX5, SP1, TBP
EDC3	chr15_75041341, chr15_75074382	NFKB2, PLAGL1
EPB41L4A	chr5_111537568, chr5_111542784	FOXJ3, FOXP1, MEIS2, YY1, ZNF35
FAS	chr10_90639810	SOX4
FBXO45	chr3_196305016	NR3C1, VDR
HEATR1	chr1_236763835, chr1_236841137, chr1_236849952, chr1_236958803	ARID3A, FOXP1, HMBOX1, HOXD13, KLF6, RREB1, SP1, TBP, TCF12
IDI1	chr10_1034412	MYB
IGF2	chr11_1718463	ZNF143
KRT18	chr12_53278959	LEF1, NR3C1, SOX18, SOX4, SOX6, TCF7, TCF7L1, TCF7L2
L3MBTL3	chr6_130031493	DDIT3, MTF1, RXRA, SOX4, ZNF143
MET	chr7_116293228, chr7_116296299	FEV, TAL1
NEU3	chr11_74694715, chr11_74707342	CTCF, E2F1, HDAC2, HEY1, TFAP4, TFCP2, ZNF589
NRDE2	chr14_90775272	JUND
PPP2R5A	chr1_212264087	TGIF1
PREX1	chr20_47459543, chr20_47490583	CUX1, NR1I3, NR2F2, RARG, RXRB, THRA, ZEB1
PSMG4	chr6_3118610, chr6_3130518	EGR1, EGR3, GLI2, SMC3
RABEPK	chr9_127952456	SOX18, SOX5, SOX6, SOX7
RANGAP1	chr22_41682303	SETDB1, SIX5
RASA2	chr3_141210814, chr3_141261220	HOXA10, HOXC6, LHX6, SOX18, SOX7, ZFHX3
RHOA	chr3_49387290	RBPJ
RNF185	chr22_31595747, chr22_31640111	IRF9, KLF16, MAZ, NFATC1, STAT1, TAL1, ZNF148, ZNF219, ZNF282
S100A11	chr1_151966745	ETS1
SMAD6	chr15_66896512	MAFF, SMAD3, TAF1
SNRK	chr3_43304209	SP1
SNRPB	chr20_2645077	E2F1
SNX10	chr7_26383515, chr7_26389112	ELF1, ELK1, ELK3, ELK4, ERG, ETV1, ETV3, ETV4, ETV5, FEV, FLI1, FOXO1, GABPA, SOX12, SOX13, SOX18, SOX5
STK24	chr13_99138780	KLF3, SREBF1, ZNF410
STK38L	chr12_27303475	GFI1B
UTRN	chr6_144628668	CCDC6, CEBPG
ZC3H15	chr2_187357751	TAL1
ZNF256	chr19_58485828	FOXP1
ANO8	chr19_17513304	FOXP1
ARHGAP25	chr2_68967245, chr2_69142474, chr2_69151257	FOXC1, IRF1, IRF2, MECOM, PRDM1, RUNX1, RXRA, STAT2, TOPORS
C10orf10	chr10_44144481, chr10_45496574	GABPA, HINFP, KLF7, MBD2, TAF1
CABLES1	chr18_20955288, chr18_20956352, chr18_20963978, chr18_20970011, chr18_20987987	CCNT2, KLF1, MAZ, MGA, NR1H2, PRDM4, RARA, RARG, RUNX1, RXRA, SREBF1, TBX20, ZNF263
CCL5	chr17_34202936	FOXA1, FOXA2, FOXC1, FOXO3, TCF12
CMPK1	chr1_47691090	MBD2, ZNF148, ZNF281
CUEDC1	chr17_56061351	CDC5L
CXADR	chr21_18969364	STAT5A, STAT5B, TBX1
DHRS9	chr2_169874712, chr2_169887613	FOXJ2, IRF1, IRF2, IRF3, STAT2
EDC3	chr15_75041341, chr15_75074382	NFKB2, PLAGL1
EPB41L4A	chr5_111537568, chr5_111542784	FOXJ3, FOXP1, MEIS2, YY1, ZNF35
FBXO3	chr11_33782386, chr11_33785057	STAT1, STAT2, ZNF143
FOS	chr14_75643460	ELF1, ELF4, ELK1, ELK3, GABPA, NR2F6, RARA, RUNX1, RUNX2, RUNX3
HEATR1	chr1_236763835, chr1_236841137, chr1_236849952, chr1_236958803	ARID3A, FOXP1, HMBOX1, HOXD13, KLF6, RREB1, SP1, TBP, TCF12
KRT18	chr12_53278959	LEF1, NR3C1, SOX18, SOX4, SOX6, TCF7, TCF7L1, TCF7L2
LDLRAD4	chr18_13249498	ATF2, CREB3, CREB3L1, CREB3L2, E4F1, FOXP1, LHX6, XBP1
MAP1A	chr15_43812596	NR3C1, RXRA
2023-03-06	chr5_10298239, chr5_10368661	ELF2, ERG, ETS2, NR1H2, PLAG1, WT1, ZNF143
MGA	chr15_41960482, chr15_42006417	FOXO1, FOXO3, FOXO4, FOXP1, GATA1, HOXA5, HOXB7, HOXB8
NUDT4	chr12_93541802, chr12_93613541	IRF1, ZNF350
PPIL1	chr6_36839851	TCF4, ZNF143, ZSCAN16
PRKCQ-AS1	chr10_6619700	E2F2, E2F3, E2F7, FOXJ3
PROSER2	chr10_11574457	BHLHE22, SRF
REXO2	chr11_114282310	HOXC6
RGS6	chr14_72392540, chr14_72485774	ATF6, FOXG1, GATA2, GFI1B
RNF7	chr3_141452359, chr3_141466685	BCL3, CTCF, HES1, MYCN, RAD21, REST, SMC3
SACM1L	chr3_45709968, chr3_45744646	NR1H2, YY1, ZBTB3
SNX10	chr7_26383515, chr7_26389112	ELF1, ELK1, ELK3, ELK4, ERG, ETV1, ETV3, ETV4, ETV5, FEV, FLI1, FOXO1, GABPA, SOX12, SOX13, SOX18, SOX5
SORL1	chr11_121287968, chr11_121302701, chr11_121366364	ATF5, BCL3, ESRRA, IRF1, MAX, PRDM1, REST, RFX3, SRF, TBX1
STAU2	chr8_74888616	CCNT2, NRF1, SP1, ZFX
STK38L	chr12_27303475	GFI1B
THNSL1	chr10_25241675	ATF6
UBALD2	chr17_74123005	NR4A1, NR4A2, PPARA, STAT6
VSIG10L	chr19_52074631	RARA, RARG, VDR
ZNF81	chrX_47880654, chrX_47896549	EGR1, FOXO1, FOXO4, GFI1B, WT1
ABLIM3	chr5_148680020	ATF4, DDIT3
ALG14	chr1_95696709, chr1_95699829	GFI1B, IRF9, NR4A1, SMARCC1, YY1, ZEB1
ANTXR2	chr4_80329502, chr4_81081277	CCNT2, KLF1, KLF7, SP1, SP3, TEF, ZNF148
ATP10D	chr4_47465965, chr4_47916887	GLI2, GLIS2, NR4A1, SREBF1
C5orf63	chr5_126260524, chr5_126378932	EN1, FOS, FOXO3
CCDC80	chr3_112335891, chr3_112693983	ETS1, ONECUT2, PBX2, PKNOX1, PRDM4, SIX5, TAL1, TCF12, TCF3
CENPU	chr4_185570715	EGR1, WT1, ZNF524
DUSP16	chr12_12849241	REL, RELA
FAM19A2	chr12_62474629	HOXC4, HOXC9, HOXD13
FAM207A	chr21_46518608	NR2F6, RARA, RARG, ZNF713
FAM219B	chr15_75074382	NFKB2
GNB2	chr7_100267970	CUX1
KPTN	chr19_47994475	NFKB1
LAMP2	chrX_119436726	MZF1, NFKB1
LTA4H	chr12_96446545	FOXJ2, FOXO4, FOXP2, NR3C1, PGR
MAP7D1	chr1_36636854	TCF7L2
MFSD1	chr3_158408032	SOX4
OGFOD2	chr12_123258997	ZBTB4
PC	chr11_66717569, chr11_66721028, chr11_66748997	IRF1, IRF7, NHLH1, RBPJ, TFAP4
PDE4D	chr5_58567645, chr5_58650003, chr5_58651195, chr5_58882329	ARID3A, BACH1, BATF, BCL6B, FOXG1, FOXP1, IRF2, JDP2, NFE2L2, POU2F1, POU2F2, POU5F1, RXRA, STAT5B
PRICKLE1	chr12_42991875	EGR1, ETS2, ETV1, SIX5, SMARCC2, ZNF143
PRKCQ-AS1	chr10_6470994, chr10_6619700	E2F2, E2F3, E2F7, FOXJ3, VDR
PWP2	chr21_45447221, chr21_45452528, chr21_45524956	BCL3, MYEF2, NFATC1, OTX1
RASAL3	chr19_15563400, chr19_15566900	MZF1, PRDM4, RREB1, SP1, ZBTB6
RASGRP3	chr2_33172362	ARNT, E2F2, E2F3, MYC
SGOL1-AS1	chr3_20378525	NFKB1, NR2F6, RUNX3, RXRA, RXRB
SLC36A4	chr11_92928659	ELF2
SLC3A2	chr11_62613854	ATF4, SCRT2
SLC4A5	chr2_74471374, chr2_74555007, chr2_74624063	ARID3A, DMC1, FOXA1, GLI2, MYB, POU2F1
SLFN14	chr17_33874369	PRDM1, RUNX1
SNX14	chr6_86320098	ATF4, DDIT3, FOXG1, TBX15
SNX29	chr16_12010444	ELF1, EP300, FEV, JUN, MEF2C, NFATC1, SRF, TCF7L2
SRFBP1	chr5_121354378	BATF, LHX6
TDRD7	chr9_100177609, chr9_99616824	OSR2
TMEM243	chr7_86801479, chr7_86813974	DMC1, HOXC6, JUN, PBX1, RFX1, ZNF713
TNFRSF21	chr6_47071656	SPI1
TSPAN13	chr7_16740702	FOXA1, FOXC1, FOXP1, GMEB1, GMEB2, HOXA10, TCF12
URM1	chr9_131127085	CREB3L1
UTS2	chr1_8003064	ARID5A
WRAP73	chr1_3544868, chr1_3547052, chr1_3641144, chr1_3649805	E2F2, ETS1, GATA2, NHLH1, REL, RELA, ZBTB6
YAE1D1	chr7_39614363	TAF1
ZNF384	chr12_6772487	CCNT2
ABL2	chr1_179545115	TAL1
ACTL6A	chr3_178865923	SP1
ANO10	chr3_43678339, chr3_43738351	LMO2, TAL1, TCF12, TCF3, TCF4, YY1, ZEB1
ATP10D	chr4_47465965, chr4_47916887	GLI2, GLIS2, NR4A1, SREBF1
BEND4	chr4_42105500	GATA3, TAL1, TBP, ZBTB16
BMP2K	chr4_79533905, chr4_79535234, chr4_79567132, chr4_79617742, chr4_79644745	CREB1, IKZF1, JUN, NR3C1, PRDM4, RAD21, RXRA, ZNF143
C5orf63	chr5_126260524, chr5_126378932	EN1, FOS, FOXO3
CASP2	chr7_142945503, chr7_142975426, chr7_143026724, chr7_143080337	CPEB1, FOXA2, FOXC1, FOXJ3, FOXK1, FOXO3, IRF1, IRF9, JUN, MEF2A, MYEF2, NR2C2, POU2F1, POU6F1, PPARA, PPARD, REST, RXRA, ZEB1
CCDC134	chr22_42221951	GABPA, SP1, SP3, ZNF148
COPRS	chr17_29867546	FLI1
DLX2	chr2_172841435, chr2_172848721	IRF1, IRF2, IRF3, IRF5, IRF7, NFATC1, POU2F1, PRDM1, STAT2
DMBX1	chr1_46989000	SREBF1, ZBTB3
EDC3	chr15_75044400	TP53
FAM122A	chr9_71320489	CTCF, CTCFL, E2F6, MBD2, SP1, SP3
GNB4	chr3_179166327	FOXJ2, FOXJ3
GYG1	chr3_148847441	GTF2I
H3F3A	chr1_225616378	CCNT2, MAZ, ZNF219
HAX1	chr1_154178724	BCL3, CCNT2, SIN3A
HIVEP3	chr1_42391508, chr1_42398251	FOXP1, STAT3
HNRNPC	chr14_21857916	MEF2C
IMMP2L	chr7_111174138, chr7_111177724, chr7_111184090, chr7_111207913, chr7_111208492, chr7_111222685	BCL6B, CEBPG, E2F1, E2F2, E2F3, E2F4, E2F6, E2F7, FOXJ2, FOXJ3, FOXK1, FOXO1, FOXO3, FOXP1, HOMEZ, MAFK, MSX2, NFATC1, NR3C1, PBX1, PBX3, SOX4, STAT3, TFDP1, ZBTB33, ZNF713
INTS2	chr17_59956561, chr17_59976077	BACH1, NFE2, SREBF1, SREBF2, TBX1, ZFX
JADE1	chr4_129369741, chr4_129494050	ATF4, FOXG1, FOXJ3, MYC, RFX3
KDM5B	chr1_202927879	GLIS3
LPIN2	chr18_3135239	ZNF143
LUZP6	chr7_135474205, chr7_135508122, chr7_135675299	BACH1, BATF, EP300, FOS, FOSB, FOSL1, FOSL2, FOXO3, GATA2, HMGN3, JUN, JUNB, JUND, MAX, NR3C1, RXRA, SMARCC1, SPI1, TBP, TFAP2A, TFAP4, TRIM28
MAGOH	chr1_53803856	DMC1, FOXG1
MAP7	chr6_136725774, chr6_136884811	CTCF, EN1, EP300, FOS, GBX1, LHX4, MSX1, MSX2, SHOX2, TBP, TBX1, TBX15
MRRF	chr9_124903150	CTCF, ESR2
MYO15B	chr17_73558842	HIVEP1, TP53
NCK1	chr3_136730564	FOXJ3, SCRT2
NRF1	chr7_129275572	CTCF, CTCFL, RAD21, SMC3, ZNF263, ZNF691
OGDH	chr7_44689910	XBP1
PC	chr11_66717569, chr11_66721028, chr11_66748997	IRF1, IRF7, NHLH1, RBPJ, TFAP4
PLSCR1	chr3_146232859	HDAC2, REST
POGK	chr1_166804743, chr1_166811970, chr1_166818566, chr1_166828957	GATA1, GATA2, GATA3, HIC2, MEF2C, TEAD3, TEAD4, TEF
PPIB	chr15_64491281, chr15_64493411, chr15_64497372	ATF4, CCNT2, FOXP1, FOXP3, HOXB6, PLAG1
PWP2	chr21_45447221, chr21_45452528, chr21_45524956	BCL3, MYEF2, NFATC1, OTX1
QDPR	chr4_17495664	GATA2, ZNF524
SNRK	chr3_43304209	SP1
TDG	chr12_104458080	NR2C2, RXRA
TNFRSF21	chr6_47071656	SPI1
TOMM34	chr20_43729591	HES1, PAX8
TSPAN13	chr7_16740702	FOXA1, FOXC1, FOXP1, GMEB1, GMEB2, HOXA10, TCF12
UBE2D1	chr10_60092695, chr10_60122994, chr10_60134096, chr10_60148764, chr10_61666540	EGR1, EGR3, ESRRA, FOXA1, FOXJ3, GATA1, IKZF2, IRF1, IRF2, IRF3, IRF7, KLF1, MYBL2, NRF1, PRDM1, RFX5, WT1
UTS2	chr1_8003064	ARID5A
WRAP73	chr1_3544868, chr1_3547052, chr1_3641144, chr1_3649805	E2F2, ETS1, GATA2, NHLH1, REL, RELA, ZBTB6
AMOTL2	chr3_134032364	AR, FOXA2, NR3C1
AP001171.1	chr21_21615400	BBX, PBX1, PBX2
AZIN1	chr8_103947858	GATA2, JUN, MEF2C
BEND4	chr4_41992752, chr4_42162425, chr4_42226697	E2F3, EP300, FOXA1, FOXA2, FOXJ2, FOXJ3, HDAC2, MAX, TCF12, THAP1, YY1, ZFX
BMP2K	chr4_79533905, chr4_79539696, chr4_79567132, chr4_79580314	AR, ARID3A, BATF, EP300, FOXA1, FOXA3, RAD21, RXRA
DDX6	chr11_118889185	FEV, GABPA, SPI1, SPIB, TAF1
FAM81A	chr15_59673183	CEBPB, FOXA2, FOXJ3, FOXK1
FRMD3	chr9_86096262, chr9_86142033	FOXC1, FOXO4, MAFK
GNB4	chr3_179194521	REST, YY1
GPATCH2L	chr14_76837654	KLF1, KLF16, SP1, SP3
L3MBTL3	chr6_129929888, chr6_130031493	DDIT3, FOXG1, MTF1, MYEF2, RXRA, SOX4, ZNF143
MAPK8	chr10_49645529, chr10_49719545	MYEF2, YY1
MAT2A	chr2_85612493, chr2_85635004	BACH1, GATA1, GATA3, JDP2, LMO2, MAFK, NFE2, NFE2L2, PPARA, REST
MBNL2	chr13_97998071	FOXO1, FOXO4, MEF2C, SOX12, SOX18, SOX5, SOX7
MYO16	chr13_108995325, chr13_109242714	NFIC, NR6A1
OTUD4	chr4_146068652	GATA2, GATA3, RUNX1
PARS2	chr1_55132437, chr1_55181480	BRCA1, E2F6, EGR1, MAFK, NRF1, PAX5, ZBTB7B, ZFX
PLCB4	chr20_8977335, chr20_8981920, chr20_9143659, chr20_9146251, chr20_9191578, chr20_9303604, chr20_9330869	BATF, ESRRA, ESRRB, FOXC1, FOXG1, FOXP1, GATA1, GATA2, NR1I3, REST, RXRA, SIX4, SMAD2, SMAD3, SMAD4, STAT1
RAPGEF2	chr4_160136995	POU2F1
SLC10A7	chr4_147437302	TBX1
TMEM108	chr3_132843423	ATF6, CREB3L1, CREB3L2, MAFK, NFE2L2, NFIC
TRAK1	chr3_42056026, chr3_42063287	FUBP1, HOXC6, NR6A1, RARA, RARB, RARG, RXRA, TEF
TSC22D2	chr3_149939998, chr3_149979842, chr3_149995809, chr3_150060040, chr3_150110726	BCL11A, BCL3, ELF2, ENO1, GLI1, GLI2, IRF1, IRF2, IRF3, IRF9, KLF3, MITF, PAX5, POU2F1, POU2F2, PRDM1, REST, SIN3A, SPI1, STAT1, TAL1, TP53, TP63, TP73, ZBTB7B
TSEN15	chr1_183951700	AR, EP300, FOXA1, NR3C1, STAT3
ZFP30	chr19_38131112	STAT5A, STAT5B, TCF7L2
ZNF839	chr14_102697152	GTF2I, MAZ, SP3, WT1
ANK3	chr10_61989897, chr10_62166144	ETV6, SRF, TAL1, TOPORS, YY1
AQP10	chr1_154178724, chr1_154326279	ATF6, BCL3, CCNT2, ESRRA, LEF1, SIN3A, SOX4, TCF7
AZIN1	chr8_103947858	GATA2, JUN, MEF2C
BDH2	chr4_103266480	BCL6B, NRF1
CDC42	chr1_22382942	FEV, FOXO3, FOXO4, HOXA10, JUN, MEF2C
CH25H	chr10_90639810	SOX4
DNAJB14	chr4_100837374	PAX6, ZBTB3
DUSP10	chr1_221714856	ZNF350
FAM122A	chr9_71320489, chr9_71596876, chr9_71638853	BRCA1, CTCF, CTCFL, E2F6, MBD2, SP1, SP3, ZBTB33, ZNF263
FBXL3	chr13_77630994	TBX19
FKBP7	chr2_179326233, chr2_179338470, chr2_179340725	FOXG1, FOXJ3, GMEB2, IRF1, IRF3, IRF9, POU2F1, POU2F2, POU5F1, SMAD3, SP100, STAT1, STAT2, TBP, TBX15, ZBTB49
GJA1	chr6_122172780, chr6_122173724	AR, BACH1, BATF, JDP2, JUN, NR3C1, POU6F1, RARA, SOX18, TEF
GPATCH2L	chr14_76837654	KLF1, KLF16, SP1, SP3
HRH1	chr3_11153211, chr3_11158396, chr3_11227525	FOXP1, JUN, NR4A2, PRDM4, SMAD3
KMO	chr1_241713996, chr1_241984418	CEBPB, MAF
KMT2A	chr11_118289734	FOXA1, NR1H2, PPARA, REST, ZNF589
L3MBTL3	chr6_129929888, chr6_130031493	DDIT3, FOXG1, MTF1, MYEF2, RXRA, SOX4, ZNF143
MBNL2	chr13_97998071	FOXO1, FOXO4, MEF2C, SOX12, SOX18, SOX5, SOX7
MCU	chr10_74115058	GMEB2, NR4A1, SOX18
MUL1	chr1_20959746	IRF1, IRF2, IRF3, IRF9, NFATC1, PAX5, PRDM1, RXRA, STAT1, STAT2
MYO16	chr13_108995325, chr13_109242714	NFIC, NR6A1
NTRK1	chr1_156810108	EGR1
PARS2	chr1_55132437, chr1_55181480	BRCA1, E2F6, EGR1, MAFK, NRF1, PAX5, ZBTB7B, ZFX
PHACTR4	chr1_28754896, chr1_28790280	PBX1, PBX3, SPI1, SPIB, ZNF263
PWP2	chr21_45447221, chr21_45524956	BCL3, MYEF2, NFATC1
RBM27	chr5_145573271	E2F8, FOXO1, FOXO3, MZF1, NFATC2, NFATC3, NFATC4
RBM45	chr2_179286834	ZBTB7A
RNF185	chr22_31682448	TP63
SLC10A4	chr4_48517728	MSX2, MYB, MYBL1, MYBL2
SLC10A7	chr4_147437302	TBX1
SNX27	chr1_151608591, chr1_151966745	DBP, ETS1, FOXP1, NFIL3, TEF
SYBU	chr8_110660933	CTCFL
TBC1D20	chr20_426057	MTF1, MYCN
TMEM238	chr19_55815159	FOXO1
TMEM98	chr17_31224688	SP1
TRAK1	chr3_42056026, chr3_42063287	FUBP1, HOXC6, NR6A1, RARA, RARB, RARG, RXRA, TEF
TSC22D2	chr3_149939998, chr3_149979842, chr3_149995809, chr3_150060040, chr3_150110726	BCL11A, BCL3, ELF2, ENO1, GLI1, GLI2, IRF1, IRF2, IRF3, IRF9, KLF3, MITF, PAX5, POU2F1, POU2F2, PRDM1, REST, SIN3A, SPI1, STAT1, TAL1, TP53, TP63, TP73, ZBTB7B
TXNRD1	chr12_104674507	IKZF1, NFATC1, NFATC2, NFATC3
ZSCAN20	chr1_33601861, chr1_33850756	FOXJ3, FOXP1, GATA2, IKZF2, IRF7, MEF2C, NFATC4, RUNX1, SPI1, ZNF232, ZNF384

## Sheet: ToppGeneEnrichmentsGenes
Category	ID	Name	Source	p-value	q-value Bonferroni	q-value FDR B&H	q-value FDR B&Y	Hit Count in Query List	Hit Count in Genome	Hit in Query List
GO: Cellular Component	GO:0120111	neuron projection cytoplasm		9.066E-6	4.052E-3	4.052E-3	2.707E-2	8	116	MAP1A,RANGAP1,ANK3,SYBU,TRAK1,STAU2,TMEM108,MAPK8
GO: Cellular Component	GO:1904115	axon cytoplasm		4.968E-5	2.221E-2	1.110E-2	7.417E-2	6	74	MAP1A,RANGAP1,ANK3,SYBU,TRAK1,TMEM108
GO: Cellular Component	GO:0048471	perinuclear region of cytoplasm		3.187E-4	1.424E-1	4.748E-2	3.172E-1	20	955	PDE4D,DDX6,S100A11,RASGRP3,GNB2,PREX1,PLSCR1,RANGAP1,RASA2,KRT18,LAMP2,MAP7,SRFBP1,FAS,PPIB,TRAK1,CLINT1,RAPGEF2,MYO16,SORL1
Pathway	M39764	WP_RAS_SIGNALING	WikiPathways	1.252E-6	2.163E-3	2.163E-3	1.737E-2	11	184	ABL2,MET,RASGRP3,GNB2,RASA2,NTRK1,RHOA,RASAL3,GNB4,MAPK8,CDC42
Pathway	M39597	WP_MAPK_SIGNALING_PATHWAY	WikiPathways	1.116E-4	1.929E-1	4.292E-2	3.447E-1	10	247	RASGRP3,RASA2,FOS,NTRK1,FAS,DUSP16,DUSP10,RAPGEF2,MAPK8,CDC42
Pathway	MM15401	REACTOME_TRYPTOPHAN_CATABOLISM	Reactome Pathways	1.264E-4	2.185E-1	4.292E-2	3.447E-1	3	11	SLC36A4,KMO,SLC3A2
Pathway	MM15990	WP_MAPK_SIGNALING_PATHWAY	WikiPathways	1.318E-4	2.278E-1	4.292E-2	3.447E-1	8	160	RASA2,FOS,NTRK1,CASP2,FAS,DUSP10,MAPK8,CDC42
Pathway	M63	PID_AVB3_OPN_PATHWAY	PID Pathways	1.921E-4	3.319E-1	4.292E-2	3.447E-1	4	31	FOS,RHOA,MAPK8,CDC42
Pathway	M10792	KEGG_MAPK_SIGNALING_PATHWAY	KEGG Pathways	2.106E-4	3.639E-1	4.292E-2	3.447E-1	10	267	RASGRP3,RASA2,FOS,NTRK1,FAS,DUSP16,DUSP10,RAPGEF2,MAPK8,CDC42
Pathway	M14309	REACTOME_G_PROTEIN_BETA_GAMMA_SIGNALLING	Reactome Pathways	2.179E-4	3.765E-1	4.292E-2	3.447E-1	4	32	GNB2,RHOA,GNB4,CDC42
Pathway	M266	PID_NCADHERIN_PATHWAY	PID Pathways	2.462E-4	4.254E-1	4.292E-2	3.447E-1	4	33	GJA1,RHOA,MAPK8,CDC42
Pathway	MM15027	REACTOME_G_PROTEIN_BETA_GAMMA_SIGNALLING	Reactome Pathways	2.462E-4	4.254E-1	4.292E-2	3.447E-1	4	33	GNB2,RHOA,GNB4,CDC42
Pathway	M889	REACTOME_DCC_MEDIATED_ATTRACTIVE_SIGNALING	Reactome Pathways	2.732E-4	4.721E-1	4.292E-2	3.447E-1	3	14	NCK1,ABLIM3,CDC42
Pathway	M1084	REACTOME_TRYPTOPHAN_CATABOLISM	Reactome Pathways	2.732E-4	4.721E-1	4.292E-2	3.447E-1	3	14	SLC36A4,KMO,SLC3A2
Pubmed	32554809	BioID screening of biotinylation sites using the avidin-like protein Tamavidin 2-REV identifies global interactors of stimulator of interferon genes (STING).	Pubmed	1.255E-9	3.320E-5	2.232E-5	2.401E-4	33	1831	ZC3H15,MAT2A,NCK1,HNRNPC,DNAJB14,DDX6,TBC1D20,ANTXR2,ALG14,ARHGAP25,MFSD1,PREX1,RANGAP1,RNF185,ANO10,FAM219B,FAS,PPIB,ATP10D,ANO8,SLC3A2,SACM1L,RHOA,REXO2,SNX14,RNF7,TMEM98,DHRS9,CLINT1,RAPGEF2,PC,SNRPB,STK38L
Pubmed	32687490	Proteome-wide identification of HSP70/HSC70 chaperone clients in human cells.	Pubmed	1.687E-9	4.463E-5	2.232E-5	2.401E-4	28	1367	ZNF384,CAND1,ZC3H15,MAT2A,BDH2,ACTL6A,DNAJB14,DRG1,TXNRD1,S100A11,TOMM34,UTRN,RANGAP1,KRT18,LAMP2,ANO10,OGDH,PPIB,SLC3A2,SACM1L,REXO2,NUDT4,GYG1,STAU2,LTA4H,PC,SNRPB,CDC42
Pubmed	35563538	Cullin 3 Exon 9 Deletion in Familial Hyperkalemic Hypertension Impairs Cullin3-Ring-E3 Ligase (CRL3) Dynamic Regulation and Cycling.	Pubmed	5.856E-9	1.549E-4	5.164E-5	5.557E-4	33	1949	ZNF384,CAND1,THNSL1,ZC3H15,CUL9,ACTL6A,HNRNPC,DRG1,FBXO3,INTS2,YAE1,WRAP73,HAX1,FBXO45,UTRN,RANGAP1,EDC3,ANK3,KRT18,POGK,ZFP30,CASP2,HEATR1,FAS,PARS2,SLC3A2,SACM1L,MBNL2,H3-3A,SNRPB,CDC42,L3MBTL3,SORL1
Pubmed	19615732	Defining the human deubiquitinating enzyme interaction landscape.	Pubmed	3.449E-8	9.125E-4	1.947E-4	2.095E-3	22	1005	KDM5B,CAND1,THNSL1,COPRS,FBXO3,YAE1,PWP2,WRAP73,SNX27,GNB2,FBXO45,UTRN,RANGAP1,EDC3,KRT18,RBM45,CENPU,OGDH,PPIB,MAP7D1,OTUD4,CLINT1
Pubmed	17353931	Large-scale mapping of human protein-protein interactions by mass spectrometry.	Pubmed	3.679E-8	9.733E-4	1.947E-4	2.095E-3	25	1284	MAGOH,SNRK,HNRNPC,DDX6,MET,RASGRP3,WRAP73,PREX1,STK24,NRDE2,RANGAP1,EDC3,KRT18,HEATR1,PPIB,SLC3A2,KPTN,AZIN1,RHOA,MAP7D1,OTUD4,LTA4H,SNRPB,STK38L,CDC42
Pubmed	25468996	E-cadherin interactome complexity and robustness resolved by quantitative proteomics.	Pubmed	9.505E-8	2.515E-3	4.191E-4	4.510E-3	16	565	ZC3H15,NCK1,DDX6,S100A11,VSIG10L,UTRN,STK24,PLSCR1,RANGAP1,ANK3,KRT18,ABLIM3,SLC3A2,PHACTR4,CLINT1,CXADR
Pubmed	32807901	UFMylation maintains tumour suppressor p53 stability by antagonizing its ubiquitination.	Pubmed	1.172E-7	3.100E-3	4.428E-4	4.765E-3	29	1774	ZNF384,KDM5B,CAND1,ZC3H15,MAT2A,HNRNPC,DDX6,DRG1,RBM27,PWP2,PLCB4,HAX1,MFSD1,RANGAP1,LAMP2,HEATR1,MAP7,IDI1,OGDH,PARS2,SLC3A2,SACM1L,STAU2,OTUD4,H3-3A,PC,SNRPB,STK38L,MYO16
Pubmed	32203420	Systems analysis of RhoGEF and RhoGAP regulatory proteins reveals spatially organized RAC1 signalling from integrin adhesions.	Pubmed	1.572E-7	4.158E-3	5.198E-4	5.593E-3	20	916	CAND1,MAT2A,NCK1,ACTL6A,DLC1,KMT2A,ARHGAP25,HAX1,MGA,UTRN,PREX1,RANGAP1,HEATR1,SRFBP1,PPIB,SLC3A2,RHOA,MAP7D1,CDC42,SORL1
Pubmed	31527615	The RNA-mediated estrogen receptor ? interactome of hormone-dependent human breast cancer cell nuclei.	Pubmed	1.802E-7	4.768E-3	5.298E-4	5.701E-3	26	1497	MAGOH,CAND1,ZC3H15,DDX6,CUEDC1,DRG1,UTS2,INTS2,RBM27,PWP2,KMT2A,UTRN,PREX1,NRDE2,EDC3,BMP2K,LAMP2,HEATR1,MAP7,SRFBP1,SLC3A2,RHOA,MAP7D1,STAU2,OTUD4,CDC42
Pubmed	26673895	A deep proteomics perspective on CRM1-mediated nuclear export and nucleocytoplasmic partitioning.	Pubmed	2.657E-7	7.030E-3	7.030E-4	7.565E-3	21	1038	ZC3H15,SNRK,HNRNPC,DDX6,DRG1,YAE1,PWP2,WRAP73,HAX1,AMOTL2,GNB2,EDC3,BMP2K,GPATCH2L,TRAK1,GYG1,OTUD4,GNB4,CLINT1,PROSER2,RAPGEF2
Pubmed	30575818	Loss of ER retention motif of AGR2 can impact mTORC signaling and promote cancer metastasis.	Pubmed	4.993E-7	1.321E-2	1.201E-3	1.292E-2	18	807	CMPK1,CAND1,HNRNPC,DDX6,TXNRD1,S100A11,KMT2A,GNB2,UTRN,ANK3,OGDH,PPIB,SLC3A2,HIVEP3,LTA4H,PC,CDC42,MYO16
Pubmed	28611215	Genome-wide CRISPR screen identifies HNRNPL as a prostate cancer dependency regulating RNA splicing.	Pubmed	5.924E-7	1.567E-2	1.306E-3	1.405E-2	25	1489	ABCC4,CAND1,PDE4D,SLC10A7,HNRNPC,INTS2,PLCB4,UTRN,TSEN15,ANK3,RASA2,NRF1,OGDH,SNX29,ANO8,HIVEP3,IGF2,MBNL2,TMEM98,RAPGEF2,ZNF839,STK38L,IMMP2L,SLC4A5,FRMD3
Pubmed	35509820	The involvement of Parkin-dependent mitophagy in the anti-cancer activity of Ginsenoside.	Pubmed	8.114E-7	2.147E-2	1.651E-3	1.777E-2	25	1515	ZNF384,CAND1,THNSL1,ZC3H15,MAT2A,ACTL6A,HNRNPC,DDX6,CUEDC1,DRG1,FBXO3,SNX27,GNB2,RANGAP1,EDC3,OGDH,SLC3A2,SACM1L,MBNL2,GYG1,STAU2,LTA4H,CLINT1,MAPK8,PC
Pubmed	29987050	Estrogen-regulated feedback loop limits the efficacy of estrogen receptor-targeted breast cancer therapy.	Pubmed	1.245E-6	3.293E-2	1.948E-3	2.096E-2	16	686	KDM5B,ACER3,TSC22D2,EPB41L4A,UTS2,FBXO3,SNX10,PLCB4,ANO10,PPIB,SLC3A2,PPP2R5A,PHACTR4,GNB4,TMEM108,MAPK8
Pubmed	27880917	Phenotypic and Interaction Profiling of the Human Phosphatases Identifies Diverse Mitotic Regulators.	Pubmed	1.281E-6	3.388E-2	1.948E-3	2.096E-2	20	1048	FBXO3,SNX27,HAX1,UTRN,RANGAP1,ANK3,KRT18,SRFBP1,PPIB,SLC3A2,PPP2R5A,DUSP16,OTUD4,GNB4,CLINT1,DUSP10,MAPK8,PC,L3MBTL3,CXADR
Pubmed	21516116	Next-generation sequencing to generate interactome datasets.	Pubmed	1.321E-6	3.496E-2	1.948E-3	2.096E-2	21	1147	PDE4D,ZC3H15,MAT2A,HNRNPC,DRG1,MYO15B,UBE2D1,FBXO3,AMOTL2,STK24,MRRF,EDC3,NRF1,TMEM243,PPIB,SACM1L,TDRD7,RHOA,RNF7,SNRPB,L3MBTL3
Pubmed	35446349	Tumor suppressor BAP1 nuclear import is governed by transportin-1.	Pubmed	1.358E-6	3.593E-2	1.948E-3	2.096E-2	21	1149	CAND1,MAT2A,ACTL6A,HNRNPC,DRG1,S100A11,RBM27,RANGAP1,ANK3,KRT18,MAP7,IDI1,PPIB,RHOA,MAP7D1,STAU2,OTUD4,LTA4H,SNRPB,STK38L,CDC42
Pubmed	31980649	Extensive rewiring of the EGFR network in colorectal cancer cells expressing transforming levels of KRAS	Pubmed	1.361E-6	3.602E-2	1.948E-3	2.096E-2	27	1776	CMPK1,ABL2,MAT2A,COPRS,NCK1,HNRNPC,DDX6,DRG1,S100A11,TOMM34,GNB2,MGA,TSEN15,EDC3,PARS2,SLC3A2,RHOA,MCU,PHACTR4,OTUD4,H3-3A,LTA4H,GNB4,MAPK8,SNRPB,STK38L,CDC42
Pubmed	19322201	Ubiquitin-mediated proteolysis of HuR by heat shock.	Pubmed	1.428E-6	3.778E-2	1.948E-3	2.096E-2	26	1671	KDM5B,CMPK1,ACER3,MAT2A,TNFRSF21,HNRNPC,TBC1D20,TXNRD1,SNX10,SNX27,STK24,POGK,CASP2,LAMP2,FAM219B,AZIN1,MBNL2,MCU,PHACTR4,STAU2,TSPAN13,LTA4H,CLINT1,CDC42,CXADR,SMAD6
Pubmed	23602568	The protein interaction landscape of the human CMGC kinase group.	Pubmed	1.473E-6	3.896E-2	1.948E-3	2.096E-2	16	695	MAGOH,CAND1,EPB41L4A,HNRNPC,DDX6,CABLES1,DRG1,HAX1,RANGAP1,FOS,KPTN,PPIL1,GNB4,MAPK8,SNRPB,SORL1
Pubmed	19946888	Defining the membrane proteome of NK cells.	Pubmed	1.758E-6	4.651E-2	2.215E-3	2.383E-2	21	1168	CCDC134,ABCC4,CAND1,DNAJB14,DDX6,DRG1,INTS2,TOMM34,GNB2,MUL1,PLSCR1,EDC3,HEATR1,ANO10,PPIB,SLC3A2,RASAL3,GYG1,STAU2,CLINT1,CDC42
Pubmed	35013218	EZH2 depletion potentiates MYC degradation inhibiting neuroblastoma and small cell carcinoma tumor formation.	Pubmed	1.957E-6	5.177E-2	2.270E-3	2.443E-2	26	1700	ZNF384,MAGOH,ZC3H15,ACTL6A,HNRNPC,DDX6,DRG1,S100A11,KMT2A,AMOTL2,GNB2,KRT18,CENPU,CCDC80,LAMP2,MAP7,SRFBP1,PPIB,MAP7D1,MBNL2,STAU2,PPIL1,H3-3A,GNB4,SNRPB,CDC42
Pubmed	33022573	BPA modulates the WDR5/TET2 complex to regulate ER? expression in eutopic endometrium and drives the development of endometriosis.	Pubmed	1.973E-6	5.221E-2	2.270E-3	2.443E-2	16	711	ZNF384,ZC3H15,MAT2A,HNRNPC,DDX6,DRG1,TOMM34,KMT2A,UTRN,HEATR1,PPIB,SLC3A2,RHOA,MAP7D1,H3-3A,SNRPB
Pubmed	31871319	Mapping the proximity interaction network of the Rho-family GTPases reveals signalling pathways and regulatory mechanisms.	Pubmed	2.414E-6	6.387E-2	2.633E-3	2.833E-2	27	1831	CMPK1,CAND1,ABL2,NCK1,TNFRSF21,HNRNPC,CABLES1,MET,GJA1,INTS2,SNX27,PLCB4,HAX1,UTRN,PREX1,ANK3,HEATR1,OGDH,SNX29,SLC3A2,RHOA,MCU,PHACTR4,GNB4,CLINT1,CDC42,CXADR
Pubmed	36232890	A Degradation Motif in STAU1 Defines a Novel Family of Proteins Involved in Inflammation.	Pubmed	2.488E-6	6.582E-2	2.633E-3	2.833E-2	16	724	MAP1A,ZC3H15,DDX6,RBM27,MGA,NRDE2,RANGAP1,EDC3,BMP2K,PPIB,MAP7D1,MBNL2,STAU2,PPIL1,OTUD4,CLINT1
Pubmed	18405916	Involvement of connexin 43 in angiotensin II-induced migration and proliferation of saphenous vein smooth muscle cells via the MAPK-AP-1 signaling pathway.	Pubmed	3.123E-6	8.261E-2	3.177E-3	3.419E-2	3	6	GJA1,FOS,MAPK8
Pubmed	28706196	Synaptic GAP and GEF Complexes Cluster Proteins Essential for GTP Signaling.	Pubmed	3.576E-6	9.460E-2	3.474E-3	3.738E-2	10	281	CAND1,PDE4D,ABL2,MAP1A,GJA1,GNB2,ANK3,FAM81A,RAPGEF2,CDC42
Pubmed	21900206	A directed protein interaction network for investigating intracellular signal transduction.	Pubmed	3.677E-6	9.727E-2	3.474E-3	3.738E-2	20	1124	RABEPK,ZC3H15,NCK1,JADE1,TNFRSF21,UBE2D1,YAE1,GNB2,PLSCR1,POGK,FOS,CENPU,CASP2,IGF2,TMEM98,TMEM108,DUSP10,MAPK8,CDC42,SMAD6
Pubmed	24981860	Human-chromatin-related protein interactions identify a demethylase complex required for chromosome segregation.	Pubmed	3.937E-6	1.041E-1	3.591E-3	3.864E-2	26	1767	KDM5B,MAGOH,MAT2A,COPRS,ACTL6A,JADE1,HNRNPC,DDX6,S100A11,WRAP73,KMT2A,HAX1,GNB2,MGA,UTRN,RANGAP1,EDC3,CENPU,LAMP2,PPIB,TDRD7,H3-3A,LTA4H,PC,STK38L,L3MBTL3
Pubmed	36931259		Pubmed	6.266E-6	1.658E-1	5.526E-3	5.946E-2	16	779	KDM5B,ABL2,DDX6,DLC1,KMT2A,UTRN,EDC3,KRT18,MAP7,TRAK1,MAP7D1,PHACTR4,CLINT1,PROSER2,RAPGEF2,PC
Pubmed	34373451	Integrative oncogene-dependency mapping identifies RIT1 vulnerabilities and synergies in lung cancer.	Pubmed	7.527E-6	1.991E-1	6.274E-3	6.751E-2	27	1948	CMPK1,MAGOH,MAT2A,ACTL6A,HNRNPC,DDX6,YAE1,ALG14,PWP2,URM1,TSEN15,PSMG4,NRDE2,RANGAP1,KRT18,NRF1,HEATR1,SRFBP1,OGDH,PARS2,SLC3A2,SACM1L,AZIN1,PPIL1,H3-3A,SNRPB,CDC42
Pubmed	34315543	SNX27-driven membrane localisation of OTULIN antagonises linear ubiquitination and NF-?B signalling activation.	Pubmed	7.908E-6	2.092E-1	6.274E-3	6.751E-2	11	378	ABCC4,ABL2,FBXO3,SNX27,MGA,CENPU,FAS,REXO2,OTUD4,RAPGEF2,STK38L
Pubmed	29955894	KAP1 facilitates reinstatement of heterochromatin after DNA replication.	Pubmed	8.002E-6	2.117E-1	6.274E-3	6.751E-2	15	704	MAP1A,HNRNPC,DDX6,SNX27,TOMM34,HAX1,GNB2,RANGAP1,POGK,HEATR1,IDI1,SACM1L,STAU2,PC,CDC42
Pubmed	11544199	Construction of long-transcript enriched cDNA libraries from submicrogram amounts of total RNAs by a universal PCR amplification method.	Pubmed	8.063E-6	2.133E-1	6.274E-3	6.751E-2	19	1084	JADE1,INTS2,SNX27,MGA,UTRN,MFSD1,STK24,NRDE2,EDC3,ANK3,RASA2,BMP2K,C5orf63,HEATR1,ABLIM3,GPATCH2L,TMEM98,OTUD4,CDC42
Pubmed	26972000	Substrate-Trapped Interactors of PHD3 and FIH Cluster in Distinct Signaling Pathways.	Pubmed	9.279E-6	2.455E-1	7.014E-3	7.547E-2	23	1517	CAND1,COPRS,DNAJB14,DRG1,FBXO3,RBM27,TOMM34,HAX1,MGA,FBXO45,UTRN,RANGAP1,EDC3,ANK3,BMP2K,HEATR1,PARS2,SLC3A2,RHOA,PHACTR4,OTUD4,CLINT1,CDC42
Pubmed	36736316		Pubmed	1.113E-5	2.945E-1	7.797E-3	8.390E-2	17	911	MAGOH,ABL2,DDX6,CABLES1,MET,INTS2,SNX27,KMT2A,HAX1,UTRN,STK24,NRDE2,BMP2K,GPATCH2L,IGF2,MAPK8,STK38L
Pubmed	30948266	Gain of Additional BIRC3 Protein Functions through 3'-UTR-Mediated Protein Complex Formation.	Pubmed	1.115E-5	2.949E-1	7.797E-3	8.390E-2	22	1425	CAND1,ZC3H15,MAT2A,ACTL6A,HNRNPC,DDX6,DRG1,PWP2,HAX1,RANGAP1,HEATR1,OGDH,PPIB,SLC3A2,SACM1L,RHOA,NUDT4,H3-3A,CLINT1,PC,SNRPB,CDC42
Pubmed	30463901	BAP1 regulation of the key adaptor protein NCoR1 is critical for ?-globin gene repression.	Pubmed	1.120E-5	2.963E-1	7.797E-3	8.390E-2	21	1318	CMPK1,CAND1,MAT2A,ACTL6A,HNRNPC,DDX6,DRG1,RBM27,PWP2,KMT2A,BMP2K,HEATR1,IDI1,PPIB,NUDT4,MCU,STAU2,PPIL1,H3-3A,PC,SNRPB
Pubmed	33397691	The PHLPP1 N-Terminal Extension is a Mitotic Cdk1 Substrate and Controls an Interactome Switch.	Pubmed	1.220E-5	3.228E-1	7.816E-3	8.411E-2	9	256	ZC3H15,RBM27,SNX27,RANGAP1,KRT18,HEATR1,MAP7,SLC3A2,CLINT1
Pubmed	32694731	Systematic mapping of genetic interactions for de novo fatty acid synthesis identifies C12orf49 as a regulator of lipid metabolism.	Pubmed	1.240E-5	3.280E-1	7.816E-3	8.411E-2	21	1327	AP5S1,CAND1,JADE1,TSC22D2,DDX6,COMMD6,TBC1D20,INTS2,VSIG10L,KMT2A,MGA,EDC3,HEATR1,SACM1L,KPTN,AZIN1,REXO2,SNX14,NUDT4,PC,CDC42
Pubmed	10339615	Fidelity of G protein beta-subunit association by the G protein gamma-subunit-like domains of RGS6, RGS7, and RGS11.	Pubmed	1.296E-5	3.428E-1	7.816E-3	8.411E-2	3	9	GNB2,RGS6,GNB4
Pubmed	36449624	The SARS-CoV-2 spike protein binds and modulates estrogen receptors.	Pubmed	1.296E-5	3.428E-1	7.816E-3	8.411E-2	3	9	EPB41L4A,DRG1,PPIL1
Pubmed	30442762	Mutations in LZTR1 drive human disease by dysregulating RAS ubiquitination.	Pubmed	1.345E-5	3.559E-1	7.816E-3	8.411E-2	4	27	CAND1,DDX6,PLSCR1,CDC42
Pubmed	33742100	Acetylation of ELF5 suppresses breast cancer progression by promoting its degradation and targeting CCND1.	Pubmed	1.510E-5	3.995E-1	7.816E-3	8.411E-2	14	653	CAND1,HNRNPC,DDX6,DRG1,UTS2,RBM27,EDC3,CENPU,LAMP2,MAP7,FAS,SLC3A2,SACM1L,CLINT1
Pubmed	33916271	N-Terminal Acetyltransferase Naa40p Whereabouts Put into N-Terminal Proteoform Perspective.	Pubmed	1.532E-5	4.052E-1	7.816E-3	8.411E-2	17	934	ZNF384,CAND1,MAP1A,ZC3H15,RBM27,KMT2A,UTRN,RANGAP1,EDC3,KRT18,HEATR1,SNX29,SLC3A2,STAU2,LTA4H,CLINT1,PC
Pubmed	20936779	A human MAP kinase interactome.	Pubmed	1.583E-5	4.189E-1	7.816E-3	8.411E-2	12	486	ABL2,MAP1A,MGA,ANK3,KRT18,FOS,RASAL3,DUSP16,DUSP10,RAPGEF2,ZNF839,CDC42
Pubmed	25963833	Quantitative Proteomics Reveals Dynamic Interactions of the Minichromosome Maintenance Complex (MCM) in the Cellular Response to Etoposide Induced DNA Damage.	Pubmed	1.682E-5	4.450E-1	7.816E-3	8.411E-2	16	844	MAGOH,MAT2A,HNRNPC,DDX6,S100A11,UBE2D1,FBXO3,UTRN,ANK3,KRT18,HEATR1,PPIB,FAM81A,SLC3A2,H3-3A,CDC42
Pubmed	37232246		Pubmed	1.832E-5	4.846E-1	7.816E-3	8.411E-2	10	339	NCK1,ANTXR2,PLCB4,STK24,RANGAP1,SNX29,SLC3A2,PHACTR4,CLINT1,CDC42
Pubmed	20360068	Systematic analysis of human protein complexes identifies chromosome segregation proteins.	Pubmed	1.944E-5	5.144E-1	7.816E-3	8.411E-2	19	1155	PDE4D,ACTL6A,FBXL3,DDX6,WRAP73,GNB2,TSEN15,RANGAP1,EDC3,POGK,CENPU,PPIB,RHOA,MAP7D1,PPP2R5A,PPIL1,GNB4,CLINT1,SNRPB
Pubmed	34709727	SARS-CoV-2-host proteome interactions for antiviral drug discovery.	Pubmed	2.072E-5	5.481E-1	7.816E-3	8.411E-2	26	1943	CMPK1,MAGOH,CAND1,ZC3H15,NCK1,HNRNPC,DRG1,MET,PWP2,SNX27,PLCB4,HAX1,GNB2,KRT18,HEATR1,OGDH,PPIB,SNX29,SLC3A2,SACM1L,RHOA,PPIL1,GNB4,CLINT1,SNRPB,CDC42
Pubmed	7841657	Preliminary evidence of phenytoin-induced alterations in embryonic gene expression in a mouse model.	Pubmed	2.525E-5	6.680E-1	7.816E-3	8.411E-2	3	11	FOS,NTRK1,IGF2
Pubmed	21880919	The atypical Guanine-nucleotide exchange factor, dock7, negatively regulates schwann cell differentiation and myelination.	Pubmed	2.525E-5	6.680E-1	7.816E-3	8.411E-2	3	11	RHOA,MAPK8,CDC42
Pubmed	25190059	Null and hypomorph Prickle1 alleles in mice phenocopy human Robinow syndrome and disrupt signaling downstream of Wnt5a.	Pubmed	2.525E-5	6.680E-1	7.816E-3	8.411E-2	3	11	PRICKLE1,RHOA,CDC42
Pubmed	35844135	Defining the proximal interaction networks of Arf GTPases reveals a mechanism for the regulation of PLD1 and PI4KB.	Pubmed	2.526E-5	6.684E-1	7.816E-3	8.411E-2	15	777	CMPK1,CAND1,MET,TOMM34,MGA,EDC3,ANK3,BMP2K,SLC3A2,RHOA,PHACTR4,CLINT1,RAPGEF2,PC,CXADR
Pubmed	24163370	The HECT type ubiquitin ligase NEDL2 is degraded by anaphase-promoting complex/cyclosome (APC/C)-Cdh1, and its tight regulation maintains the metaphase to anaphase transition.	Pubmed	2.546E-5	6.735E-1	7.816E-3	8.411E-2	9	281	ACTL6A,DRG1,PWP2,TOMM34,KMT2A,PPIB,MAP7D1,PC,L3MBTL3
Pubmed	15342556	Sequence comparison of human and mouse genes reveals a homologous block structure in the promoter regions.	Pubmed	2.791E-5	7.383E-1	7.816E-3	8.411E-2	20	1293	ZNF384,ABCC4,MAP1A,NEU3,SNRK,NCK1,GJA1,DLC1,HRH1,TSEN15,ANK3,NRF1,TMEM243,ABLIM3,KMO,PPP2R5A,IGF2,NUDT4,CLINT1,DUSP10
Pubmed	19285948	Structural basis for the mutually exclusive anchoring of P body components EDC3 and Tral to the DEAD box protein DDX6/Me31B.	Pubmed	2.954E-5	7.816E-1	7.816E-3	8.411E-2	2	2	DDX6,EDC3
Pubmed	20551953	DUSP16 is an epigenetically regulated determinant of JNK signalling in Burkitt's lymphoma.	Pubmed	2.954E-5	7.816E-1	7.816E-3	8.411E-2	2	2	DUSP16,MAPK8
Pubmed	26988444	A conserved motif in JNK/p38-specific MAPK phosphatases as a determinant for JNK1 recognition and inactivation.	Pubmed	2.954E-5	7.816E-1	7.816E-3	8.411E-2	2	2	DUSP16,MAPK8
Pubmed	29753009	The implications of TrkA and MET aberrations in de novo salivary duct carcinoma.	Pubmed	2.954E-5	7.816E-1	7.816E-3	8.411E-2	2	2	MET,NTRK1
Pubmed	11907271	Transforming growth factor-beta-induced mobilization of actin cytoskeleton requires signaling by small GTPases Cdc42 and RhoA.	Pubmed	2.954E-5	7.816E-1	7.816E-3	8.411E-2	2	2	RHOA,CDC42
Pubmed	18348981	Hepatocyte-specific c-Met deletion disrupts redox homeostasis and sensitizes to Fas-mediated apoptosis.	Pubmed	2.954E-5	7.816E-1	7.816E-3	8.411E-2	2	2	MET,FAS
Pubmed	31056743	c-Met-dependent phosphorylation of RhoA plays a key role in gastric cancer tumorigenesis.	Pubmed	2.954E-5	7.816E-1	7.816E-3	8.411E-2	2	2	MET,RHOA
Pubmed	22411990	Sorting nexin 27 interacts with multidrug resistance-associated protein 4 (MRP4) and mediates internalization of MRP4.	Pubmed	2.954E-5	7.816E-1	7.816E-3	8.411E-2	2	2	ABCC4,SNX27
Pubmed	17704785	Lack of Fas antagonism by Met in human fatty liver disease.	Pubmed	2.954E-5	7.816E-1	7.816E-3	8.411E-2	2	2	MET,FAS
Pubmed	22180603	Connexin43 regulates sodium current; ankyrin-G modulates gap junctions: the intercalated disc exchanger.	Pubmed	2.954E-5	7.816E-1	7.816E-3	8.411E-2	2	2	GJA1,ANK3
Pubmed	12972601	Actin can reorganize into podosomes in aortic endothelial cells, a process controlled by Cdc42 and RhoA.	Pubmed	2.954E-5	7.816E-1	7.816E-3	8.411E-2	2	2	RHOA,CDC42
Pubmed	26246404	Sphingosine-1-phosphate inhibits IL-1-induced expression of C-C motif ligand 5 via c-Fos-dependent suppression of IFN-? amplification loop.	Pubmed	2.954E-5	7.816E-1	7.816E-3	8.411E-2	2	2	CCL5,FOS
Pubmed	33979620	RhoA/Cdc42 signaling drives cytoplasmic maturation but not endomitosis in megakaryocytes.	Pubmed	2.954E-5	7.816E-1	7.816E-3	8.411E-2	2	2	RHOA,CDC42
Pubmed	12083820	Binding of adenovirus to its receptors in mouse astrocytes induces c-fos proto-oncogene and apoptosis.	Pubmed	2.954E-5	7.816E-1	7.816E-3	8.411E-2	2	2	FOS,CXADR
Pubmed	21518791	Hax1 regulates neutrophil adhesion and motility through RhoA.	Pubmed	2.954E-5	7.816E-1	7.816E-3	8.411E-2	2	2	HAX1,RHOA
Pubmed	19726670	A novel function of heparan sulfate in the regulation of cell-cell fusion.	Pubmed	2.954E-5	7.816E-1	7.816E-3	8.411E-2	2	2	RHOA,CDC42
Pubmed	16314523	Regulation of NDR protein kinase by hydrophobic motif phosphorylation mediated by the mammalian Ste20-like kinase MST3.	Pubmed	2.954E-5	7.816E-1	7.816E-3	8.411E-2	2	2	STK24,STK38L
Pubmed	31806702	DLC1 SAM domain-binding peptides inhibit cancer cell growth and migration by inactivating RhoA.	Pubmed	2.954E-5	7.816E-1	7.816E-3	8.411E-2	2	2	DLC1,RHOA
Pubmed	18461459	Involvement of oxidative stress and caspase 2-mediated intrinsic pathway signaling in age-related increase in muscle cell apoptosis in mice.	Pubmed	2.954E-5	7.816E-1	7.816E-3	8.411E-2	2	2	CASP2,MAPK8
Pubmed	15254243	Reactive nitrogen species-induced cell death requires Fas-dependent activation of c-Jun N-terminal kinase.	Pubmed	2.954E-5	7.816E-1	7.816E-3	8.411E-2	2	2	FAS,MAPK8
Pubmed	19819225	Independent stabilizations of polysomal Drg1/Dfrp1 complex and non-polysomal Drg2/Dfrp2 complex in mammalian cells.	Pubmed	2.954E-5	7.816E-1	7.816E-3	8.411E-2	2	2	ZC3H15,DRG1
Pubmed	29880710	Map7/7D1 and Dvl form a feedback loop that facilitates microtubule remodeling and Wnt5a signaling.	Pubmed	2.954E-5	7.816E-1	7.816E-3	8.411E-2	2	2	MAP7,MAP7D1
Pubmed	1449490	DRG: a novel developmentally regulated GTP-binding protein.	Pubmed	2.954E-5	7.816E-1	7.816E-3	8.411E-2	2	2	DRG1,CASP2
Pubmed	23233447	A high-throughput assay for phosphoprotein-specific phosphatase activity in cellular extracts.	Pubmed	2.954E-5	7.816E-1	7.816E-3	8.411E-2	2	2	DUSP16,DUSP10
Pubmed	22150760	Laminin-111 stimulates proliferation of mouse embryonic stem cells through a reduction of gap junctional intercellular communication via RhoA-mediated Cx43 phosphorylation and dissociation of Cx43/ZO-1/drebrin complex.	Pubmed	2.954E-5	7.816E-1	7.816E-3	8.411E-2	2	2	GJA1,RHOA
Pubmed	16864657	To stabilize neutrophil polarity, PIP3 and Cdc42 augment RhoA activity at the back as well as signals at the front.	Pubmed	2.954E-5	7.816E-1	7.816E-3	8.411E-2	2	2	RHOA,CDC42
Pubmed	23326448	Serum apoptosis markers related to liver damage in chronic hepatitis C: sFas as a marker of advanced fibrosis in children and adults while M30 of severe steatosis only in children.	Pubmed	2.954E-5	7.816E-1	7.816E-3	8.411E-2	2	2	KRT18,FAS
Pubmed	15911745	cMet and Fas receptor interaction inhibits death-inducing signaling complex formation in endothelial cells.	Pubmed	2.954E-5	7.816E-1	7.816E-3	8.411E-2	2	2	MET,FAS
Pubmed	21145805	An apoptosis panel for nonalcoholic steatohepatitis diagnosis.	Pubmed	2.954E-5	7.816E-1	7.816E-3	8.411E-2	2	2	KRT18,FAS
Pubmed	18923442	DLC1 tumor suppressor gene inhibits migration and invasion of multiple myeloma cells through RhoA GTPase pathway.	Pubmed	2.954E-5	7.816E-1	7.816E-3	8.411E-2	2	2	DLC1,RHOA
Pubmed	35452674	The cargo adapter protein CLINT1 is phosphorylated by the Numb-associated kinase BIKE and mediates dengue virus infection.	Pubmed	2.954E-5	7.816E-1	7.816E-3	8.411E-2	2	2	BMP2K,CLINT1
Pubmed	26845352	Daphnetin inhibits invasion and migration of LM8 murine osteosarcoma cells by decreasing RhoA and Cdc42 expression.	Pubmed	2.954E-5	7.816E-1	7.816E-3	8.411E-2	2	2	RHOA,CDC42
Pubmed	23711155	Human Drg1 is a potassium-dependent GTPase enhanced by Lerepo4.	Pubmed	2.954E-5	7.816E-1	7.816E-3	8.411E-2	2	2	ZC3H15,DRG1
Pubmed	18364745	NRF-1 is the major transcription factor regulating the expression of the human TOMM34 gene.	Pubmed	2.954E-5	7.816E-1	7.816E-3	8.411E-2	2	2	TOMM34,NRF1
Pubmed	24091673	Asymmetric dimethylarginine attenuates serum starvation-induced apoptosis via suppression of the Fas (APO-1/CD95)/JNK (SAPK) pathway.	Pubmed	2.954E-5	7.816E-1	7.816E-3	8.411E-2	2	2	FAS,MAPK8
Pubmed	25743845	H2O2 inhibits proliferation and mediates suppression of migration via DLC1/RhoA signaling in cancer cells.	Pubmed	2.954E-5	7.816E-1	7.816E-3	8.411E-2	2	2	DLC1,RHOA
Pubmed	19409875	RhoA leads to up-regulation and relocalization of utrophin in muscle fibers.	Pubmed	2.954E-5	7.816E-1	7.816E-3	8.411E-2	2	2	UTRN,RHOA
Pubmed	23662689	Crosstalk between Fas and JNK determines lymphocyte apoptosis after ionizing radiation.	Pubmed	2.954E-5	7.816E-1	7.816E-3	8.411E-2	2	2	FAS,MAPK8
Pubmed	36207695	Relationship between the expression of ARHGAP25 and RhoA in non-small cell lung cancer and vasculogenic mimicry.	Pubmed	2.954E-5	7.816E-1	7.816E-3	8.411E-2	2	2	ARHGAP25,RHOA
Pubmed	16822901	Caspase-2 is activated at the CD95 death-inducing signaling complex in the course of CD95-induced apoptosis.	Pubmed	2.954E-5	7.816E-1	7.816E-3	8.411E-2	2	2	CASP2,FAS
Pubmed	22245064	Dual specificity phosphatases 10 and 16 are positive regulators of EGF-stimulated ERK activity: indirect regulation of ERK signals by JNK/p38 selective MAPK phosphatases.	Pubmed	2.954E-5	7.816E-1	7.816E-3	8.411E-2	2	2	DUSP16,DUSP10
Pubmed	20680486	Control of TrkA-induced cell death by JNK activation and differential expression of TrkA upon DNA damage.	Pubmed	2.954E-5	7.816E-1	7.816E-3	8.411E-2	2	2	NTRK1,MAPK8
Pubmed	11864613	A mechanism of cell survival: sequestration of Fas by the HGF receptor Met.	Pubmed	2.954E-5	7.816E-1	7.816E-3	8.411E-2	2	2	MET,FAS
Pubmed	20726226	[Effect of polypeptide from Chlamys farreri on ultraviolet A-induced Fas and c-fos expression in HaCaT cells].	Pubmed	2.954E-5	7.816E-1	7.816E-3	8.411E-2	2	2	FOS,FAS
Pubmed	23583979	Identification of heart rate-associated loci and their effects on cardiac conduction and rhythm disorders.	Pubmed	3.057E-5	8.089E-1	8.009E-3	8.618E-2	4	33	SLC10A7,GJA1,CPNE5,GNB4
Pubmed	14691545	Transcriptome analysis of mouse stem cells and early embryos.	Pubmed	3.275E-5	8.665E-1	8.357E-3	8.993E-2	10	363	HNRNPC,RASGRP3,MGA,UTRN,NRDE2,IGF2,DUSP16,STAU2,CLINT1,CXADR
Pubmed	18824165	Wnt signaling is required for organization of the lens fiber cell cytoskeleton and development of lens three-dimensional architecture.	Pubmed	3.353E-5	8.871E-1	8.357E-3	8.993E-2	3	12	RHOA,MAPK8,CDC42
Pubmed	34342229	Human Multisubunit E3 Ubiquitin Ligase Required for Heterotrimeric G-Protein ?-Subunit Ubiquitination and Downstream Signaling.	Pubmed	3.353E-5	8.871E-1	8.357E-3	8.993E-2	3	12	UBE2D1,GNB2,GNB4
Pubmed	22661927	RhoA is dispensable for axon guidance of sensory neurons in the mouse dorsal root ganglia.	Pubmed	3.353E-5	8.871E-1	8.357E-3	8.993E-2	3	12	NTRK1,RHOA,CDC42
Pubmed	12446789	Grit, a GTPase-activating protein for the Rho family, regulates neurite extension through association with the TrkA receptor and N-Shc and CrkL/Crk adapter molecules.	Pubmed	3.353E-5	8.871E-1	8.357E-3	8.993E-2	3	12	NTRK1,RHOA,CDC42
Pubmed	29180619	The STUbL RNF4 regulates protein group SUMOylation by targeting the SUMO conjugation machinery.	Pubmed	3.380E-5	8.942E-1	8.357E-3	8.993E-2	19	1203	ZNF384,HNRNPC,TBC1D20,INTS2,RBM27,MGA,PLSCR1,RANGAP1,KRT18,BMP2K,RNF185,LAMP2,HEATR1,ANO10,SLC3A2,SACM1L,MCU,CDC42,CXADR
Pubmed	32994395	Mutual regulation between OGT and XIAP to control colon cancer cell growth and invasion.	Pubmed	3.438E-5	9.094E-1	8.375E-3	9.012E-2	14	704	MAP1A,ZC3H15,MAT2A,ACTL6A,HNRNPC,STK24,RANGAP1,EDC3,RBM45,CENPU,SRFBP1,MAP7D1,STAU2,CXADR
Pubmed	25505242	Microtubule-associated proteins 1 (MAP1) promote human immunodeficiency virus type I (HIV-1) intracytoplasmic routing to the nucleus.	Pubmed	3.450E-5	9.128E-1	8.375E-3	9.012E-2	4	34	MAP1A,PPIB,PPP2R5A,TSPAN13
Pubmed	17081983	Global, in vivo, and site-specific phosphorylation dynamics in signaling networks.	Pubmed	3.798E-5	1.000E0	9.135E-3	9.829E-2	22	1545	ABCC4,PDE4D,ABL2,MAP1A,ACTL6A,JADE1,EPB41L4A,HNRNPC,TOMM34,KMT2A,PLCB4,UTRN,STK24,RANGAP1,BMP2K,MAP7,ABLIM3,SLC3A2,LPIN2,OTUD4,CLINT1,L3MBTL3
Pubmed	28302793	Anticancer sulfonamides target splicing by inducing RBM39 degradation via recruitment to DCAF15.	Pubmed	4.003E-5	1.000E0	9.540E-3	1.027E-1	14	714	CAND1,MAT2A,HNRNPC,DDX6,LAMP2,HEATR1,PPIB,SLC3A2,MAP7D1,STAU2,PPIL1,LTA4H,SNRPB,CDC42
Pubmed	15659383	Cytoskeleton-mediated death receptor and ligand concentration in lipid rafts forms apoptosis-promoting clusters in cancer chemotherapy.	Pubmed	4.342E-5	1.000E0	1.020E-2	1.098E-1	3	13	FAS,RHOA,MAPK8
Pubmed	29229926	Cell cycle-dependent phosphorylation regulates RECQL4 pathway choice and ubiquitination in DNA double-strand break repair.	Pubmed	4.358E-5	1.000E0	1.020E-2	1.098E-1	20	1335	CAND1,MAP1A,ZC3H15,MAT2A,COPRS,ACTL6A,HNRNPC,DDX6,DRG1,FBXO3,TOMM34,HAX1,RANGAP1,PARS2,SLC3A2,MAP7D1,GYG1,PC,SNRPB,CDC42
Pubmed	28986522	Mammalian APE1 controls miRNA processing and its interactome is linked to cancer RNA metabolism.	Pubmed	5.036E-5	1.000E0	1.169E-2	1.258E-1	16	925	ACTL6A,HNRNPC,UBE2D1,AMOTL2,GNB2,MFSD1,PLSCR1,LDLRAD4,BMP2K,ZFP30,TDG,MAP7,ABLIM3,SNX14,MAP7D1,L3MBTL3
Pubmed	16710414	The DNA sequence and biological annotation of human chromosome 1.	Pubmed	5.270E-5	1.000E0	1.212E-2	1.304E-1	17	1031	CMPK1,MAGOH,ABL2,S100A11,UTS2,WRAP73,SNX27,MUL1,NTRK1,HEATR1,DMBX1,KMO,PARS2,PPP2R5A,H3-3A,DUSP10,CDC42
Pubmed	19911011	Mutation of ARHGAP9 in patients with coronary spastic angina.	Pubmed	5.399E-5	1.000E0	1.223E-2	1.316E-1	4	38	DLC1,ARHGAP25,PREX1,RHOA
Pubmed	27542412	Destabilization of Atoh1 by E3 Ubiquitin Ligase Huwe1 and Casein Kinase 1 Is Essential for Normal Sensory Hair Cell Development.	Pubmed	6.078E-5	1.000E0	1.223E-2	1.316E-1	5	76	PDE4D,MAP1A,MGA,UTRN,SLC3A2
Pubmed	33957083	Comprehensive interactome profiling of the human Hsp70 network highlights functional differentiation of J domains.	Pubmed	6.476E-5	1.000E0	1.223E-2	1.316E-1	21	1487	MAGOH,ZC3H15,DNAJB14,DRG1,MET,GJA1,PWP2,WRAP73,TOMM34,HAX1,RANGAP1,ANK3,HEATR1,MAP7,OGDH,PPIB,SNX29,SLC3A2,PHACTR4,STAU2,CXADR
Pubmed	26527279	Analysis of the Histone H3.1 Interactome: A Suitable Chaperone for the Right Event.	Pubmed	6.575E-5	1.000E0	1.223E-2	1.316E-1	7	182	MAT2A,COPRS,ACTL6A,MGA,KRT18,OTUD4,STK38L
Pubmed	11230166	Toward a catalog of human genes and proteins: sequencing and analysis of 500 novel complete protein coding human cDNAs.	Pubmed	6.768E-5	1.000E0	1.223E-2	1.316E-1	14	750	CAND1,ACTL6A,SLC10A7,FBXO3,INTS2,RASGRP3,MUL1,PREX1,ABLIM3,TRAK1,SACM1L,REXO2,TMEM98,TMEM108
Pubmed	15615879	Identification of markers of the midface.	Pubmed	6.852E-5	1.000E0	1.223E-2	1.316E-1	3	15	DLX2,KRT18,IGF2
Pubmed	31536960	Rewiring of the Human Mitochondrial Interactome during Neuronal Reprogramming Reveals Regulators of the Respirasome and Neurogenesis.	Pubmed	7.831E-5	1.000E0	1.223E-2	1.316E-1	15	859	CMPK1,CUL9,HNRNPC,DDX6,TXNRD1,GNB2,UTRN,OGDH,PARS2,SLC3A2,RHOA,REXO2,MCU,GNB4,CDC42
Pubmed	10352021	Functions of c-Jun in liver and heart development.	Pubmed	8.400E-5	1.000E0	1.223E-2	1.316E-1	3	16	GJA1,KRT18,FOS
Pubmed	11307167	Loss of alpha3beta1 integrin function results in an altered differentiation program in the mouse submandibular gland.	Pubmed	8.400E-5	1.000E0	1.223E-2	1.316E-1	3	16	RHOA,MAPK8,CDC42
Pubmed	14530271	Protein profile of tax-associated complexes.	Pubmed	8.400E-5	1.000E0	1.223E-2	1.316E-1	3	16	RASA2,RHOA,CDC42
Pubmed	21436445	Mutations in the RNA granule component TDRD7 cause cataract and glaucoma.	Pubmed	8.400E-5	1.000E0	1.223E-2	1.316E-1	3	16	DDX6,TDRD7,STAU2
Pubmed	35676659	LukS-PV inhibits hepatocellular carcinoma cells migration by downregulating HDAC6 expression.	Pubmed	8.693E-5	1.000E0	1.223E-2	1.316E-1	12	580	MYO15B,GNB2,STK24,KRT18,MAP7,ABLIM3,OGDH,PPIB,SLC3A2,GNB4,SNRPB,CDC42
Pubmed	29114068	Receptor tyrosine kinase activation of RhoA is mediated by AKT phosphorylation of DLC1.	Pubmed	8.784E-5	1.000E0	1.223E-2	1.316E-1	2	3	DLC1,RHOA
Pubmed	18334926	[The Rho protein family and its role in the cellular cytoskeleton].	Pubmed	8.784E-5	1.000E0	1.223E-2	1.316E-1	2	3	RHOA,CDC42
Pubmed	24220306	Wnt5b promotes the cell motility essential for metastasis of oral squamous cell carcinoma through active Cdc42 and RhoA.	Pubmed	8.784E-5	1.000E0	1.223E-2	1.316E-1	2	3	RHOA,CDC42
Pubmed	24073601	Increased expression of c-Fos, c-Jun and c-Jun N-terminal kinase associated with neuronal cell death in retinas of diabetic patients.	Pubmed	8.784E-5	1.000E0	1.223E-2	1.316E-1	2	3	FOS,MAPK8
Pubmed	20945370	Differential role of Rho GTPases in intestinal epithelial barrier regulation in vitro.	Pubmed	8.784E-5	1.000E0	1.223E-2	1.316E-1	2	3	RHOA,CDC42
Pubmed	18297686	TNF-alpha represses connexin43 expression in HaCat keratinocytes via activation of JNK signaling.	Pubmed	8.784E-5	1.000E0	1.223E-2	1.316E-1	2	3	GJA1,MAPK8
Pubmed	24244167	The cytotoxic necrotizing factor of Yersinia pseudotuberculosis (CNFY) enhances inflammation and Yop delivery during infection by activation of Rho GTPases.	Pubmed	8.784E-5	1.000E0	1.223E-2	1.316E-1	2	3	RHOA,CDC42
Pubmed	8524278	Degradation of the proto-oncogene product c-Fos by the ubiquitin proteolytic system in vivo and in vitro: identification and characterization of the conjugating enzymes.	Pubmed	8.784E-5	1.000E0	1.223E-2	1.316E-1	2	3	UBE2D1,FOS
Pubmed	23834289	Meningococcal resistance to antimicrobial peptides is mediated by bacterial adhesion and host cell RhoA and Cdc42 signalling.	Pubmed	8.784E-5	1.000E0	1.223E-2	1.316E-1	2	3	RHOA,CDC42
Pubmed	23521319	Down expression of LRP1B promotes cell migration via RhoA/Cdc42 pathway and actin cytoskeleton remodeling in renal cell cancer.	Pubmed	8.784E-5	1.000E0	1.223E-2	1.316E-1	2	3	RHOA,CDC42
Pubmed	21186079	miR-185 targets RhoA and Cdc42 expression and inhibits the proliferation potential of human colorectal cells.	Pubmed	8.784E-5	1.000E0	1.223E-2	1.316E-1	2	3	RHOA,CDC42
Pubmed	28903063	Cooperative regulation of Gja1 expression by members of the AP-1 family cJun and cFos in TM3 Leydig and TM4 Sertoli cells.	Pubmed	8.784E-5	1.000E0	1.223E-2	1.316E-1	2	3	GJA1,FOS
Pubmed	30886866	Paeoniflorin Inhibits Hepatocyte Growth Factor- (HGF-) Induced Migration and Invasion and Actin Rearrangement via Suppression of c-Met-Mediated RhoA/ROCK Signaling in Glioblastoma.	Pubmed	8.784E-5	1.000E0	1.223E-2	1.316E-1	2	3	MET,RHOA
Pubmed	27366946	IGF2-derived miR-483 mediated oncofunction by suppressing DLC-1 and associated with colorectal cancer.	Pubmed	8.784E-5	1.000E0	1.223E-2	1.316E-1	2	3	DLC1,IGF2
Pubmed	18660502	ABL2/ARG tyrosine kinase mediates SEMA3F-induced RhoA inactivation and cytoskeleton collapse in human glioma cells.	Pubmed	8.784E-5	1.000E0	1.223E-2	1.316E-1	2	3	ABL2,RHOA
Pubmed	10391943	Molecular cloning and characterization of a novel dual specificity phosphatase, MKP-5.	Pubmed	8.784E-5	1.000E0	1.223E-2	1.316E-1	2	3	DUSP10,MAPK8
Pubmed	11822867	Involvement of Rho GTPases and their effectors in the secretory process of PC12 cells.	Pubmed	8.784E-5	1.000E0	1.223E-2	1.316E-1	2	3	RHOA,CDC42
Pubmed	15187089	The adaptor protein Nck1 mediates endothelin A receptor-regulated cell migration through the Cdc42-dependent c-Jun N-terminal kinase pathway.	Pubmed	8.784E-5	1.000E0	1.223E-2	1.316E-1	2	3	NCK1,CDC42
Pubmed	29146153	The stress kinase JNK regulates gap junction Cx43 gene expression and promotes atrial fibrillation in the aged heart.	Pubmed	8.784E-5	1.000E0	1.223E-2	1.316E-1	2	3	GJA1,MAPK8
Pubmed	27090015	GRP75 upregulates clathrin-independent endocytosis through actin cytoskeleton reorganization mediated by the concurrent activation of Cdc42 and RhoA.	Pubmed	8.784E-5	1.000E0	1.223E-2	1.316E-1	2	3	RHOA,CDC42
Pubmed	31776046	TLR3 stimulation induces melanosome endo/phagocytosis through RHOA and CDC42 in human epidermal keratinocyte.	Pubmed	8.784E-5	1.000E0	1.223E-2	1.316E-1	2	3	RHOA,CDC42
Pubmed	16440308	c-Jun kinase mediates expression of VEGF induced at transcriptional level by Rac1 and Cdc42Hs but not by RhoA.	Pubmed	8.784E-5	1.000E0	1.223E-2	1.316E-1	2	3	MAPK8,CDC42
Pubmed	19635823	Actin dynamics and Rho GTPases regulate the size and formation of parasitophorous vacuoles containing Coxiella burnetii.	Pubmed	8.784E-5	1.000E0	1.223E-2	1.316E-1	2	3	RHOA,CDC42
Pubmed	12538863	Biochemical characterization of the Yersinia YopT protease: cleavage site and recognition elements in Rho GTPases.	Pubmed	8.784E-5	1.000E0	1.223E-2	1.316E-1	2	3	RHOA,CDC42
Pubmed	21533980	Impaired Rho GTPase activation abrogates cell polarization and migration in macrophages with defective lipolysis.	Pubmed	8.784E-5	1.000E0	1.223E-2	1.316E-1	2	3	RHOA,CDC42
Pubmed	20377744	Dual specificity phosphatase16 is a negative regulator of c-Jun NH2-terminal kinase activity in T cells.	Pubmed	8.784E-5	1.000E0	1.223E-2	1.316E-1	2	3	DUSP16,MAPK8
Pubmed	26427649	Tensin1 positively regulates RhoA activity through its interaction with DLC1.	Pubmed	8.784E-5	1.000E0	1.223E-2	1.316E-1	2	3	DLC1,RHOA
Pubmed	11889037	A crystallographic view of interactions between Dbs and Cdc42: PH domain-assisted guanine nucleotide exchange.	Pubmed	8.784E-5	1.000E0	1.223E-2	1.316E-1	2	3	RHOA,CDC42
Pubmed	33361519	Aberrant RhoA activation in macrophages increases senescence-associated secretory phenotypes and ectopic calcification in muscular dystrophic mice.	Pubmed	8.784E-5	1.000E0	1.223E-2	1.316E-1	2	3	UTRN,RHOA
Pubmed	7894154	Assignment of a locus for mouse lung tumor susceptibility to proximal chromosome 19.	Pubmed	8.784E-5	1.000E0	1.223E-2	1.316E-1	2	3	FAS,SLC3A2
Pubmed	11527406	ik3-1/Cables is associated with Trap and Pctaire2.	Pubmed	8.784E-5	1.000E0	1.223E-2	1.316E-1	2	3	CABLES1,TDRD7
Pubmed	18054915	Cyclophilin B induces integrin-mediated cell adhesion by a mechanism involving CD98-dependent activation of protein kinase C-delta and p44/42 mitogen-activated protein kinases.	Pubmed	8.784E-5	1.000E0	1.223E-2	1.316E-1	2	3	PPIB,SLC3A2
Pubmed	10854437	Identification of Rho GTPase-dependent sites in the Dbl homology domain of oncogenic Dbl that are required for transformation.	Pubmed	8.784E-5	1.000E0	1.223E-2	1.316E-1	2	3	RHOA,CDC42
Pubmed	19604147	Mammalian sterile 20-like kinase 3 (MST3) mediates oxidative-stress-induced cell death by modulating JNK activation.	Pubmed	8.784E-5	1.000E0	1.223E-2	1.316E-1	2	3	STK24,MAPK8
Pubmed	15883643	Rac1/Cdc42 and RhoA GTPases antagonistically regulate chondrocyte proliferation, hypertrophy, and apoptosis.	Pubmed	8.784E-5	1.000E0	1.223E-2	1.316E-1	2	3	RHOA,CDC42
Pubmed	17976533	START-GAP3/DLC3 is a GAP for RhoA and Cdc42 and is localized in focal adhesions regulating cell morphology.	Pubmed	8.784E-5	1.000E0	1.223E-2	1.316E-1	2	3	RHOA,CDC42
Pubmed	16362953	Regulation of microtubule dynamics in 3T3 fibroblasts by Rho family GTPases.	Pubmed	8.784E-5	1.000E0	1.223E-2	1.316E-1	2	3	RHOA,CDC42
Pubmed	24872548	Cdk5-dependent Mst3 phosphorylation and activity regulate neuronal migration through RhoA inhibition.	Pubmed	8.784E-5	1.000E0	1.223E-2	1.316E-1	2	3	STK24,RHOA
Pubmed	19002587	Switch in Fas-activated death signaling pathway as result of keratin 8/18-intermediate filament loss.	Pubmed	8.784E-5	1.000E0	1.223E-2	1.316E-1	2	3	KRT18,FAS
Pubmed	15901767	RhoGTPase activation is a key step in renal epithelial mesenchymal transdifferentiation.	Pubmed	8.784E-5	1.000E0	1.223E-2	1.316E-1	2	3	RHOA,CDC42
Pubmed	21779788	HGF/c-Met overexpressions, but not met mutation, correlates with progression of non-small cell lung cancer.	Pubmed	8.784E-5	1.000E0	1.223E-2	1.316E-1	2	3	MET,RHOA
Pubmed	21618100	Rho GTPases in hematopoietic stem/progenitor cell migration.	Pubmed	8.784E-5	1.000E0	1.223E-2	1.316E-1	2	3	RHOA,CDC42
Pubmed	25365944	Metformin impairs Rho GTPase signaling to induce apoptosis in neuroblastoma cells and inhibits growth of tumors in the xenograft mouse model of neuroblastoma.	Pubmed	8.784E-5	1.000E0	1.223E-2	1.316E-1	2	3	RHOA,CDC42
Pubmed	12115629	Extension, retraction and contraction in the formation of a dendritic cell dendrite: distinct roles for Rho GTPases.	Pubmed	8.784E-5	1.000E0	1.223E-2	1.316E-1	2	3	RHOA,CDC42
Pubmed	31511573	CAND1 regulates lunapark for the proper tubular network of the endoplasmic reticulum.	Pubmed	8.784E-5	1.000E0	1.223E-2	1.316E-1	2	3	CAND1,UBE2D1
Pubmed	34006635	Structural basis for p50RhoGAP BCH domain-mediated regulation of Rho inactivation.	Pubmed	8.784E-5	1.000E0	1.223E-2	1.316E-1	2	3	RHOA,CDC42
Pubmed	19693013	Coordination of Rho GTPase activities during cell protrusion.	Pubmed	8.784E-5	1.000E0	1.223E-2	1.316E-1	2	3	RHOA,CDC42
Pubmed	14694156	The death domain of kidney ankyrin interacts with Fas and promotes Fas-mediated cell death in renal epithelia.	Pubmed	8.784E-5	1.000E0	1.223E-2	1.316E-1	2	3	ANK3,FAS
Pubmed	21542012	Activation of c-Jun NH(2)-terminal kinase 1 increases cellular responsiveness to BMP-2 and decreases binding of inhibitory Smad6 to the type 1 BMP receptor.	Pubmed	8.784E-5	1.000E0	1.223E-2	1.316E-1	2	3	MAPK8,SMAD6
Pubmed	32070020	RhoA/ROCK Regulates Prion Pathogenesis by Controlling Connexin 43 Activity.	Pubmed	8.784E-5	1.000E0	1.223E-2	1.316E-1	2	3	GJA1,RHOA
Pubmed	17267693	Gem associates with Ezrin and acts via the Rho-GAP protein Gmip to down-regulate the Rho pathway.	Pubmed	8.784E-5	1.000E0	1.223E-2	1.316E-1	2	3	RHOA,CDC42
Pubmed	17265067	Rho-family small GTPases are involved in forskolin-induced cell-cell contact formation of renal glomerular podocytes in vitro.	Pubmed	8.784E-5	1.000E0	1.223E-2	1.316E-1	2	3	RHOA,CDC42
Pubmed	17517067	Rac1, RhoA, and Cdc42 participate in HeLa cell invasion by group B streptococcus.	Pubmed	8.784E-5	1.000E0	1.223E-2	1.316E-1	2	3	RHOA,CDC42
Pubmed	10409705	Selective association of G protein beta(4) with gamma(5) and gamma(12) subunits in bovine tissues.	Pubmed	8.784E-5	1.000E0	1.223E-2	1.316E-1	2	3	GNB2,GNB4
Pubmed	19859790	c-Jun-NH2 terminal kinase (JNK)-mediates AP-1 activation by thioredoxin: phosphorylation of cJun, JunB, and Fra-1.	Pubmed	8.784E-5	1.000E0	1.223E-2	1.316E-1	2	3	FOS,MAPK8
Pubmed	19151751	p120Ras-GAP binds the DLC1 Rho-GAP tumor suppressor protein and inhibits its RhoA GTPase and growth-suppressing activities.	Pubmed	8.784E-5	1.000E0	1.223E-2	1.316E-1	2	3	DLC1,RHOA
Pubmed	33205415	The ubiquitin ligase RNF8 regulates Rho GTPases and promotes cytoskeletal changes and motility in triple-negative breast cancer cells.	Pubmed	8.784E-5	1.000E0	1.223E-2	1.316E-1	2	3	RHOA,CDC42
Pubmed	27466343	SNX27 and SORLA Interact to Reduce Amyloidogenic Subcellular Distribution and Processing of Amyloid Precursor Protein.	Pubmed	8.784E-5	1.000E0	1.223E-2	1.316E-1	2	3	SNX27,SORL1
Pubmed	35076580	RhoA, Claudin 18, and c-MET in Gastric Cancer: Clinicopathological Characteristics and Prognostic Significance in Curative Resected Patients.	Pubmed	8.784E-5	1.000E0	1.223E-2	1.316E-1	2	3	MET,RHOA
Pubmed	30770434	MAP7 family proteins regulate kinesin-1 recruitment and activation.	Pubmed	8.784E-5	1.000E0	1.223E-2	1.316E-1	2	3	MAP7,MAP7D1
Pubmed	16964443	Gene expression study in the juvenile mouse testis: identification of stage-specific molecular pathways during spermatogenesis.	Pubmed	8.784E-5	1.000E0	1.223E-2	1.316E-1	2	3	TBC1D20,MAP7
Pubmed	24178298	The orphan adhesion G protein-coupled receptor GPR97 regulates migration of lymphatic endothelial cells via the small GTPases RhoA and Cdc42.	Pubmed	8.784E-5	1.000E0	1.223E-2	1.316E-1	2	3	RHOA,CDC42
Pubmed	26911253	Molecular manipulation of keratin 8/18 intermediate filaments: modulators of FAS-mediated death signaling in human ovarian granulosa tumor cells.	Pubmed	8.784E-5	1.000E0	1.223E-2	1.316E-1	2	3	KRT18,FAS
Pubmed	26949251	The cell proliferation antigen Ki-67 organises heterochromatin.	Pubmed	9.020E-5	1.000E0	1.249E-2	1.344E-1	10	410	ZNF384,HAX1,MGA,UTRN,NRF1,RHOA,MAP7D1,STAU2,PPIL1,CDC42
Pubmed	28675297	A Human Tyrosine Phosphatase Interactome Mapped by Proteomic Profiling.	Pubmed	9.188E-5	1.000E0	1.261E-2	1.357E-1	16	974	CAND1,MAT2A,NCK1,FBXO3,SNX27,TOMM34,HAX1,UTRN,HEATR1,IDI1,SLC3A2,MAP7D1,DUSP16,DUSP10,MAPK8,SORL1
Pubmed	27705803	A High-Density Map for Navigating the Human Polycomb Complexome.	Pubmed	9.198E-5	1.000E0	1.261E-2	1.357E-1	11	495	CAND1,ACTL6A,COMMD6,S100A11,FBXO3,KMT2A,MGA,FBXO45,TRAK1,H3-3A,L3MBTL3
Pubmed	11485546	A large family of endosome-localized proteins related to sorting nexin 1.	Pubmed	1.016E-4	1.000E0	1.371E-2	1.476E-1	3	17	SNX10,SNX27,SNX14
Pubmed	12461558	Sorting out the cellular functions of sorting nexins.	Pubmed	1.016E-4	1.000E0	1.371E-2	1.476E-1	3	17	SNX10,SNX27,SNX14
Pubmed	10549128		Pubmed	1.016E-4	1.000E0	1.371E-2	1.476E-1	3	17	MET,SLC3A2,PC
Pubmed	21177343	Dishevelled-associated activator of morphogenesis 1 (Daam1) is required for heart morphogenesis.	Pubmed	1.214E-4	1.000E0	1.622E-2	1.746E-1	3	18	RHOA,MAPK8,CDC42
Pubmed	31917811	Complex patterns of cell growth in the placenta in normal pregnancy and as adaptations to maternal diet restriction.	Pubmed	1.214E-4	1.000E0	1.622E-2	1.746E-1	3	18	KRT18,IGF2,GYG1
Pubmed	24457600	The central role of EED in the orchestration of polycomb group complexes.	Pubmed	1.243E-4	1.000E0	1.652E-2	1.778E-1	23	1796	MAGOH,CAND1,ZC3H15,ACTL6A,HNRNPC,DDX6,GJA1,PWP2,GNB2,MGA,TSEN15,NRDE2,RANGAP1,ANK3,KRT18,BMP2K,HEATR1,PPIB,MBNL2,STAU2,PPIL1,H3-3A,CLINT1
Pubmed	25921289	Temporal proteomics of NGF-TrkA signaling identifies an inhibitory role for the E3 ligase Cbl-b in neuroblastoma cell differentiation.	Pubmed	1.287E-4	1.000E0	1.702E-2	1.832E-1	24	1922	CAND1,ABL2,MAP1A,ZC3H15,MAT2A,ACTL6A,HNRNPC,DDX6,DRG1,TXNRD1,SNX27,HAX1,RANGAP1,EDC3,NTRK1,HEATR1,OGDH,PPIB,SLC3A2,SACM1L,MAP7D1,LTA4H,CLINT1,PC
Pubmed	31010829	Systematic proteomics of endogenous human cohesin reveals an interaction with diverse splicing factors and RNA-binding proteins required for mitotic progression.	Pubmed	1.299E-4	1.000E0	1.709E-2	1.839E-1	8	272	ACTL6A,HNRNPC,INTS2,PWP2,MGA,MAP7,OTUD4,STK38L
Pubmed	31753913	Systematic bromodomain protein screens identify homologous recombination and R-loop suppression pathways involved in genome integrity.	Pubmed	1.370E-4	1.000E0	1.737E-2	1.869E-1	17	1116	MAP1A,ZC3H15,CUL9,ACTL6A,DRG1,WRAP73,HAX1,MGA,POGK,MAP7,PARS2,MAP7D1,PPP2R5A,RASAL3,H3-3A,RAPGEF2,SORL1
Pubmed	35384245	Physical and functional interactome atlas of human receptor tyrosine kinases.	Pubmed	1.404E-4	1.000E0	1.737E-2	1.869E-1	21	1572	MAGOH,ABL2,NCK1,CABLES1,MET,PWP2,KMT2A,HAX1,FBXO45,UTRN,ANK3,BMP2K,NTRK1,HEATR1,OGDH,SLC3A2,MAP7D1,IGF2,PHACTR4,CLINT1,CDC42
Pubmed	17373700	Association studies of 23 positional/functional candidate genes on chromosome 10 in late-onset Alzheimer's disease.	Pubmed	1.436E-4	1.000E0	1.737E-2	1.869E-1	3	19	UBE2D1,ANK3,CH25H
Pubmed	22681889	The mRNA-bound proteome and its global occupancy profile on protein-coding transcripts.	Pubmed	1.456E-4	1.000E0	1.737E-2	1.869E-1	14	807	MAGOH,ZC3H15,HNRNPC,DDX6,RBM27,PWP2,RBM45,HEATR1,SRFBP1,PPIB,MBNL2,STAU2,OTUD4,SNRPB
Pubmed	19056867	Large-scale proteomics and phosphoproteomics of urinary exosomes.	Pubmed	1.488E-4	1.000E0	1.737E-2	1.869E-1	16	1016	CMPK1,CAND1,BDH2,QDPR,UTRN,STK24,PLSCR1,NRF1,LAMP2,CPNE5,PPIB,SLC3A2,RHOA,LTA4H,CDC42,SORL1
Pubmed	26638075	A Dynamic Protein Interaction Landscape of the Human Centrosome-Cilium Interface.	Pubmed	1.509E-4	1.000E0	1.737E-2	1.869E-1	23	1820	CCDC134,CAND1,ZC3H15,NCK1,COMMD6,PWP2,WRAP73,SNX27,KMT2A,MGA,UTRN,STK24,EDC3,ANK3,ANO10,MAP7,PPIB,SLC3A2,RHOA,MAP7D1,PHACTR4,CLINT1,CXADR
Pubmed	36779422	Interactomes of Glycogen Synthase Kinase-3 Isoforms.	Pubmed	1.555E-4	1.000E0	1.737E-2	1.869E-1	7	209	MAP1A,UTRN,EDC3,MAP7,SNX29,TRAK1,STAU2
Pubmed	18554416	Identification of transcripts with enriched expression in the developing and adult pancreas.	Pubmed	1.715E-4	1.000E0	1.737E-2	1.869E-1	12	624	ACTL6A,S100A11,RBM27,GNB2,MGA,MFSD1,KRT18,FOS,PPIB,IGF2,DUSP10,CXADR
Pubmed	34795231	Identification of proximal SUMO-dependent interactors using SUMO-ID.	Pubmed	1.723E-4	1.000E0	1.737E-2	1.869E-1	10	444	MAP1A,MGA,RANGAP1,EDC3,KRT18,SLC3A2,STAU2,CLINT1,PC,L3MBTL3
Pubmed	9113980	RhoGDIgamma: a GDP-dissociation inhibitor for Rho proteins with preferential expression in brain and pancreas.	Pubmed	1.750E-4	1.000E0	1.737E-2	1.869E-1	2	4	RHOA,CDC42
Pubmed	26988982	IL-17 mediates inflammatory reactions via p38/c-Fos and JNK/c-Jun activation in an AP-1-dependent manner in human nucleus pulposus cells.	Pubmed	1.750E-4	1.000E0	1.737E-2	1.869E-1	2	4	FOS,MAPK8
Pubmed	19787194	Role of Kenae/CCDC125 in cell motility through the deregulation of RhoGTPase.	Pubmed	1.750E-4	1.000E0	1.737E-2	1.869E-1	2	4	RHOA,CDC42
Pubmed	24352656	Rho-GTPase-activating protein interacting with Cdc-42-interacting protein 4 homolog 2 (Rich2): a new Ras-related C3 botulinum toxin substrate 1 (Rac1) GTPase-activating protein that controls dendritic spine morphogenesis.	Pubmed	1.750E-4	1.000E0	1.737E-2	1.869E-1	2	4	RHOA,CDC42
Pubmed	15684033	Molecular mechanisms of invadopodium formation: the role of the N-WASP-Arp2/3 complex pathway and cofilin.	Pubmed	1.750E-4	1.000E0	1.737E-2	1.869E-1	2	4	NCK1,CDC42
Pubmed	15601624	TIM, a Dbl-related protein, regulates cell shape and cytoskeletal organization in a Rho-dependent manner.	Pubmed	1.750E-4	1.000E0	1.737E-2	1.869E-1	2	4	RHOA,CDC42
Pubmed	20960177	Mechanisms of HIV envelope-induced T lymphocyte apoptosis.	Pubmed	1.750E-4	1.000E0	1.737E-2	1.869E-1	2	4	FAS,MAPK8
Pubmed	29700112	RhoA, Rac1, and Cdc42 differentially regulate ?SMA and collagen I expression in mesenchymal stem cells.	Pubmed	1.750E-4	1.000E0	1.737E-2	1.869E-1	2	4	RHOA,CDC42
Pubmed	19826000	Distinct roles for Rho versus Rac/Cdc42 GTPases downstream of Vav2 in regulating mammary epithelial acinar architecture.	Pubmed	1.750E-4	1.000E0	1.737E-2	1.869E-1	2	4	RHOA,CDC42
Pubmed	22447977	IL-15 can signal via IL-15R?, JNK, and NF-?B to drive RANTES production by myeloid cells.	Pubmed	1.750E-4	1.000E0	1.737E-2	1.869E-1	2	4	CCL5,MAPK8
Pubmed	12584113	Neurotensin stimulates IL-8 expression in human colonic epithelial cells through Rho GTPase-mediated NF-kappa B pathways.	Pubmed	1.750E-4	1.000E0	1.737E-2	1.869E-1	2	4	RHOA,CDC42
Pubmed	18757369	Blockade of the RhoA-JNK-c-Jun-MMP2 cascade by atorvastatin reduces osteosarcoma cell invasion.	Pubmed	1.750E-4	1.000E0	1.737E-2	1.869E-1	2	4	RHOA,MAPK8
Pubmed	26018823	Mitochondrial outer-membrane E3 ligase MUL1 ubiquitinates ULK1 and regulates selenite-induced mitophagy.	Pubmed	1.750E-4	1.000E0	1.737E-2	1.869E-1	2	4	UBE2D1,MUL1
Pubmed	25284480	Naturally occurring neomorphic PIK3R1 mutations activate the MAPK pathway, dictating therapeutic response to MAPK pathway inhibitors.	Pubmed	1.750E-4	1.000E0	1.737E-2	1.869E-1	2	4	MAPK8,CDC42
Pubmed	9407060	Structural determinants required for the interaction between Rho GTPase and the GTPase-activating domain of p190.	Pubmed	1.750E-4	1.000E0	1.737E-2	1.869E-1	2	4	RHOA,CDC42
Pubmed	17702745	Regulation of ephexin1, a guanine nucleotide exchange factor of Rho family GTPases, by fibroblast growth factor receptor-mediated tyrosine phosphorylation.	Pubmed	1.750E-4	1.000E0	1.737E-2	1.869E-1	2	4	RHOA,CDC42
Pubmed	34321041	Hhex inhibits cell migration via regulating RHOA/CDC42-CFL1 axis in human lung cancer cells.	Pubmed	1.750E-4	1.000E0	1.737E-2	1.869E-1	2	4	RHOA,CDC42
Pubmed	22092654	Immunohistochemical expression of Rho GTPases in ameloblastomas.	Pubmed	1.750E-4	1.000E0	1.737E-2	1.869E-1	2	4	RHOA,CDC42
Pubmed	33098508	Regulation of Na	Pubmed	1.750E-4	1.000E0	1.737E-2	1.869E-1	2	4	RHOA,CDC42
Pubmed	14637155	Long form of cellular FLICE-inhibitory protein interacts with Daxx and prevents Fas-induced JNK activation.	Pubmed	1.750E-4	1.000E0	1.737E-2	1.869E-1	2	4	FAS,MAPK8
Pubmed	25022753	Interleukin-1?-induced Wnt5a enhances human corneal endothelial cell migration through regulation of Cdc42 and RhoA.	Pubmed	1.750E-4	1.000E0	1.737E-2	1.869E-1	2	4	RHOA,CDC42
Pubmed	17464994	Met signals hepatocyte survival by preventing Fas-triggered FLIP degradation in a PI3k-Akt-dependent manner.	Pubmed	1.750E-4	1.000E0	1.737E-2	1.869E-1	2	4	MET,FAS
Pubmed	17653061	Developmental expression of three small GTPases in the mouse eye.	Pubmed	1.750E-4	1.000E0	1.737E-2	1.869E-1	2	4	RHOA,CDC42
Pubmed	29357434	Neuraminidase activity mediates IL-6 production by activated lupus-prone mesangial cells.	Pubmed	1.750E-4	1.000E0	1.737E-2	1.869E-1	2	4	NEU3,FAS
Pubmed	15793569	Regulation of PTEN by Rho small GTPases.	Pubmed	1.750E-4	1.000E0	1.737E-2	1.869E-1	2	4	RHOA,CDC42
Pubmed	10597297	MKP5, a new member of the MAP kinase phosphatase family, which selectively dephosphorylates stress-activated kinases.	Pubmed	1.750E-4	1.000E0	1.737E-2	1.869E-1	2	4	DUSP10,MAPK8
Pubmed	16166642	JAMP, a Jun N-terminal kinase 1 (JNK1)-associated membrane protein, regulates duration of JNK activity.	Pubmed	1.750E-4	1.000E0	1.737E-2	1.869E-1	2	4	DUSP10,MAPK8
Pubmed	19414610	Arg interacts with cortactin to promote adhesion-dependent cell edge protrusion.	Pubmed	1.750E-4	1.000E0	1.737E-2	1.869E-1	2	4	ABL2,NCK1
Pubmed	17166833	Cross-talk between histone modifications in response to histone deacetylase inhibitors: MLL4 links histone H3 acetylation and histone H3K4 methylation.	Pubmed	1.750E-4	1.000E0	1.737E-2	1.869E-1	2	4	KMT2A,H3-3A
Pubmed	33511555	Degradation of SARS-CoV-2 receptor ACE2 by the E3 ubiquitin ligase Skp2 in lung epithelial cells.	Pubmed	1.750E-4	1.000E0	1.737E-2	1.869E-1	2	4	UBE2D1,RNF7
Pubmed	1543505	Diversity among the beta subunits of heterotrimeric GTP-binding proteins: characterization of a novel beta-subunit cDNA.	Pubmed	1.750E-4	1.000E0	1.737E-2	1.869E-1	2	4	GNB2,GNB4
Pubmed	9799233	Stimulation of phospholipase C-beta2 by the Rho GTPases Cdc42Hs and Rac1.	Pubmed	1.750E-4	1.000E0	1.737E-2	1.869E-1	2	4	RHOA,CDC42
Pubmed	11489891	MKP-7, a novel mitogen-activated protein kinase phosphatase, functions as a shuttle protein.	Pubmed	1.750E-4	1.000E0	1.737E-2	1.869E-1	2	4	DUSP16,MAPK8
Pubmed	9726247	Developmental regulation of LR11 expression in murine brain.	Pubmed	1.750E-4	1.000E0	1.737E-2	1.869E-1	2	4	PPIB,SORL1
Pubmed	12512701	The role of G protein beta subunits in the release of ATP from human erythrocytes.	Pubmed	1.750E-4	1.000E0	1.737E-2	1.869E-1	2	4	GNB2,GNB4
Pubmed	11284700	Interaction of protein kinase C isozymes with Rho GTPases.	Pubmed	1.750E-4	1.000E0	1.737E-2	1.869E-1	2	4	RHOA,CDC42
Pubmed	25172658	Snail regulates the motility of oral cancer cells via RhoA/Cdc42/p-ERM pathway.	Pubmed	1.750E-4	1.000E0	1.737E-2	1.869E-1	2	4	RHOA,CDC42
Pubmed	17301947	Maspin controls mammary tumor cell migration through inhibiting Rac1 and Cdc42, but not the RhoA GTPase.	Pubmed	1.750E-4	1.000E0	1.737E-2	1.869E-1	2	4	RHOA,CDC42
Pubmed	26928204	Uni-axial stretch induces actin stress fiber reorganization and activates c-Jun NH2 terminal kinase via RhoA and Rho kinase in human bladder smooth muscle cells.	Pubmed	1.750E-4	1.000E0	1.737E-2	1.869E-1	2	4	RHOA,MAPK8
Pubmed	15676025	Identification of DRG family regulatory proteins (DFRPs): specific regulation of DRG1 and DRG2.	Pubmed	1.750E-4	1.000E0	1.737E-2	1.869E-1	2	4	ZC3H15,DRG1
Pubmed	18937283	Proteomic profiling reveals the prognostic value of adenomatous polyposis coli-end-binding protein 1 in hepatocellular carcinoma.	Pubmed	1.750E-4	1.000E0	1.737E-2	1.869E-1	2	4	RHOA,CDC42
Pubmed	19289122	Rab35 regulates neurite outgrowth and cell shape.	Pubmed	1.750E-4	1.000E0	1.737E-2	1.869E-1	2	4	RHOA,CDC42
Pubmed	24284073	Cdc42 and the Rho GEF intersectin-1 collaborate with Nck to promote N-WASP-dependent actin polymerisation.	Pubmed	1.750E-4	1.000E0	1.737E-2	1.869E-1	2	4	NCK1,CDC42
Pubmed	25574809	Vasculopathy-associated hyperangiotensinemia mobilizes haematopoietic stem cells/progenitors through endothelial AT?R and cytoskeletal dysregulation.	Pubmed	1.750E-4	1.000E0	1.737E-2	1.869E-1	2	4	GJA1,RHOA
Pubmed	11278789	MAP kinases mediate UVB-induced phosphorylation of histone H3 at serine 28.	Pubmed	1.750E-4	1.000E0	1.737E-2	1.869E-1	2	4	H3-3A,MAPK8
Pubmed	22693251	Functional interaction of tumor suppressor DLC1 and caveolin-1 in cancer cells.	Pubmed	1.750E-4	1.000E0	1.737E-2	1.869E-1	2	4	DLC1,RHOA
Pubmed	24428713	Impaired geranylgeranyltransferase-I regulation reduces membrane-associated Rho protein levels in aged mouse brain.	Pubmed	1.750E-4	1.000E0	1.737E-2	1.869E-1	2	4	RHOA,CDC42
Pubmed	22404908	Effect of cancer-associated mutations in the PlexinB1 gene.	Pubmed	1.750E-4	1.000E0	1.737E-2	1.869E-1	2	4	MET,RHOA
Pubmed	27863394	MDA-9/Syntenin (SDCBP) modulates small GTPases RhoA and Cdc42 via transforming growth factor ?1 to enhance epithelial-mesenchymal transition in breast cancer.	Pubmed	1.750E-4	1.000E0	1.737E-2	1.869E-1	2	4	RHOA,CDC42
Pubmed	26465210	Phosphoinositide 3-kinase enables phagocytosis of large particles by terminating actin assembly through Rac/Cdc42 GTPase-activating proteins.	Pubmed	1.750E-4	1.000E0	1.737E-2	1.869E-1	2	4	ARHGAP25,CDC42
Pubmed	11839748	Activation of clg, a novel dbl family guanine nucleotide exchange factor gene, by proviral insertion at evi24, a common integration site in B cell and myeloid leukemias.	Pubmed	1.750E-4	1.000E0	1.737E-2	1.869E-1	2	4	RHOA,CDC42
Pubmed	36244648	HDLBP Promotes Hepatocellular Carcinoma Proliferation and Sorafenib Resistance by Suppressing Trim71-dependent RAF1 Degradation.	Pubmed	1.865E-4	1.000E0	1.737E-2	1.869E-1	19	1371	HNRNPC,DDX6,DRG1,RBM27,KMT2A,HAX1,MRRF,NRDE2,RBM45,LAMP2,SRFBP1,PPIB,MAP7D1,STAU2,PPIL1,OTUD4,CLINT1,PC,SNRPB
Pubmed	12819125	Targeting a complex transcriptome: the construction of the mouse full-length cDNA encyclopedia.	Pubmed	1.917E-4	1.000E0	1.737E-2	1.869E-1	8	288	FBXL3,ANTXR2,OGDH,PARS2,TDRD7,RNF7,LTA4H,CXADR
Pubmed	29395067	High-Density Proximity Mapping Reveals the Subcellular Organization of mRNA-Associated Granules and Bodies.	Pubmed	1.926E-4	1.000E0	1.737E-2	1.869E-1	22	1729	MAGOH,HNRNPC,DDX6,CABLES1,TBC1D20,RBM27,PWP2,WRAP73,KMT2A,MGA,EDC3,BMP2K,HEATR1,OGDH,TDRD7,MBNL2,MCU,STAU2,PPIL1,OTUD4,CLINT1,SNRPB
Pubmed	28378742	Fancd2 in vivo interaction network reveals a non-canonical role in mitochondrial function.	Pubmed	1.957E-4	1.000E0	1.737E-2	1.869E-1	22	1731	CAND1,MAP1A,MAT2A,COPRS,ACTL6A,HNRNPC,DDX6,DRG1,PWP2,HAX1,STK24,HEATR1,OGDH,SLC3A2,SACM1L,RHOA,MAP7D1,IGF2,RASAL3,OTUD4,STK38L,CDC42
Pubmed	25241761	Using an in situ proximity ligation assay to systematically profile endogenous protein-protein interactions in a pathway network.	Pubmed	2.112E-4	1.000E0	1.737E-2	1.869E-1	9	371	ABL2,NCK1,MET,HRH1,FOS,FAS,RHOA,MAPK8,CDC42
Pubmed	23376485	Proteomic analysis of podocyte exosome-enriched fraction from normal human urine.	Pubmed	2.172E-4	1.000E0	1.737E-2	1.869E-1	22	1744	CMPK1,BDH2,HNRNPC,GJA1,S100A11,URM1,GNB2,QDPR,STK24,PLSCR1,LAMP2,PPIB,SNX29,KMO,SLC3A2,RHOA,IGF2,GYG1,PPIL1,SNRPB,CDC42,SORL1
Pubmed	10048485	Prediction of the coding sequences of unidentified human genes. XII. The complete sequences of 100 new cDNA clones from brain which code for large proteins in vitro.	Pubmed	2.230E-4	1.000E0	1.737E-2	1.869E-1	5	100	CAND1,RASGRP3,ABLIM3,SACM1L,MYO16
Pubmed	25505152	Sucrose non-fermenting related kinase enzyme is essential for cardiac metabolism.	Pubmed	2.255E-4	1.000E0	1.737E-2	1.869E-1	3	22	MAP1A,SNRK,FAS
Pubmed	33903225	RP58 Represses Transcriptional Programs Linked to Nonneuronal Cell Identity and Glioblastoma Subtypes in Developing Neurons.	Pubmed	2.255E-4	1.000E0	1.737E-2	1.869E-1	3	22	MET,ANTXR2,DUSP10
Pubmed	31138677	New roles for the de-ubiquitylating enzyme OTUD4 in an RNA-protein network and RNA granules.	Pubmed	2.367E-4	1.000E0	1.737E-2	1.869E-1	10	462	HNRNPC,DNAJB14,DDX6,PWP2,HAX1,FBXO45,SYBU,MBNL2,STAU2,OTUD4
Pubmed	22461561	Wnt9b-dependent FGF signaling is crucial for outgrowth of the nasal and maxillary processes during upper jaw and lip development.	Pubmed	2.583E-4	1.000E0	1.737E-2	1.869E-1	3	23	RHOA,MAPK8,CDC42
Pubmed	28515276	Assembly of the U5 snRNP component PRPF8 is controlled by the HSP90/R2TP chaperones.	Pubmed	2.771E-4	1.000E0	1.737E-2	1.869E-1	19	1415	CAND1,ZC3H15,MAT2A,HNRNPC,DDX6,DRG1,TXNRD1,FBXO3,HAX1,MRRF,RANGAP1,KRT18,MAP7,PPIB,SLC3A2,MAP7D1,PPIL1,PC,SNRPB
Pubmed	32005965	Mitochondrial MUL1 E3 ubiquitin ligase regulates Hypoxia Inducible Factor (HIF-1?) and metabolic reprogramming by modulating the UBXN7 cofactor protein.	Pubmed	2.907E-4	1.000E0	1.737E-2	1.869E-1	2	5	MUL1,RANGAP1
Pubmed	15023524	DEF6, a novel PH-DH-like domain protein, is an upstream activator of the Rho GTPases Rac1, Cdc42, and RhoA.	Pubmed	2.907E-4	1.000E0	1.737E-2	1.869E-1	2	5	RHOA,CDC42
Pubmed	21597459	E3 ubiquitin ligase Hades negatively regulates the exonuclear function of p53.	Pubmed	2.907E-4	1.000E0	1.737E-2	1.869E-1	2	5	UBE2D1,MUL1
Pubmed	28439028	BGP-15 prevents the death of neurons in a mouse model of familial dysautonomia.	Pubmed	2.907E-4	1.000E0	1.737E-2	1.869E-1	2	5	NTRK1,MAPK8
Pubmed	28643773	A Cdc42/RhoA regulatory circuit downstream of glycoprotein Ib guides transendothelial platelet biogenesis.	Pubmed	2.907E-4	1.000E0	1.737E-2	1.869E-1	2	5	RHOA,CDC42
Pubmed	15608642	Signaling by the kinase MINK is essential in the negative selection of autoreactive thymocytes.	Pubmed	2.907E-4	1.000E0	1.737E-2	1.869E-1	2	5	NCK1,MAPK8
Pubmed	15297306	The nucleotide transporter MRP4 (ABCC4) is highly expressed in human platelets and present in dense granules, indicating a role in mediator storage.	Pubmed	2.907E-4	1.000E0	1.737E-2	1.869E-1	2	5	ABCC4,LAMP2
Pubmed	17682062	Cdc42 and phosphoinositide 3-kinase drive Rac-mediated actin polymerization downstream of c-Met in distinct and common pathways.	Pubmed	2.907E-4	1.000E0	1.737E-2	1.869E-1	2	5	MET,CDC42
Pubmed	25582918	Involvement of the H1 Histamine Receptor, p38 MAP Kinase, Myosin Light Chains Kinase, and Rho/ROCK in Histamine-Induced Endothelial Barrier Dysfunction.	Pubmed	2.907E-4	1.000E0	1.737E-2	1.869E-1	2	5	HRH1,RHOA
Pubmed	9990010	Dissecting Fas signaling with an altered-specificity death-domain mutant: requirement of FADD binding for apoptosis but not Jun N-terminal kinase activation.	Pubmed	2.907E-4	1.000E0	1.737E-2	1.869E-1	2	5	FAS,MAPK8
Pubmed	9129988	An RGD containing peptide from HIV-1 Tat-(65-80) modulates protooncogene expression in human bronchoalveolar carcinoma cell line, A549.	Pubmed	2.907E-4	1.000E0	1.737E-2	1.869E-1	2	5	FOS,MAPK8
Pubmed	19940360	Fas-induced apoptosis of renal cell carcinoma is mediated by apoptosis signal-regulating kinase 1 via mitochondrial damage-dependent caspase-8 activation.	Pubmed	2.907E-4	1.000E0	1.737E-2	1.869E-1	2	5	FAS,MAPK8
Pubmed	26285778	Altiratinib Inhibits Tumor Growth, Invasion, Angiogenesis, and Microenvironment-Mediated Drug Resistance via Balanced Inhibition of MET, TIE2, and VEGFR2.	Pubmed	2.907E-4	1.000E0	1.737E-2	1.869E-1	2	5	MET,NTRK1
Pubmed	10051605	The small GTPase RalA targets filamin to induce filopodia.	Pubmed	2.907E-4	1.000E0	1.737E-2	1.869E-1	2	5	RHOA,CDC42
Pubmed	18287089	Transforming growth factor-beta1 (TGFbeta1) stimulates connective tissue growth factor (CCN2/CTGF) expression in human gingival fibroblasts through a RhoA-independent, Rac1/Cdc42-dependent mechanism: statins with forskolin block TGFbeta1-induced CCN2/CTGF expression.	Pubmed	2.907E-4	1.000E0	1.737E-2	1.869E-1	2	5	RHOA,CDC42
Pubmed	12213839	N-cadherin-dependent cell-cell contact regulates Rho GTPases and beta-catenin localization in mouse C2C12 myoblasts.	Pubmed	2.907E-4	1.000E0	1.737E-2	1.869E-1	2	5	RHOA,CDC42
Pubmed	16174757	Genetic deletion of Cdc42GAP reveals a role of Cdc42 in erythropoiesis and hematopoietic stem/progenitor cell survival, adhesion, and engraftment.	Pubmed	2.907E-4	1.000E0	1.737E-2	1.869E-1	2	5	RHOA,CDC42
Pubmed	11167010	The zebrafish fth1, slc3a2, men1, pc, fgf3 and cycd1 genes define two regions of conserved synteny between linkage group 7 and human chromosome 11q13.	Pubmed	2.907E-4	1.000E0	1.737E-2	1.869E-1	2	5	SLC3A2,PC
Pubmed	24753249	E2-mediated small ubiquitin-like modifier (SUMO) modification of thymine DNA glycosylase is efficient but not selective for the enzyme-product complex.	Pubmed	2.907E-4	1.000E0	1.737E-2	1.869E-1	2	5	RANGAP1,TDG
Pubmed	33170271	A role for LSH in facilitating DNA methylation by DNMT1 through enhancing UHRF1 chromatin association.	Pubmed	2.907E-4	1.000E0	1.737E-2	1.869E-1	2	5	UBE2D1,H3-3A
Pubmed	20656885	Kinetics of cardiac muscle contraction and relaxation are linked and determined by properties of the cardiac sarcomere.	Pubmed	2.907E-4	1.000E0	1.737E-2	1.869E-1	2	5	UTRN,LAMP2
Pubmed	22454526	Nck and Cdc42 co-operate to recruit N-WASP to promote Fc?R-mediated phagocytosis.	Pubmed	2.907E-4	1.000E0	1.737E-2	1.869E-1	2	5	NCK1,CDC42
Pubmed	14697354	Imaging filopodia dynamics in the mouse blastocyst.	Pubmed	2.907E-4	1.000E0	1.737E-2	1.869E-1	2	5	RHOA,CDC42
Pubmed	16243842	Synthetic Vpr protein activates activator protein-1, c-Jun N-terminal kinase, and NF-kappaB and stimulates HIV-1 transcription in promonocytic cells and primary macrophages.	Pubmed	2.907E-4	1.000E0	1.737E-2	1.869E-1	2	5	FOS,MAPK8
Pubmed	21454543	Rac1 protein rescues neurite retraction caused by G2019S leucine-rich repeat kinase 2 (LRRK2).	Pubmed	2.907E-4	1.000E0	1.737E-2	1.869E-1	2	5	RHOA,CDC42
Pubmed	26037928	Lipopolysaccharide Primes the NALP3 Inflammasome by Inhibiting Its Ubiquitination and Degradation Mediated by the SCFFBXL2 E3 Ligase.	Pubmed	2.907E-4	1.000E0	1.737E-2	1.869E-1	2	5	UBE2D1,FBXO3
Pubmed	29715200	TRAF4-mediated ubiquitination of NGF receptor TrkA regulates prostate cancer metastasis.	Pubmed	2.907E-4	1.000E0	1.737E-2	1.869E-1	2	5	UBE2D1,NTRK1
Pubmed	27422101	Keratin impact on PKC?- and ASMase-mediated regulation of hepatocyte lipid raft size - implication for FasR-associated apoptosis.	Pubmed	2.907E-4	1.000E0	1.737E-2	1.869E-1	2	5	KRT18,FAS
Pubmed	24975273	Changes in vitamin D target gene expression in adipose tissue monitor the vitamin D response of human individuals.	Pubmed	2.907E-4	1.000E0	1.737E-2	1.869E-1	2	5	TRAK1,DUSP10
Pubmed	9582072	Oligophrenin-1 encodes a rhoGAP protein involved in X-linked mental retardation.	Pubmed	2.907E-4	1.000E0	1.737E-2	1.869E-1	2	5	RHOA,CDC42
Pubmed	26544625	Oncogenic Ras suppresses ING4-TDG-Fas axis to promote apoptosis resistance.	Pubmed	2.907E-4	1.000E0	1.737E-2	1.869E-1	2	5	TDG,FAS
Pubmed	16260419	Interferon-alpha-induced expression of phospholipid scramblase 1 through STAT1 requires the sequential activation of protein kinase Cdelta and JNK.	Pubmed	2.907E-4	1.000E0	1.737E-2	1.869E-1	2	5	PLSCR1,MAPK8
Pubmed	18541705	The interaction of IQGAP1 with the exocyst complex is required for tumor cell invasion downstream of Cdc42 and RhoA.	Pubmed	2.907E-4	1.000E0	1.737E-2	1.869E-1	2	5	RHOA,CDC42
Pubmed	8625410	Wiskott-Aldrich syndrome protein, a novel effector for the GTPase CDC42Hs, is implicated in actin polymerization.	Pubmed	2.907E-4	1.000E0	1.737E-2	1.869E-1	2	5	RHOA,CDC42
Pubmed	24311790	Gene trap mice reveal an essential function of dual specificity phosphatase Dusp16/MKP-7 in perinatal survival and regulation of Toll-like receptor (TLR)-induced cytokine production.	Pubmed	2.907E-4	1.000E0	1.737E-2	1.869E-1	2	5	DUSP16,MAPK8
Pubmed	23420497	ERM/Rho protein expression in ductal breast cancer: a 15 year follow-up.	Pubmed	2.907E-4	1.000E0	1.737E-2	1.869E-1	2	5	RHOA,CDC42
Pubmed	18087676	CCDC134, a novel secretory protein, inhibits activation of ERK and JNK, but not p38 MAPK.	Pubmed	2.907E-4	1.000E0	1.737E-2	1.869E-1	2	5	CCDC134,MAPK8
Pubmed	31929179	The RING domain of mitochondrial E3 ubiquitin ligase 1 and its complex with Ube2D2: crystallization and X-ray diffraction.	Pubmed	2.907E-4	1.000E0	1.737E-2	1.869E-1	2	5	UBE2D1,MUL1
Pubmed	27680697	Rho GTPase complementation underlies BDNF-dependent homo- and heterosynaptic plasticity.	Pubmed	2.907E-4	1.000E0	1.737E-2	1.869E-1	2	5	RHOA,CDC42
Pubmed	22966049	Enteropathogenic Escherichia coli and vaccinia virus do not require the family of WASP-interacting proteins for pathogen-induced actin assembly.	Pubmed	2.907E-4	1.000E0	1.737E-2	1.869E-1	2	5	NCK1,CDC42
Pubmed	11998687	Rho proteins, mental retardation and the cellular basis of cognition.	Pubmed	2.907E-4	1.000E0	1.737E-2	1.869E-1	2	5	RHOA,CDC42
Pubmed	21752354	Stimulation of Fas (CD95) induces production of pro-inflammatory mediators through ERK/JNK-dependent activation of NF-?B in THP-1 cells.	Pubmed	2.907E-4	1.000E0	1.737E-2	1.869E-1	2	5	FAS,MAPK8
Pubmed	31337857	Targeting cell membrane HDM2: A novel therapeutic approach for acute myeloid leukemia.	Pubmed	2.907E-4	1.000E0	1.737E-2	1.869E-1	2	5	UBE2D1,KMT2A
Pubmed	12857875	p250GAP, a novel brain-enriched GTPase-activating protein for Rho family GTPases, is involved in the N-methyl-d-aspartate receptor signaling.	Pubmed	2.907E-4	1.000E0	1.737E-2	1.869E-1	2	5	RHOA,CDC42
Pubmed	21737450	Functional and structural insights into ASB2alpha, a novel regulator of integrin-dependent adhesion of hematopoietic cells.	Pubmed	2.907E-4	1.000E0	1.737E-2	1.869E-1	2	5	UBE2D1,RNF7
Pubmed	33306668	In silico APC/C substrate discovery reveals cell cycle-dependent degradation of UHRF1 and other chromatin regulators.	Pubmed	2.945E-4	1.000E0	1.737E-2	1.869E-1	15	971	ZC3H15,MAT2A,HNRNPC,DDX6,DRG1,TXNRD1,DLC1,PWP2,CENPU,LAMP2,SLC3A2,MAP7D1,STAU2,PPIL1,SNRPB
Pubmed	30833792	A protein-interaction network of interferon-stimulated genes extends the innate immune system landscape.	Pubmed	3.442E-4	1.000E0	1.737E-2	1.869E-1	19	1440	CAND1,ACTL6A,DDX6,GJA1,KMT2A,HAX1,GNB2,RANGAP1,KRT18,BMP2K,HEATR1,MAP7,OGDH,SLC3A2,SACM1L,MAP7D1,STAU2,CLINT1,SNRPB
Pubmed	35013556	The ubiquitin-dependent ATPase p97 removes cytotoxic trapped PARP1 from chromatin.	Pubmed	3.662E-4	1.000E0	1.737E-2	1.869E-1	9	400	ZNF384,MAT2A,DDX6,RANGAP1,SLC3A2,SACM1L,RHOA,OTUD4,SNRPB
Pubmed	15146197	Transcriptome characterization elucidates signaling networks that control human ES cell growth and differentiation.	Pubmed	3.678E-4	1.000E0	1.737E-2	1.869E-1	17	1215	ABCC4,NEU3,PRKCQ-AS1,UTRN,PSMG4,PRICKLE1,CCDC80,TDG,HEATR1,ANO10,SLC3A2,AZIN1,IGF2,NUDT4,RAPGEF2,PC,SMAD6
Pubmed	29103612	Composition and Regulation of the Cellular Repertoire of SCF Ubiquitin Ligases.	Pubmed	3.686E-4	1.000E0	1.737E-2	1.869E-1	4	62	CAND1,FBXL3,FBXO3,FBXO45
Pubmed	20467437	Direct interaction between hnRNP-M and CDC5L/PLRG1 proteins affects alternative splice site choice.	Pubmed	3.699E-4	1.000E0	1.737E-2	1.869E-1	11	582	CAND1,HNRNPC,DDX6,DRG1,MYO15B,UBE2D1,STK24,RANGAP1,RBM45,MAP7,CLINT1
Pubmed	16189514	Towards a proteome-scale map of the human protein-protein interaction network.	Pubmed	3.912E-4	1.000E0	1.737E-2	1.869E-1	20	1575	ACTL6A,HNRNPC,DRG1,MYO15B,UBE2D1,HAX1,AMOTL2,MUL1,STK24,TSEN15,PLSCR1,KRT18,OGDH,TDRD7,RHOA,RNF7,ZSCAN20,GYG1,CDC42,CXADR
Pubmed	31515488	Extensive disruption of protein interactions by genetic variants across the allele frequency spectrum in human populations.	Pubmed	3.942E-4	1.000E0	1.737E-2	1.869E-1	19	1456	DDX6,GJA1,UBE2D1,FBXO3,AMOTL2,STK24,PLSCR1,EDC3,KRT18,FOS,RNF185,CENPU,CASP2,ABLIM3,GPATCH2L,AZIN1,SNRPB,CDC42,L3MBTL3
Pubmed	28380382	A Single Adaptable Cochaperone-Scaffold Complex Delivers Nascent Iron-Sulfur Clusters to Mammalian Respiratory Chain Complexes I-III.	Pubmed	4.036E-4	1.000E0	1.737E-2	1.869E-1	12	686	CMPK1,THNSL1,FBXO3,PWP2,MUL1,STK24,LAMP2,IDI1,OGDH,PARS2,SACM1L,MCU
Pubmed	22844345	Modulation of HIV pathogenesis and T-cell signaling by HIV-1 Nef.	Pubmed	4.198E-4	1.000E0	1.737E-2	1.869E-1	3	27	NCK1,MAPK8,CDC42
Pubmed	36634849		Pubmed	4.271E-4	1.000E0	1.737E-2	1.869E-1	10	498	CMPK1,BDH2,HNRNPC,DRG1,GNB2,RANGAP1,EDC3,HEATR1,SNRPB,CDC42
Pubmed	21041692	Identification of genomic predictors of atrioventricular conduction: using electronic medical records as a tool for genome science.	Pubmed	4.345E-4	1.000E0	1.737E-2	1.869E-1	2	6	CH25H,FAS
Pubmed	23871831	A new mechanism of RhoA ubiquitination and degradation: roles of SCF(FBXL19) E3 ligase and Erk2.	Pubmed	4.345E-4	1.000E0	1.737E-2	1.869E-1	2	6	UBE2D1,RHOA
Pubmed	22327296	The same pocket in menin binds both MLL and JUND but has opposite effects on transcription.	Pubmed	4.345E-4	1.000E0	1.737E-2	1.869E-1	2	6	KMT2A,MAPK8
Pubmed	15542843	Sustained activation of p38 mitogen-activated protein kinase and c-Jun N-terminal kinase pathways by hepatitis B virus X protein mediates apoptosis via induction of Fas/FasL and tumor necrosis factor (TNF) receptor 1/TNF-alpha expression.	Pubmed	4.345E-4	1.000E0	1.737E-2	1.869E-1	2	6	FAS,MAPK8
Pubmed	16371464	Gialpha and Gbeta subunits both define selectivity of G protein activation by alpha2-adrenergic receptors.	Pubmed	4.345E-4	1.000E0	1.737E-2	1.869E-1	2	6	GNB2,GNB4
Pubmed	9438836	Rho GTPases and the actin cytoskeleton.	Pubmed	4.345E-4	1.000E0	1.737E-2	1.869E-1	2	6	RHOA,CDC42
Pubmed	19059364	Expression patterns of the Tmem16 gene family during cephalic development in the mouse.	Pubmed	4.345E-4	1.000E0	1.737E-2	1.869E-1	2	6	ANO10,ANO8
Pubmed	18358244	Polymeric black tea polyphenols induce phase II enzymes via Nrf2 in mouse liver and lungs.	Pubmed	4.345E-4	1.000E0	1.737E-2	1.869E-1	2	6	NRF1,FOS
Pubmed	14966113	p68RacGAP is a novel GTPase-activating protein that interacts with vascular endothelial zinc finger-1 and modulates endothelial cell capillary formation.	Pubmed	4.345E-4	1.000E0	1.737E-2	1.869E-1	2	6	RHOA,CDC42
Pubmed	12006984	Structural basis for the selective activation of Rho GTPases by Dbl exchange factors.	Pubmed	4.345E-4	1.000E0	1.737E-2	1.869E-1	2	6	RHOA,CDC42
Pubmed	24287595	Proteasomal degradation of Nck1 but not Nck2 regulates RhoA activation and actin dynamics.	Pubmed	4.345E-4	1.000E0	1.737E-2	1.869E-1	2	6	NCK1,RHOA
Pubmed	10699171	Functional analysis of ARHGAP6, a novel GTPase-activating protein for RhoA.	Pubmed	4.345E-4	1.000E0	1.737E-2	1.869E-1	2	6	RHOA,CDC42
Pubmed	12213441	Pak1 is involved in dendrite initiation as a downstream effector of Rac1 in cortical neurons.	Pubmed	4.345E-4	1.000E0	1.737E-2	1.869E-1	2	6	RHOA,CDC42
Pubmed	20603330	The SPRY domain-containing SOCS box protein SPSB2 targets iNOS for proteasomal degradation.	Pubmed	4.345E-4	1.000E0	1.737E-2	1.869E-1	2	6	UBE2D1,RNF7
Pubmed	26631033	Regulation of CXCR4/AKT-signaling-induced cell invasion and tumor metastasis by RhoA, Rac-1, and Cdc42 in human esophageal cancer.	Pubmed	4.345E-4	1.000E0	1.737E-2	1.869E-1	2	6	RHOA,CDC42
Pubmed	34237247	Global mapping of Salmonella enterica-host protein-protein interactions during infection.	Pubmed	4.345E-4	1.000E0	1.737E-2	1.869E-1	2	6	SACM1L,RHOA
Pubmed	11432776	PKNbeta interacts with the SH3 domains of Graf and a novel Graf related protein, Graf2, which are GTPase activating proteins for Rho family.	Pubmed	4.345E-4	1.000E0	1.737E-2	1.869E-1	2	6	RHOA,CDC42
Pubmed	16884933	Identification of Gnr1p, a negative regulator of G alpha signalling in Schizosaccharomyces pombe, and its complementation by human G beta subunits.	Pubmed	4.345E-4	1.000E0	1.737E-2	1.869E-1	2	6	GNB2,GNB4
Pubmed	21645877	Modulation of dendritic spines and synaptic function by Rac1: a possible link to Fragile X syndrome pathology.	Pubmed	4.345E-4	1.000E0	1.737E-2	1.869E-1	2	6	RHOA,CDC42
Pubmed	19966221	DCP1 forms asymmetric trimers to assemble into active mRNA decapping complexes in metazoa.	Pubmed	4.345E-4	1.000E0	1.737E-2	1.869E-1	2	6	DDX6,EDC3
Pubmed	9647638	Physical map of human 6p21.2-6p21.3: region flanking the centromeric end of the major histocompatibility complex.	Pubmed	4.345E-4	1.000E0	1.737E-2	1.869E-1	2	6	CPNE5,PPIL1
Pubmed	11096076	Glutamine-dependent antiapoptotic interaction of human glutaminyl-tRNA synthetase with apoptosis signal-regulating kinase 1.	Pubmed	4.345E-4	1.000E0	1.737E-2	1.869E-1	2	6	FAS,MAPK8
Pubmed	15822942	Human plasma proteome analysis by multidimensional chromatography prefractionation and linear ion trap mass spectrometry identification.	Pubmed	4.345E-4	1.000E0	1.737E-2	1.869E-1	2	6	KRT18,CDC42
Pubmed	11672528	Signal transduction in neuronal migration: roles of GTPase activating proteins and the small GTPase Cdc42 in the Slit-Robo pathway.	Pubmed	4.345E-4	1.000E0	1.737E-2	1.869E-1	2	6	RHOA,CDC42
Pubmed	11788583	Keratin 8 phosphorylation by p38 kinase regulates cellular keratin filament reorganization: modulation by a keratin 1-like disease causing mutation.	Pubmed	4.345E-4	1.000E0	1.737E-2	1.869E-1	2	6	KRT18,MAPK8
Pubmed	1317320	Selective disruption of genes expressed in totipotent embryonal stem cells.	Pubmed	4.345E-4	1.000E0	1.737E-2	1.869E-1	2	6	HNRNPC,RANGAP1
Pubmed	7888179	Small GTP-binding proteins and the regulation of the actin cytoskeleton.	Pubmed	4.345E-4	1.000E0	1.737E-2	1.869E-1	2	6	RHOA,CDC42
Pubmed	19286565	The bacterial virulence factor lymphostatin compromises intestinal epithelial barrier function by modulating rho GTPases.	Pubmed	4.345E-4	1.000E0	1.737E-2	1.869E-1	2	6	RHOA,CDC42
Pubmed	27486147	Rasip1-Mediated Rho GTPase Signaling Regulates Blood Vessel Tubulogenesis via Nonmuscle Myosin II.	Pubmed	4.345E-4	1.000E0	1.737E-2	1.869E-1	2	6	RHOA,CDC42
Pubmed	18829452	Specificity of interactions between mDia isoforms and Rho proteins.	Pubmed	4.345E-4	1.000E0	1.737E-2	1.869E-1	2	6	RHOA,CDC42
Pubmed	19043087	JNK1/c-fos inhibits cardiomyocyte TNF-alpha expression via a negative crosstalk with ERK and p38 MAPK in endotoxaemia.	Pubmed	4.345E-4	1.000E0	1.737E-2	1.869E-1	2	6	FOS,MAPK8
Pubmed	19581926	The F-box protein FBXO45 promotes the proteasome-dependent degradation of p73.	Pubmed	4.345E-4	1.000E0	1.737E-2	1.869E-1	2	6	UBE2D1,FBXO45
Pubmed	31484924	Protein prenylation restrains innate immunity by inhibiting Rac1 effector interactions.	Pubmed	4.345E-4	1.000E0	1.737E-2	1.869E-1	2	6	RHOA,CDC42
Pubmed	27912827	New Targets in Non-Small Cell Lung Cancer.	Pubmed	4.345E-4	1.000E0	1.737E-2	1.869E-1	2	6	MET,NTRK1
Pubmed	18799729	ASB2 targets filamins A and B to proteasomal degradation.	Pubmed	4.345E-4	1.000E0	1.737E-2	1.869E-1	2	6	UBE2D1,RNF7
Pubmed	28385890	Ziploc-ing the structure 2.0: Endoplasmic reticulum-resident peptidyl prolyl isomerases show different activities toward hydroxyproline.	Pubmed	4.345E-4	1.000E0	1.737E-2	1.869E-1	2	6	PPIB,FKBP7
Pubmed	31467278	Maximizing binary interactome mapping with a minimal number of assays.	Pubmed	4.683E-4	1.000E0	1.737E-2	1.869E-1	4	66	NCK1,FOS,CASP2,RHOA
Pubmed	23472066	14-3-3? mediates the cell fate decision-making pathways in response of hepatocellular carcinoma to Bleomycin-induced DNA damage.	Pubmed	4.683E-4	1.000E0	1.737E-2	1.869E-1	4	66	CAND1,DDX6,MGA,STK38L
Pubmed	20309963	Novel interactors and a role for supervillin in early cytokinesis.	Pubmed	4.683E-4	1.000E0	1.737E-2	1.869E-1	3	28	KMT2A,HAX1,KRT18
Pubmed	30110629	Enhancer Activity Requires CBP/P300 Bromodomain-Dependent Histone H3K27 Acetylation.	Pubmed	4.730E-4	1.000E0	1.737E-2	1.869E-1	6	180	CMPK1,MAGOH,CAND1,ACTL6A,DDX6,RANGAP1
Pubmed	26760575	High-throughput analyses of hnRNP H1 dissects its multi-functional aspect.	Pubmed	4.968E-4	1.000E0	1.737E-2	1.869E-1	15	1021	LUZP6,NCK1,EPB41L4A,HNRNPC,DDX6,RBM27,PWP2,RANGAP1,NRF1,ANO8,AZIN1,TMEM238,CDC42,IMMP2L,SMAD6
Pubmed	11991713	An evaluation of the assembly of an approximately 15-Mb region on human chromosome 13q32-q33 linked to bipolar disorder and schizophrenia.	Pubmed	5.203E-4	1.000E0	1.737E-2	1.869E-1	3	29	ABCC4,STK24,MBNL2
Pubmed	19738201	Proteomic analysis of integrin-associated complexes identifies RCC2 as a dual regulator of Rac1 and Arf6.	Pubmed	5.268E-4	1.000E0	1.737E-2	1.869E-1	12	707	CAND1,HNRNPC,DDX6,DRG1,TOMM34,KRT18,BMP2K,HEATR1,IDI1,SLC3A2,PPIL1,SNRPB
Pubmed	35777956	Multi-omics profiling identifies a deregulated FUS-MAP1B axis in ALS/FTD-associated UBQLN2 mutants.	Pubmed	5.297E-4	1.000E0	1.737E-2	1.869E-1	7	256	CAND1,MAT2A,DRG1,KRT18,MAP7,SLC3A2,STAU2
Pubmed	9811942	Genome-wide mapping of unselected transcripts from extraembryonic tissue of 7.5-day mouse embryos reveals enrichment in the t-complex and under-representation on the X chromosome.	Pubmed	5.675E-4	1.000E0	1.737E-2	1.869E-1	7	259	HNRNPC,GNB2,RANGAP1,KRT18,PPIB,GNB4,CDC42
Pubmed	31693883	Glycogen Dynamics Drives Lipid Droplet Biogenesis during Brown Adipocyte Differentiation.	Pubmed	5.758E-4	1.000E0	1.737E-2	1.869E-1	3	30	OGDH,GYG1,PC
Pubmed	17699753	Feedback regulation of p38 activity via ATF2 is essential for survival of embryonic liver cells.	Pubmed	5.758E-4	1.000E0	1.737E-2	1.869E-1	3	30	KRT18,DUSP10,MAPK8
Pubmed	20877624	Genetic variants in nuclear-encoded mitochondrial genes influence AIDS progression.	Pubmed	5.788E-4	1.000E0	1.737E-2	1.869E-1	14	926	TXNRD1,TOMM34,QDPR,MUL1,MRRF,IDI1,OGDH,ATP10D,PARS2,RHOA,REXO2,MCU,PC,IMMP2L
Pubmed	20923933	Apolipoprotein E controls ATP-binding cassette transporters in the ischemic brain.	Pubmed	6.061E-4	1.000E0	1.737E-2	1.869E-1	2	7	DUSP16,MAPK8
Pubmed	21139563	Structure of Importin13-Ubc9 complex: nuclear import and release of a key regulator of sumoylation.	Pubmed	6.061E-4	1.000E0	1.737E-2	1.869E-1	2	7	MAGOH,RANGAP1
Pubmed	10934204	Identification of guanine nucleotide exchange factors (GEFs) for the Rap1 GTPase. Regulation of MR-GEF by M-Ras-GTP interaction.	Pubmed	6.061E-4	1.000E0	1.737E-2	1.869E-1	2	7	RASGRP3,RAPGEF2
Pubmed	18682391	Histamine induces Egr-1 expression in human aortic endothelial cells via the H1 receptor-mediated protein kinase Cdelta-dependent ERK activation pathway.	Pubmed	6.061E-4	1.000E0	1.737E-2	1.869E-1	2	7	HRH1,MAPK8
Pubmed	26100637	Hypertension-causing Mutations in Cullin3 Protein Impair RhoA Protein Ubiquitination and Augment the Association with Substrate Adaptors.	Pubmed	6.061E-4	1.000E0	1.737E-2	1.869E-1	2	7	UBE2D1,RHOA
Pubmed	27807006	RHO binding to FAM65A regulates Golgi reorientation during cell migration.	Pubmed	6.061E-4	1.000E0	1.737E-2	1.869E-1	2	7	STK24,RHOA
Pubmed	31284824	Transcriptomic Profiling of the Developing Cardiac Conduction System at Single-Cell Resolution.	Pubmed	6.061E-4	1.000E0	1.737E-2	1.869E-1	2	7	CPNE5,RGS6
Pubmed	14607844	Identification and characterization of TRP14, a thioredoxin-related protein of 14 kDa. New insights into the specificity of thioredoxin function.	Pubmed	6.061E-4	1.000E0	1.737E-2	1.869E-1	2	7	TXNRD1,KMT2A
Pubmed	15075243	Smad7 is required for TGF-beta-induced activation of the small GTPase Cdc42.	Pubmed	6.061E-4	1.000E0	1.737E-2	1.869E-1	2	7	RHOA,CDC42
Pubmed	23644655	Macrophages stimulate gastric and colorectal cancer invasion through EGFR Y(1086), c-Src, Erk1/2 and Akt phosphorylation and smallGTPase activity.	Pubmed	6.061E-4	1.000E0	1.737E-2	1.869E-1	2	7	RHOA,CDC42
Pubmed	25211221	Arhgap28 is a RhoGAP that inactivates RhoA and downregulates stress fibers.	Pubmed	6.061E-4	1.000E0	1.737E-2	1.869E-1	2	7	RHOA,CDC42
Pubmed	11157984	Cdc42Hs facilitates cytoskeletal reorganization and neurite outgrowth by localizing the 58-kD insulin receptor substrate to filamentous actin.	Pubmed	6.061E-4	1.000E0	1.737E-2	1.869E-1	2	7	RHOA,CDC42
Pubmed	31422817	Rare De Novo Missense Variants in RNA Helicase DDX6 Cause Intellectual Disability and Dysmorphic Features and Lead to P-Body Defects and RNA Dysregulation.	Pubmed	6.061E-4	1.000E0	1.737E-2	1.869E-1	2	7	DDX6,EDC3
Pubmed	28453520	WDR23 regulates NRF2 independently of KEAP1.	Pubmed	6.061E-4	1.000E0	1.737E-2	1.869E-1	2	7	UBE2D1,RNF7
Pubmed	8910519	Isolation of a NCK-associated kinase, PRK2, an SH3-binding protein and potential effector of Rho protein signaling.	Pubmed	6.061E-4	1.000E0	1.737E-2	1.869E-1	2	7	NCK1,RHOA
Pubmed	7868883	Decreased CD4-CD8- TCR-alpha beta + cells in lpr/lpr mice lacking beta 2-microglobulin.	Pubmed	6.061E-4	1.000E0	1.737E-2	1.869E-1	2	7	HAX1,FAS
Pubmed	21529783	A quantitative-trait genome-wide association study of alcoholism risk in the community: findings and implications.	Pubmed	6.061E-4	1.000E0	1.737E-2	1.869E-1	2	7	MBNL2,TMEM108
Pubmed	24044920	Phosphorylation of serine 323 of ASB2? is pivotal for the targeting of filamin A to degradation.	Pubmed	6.061E-4	1.000E0	1.737E-2	1.869E-1	2	7	UBE2D1,RNF7
Pubmed	11260070	Extracellular Tat activates c-fos promoter in low serum-starved CD4+ T cells.	Pubmed	6.061E-4	1.000E0	1.737E-2	1.869E-1	2	7	FOS,MAPK8
Pubmed	11978827	Upregulation of the Fas receptor death-inducing signaling complex after traumatic brain injury in mice and humans.	Pubmed	6.061E-4	1.000E0	1.737E-2	1.869E-1	2	7	CASP2,FAS
Pubmed	23535175	Role of Rck-Pat1b binding in assembly of processing-bodies.	Pubmed	6.061E-4	1.000E0	1.737E-2	1.869E-1	2	7	DDX6,EDC3
Pubmed	15652341	BNIP-2 induces cell elongation and membrane protrusions by interacting with Cdc42 via a unique Cdc42-binding motif within its BNIP-2 and Cdc42GAP homology domain.	Pubmed	6.061E-4	1.000E0	1.737E-2	1.869E-1	2	7	RHOA,CDC42
Pubmed	9490022	Differential properties of D4/LyGDI versus RhoGDI: phosphorylation and rho GTPase selectivity.	Pubmed	6.061E-4	1.000E0	1.737E-2	1.869E-1	2	7	RHOA,CDC42
Pubmed	22794259	Network organization of the huntingtin proteomic interactome in mammalian brain.	Pubmed	6.332E-4	1.000E0	1.737E-2	1.869E-1	11	621	MAP1A,HNRNPC,GJA1,GNB2,BMP2K,OGDH,PPIB,SLC3A2,LPIN2,GNB4,PC
Pubmed	7601910	Altered gene expression in murine branchial arches following in utero exposure to retinoic acid.	Pubmed	6.350E-4	1.000E0	1.737E-2	1.869E-1	3	31	FOS,NTRK1,IGF2
Pubmed	22261722	Interaction proteomics identify NEURL4 and the HECT E3 ligase HERC2 as novel modulators of centrosome architecture.	Pubmed	6.350E-4	1.000E0	1.737E-2	1.869E-1	3	31	CAND1,MAP7D1,GNB4
Pubmed	9169087	Developmental expression of morphoregulatory genes in the mouse embryo: an analytical approach using a novel technology.	Pubmed	6.350E-4	1.000E0	1.737E-2	1.869E-1	3	31	FOS,NTRK1,IGF2
Pubmed	22228100	Regulation of retinal progenitor expansion by Frizzled receptors: implications for microphthalmia and retinal coloboma.	Pubmed	6.350E-4	1.000E0	1.737E-2	1.869E-1	3	31	PRICKLE1,RHOA,CDC42
Pubmed	18614015	A mitochondrial protein compendium elucidates complex I disease biology.	Pubmed	6.363E-4	1.000E0	1.737E-2	1.869E-1	15	1046	TXNRD1,TOMM34,QDPR,MUL1,MRRF,C5orf63,IDI1,OGDH,ATP10D,PARS2,RHOA,REXO2,MCU,PC,IMMP2L
Pubmed	23455922	Interlaboratory reproducibility of large-scale human protein-complex analysis by standardized AP-MS.	Pubmed	6.464E-4	1.000E0	1.737E-2	1.869E-1	9	433	ZC3H15,HNRNPC,CABLES1,DRG1,KMT2A,STK24,HEATR1,PROSER2,CDC42
Pubmed	15231747	A protein interaction framework for human mRNA degradation.	Pubmed	6.609E-4	1.000E0	1.737E-2	1.869E-1	8	347	MAP1A,TSEN15,KRT18,CENPU,HEATR1,SLC3A2,SNRPB,IMMP2L
Pubmed	19380743	Charting the molecular network of the drug target Bcr-Abl.	Pubmed	6.641E-4	1.000E0	1.737E-2	1.869E-1	7	266	ABL2,ACTL6A,DDX6,DRG1,HAX1,BMP2K,CLINT1
Pubmed	22589738	Genome-wide association for abdominal subcutaneous and visceral adipose reveals a novel locus for visceral fat in women.	Pubmed	6.822E-4	1.000E0	1.737E-2	1.869E-1	6	193	SNX10,PRICKLE1,FAM81A,SNX29,TRAK1,SMAD6
Pubmed	29298432	Characterizing ZC3H18, a Multi-domain Protein at the Interface of RNA Production and Destruction Decisions.	Pubmed	7.050E-4	1.000E0	1.737E-2	1.869E-1	12	731	MAGOH,ACTL6A,HNRNPC,UTS2,RBM27,PWP2,RANGAP1,HEATR1,SRFBP1,PPIB,PPIL1,CDC42
Pubmed	30442662	Ubiquilin 2 modulates ALS/FTD-linked FUS-RNA complex dynamics and stress granule formation.	Pubmed	7.093E-4	1.000E0	1.737E-2	1.869E-1	7	269	COPRS,HNRNPC,DDX6,PREX1,SLC3A2,GNB4,CXADR
Pubmed	19454010	In vitro nuclear interactome of the HIV-1 Tat protein.	Pubmed	7.199E-4	1.000E0	1.737E-2	1.869E-1	6	195	ZNF384,CAND1,ACTL6A,KMT2A,RANGAP1,STAU2
Pubmed	24366813	Interaction proteome of human Hippo signaling: modular control of the co-activator YAP1.	Pubmed	7.249E-4	1.000E0	1.737E-2	1.869E-1	7	270	AMOTL2,STK24,PRICKLE1,RAPGEF2,SNRPB,STK38L,FRMD3
Pubmed	35032548	Host E3 ligase HUWE1 attenuates the proapoptotic activity of the MERS-CoV accessory protein ORF3 by promoting its ubiquitin-dependent degradation.	Pubmed	7.308E-4	1.000E0	1.737E-2	1.869E-1	10	534	MAP1A,DDX6,DRG1,SNX27,TOMM34,HAX1,PPIB,SLC3A2,LTA4H,CLINT1
Pubmed	32905556	SPOP attenuates migration and invasion of choriocarcinoma cells by promoting DHX9 degradation.	Pubmed	7.437E-4	1.000E0	1.737E-2	1.869E-1	5	130	HNRNPC,DDX6,DRG1,KRT18,SLC3A2
Pubmed	35439318	A Whole-Genome CRISPR Screen Identifies AHR Loss as a Mechanism of Resistance to a PARP7 Inhibitor.	Pubmed	7.452E-4	1.000E0	1.737E-2	1.869E-1	19	1535	CAND1,ABL2,ZC3H15,ACTL6A,HNRNPC,DDX6,UTS2,RBM27,KMT2A,MGA,RANGAP1,EDC3,IDI1,SRFBP1,RHOA,STAU2,PPIL1,OTUD4,CLINT1
Pubmed	34591612	A protein interaction landscape of breast cancer.	Pubmed	7.499E-4	1.000E0	1.737E-2	1.869E-1	11	634	CAND1,ZC3H15,CUL9,ACTL6A,DRG1,AMOTL2,ANK3,BMP2K,OGDH,MCU,CLINT1
Pubmed	33545068	Systematically defining selective autophagy receptor-specific cargo using autophagosome content profiling.	Pubmed	7.634E-4	1.000E0	1.737E-2	1.869E-1	17	1297	CCDC134,CMPK1,CAND1,ZC3H15,MAT2A,DRG1,MET,S100A11,FBXO3,PLCB4,KRT18,LAMP2,MAP7,SACM1L,RHOA,GNB4,CDC42
Pubmed	24159190	Genome-wide association study on dimethylarginines reveals novel AGXT2 variants associated with heart rate variability but not with overall mortality.	Pubmed	7.646E-4	1.000E0	1.737E-2	1.869E-1	3	33	SLC10A7,ARHGAP25,SNX29
Pubmed	35850772	Combinatorial targeting of a chromatin complex comprising Dot1L, menin and the tyrosine kinase BAZ1B reveals a new therapeutic vulnerability of endocrine therapy-resistant breast cancer.	Pubmed	7.912E-4	1.000E0	1.737E-2	1.869E-1	13	847	MAGOH,ACTL6A,HNRNPC,RBM27,PWP2,KMT2A,HAX1,KRT18,SYBU,HEATR1,SLC3A2,PPIL1,GNB4
Pubmed	23533145	In-depth proteomic analyses of exosomes isolated from expressed prostatic secretions in urine.	Pubmed	8.005E-4	1.000E0	1.737E-2	1.869E-1	15	1070	CMPK1,CAND1,BDH2,S100A11,GNB2,QDPR,STK24,PLSCR1,LAMP2,CPNE5,PPIB,SLC3A2,LTA4H,GNB4,CDC42
Pubmed	28826662	Novel obscurins mediate cardiomyocyte adhesion and size via the PI3K/AKT/mTOR signaling pathway.	Pubmed	8.053E-4	1.000E0	1.737E-2	1.869E-1	2	8	GJA1,ANK3
Pubmed	12592382	ERK signaling pathway is involved in p15INK4b/p16INK4a expression and HepG2 growth inhibition triggered by TPA and Saikosaponin a.	Pubmed	8.053E-4	1.000E0	1.737E-2	1.869E-1	2	8	FOS,MAPK8
Pubmed	21984732	The anoctamin family: TMEM16A and TMEM16B as calcium-activated chloride channels.	Pubmed	8.053E-4	1.000E0	1.737E-2	1.869E-1	2	8	ANO10,ANO8
Pubmed	18187455	G alpha o mediates WNT-JNK signaling through dishevelled 1 and 3, RhoA family members, and MEKK 1 and 4 in mammalian cells.	Pubmed	8.053E-4	1.000E0	1.737E-2	1.869E-1	2	8	RHOA,MAPK8
Pubmed	20056604	Expression and function of epithelial anoctamins.	Pubmed	8.053E-4	1.000E0	1.737E-2	1.869E-1	2	8	ANO10,ANO8
Pubmed	12944407	Concerted regulation of cell dynamics by BNIP-2 and Cdc42GAP homology/Sec14p-like, proline-rich, and GTPase-activating protein domains of a novel Rho GTPase-activating protein, BPGAP1.	Pubmed	8.053E-4	1.000E0	1.737E-2	1.869E-1	2	8	RHOA,CDC42
Pubmed	2328987	The gene for the beta-subunit of retinal transducin (Gnb-1) maps to distal mouse chromosome 4, and related sequences map to mouse chromosomes 5 and 8.	Pubmed	8.053E-4	1.000E0	1.737E-2	1.869E-1	2	8	GNB2,GNB4
Pubmed	20457808	Nox4-derived H2O2 mediates endoplasmic reticulum signaling through local Ras activation.	Pubmed	8.053E-4	1.000E0	1.737E-2	1.869E-1	2	8	RHOA,MAPK8
Pubmed	24276241	cIAP1 regulates TNF-mediated cdc42 activation and filopodia formation.	Pubmed	8.053E-4	1.000E0	1.737E-2	1.869E-1	2	8	RHOA,CDC42
Pubmed	16188938	p190 Rho-GTPase activating protein associates with plexins and it is required for semaphorin signalling.	Pubmed	8.053E-4	1.000E0	1.737E-2	1.869E-1	2	8	MET,RHOA
Pubmed	26728565	The autism-associated MET receptor tyrosine kinase engages early neuronal growth mechanism and controls glutamatergic circuits development in the forebrain.	Pubmed	8.053E-4	1.000E0	1.737E-2	1.869E-1	2	8	MET,CDC42
Pubmed	27697924	ASB7 regulates spindle dynamics and genome integrity by targeting DDA3 for proteasomal degradation.	Pubmed	8.053E-4	1.000E0	1.737E-2	1.869E-1	2	8	UBE2D1,RNF7
Pubmed	35505093	Cullin-9/p53 mediates HNRNPC degradation to inhibit erastin-induced ferroptosis and is blocked by MDM2 inhibition in colorectal cancer.	Pubmed	8.053E-4	1.000E0	1.737E-2	1.869E-1	2	8	CUL9,HNRNPC
Pubmed	23453757	Cand1 promotes assembly of new SCF complexes through dynamic exchange of F box proteins.	Pubmed	8.053E-4	1.000E0	1.737E-2	1.869E-1	2	8	CAND1,FBXL3
Pubmed	18426980	ErbB2 directly activates the exchange factor Dock7 to promote Schwann cell migration.	Pubmed	8.053E-4	1.000E0	1.737E-2	1.869E-1	2	8	RHOA,CDC42
Pubmed	12181570	Mechanism of regulation of WAVE1-induced actin nucleation by Rac1 and Nck.	Pubmed	8.053E-4	1.000E0	1.737E-2	1.869E-1	2	8	NCK1,CDC42
Pubmed	12015964	Modulation of CREB activity by the Rho GTPase regulates cell and organism size during mouse embryonic development.	Pubmed	8.053E-4	1.000E0	1.737E-2	1.869E-1	2	8	RHOA,MAPK8
Pubmed	18729231	Expression of TMEM16 paralogs during murine embryogenesis.	Pubmed	8.053E-4	1.000E0	1.737E-2	1.869E-1	2	8	ANO10,ANO8
Pubmed	15249579	Vav GEFs are required for beta2 integrin-dependent functions of neutrophils.	Pubmed	8.053E-4	1.000E0	1.737E-2	1.869E-1	2	8	RHOA,CDC42
Pubmed	22946059	Anoctamins are a family of Ca2+-activated Cl- channels.	Pubmed	8.053E-4	1.000E0	1.737E-2	1.869E-1	2	8	ANO10,ANO8
Pubmed	34983065	Inactivating Celsr2 promotes motor axon fasciculation and regeneration in mouse and human.	Pubmed	8.053E-4	1.000E0	1.737E-2	1.869E-1	2	8	MAPK8,CDC42
Pubmed	11359773	A Novel MAPK phosphatase MKP-7 acts preferentially on JNK/SAPK and p38 alpha and beta MAPKs.	Pubmed	8.053E-4	1.000E0	1.737E-2	1.869E-1	2	8	DUSP16,DUSP10
Pubmed	23934123	HGF-MET signals via the MLL-ETS2 complex in hepatocellular carcinoma.	Pubmed	8.053E-4	1.000E0	1.737E-2	1.869E-1	2	8	MET,KMT2A
Pubmed	19300455	The E3 ubiquitin ligase specificity subunit ASB2beta is a novel regulator of muscle differentiation that targets filamin B to proteasomal degradation.	Pubmed	8.053E-4	1.000E0	1.737E-2	1.869E-1	2	8	UBE2D1,RNF7
Pubmed	18283662	Transcriptome and proteome analysis of early embryonic mouse brain development.	Pubmed	8.053E-4	1.000E0	1.737E-2	1.869E-1	2	8	RHOA,CDC42
Pubmed	1631061	Protein interaction cloning in yeast: identification of mammalian proteins that react with the leucine zipper of Jun.	Pubmed	8.053E-4	1.000E0	1.737E-2	1.869E-1	2	8	FOS,TDG
Pubmed	11278995	A HECT domain E3 enzyme assembles novel polyubiquitin chains.	Pubmed	8.053E-4	1.000E0	1.737E-2	1.869E-1	2	8	CAND1,UBE2D1
Pubmed	36057605	Suppression of ACE2 SUMOylation protects against SARS-CoV-2 infection through TOLLIP-mediated selective autophagy.	Pubmed	8.198E-4	1.000E0	1.737E-2	1.869E-1	11	641	ZC3H15,MAT2A,HNRNPC,DRG1,SNX27,GNB2,HEATR1,ATP10D,SLC3A2,PC,SLC4A5
Pubmed	32513696	RIG-I regulates myeloid differentiation by promoting TRIM25-mediated ISGylation.	Pubmed	8.292E-4	1.000E0	1.737E-2	1.869E-1	20	1673	KDM5B,HNRNPC,DNAJB14,HAX1,GNB2,MGA,MUL1,RANGAP1,FOS,UBALD2,HEATR1,SLC3A2,RHOA,RASAL3,MCU,STAU2,LTA4H,PROSER2,SNRPB,STK38L
Pubmed	20834067	Joint influence of small-effect genetic variants on human longevity.	Pubmed	8.352E-4	1.000E0	1.737E-2	1.869E-1	3	34	ABCC4,STK24,NRDE2
Pubmed	19593445	Expression of the Bcl-2 protein BAD promotes prostate cancer growth.	Pubmed	8.352E-4	1.000E0	1.737E-2	1.869E-1	3	34	CASP2,FAS,MAPK8
Pubmed	35140242	Human transcription factor protein interaction networks.	Pubmed	8.436E-4	1.000E0	1.737E-2	1.869E-1	18	1429	MAGOH,CUL9,ACTL6A,RBM27,KMT2A,MGA,EDC3,FOS,ZFP30,MAP7,RHOA,MAP7D1,STAU2,PPIL1,OTUD4,GNB4,L3MBTL3,SORL1
Pubmed	25281560	Proximity biotinylation and affinity purification are complementary approaches for the interactome mapping of chromatin-associated protein complexes.	Pubmed	8.621E-4	1.000E0	1.737E-2	1.869E-1	11	645	ZC3H15,RBM27,WRAP73,KMT2A,UTRN,MRRF,MAP7,RHOA,GNB4,CLINT1,L3MBTL3
Pubmed	25609649	Proteomic analyses reveal distinct chromatin-associated and soluble transcription factor complexes.	Pubmed	8.803E-4	1.000E0	1.737E-2	1.869E-1	13	857	CUL9,BEND4,ACTL6A,MGA,RANGAP1,NRF1,FOS,HEATR1,PARS2,SACM1L,MAP7D1,L3MBTL3,SORL1
Pubmed	24952961	A high-resolution spatiotemporal atlas of gene expression of the developing mouse brain.	Pubmed	8.899E-4	1.000E0	1.737E-2	1.869E-1	22	1937	MET,GJA1,HRH1,ARHGAP25,DLX2,PLCB4,QDPR,MGA,ANK3,RASA2,FOS,NTRK1,FAS,DMBX1,RHOA,HIVEP3,IGF2,GNB4,MAPK8,CDC42,SMAD6,SORL1
Pubmed	30818059	Reduced lifespan of mice lacking catalase correlates with altered lipid metabolism without oxidative damage or premature aging.	Pubmed	9.099E-4	1.000E0	1.737E-2	1.869E-1	3	35	NRF1,LAMP2,FAS
Pubmed	27142060	Identification of the BRD1 interaction network and its impact on mental disorder risk.	Pubmed	9.099E-4	1.000E0	1.737E-2	1.869E-1	3	35	ZC3H15,DRG1,H3-3A
Pubmed	31180492	Proteomic characterization of chromosomal common fragile site (CFS)-associated proteins uncovers ATRX as a regulator of CFS stability.	Pubmed	9.405E-4	1.000E0	1.737E-2	1.869E-1	11	652	MAGOH,ACTL6A,HNRNPC,RANGAP1,KRT18,HEATR1,PPIB,PPIL1,H3-3A,GNB4,SNRPB
Pubmed	32968282	Functional genomic landscape of cancer-intrinsic evasion of killing by T cells.	Pubmed	9.445E-4	1.000E0	1.737E-2	1.869E-1	9	457	DDX6,KMT2A,MGA,MUL1,PSMG4,RNF185,HEATR1,FAS,GPATCH2L
Pubmed	11991638	Purification and characterization of native spliceosomes suitable for three-dimensional structural analysis.	Pubmed	9.687E-4	1.000E0	1.737E-2	1.869E-1	4	80	MAGOH,HNRNPC,PPIL1,SNRPB
Pubmed	23438482	Proteomic analysis of the NOS2 interactome in human airway epithelial cells.	Pubmed	9.726E-4	1.000E0	1.737E-2	1.869E-1	5	138	COPRS,FBXO45,KRT18,SLC3A2,SNRPB
Pubmed	21145461	Dynamics of cullin-RING ubiquitin ligase network revealed by systematic quantitative proteomics.	Pubmed	9.789E-4	1.000E0	1.737E-2	1.869E-1	20	1696	CAND1,MAT2A,ACTL6A,HNRNPC,DDX6,FBXO3,YAE1,PWP2,HAX1,AMOTL2,QDPR,RBM45,CCDC80,SLC3A2,RNF7,STAU2,CLINT1,SNRPB,SMAD6,SORL1
Pubmed	25624478	Src phosphorylation converts Mdm2 from a ubiquitinating to a neddylating E3 ligase.	Pubmed	1.032E-3	1.000E0	1.737E-2	1.869E-1	2	9	ABL2,UBE2D1
Pubmed	27986432	Essential role of Cdc42 in cardiomyocyte proliferation and cell-cell adhesion during heart development.	Pubmed	1.032E-3	1.000E0	1.737E-2	1.869E-1	2	9	RHOA,CDC42
Pubmed	29659741	Formin 2 Regulates Lysosomal Degradation of Wnt-Associated ?-Catenin in Neural Progenitors.	Pubmed	1.032E-3	1.000E0	1.737E-2	1.869E-1	2	9	RHOA,CDC42
Pubmed	18361934	Evaluation of functional single nucleotide polymorphisms of different genes coding for the immunoregulatory molecules in patients with monoclonal large granular lymphocyte lymphocytosis.	Pubmed	1.032E-3	1.000E0	1.737E-2	1.869E-1	2	9	CCL5,FAS
Pubmed	17287360	Retrolinkin, a membrane protein, plays an important role in retrograde axonal transport.	Pubmed	1.032E-3	1.000E0	1.737E-2	1.869E-1	2	9	LAMP2,TMEM108
Pubmed	11562357	Interaction with podocin facilitates nephrin signaling.	Pubmed	1.032E-3	1.000E0	1.737E-2	1.869E-1	2	9	RHOA,CDC42
Pubmed	8398132	Coexpression of gap junction proteins in the cumulus-oocyte complex.	Pubmed	1.032E-3	1.000E0	1.737E-2	1.869E-1	2	9	GJA1,NTRK1
Pubmed	15151987	Distinct roles of Rac1/Cdc42 and Rho/Rock for axon outgrowth and nucleokinesis of precerebellar neurons toward netrin 1.	Pubmed	1.032E-3	1.000E0	1.737E-2	1.869E-1	2	9	RHOA,CDC42
Pubmed	11731234	Skin-derived nerve growth factor blocks programmed cell death in the trigeminal ganglia but does not enhance neuron proliferation.	Pubmed	1.032E-3	1.000E0	1.737E-2	1.869E-1	2	9	FOS,NTRK1
Pubmed	19820184	Cdc42- and IRSp53-dependent contractile filopodia tether presumptive lens and retina to coordinate epithelial invagination.	Pubmed	1.032E-3	1.000E0	1.737E-2	1.869E-1	2	9	KRT18,CDC42
Pubmed	15569683	Noncovalent SUMO-1 binding activity of thymine DNA glycosylase (TDG) is required for its SUMO-1 modification and colocalization with the promyelocytic leukemia protein.	Pubmed	1.032E-3	1.000E0	1.737E-2	1.869E-1	2	9	RANGAP1,TDG
Pubmed	9560245	ARC, an inhibitor of apoptosis expressed in skeletal muscle and heart that interacts selectively with caspases.	Pubmed	1.032E-3	1.000E0	1.737E-2	1.869E-1	2	9	CASP2,FAS
Pubmed	9535835	Analysis of RhoA-binding proteins reveals an interaction domain conserved in heterotrimeric G protein beta subunits and the yeast response regulator protein Skn7.	Pubmed	1.032E-3	1.000E0	1.737E-2	1.869E-1	2	9	RHOA,CDC42
Pubmed	9535855	Interaction of Rac1 with GTPase-activating proteins and putative effectors. A comparison with Cdc42 and RhoA.	Pubmed	1.032E-3	1.000E0	1.737E-2	1.869E-1	2	9	RHOA,CDC42
Pubmed	22387553	Downregulation of inflammatory microRNAs by Ig-like transcript 3 is essential for the differentiation of human CD8(+) T suppressor cells.	Pubmed	1.032E-3	1.000E0	1.737E-2	1.869E-1	2	9	FOS,DUSP10
Pubmed	14749388	Human CNK1 acts as a scaffold protein, linking Rho and Ras signal transduction pathways.	Pubmed	1.032E-3	1.000E0	1.737E-2	1.869E-1	2	9	RHOA,CDC42
Pubmed	31439631	Molecular basis for GIGYF-Me31B complex assembly in 4EHP-mediated translational repression.	Pubmed	1.032E-3	1.000E0	1.737E-2	1.869E-1	2	9	DDX6,EDC3
Pubmed	22891260	Epithelial junction formation requires confinement of Cdc42 activity by a novel SH3BP1 complex.	Pubmed	1.032E-3	1.000E0	1.737E-2	1.869E-1	2	9	RHOA,CDC42
Pubmed	24225433	Human immunodeficiency virus type 1 viral protein R (Vpr) induces CCL5 expression in astrocytes via PI3K and MAPK signaling pathways.	Pubmed	1.032E-3	1.000E0	1.737E-2	1.869E-1	2	9	CCL5,FOS
Pubmed	15652748	Ectopic expression of VAV1 reveals an unexpected role in pancreatic cancer tumorigenesis.	Pubmed	1.032E-3	1.000E0	1.737E-2	1.869E-1	2	9	RHOA,CDC42
Pubmed	32601248	Soluble SORLA Enhances Neurite Outgrowth and Regeneration through Activation of the EGF Receptor/ERK Signaling Axis.	Pubmed	1.032E-3	1.000E0	1.737E-2	1.869E-1	2	9	FOS,SORL1
Pubmed	36871220		Pubmed	1.032E-3	1.000E0	1.737E-2	1.869E-1	2	9	KRT18,LAMP2
Pubmed	16364915	Multiple processing body factors and the ARE binding protein TTP activate mRNA decapping.	Pubmed	1.032E-3	1.000E0	1.737E-2	1.869E-1	2	9	DDX6,EDC3
Pubmed	32780723	ZZW-115-dependent inhibition of NUPR1 nuclear translocation sensitizes cancer cells to genotoxic agents.	Pubmed	1.037E-3	1.000E0	1.737E-2	1.869E-1	11	660	HNRNPC,DDX6,GNB2,RANGAP1,KRT18,HEATR1,OGDH,PPIB,CLINT1,SNRPB,CDC42
Pubmed	30194290	Interrogating the protein interactomes of RAS isoforms identifies PIP5K1A as a KRAS-specific vulnerability.	Pubmed	1.098E-3	1.000E0	1.737E-2	1.869E-1	9	467	DRG1,GJA1,PLSCR1,RNF185,ANO10,SLC3A2,RHOA,CDC42,CXADR
Pubmed	36042349	CDK7/GRP78 signaling axis contributes to tumor growth and metastasis in osteosarcoma.	Pubmed	1.114E-3	1.000E0	1.737E-2	1.869E-1	9	468	HNRNPC,UTS2,GNB2,KRT18,IDI1,SLC3A2,OTUD4,PC,SNRPB
Pubmed	20458337	MHC class II-associated proteins in B-cell exosomes and potential functional implications for exosome biogenesis.	Pubmed	1.118E-3	1.000E0	1.737E-2	1.869E-1	10	565	CAND1,HNRNPC,GNB2,FAS,PPIB,SLC3A2,RHOA,RASAL3,H3-3A,CDC42
Pubmed	32560809	Epilepsy- and intellectual disability-associated CYFIP2 interacts with both actin regulators and RNA-binding proteins in the neonatal mouse forebrain.	Pubmed	1.140E-3	1.000E0	1.737E-2	1.869E-1	5	143	ZC3H15,GJA1,ABLIM3,SACM1L,MYO16
Pubmed	31741433	Genome-wide CRISPR screening reveals genetic modifiers of mutant EGFR dependence in human NSCLC.	Pubmed	1.165E-3	1.000E0	1.737E-2	1.869E-1	7	293	TXNRD1,GNB2,ABLIM3,SACM1L,RHOA,RNF7,PC
Pubmed	29467282	Proteomic profiling of VCP substrates links VCP to K6-linked ubiquitylation and c-Myc function.	Pubmed	1.208E-3	1.000E0	1.737E-2	1.869E-1	17	1353	ZNF384,CAND1,MAT2A,ACTL6A,HNRNPC,DDX6,SNX27,GNB2,MGA,UTRN,RANGAP1,RASA2,KRT18,HEATR1,PPIB,SLC3A2,MAP7D1
Pubmed	31040226	Hdac4 Interactions in Huntington's Disease Viewed Through the Prism of Multiomics.	Pubmed	1.235E-3	1.000E0	1.737E-2	1.869E-1	9	475	ZC3H15,SNX27,STK24,MRRF,EDC3,PPIB,STAU2,OTUD4,RAPGEF2
Pubmed	12112462	Regulation of cadherin junctions during mouse submandibular gland development.	Pubmed	1.285E-3	1.000E0	1.737E-2	1.869E-1	2	10	RHOA,CDC42
Pubmed	12665591	Novel SWI/SNF chromatin-remodeling complexes contain a mixed-lineage leukemia chromosomal translocation partner.	Pubmed	1.285E-3	1.000E0	1.737E-2	1.869E-1	2	10	ACTL6A,KMT2A
Pubmed	25411243	The ubiquitin-associated (UBA) domain of SCCRO/DCUN1D1 protein serves as a feedback regulator of biochemical and oncogenic activity.	Pubmed	1.285E-3	1.000E0	1.737E-2	1.869E-1	2	10	CAND1,RHOA
Pubmed	34215617	Loss-of-Function Mutations in TRAF7 and KLF4 Cooperatively Activate RAS-Like GTPase Signaling and Promote Meningioma Development.	Pubmed	1.285E-3	1.000E0	1.737E-2	1.869E-1	2	10	RHOA,CDC42
Pubmed	18691969	Ubc9 sumoylation regulates SUMO target discrimination.	Pubmed	1.285E-3	1.000E0	1.737E-2	1.869E-1	2	10	RANGAP1,TDG
Pubmed	19015192	Anoctamin/TMEM16 family members are Ca2+-activated Cl- channels.	Pubmed	1.285E-3	1.000E0	1.737E-2	1.869E-1	2	10	ANO10,ANO8
Pubmed	12504025	NEDD8 modification of CUL1 dissociates p120(CAND1), an inhibitor of CUL1-SKP1 binding and SCF ligases.	Pubmed	1.285E-3	1.000E0	1.737E-2	1.869E-1	2	10	CAND1,UBE2D1
Pubmed	9733924	Expression of olfactory receptors, G-proteins and AxCAMs during the development and maturation of olfactory sensory neurons in the mouse.	Pubmed	1.285E-3	1.000E0	1.737E-2	1.869E-1	2	10	GNB2,GNB4
Pubmed	15085137	Cdc42 and mDia3 regulate microtubule attachment to kinetochores.	Pubmed	1.285E-3	1.000E0	1.737E-2	1.869E-1	2	10	RHOA,CDC42
Pubmed	23125361	The mammalian TRIM-NHL protein TRIM71/LIN-41 is a repressor of mRNA function.	Pubmed	1.285E-3	1.000E0	1.737E-2	1.869E-1	2	10	DDX6,STAU2
Pubmed	24692353	Structure and function of TMEM16 proteins (anoctamins).	Pubmed	1.285E-3	1.000E0	1.737E-2	1.869E-1	2	10	ANO10,ANO8
Pubmed	12879077	RhoG activates Rac1 by direct interaction with the Dock180-binding protein Elmo.	Pubmed	1.285E-3	1.000E0	1.737E-2	1.869E-1	2	10	RHOA,CDC42
Pubmed	32948687		Pubmed	1.285E-3	1.000E0	1.737E-2	1.869E-1	2	10	CCL5,MAPK8
Pubmed	1378265	Identification of a set of genes with developmentally down-regulated expression in the mouse brain.	Pubmed	1.285E-3	1.000E0	1.737E-2	1.869E-1	2	10	DRG1,CASP2
Pubmed	23532839	Calcium-dependent phospholipid scramblase activity of TMEM16 protein family members.	Pubmed	1.285E-3	1.000E0	1.737E-2	1.869E-1	2	10	ANO10,ANO8
Pubmed	18854161	ACF7 regulates cytoskeletal-focal adhesion dynamics and migration and has ATPase activity.	Pubmed	1.285E-3	1.000E0	1.737E-2	1.869E-1	2	10	RHOA,CDC42
Pubmed	9651475	The loss of ventral ectoderm identity correlates with the inability to form an AER in the legless hindlimb bud.	Pubmed	1.285E-3	1.000E0	1.737E-2	1.869E-1	2	10	GJA1,DLX2
Pubmed	21402589	The podocyte protein nephrin is required for cardiac vessel formation.	Pubmed	1.285E-3	1.000E0	1.737E-2	1.869E-1	2	10	GJA1,NTRK1
Pubmed	28334111	G?2 Regulates the Multipolar-Bipolar Transition of Newborn Neurons in the Developing Neocortex.	Pubmed	1.285E-3	1.000E0	1.737E-2	1.869E-1	2	10	GNB2,GNB4
Pubmed	19363157	Non-canonical Wnt signaling regulates cell polarity in female reproductive tract development via van gogh-like 2.	Pubmed	1.285E-3	1.000E0	1.737E-2	1.869E-1	2	10	RHOA,CDC42
Pubmed	19549727	Analysis of the human E2 ubiquitin conjugating enzyme protein interaction network.	Pubmed	1.288E-3	1.000E0	1.737E-2	1.869E-1	5	147	UBE2D1,RANGAP1,KRT18,RNF185,RNF7
Pubmed	27684187	Genetic and Proteomic Interrogation of Lower Confidence Candidate Genes Reveals Signaling Networks in ?-Catenin-Active Cancers.	Pubmed	1.357E-3	1.000E0	1.737E-2	1.869E-1	16	1247	MAGOH,CAND1,MAT2A,ACTL6A,HNRNPC,DDX6,AMOTL2,GNB2,MGA,RANGAP1,KRT18,SACM1L,RHOA,NUDT4,OTUD4,CDC42
Pubmed	29844126	The Tumor Suppressor CIC Directly Regulates MAPK Pathway Genes via Histone Deacetylation.	Pubmed	1.411E-3	1.000E0	1.737E-2	1.869E-1	10	583	ZNF384,ACTL6A,HNRNPC,MGA,RANGAP1,SLC3A2,MAP7D1,OTUD4,SNRPB,STK38L
Pubmed	35671810	HERC5/IFI16/p53 signaling mediates breast cancer cell proliferation and migration.	Pubmed	1.500E-3	1.000E0	1.737E-2	1.869E-1	4	90	CUL9,UBE2D1,FBXO3,MUL1
Pubmed	24711643	Identifying biological pathways that underlie primordial short stature using network analysis.	Pubmed	1.507E-3	1.000E0	1.737E-2	1.869E-1	14	1024	CAND1,HNRNPC,DDX6,DRG1,PWP2,MGA,UTRN,RANGAP1,KRT18,HEATR1,PPIB,SLC3A2,SNRPB,CXADR
Pubmed	8125298	Oligo-capping: a simple method to replace the cap structure of eukaryotic mRNAs with oligoribonucleotides.	Pubmed	1.520E-3	1.000E0	1.737E-2	1.869E-1	21	1889	CMPK1,ABL2,ACTL6A,HNRNPC,GJA1,DLC1,WRAP73,TOMM34,AMOTL2,QDPR,EDC3,KRT18,IDI1,ABLIM3,SLC3A2,KPTN,RHOA,REXO2,NUDT4,ZNF839,FRMD3
Pubmed	21382550	The cerebrospinal fluid provides a proliferative niche for neural progenitor cells.	Pubmed	1.565E-3	1.000E0	1.737E-2	1.869E-1	2	11	IGF2,CDC42
Pubmed	23785138	p75 neurotrophin receptor is a clock gene that regulates oscillatory components of circadian and metabolic networks.	Pubmed	1.565E-3	1.000E0	1.737E-2	1.869E-1	2	11	NTRK1,FAS
Pubmed	10995443	Absence of alpha-syntrophin leads to structurally aberrant neuromuscular synapses deficient in utrophin.	Pubmed	1.565E-3	1.000E0	1.737E-2	1.869E-1	2	11	UTRN,ANK3
Pubmed	24531476	The family-wide structure and function of human dual-specificity protein phosphatases.	Pubmed	1.565E-3	1.000E0	1.737E-2	1.869E-1	2	11	DUSP16,DUSP10
Pubmed	17493607	Conditional deletion of beta1-integrin from the developing lens leads to loss of the lens epithelial phenotype.	Pubmed	1.565E-3	1.000E0	1.737E-2	1.869E-1	2	11	GJA1,SMAD6
Pubmed	32917586	DSCAM regulates delamination of neurons in the developing midbrain.	Pubmed	1.565E-3	1.000E0	1.737E-2	1.869E-1	2	11	RAPGEF2,MAPK8
Pubmed	14597672	HIV-1 Nef triggers Vav-mediated signaling pathway leading to functional and morphological differentiation of dendritic cells.	Pubmed	1.565E-3	1.000E0	1.737E-2	1.869E-1	2	11	MAPK8,CDC42
Pubmed	20351715	Meta-analysis of genome-wide association data of bipolar disorder and major depressive disorder.	Pubmed	1.565E-3	1.000E0	1.737E-2	1.869E-1	2	11	ANK3,TMEM243
Pubmed	25982117	A Non-Canonical Function of G? as a Subunit of E3 Ligase in Targeting GRK2†Ubiquitylation.	Pubmed	1.565E-3	1.000E0	1.737E-2	1.869E-1	2	11	GNB2,GNB4
Pubmed	10945468	cDNA cloning and expression analysis of new members of the mammalian F-box protein family.	Pubmed	1.565E-3	1.000E0	1.737E-2	1.869E-1	2	11	FBXL3,FBXO3
Pubmed	10644457	The G protein subunit gene families.	Pubmed	1.565E-3	1.000E0	1.737E-2	1.869E-1	2	11	GNB2,GNB4
Pubmed	24658403	HIV-1 Nef induces CCL5 production in astrocytes through p38-MAPK and PI3K/Akt pathway and utilizes NF-kB, CEBP and AP-1 transcription factors.	Pubmed	1.565E-3	1.000E0	1.737E-2	1.869E-1	2	11	CCL5,FOS
Pubmed	16014633	Nuclear export factor family protein participates in cytoplasmic mRNA trafficking.	Pubmed	1.565E-3	1.000E0	1.737E-2	1.869E-1	2	11	MAGOH,MAP1A
Pubmed	24438103	Reconstruction of an active SOCS3-based E3 ubiquitin ligase complex in vitro: identification of the active components and JAK2 and gp130 as substrates.	Pubmed	1.565E-3	1.000E0	1.737E-2	1.869E-1	2	11	UBE2D1,RNF7
Pubmed	23861058	RhoA and Cdc42 are required in pre-migratory progenitors of the medial ganglionic eminence ventricular zone for proper cortical interneuron migration.	Pubmed	1.565E-3	1.000E0	1.737E-2	1.869E-1	2	11	RHOA,CDC42
Pubmed	35296858	Bacterial inhibition of Fas-mediated killing promotes neuroinvasion and persistence.	Pubmed	1.565E-3	1.000E0	1.737E-2	1.869E-1	2	11	MET,FAS
Pubmed	10493740	Cupidin, an isoform of Homer/Vesl, interacts with the actin cytoskeleton and activated rho family small GTPases and is expressed in developing mouse cerebellar granule cells.	Pubmed	1.565E-3	1.000E0	1.737E-2	1.869E-1	2	11	RHOA,CDC42
Pubmed	15368895	Prediction of the coding sequences of mouse homologues of KIAA gene: IV. The complete nucleotide sequences of 500 mouse KIAA-homologous cDNAs identified by screening of terminal sequences of cDNA clones randomly sampled from size-fractionated libraries.	Pubmed	1.593E-3	1.000E0	1.737E-2	1.869E-1	9	493	MYO15B,RASGRP3,ARHGAP25,MGA,PREX1,ZFP30,ABLIM3,ANO8,HIVEP3
Pubmed	28298427	Systematic protein-protein interaction mapping for clinically relevant human GPCRs.	Pubmed	1.598E-3	1.000E0	1.737E-2	1.869E-1	11	697	TBC1D20,GJA1,HRH1,QDPR,CH25H,LAMP2,ANO10,ANO8,SLC3A2,TMEM98,SMAD6
Pubmed	30471916	Interactome and Proteome Dynamics Uncover Immune Modulatory Associations of the Pathogen Sensing Factor cGAS.	Pubmed	1.606E-3	1.000E0	1.737E-2	1.869E-1	6	228	MAGOH,MAP1A,GJA1,GNB2,MAP7D1,STAU2
Pubmed	23055941	RAB-like 2 has an essential role in male fertility, sperm intra-flagellar transport, and tail assembly.	Pubmed	1.627E-3	1.000E0	1.737E-2	1.869E-1	4	92	CAND1,TOMM34,SLC3A2,LTA4H
Pubmed	31343991	Impaired plasma membrane localization of ubiquitin ligase complex underlies 3-M syndrome development.	Pubmed	1.660E-3	1.000E0	1.737E-2	1.869E-1	9	496	MAGOH,MAP1A,CUL9,KRT18,SNX29,SLC3A2,MAP7D1,STAU2,ZNF839
Pubmed	26487511	The Dual Estrogen Receptor ? Inhibitory Effects of the Tissue-Selective Estrogen Complex for Endometrial and Breast Safety.	Pubmed	1.662E-3	1.000E0	1.737E-2	1.869E-1	3	43	GNB2,FBXO45,GNB4
Pubmed	29961565	Endogenous Cell Type-Specific Disrupted in Schizophrenia 1 Interactomes Reveal Protein Networks Associated With Neurodevelopmental Disorders.	Pubmed	1.674E-3	1.000E0	1.737E-2	1.869E-1	5	156	RANGAP1,KMO,NUDT4,PC,SORL1
Pubmed	26170170	RC3H1 post-transcriptionally regulates A20 mRNA and modulates the activity of the IKK/NF-?B pathway.	Pubmed	1.674E-3	1.000E0	1.737E-2	1.869E-1	5	156	MGA,MAP7,PPIB,OTUD4,STK38L
Pubmed	27689697	Mtu1-Mediated Thiouridine Formation of Mitochondrial tRNAs Is Required for Mitochondrial Translation and Is Involved in Reversible Infantile Liver Injury.	Pubmed	1.693E-3	1.000E0	1.737E-2	1.869E-1	4	93	CCL5,PREX1,RNF7,PC
Pubmed	20348541	Proteomics analysis of the estrogen receptor alpha receptosome.	Pubmed	1.693E-3	1.000E0	1.737E-2	1.869E-1	4	93	HNRNPC,KRT18,PPIB,H3-3A
Pubmed	23251661	Novel genetic loci identified for the pathophysiology of childhood obesity in the Hispanic population.	Pubmed	1.755E-3	1.000E0	1.737E-2	1.869E-1	12	814	PDE4D,CUL9,SNRK,DLC1,NRF1,SLC36A4,ANO10,FAS,SNX29,KMO,MBNL2,MYO16
Pubmed	35293971	Placental structure, function, and mitochondrial phenotype relate to fetal size in each fetal sex in mice?.	Pubmed	1.776E-3	1.000E0	1.737E-2	1.869E-1	3	44	NRF1,SLC3A2,IGF2
Pubmed	31332168	Identification of intracellular cavin target proteins reveals cavin-PP1alpha interactions regulate apoptosis.	Pubmed	1.820E-3	1.000E0	1.737E-2	1.869E-1	5	159	ZNF384,CAND1,HAX1,STAU2,CLINT1
Pubmed	16964243	A probability-based approach for high-throughput protein phosphorylation analysis and site localization.	Pubmed	1.825E-3	1.000E0	1.737E-2	1.869E-1	9	503	PDE4D,CABLES1,S100A11,RBM27,EDC3,POGK,MAP7,STAU2,OTUD4
Pubmed	33766124	Characterization of SARS-CoV-2 proteins reveals Orf6 pathogenicity, subcellular localization, host interactions and attenuation by Selinexor.	Pubmed	1.850E-3	1.000E0	1.737E-2	1.869E-1	8	408	MAT2A,HAX1,MGA,PLSCR1,RANGAP1,HEATR1,OTUD4,SNRPB
Pubmed	28378594	Expanding the Interactome of TES by Exploiting TES Modules with Different Subcellular Localizations.	Pubmed	1.871E-3	1.000E0	1.737E-2	1.869E-1	6	235	HAX1,UTRN,KRT18,SLC3A2,SACM1L,PC
Pubmed	32614325	Interaction mapping of endoplasmic reticulum ubiquitin ligases identifies modulators of innate immune signalling.	Pubmed	1.871E-3	1.000E0	1.737E-2	1.869E-1	6	235	TXNRD1,UBE2D1,HAX1,RNF185,SLC3A2,SACM1L
Pubmed	20186915	Neural tube defects and impaired neural progenitor cell proliferation in Gbeta1-deficient mice.	Pubmed	1.871E-3	1.000E0	1.737E-2	1.869E-1	2	12	GNB2,GNB4
Pubmed	12874218	The onecut transcription factor hepatocyte nuclear factor-6 controls B lymphopoiesis in fetal liver.	Pubmed	1.871E-3	1.000E0	1.737E-2	1.869E-1	2	12	MET,IGF2
Pubmed	15846844	Proteomic profiling of cellular proteins interacting with the hepatitis C virus core protein.	Pubmed	1.871E-3	1.000E0	1.737E-2	1.869E-1	2	12	KRT18,FKBP7
Pubmed	8636150	Differential ability to form the G protein betagamma complex among members of the beta and gamma subunit families.	Pubmed	1.871E-3	1.000E0	1.737E-2	1.869E-1	2	12	GNB2,GNB4
Pubmed	12123608	Plexin-B1 directly interacts with PDZ-RhoGEF/LARG to regulate RhoA and growth cone morphology.	Pubmed	1.871E-3	1.000E0	1.737E-2	1.869E-1	2	12	KMT2A,CDC42
Pubmed	24975362	Ubiquitin-dependent regulation of MEKK2/3-MEK5-ERK5 signaling module by XIAP and cIAP1.	Pubmed	1.871E-3	1.000E0	1.737E-2	1.869E-1	2	12	UBE2D1,MAPK8
Pubmed	20171186	Molecular interaction between HAX-1 and XIAP inhibits apoptosis.	Pubmed	1.871E-3	1.000E0	1.737E-2	1.869E-1	2	12	ABCC4,HAX1
Pubmed	21072209	Mice lacking Alkbh1 display sex-ratio distortion and unilateral eye defects.	Pubmed	1.871E-3	1.000E0	1.737E-2	1.869E-1	2	12	CCDC80,MAPK8
Pubmed	19251251	Association between genes of Disrupted in schizophrenia 1 (DISC1) interactors and schizophrenia supports the role of the DISC1 pathway in the etiology of major mental illnesses.	Pubmed	1.871E-3	1.000E0	1.737E-2	1.869E-1	2	12	PDE4D,MAP1A
Pubmed	26969129	Enlarged dendritic spines and pronounced neophobia in mice lacking the PSD protein RICH2.	Pubmed	1.871E-3	1.000E0	1.737E-2	1.869E-1	2	12	RHOA,CDC42
Pubmed	18604197	IQGAP3 regulates cell proliferation through the Ras/ERK signalling cascade.	Pubmed	1.871E-3	1.000E0	1.737E-2	1.869E-1	2	12	RHOA,CDC42
Pubmed	16301321	Differential sensitivity of P-Rex1 to isoforms of G protein betagamma dimers.	Pubmed	1.871E-3	1.000E0	1.737E-2	1.869E-1	2	12	GNB2,GNB4
Pubmed	26514923	Cadmium induces matrix metalloproteinase-9 expression via ROS-dependent EGFR, NF-?B, and AP-1 pathways in human endothelial cells.	Pubmed	1.871E-3	1.000E0	1.737E-2	1.869E-1	2	12	FOS,MAPK8
Pubmed	34248495	The Type 3 Deiodinase Is a Critical Modulator of Thyroid Hormone Sensitivity in the Fetal Brain.	Pubmed	1.896E-3	1.000E0	1.737E-2	1.869E-1	3	45	DLX2,IGF2,SORL1
Pubmed	22926577	Quantitative proteomic analysis of human substantia nigra in Alzheimer's disease, Huntington's disease and Multiple sclerosis.	Pubmed	1.896E-3	1.000E0	1.737E-2	1.869E-1	3	45	RHOA,GNB4,CDC42
Pubmed	32913203	CHIP ubiquitylates NOXA and induces its lysosomal degradation in response to DNA damage.	Pubmed	1.975E-3	1.000E0	1.737E-2	1.869E-1	5	162	UBE2D1,GNB2,SLC3A2,RHOA,CDC42
Pubmed	22268729	Proteomic identification of common SCF ubiquitin ligase FBXO6-interacting glycoproteins in three kinds of cells.	Pubmed	2.036E-3	1.000E0	1.737E-2	1.869E-1	10	613	MAT2A,ACTL6A,HNRNPC,FBXL3,DDX6,MET,PPIB,GNB4,STK38L,SORL1
Pubmed	31073040	LMBR1L regulates lymphopoiesis through Wnt/?-catenin signaling.	Pubmed	2.038E-3	1.000E0	1.737E-2	1.869E-1	13	942	CAND1,DNAJB14,DRG1,GJA1,MUL1,RANGAP1,KRT18,RNF185,HEATR1,FAS,SLC3A2,SACM1L,CLINT1
Pubmed	34943047		Pubmed	2.051E-3	1.000E0	1.737E-2	1.869E-1	4	98	MAP1A,MGA,TSEN15,GNB4
Pubmed	19834535	Sequential use of transcriptional profiling, expression quantitative trait mapping, and gene association implicates MMP20 in human kidney aging.	Pubmed	2.051E-3	1.000E0	1.737E-2	1.869E-1	4	98	ACER3,LDLRAD4,PRICKLE1,RGS6
Pubmed	32409323	TGF? attenuates cartilage extracellular matrix degradation via enhancing FBXO6-mediated MMP14 ubiquitination.	Pubmed	2.083E-3	1.000E0	1.737E-2	1.869E-1	5	164	MET,KRT18,LAMP2,SLC3A2,SORL1
Pubmed	12819203	GC-GAP, a Rho family GTPase-activating protein that interacts with signaling adapters Gab1 and Gab2.	Pubmed	2.203E-3	1.000E0	1.737E-2	1.869E-1	2	13	NCK1,CDC42
Pubmed	19037258	Mammalian Elongin A complex mediates DNA-damage-induced ubiquitylation and degradation of Rpb1.	Pubmed	2.203E-3	1.000E0	1.737E-2	1.869E-1	2	13	UBE2D1,RNF7
Pubmed	28763789	Ubiquitination of STING at lysine 224 controls IRF3 activation.	Pubmed	2.203E-3	1.000E0	1.737E-2	1.869E-1	2	13	UBE2D1,MUL1
Pubmed	17229766	Convergent extension, planar-cell-polarity signalling and initiation of mouse neural tube closure.	Pubmed	2.203E-3	1.000E0	1.737E-2	1.869E-1	2	13	RHOA,MAPK8
Pubmed	33963279	Dysfunction of Trio GEF1 involves in excitatory/inhibitory imbalance and autism-like behaviors through regulation of interneuron migration.	Pubmed	2.203E-3	1.000E0	1.737E-2	1.869E-1	2	13	RHOA,CDC42
Pubmed	21029865	EphB-mediated degradation of the RhoA GEF Ephexin5 relieves a developmental brake on excitatory synapse formation.	Pubmed	2.203E-3	1.000E0	1.737E-2	1.869E-1	2	13	RHOA,CDC42
Pubmed	21429986	IGF signaling directs ventricular cardiomyocyte proliferation during embryonic heart development.	Pubmed	2.203E-3	1.000E0	1.737E-2	1.869E-1	2	13	KRT18,IGF2
Pubmed	8812055	Expression patterns of two murine homologs of Drosophila single-minded suggest possible roles in embryonic patterning and in the pathogenesis of Down syndrome.	Pubmed	2.203E-3	1.000E0	1.737E-2	1.869E-1	2	13	GJA1,DLX2
Pubmed	9763662	Genetic mapping of mouse centromere protein (Incenp and Cenpe) genes.	Pubmed	2.203E-3	1.000E0	1.737E-2	1.869E-1	2	13	MET,SLC3A2
Pubmed	24619213	Dynamic patterns of histone H3 lysine 4 methyltransferases and demethylases during mouse preimplantation development.	Pubmed	2.203E-3	1.000E0	1.737E-2	1.869E-1	2	13	KDM5B,KMT2A
Pubmed	23398456	The P-body component USP52/PAN2 is a novel regulator of HIF1A mRNA stability.	Pubmed	2.209E-3	1.000E0	1.737E-2	1.869E-1	7	328	HNRNPC,GNB2,KRT18,GNB4,CLINT1,SNRPB,STK38L
Pubmed	30938680	Deficit of mitogen-activated protein kinase phosphatase 1 (DUSP1) accelerates progressive hearing loss.	Pubmed	2.283E-3	1.000E0	1.737E-2	1.869E-1	3	48	DUSP16,DUSP10,MAPK8
Pubmed	15618518	Mouse brain organization revealed through direct genome-scale TF expression analysis.	Pubmed	2.338E-3	1.000E0	1.737E-2	1.869E-1	20	1826	KDM5B,ZC3H15,JADE1,MET,RBM27,KMT2A,DLX2,MGA,PRICKLE1,FOS,ZFP30,RNF185,DMBX1,HIVEP3,RNF7,ZSCAN20,MBNL2,H3-3A,ZNF839,SMAD6
Pubmed	29053956	Assembly of the WHIP-TRIM14-PPP6C Mitochondrial Complex Promotes RIG-I-Mediated Antiviral Signaling.	Pubmed	2.364E-3	1.000E0	1.737E-2	1.869E-1	7	332	CAND1,HNRNPC,DRG1,HAX1,RANGAP1,SLC3A2,CLINT1
Pubmed	11214970	Prediction of the coding sequences of unidentified human genes. XIX. The complete sequences of 100 new cDNA clones from brain which code for large proteins in vitro.	Pubmed	2.373E-3	1.000E0	1.737E-2	1.869E-1	4	102	DLC1,SACM1L,DUSP16,TMEM108
Pubmed	32989298	PROTAC-mediated degradation reveals a non-catalytic function of AURORA-A kinase.	Pubmed	2.399E-3	1.000E0	1.737E-2	1.869E-1	6	247	S100A11,RBM27,PRICKLE1,SRFBP1,SLC3A2,CLINT1
Pubmed	31762063	PLK4 deubiquitination by Spata2-CYLD suppresses NEK7-mediated NLRP3 inflammasome activation at the centrosome.	Pubmed	2.422E-3	1.000E0	1.737E-2	1.869E-1	3	49	HNRNPC,RANGAP1,CLINT1
Pubmed	29676528	E3 ubiquitin ligase RNF123 targets lamin B1 and lamin-binding proteins.	Pubmed	2.437E-3	1.000E0	1.737E-2	1.869E-1	11	736	CABLES1,MYO15B,UBE2D1,AMOTL2,UTRN,PSMG4,RANGAP1,EDC3,RHOA,DUSP16,LTA4H
Pubmed	28671696	Spatiotemporal profile of postsynaptic interactomes integrates components of complex brain disorders.	Pubmed	2.465E-3	1.000E0	1.737E-2	1.869E-1	13	963	CAND1,GNB2,MGA,FBXO45,RANGAP1,ANK3,ABLIM3,PPIB,FAM81A,MAP7D1,RGS6,OTUD4,RAPGEF2
Pubmed	31253590	ARIH2 Is a Vif-Dependent Regulator of CUL5-Mediated APOBEC3G Degradation in HIV Infection.	Pubmed	2.526E-3	1.000E0	1.737E-2	1.869E-1	7	336	CAND1,ACTL6A,TSC22D2,HAX1,SLC3A2,RNF7,SNRPB
Pubmed	35044719	Proteome-scale mapping of binding sites in the unstructured regions of the human proteome.	Pubmed	2.556E-3	1.000E0	1.737E-2	1.869E-1	8	430	MAP1A,TSC22D2,HNRNPC,MGA,LDLRAD4,ANK3,RASAL3,CLINT1
Pubmed	14621295	Prediction of the coding sequences of mouse homologues of KIAA gene: III. the complete nucleotide sequences of 500 mouse KIAA-homologous cDNAs identified by screening of terminal sequences of cDNA clones randomly sampled from size-fractionated libraries.	Pubmed	2.559E-3	1.000E0	1.737E-2	1.869E-1	9	529	CAND1,SNRK,JADE1,INTS2,RBM27,AMOTL2,RANGAP1,GPATCH2L,L3MBTL3
Pubmed	24244375	HIV-1 Tat-mediated induction of CCL5 in astrocytes involves NF-?B, AP-1, C/EBP? and C/EBP? transcription factors and JAK, PI3K/Akt and p38 MAPK signaling pathways.	Pubmed	2.561E-3	1.000E0	1.737E-2	1.869E-1	2	14	CCL5,FOS
Pubmed	18586681	PAK is regulated by PI3K, PIX, CDC42, and PP2Calpha and mediates focal adhesion turnover in the hyperosmotic stress-induced p38 pathway.	Pubmed	2.561E-3	1.000E0	1.737E-2	1.869E-1	2	14	MAPK8,CDC42
Pubmed	9921901	CCG repeats in cDNAs from human brain.	Pubmed	2.561E-3	1.000E0	1.737E-2	1.869E-1	2	14	GNB2,MAP7D1
Pubmed	26724533	Matrix metalloproteinase-14 mediates formation of bile ducts and hepatic maturation of fetal hepatic progenitor cells.	Pubmed	2.561E-3	1.000E0	1.737E-2	1.869E-1	2	14	MET,MAPK8
Pubmed	21325536	Wnt5a is a transcriptional target of Dlx homeogenes and promotes differentiation of interneuron progenitors in vitro and in vivo.	Pubmed	2.561E-3	1.000E0	1.737E-2	1.869E-1	2	14	DLX2,MAPK8
Pubmed	17709345	Ubc9 fusion-directed SUMOylation identifies constitutive and inducible SUMOylation.	Pubmed	2.561E-3	1.000E0	1.737E-2	1.869E-1	2	14	DRG1,FOS
Pubmed	20445134	Association of genome-wide variation with the risk of incident heart failure in adults of European and African ancestry: a prospective meta-analysis from the cohorts for heart and aging research in genomic epidemiology (CHARGE) consortium.	Pubmed	2.561E-3	1.000E0	1.737E-2	1.869E-1	2	14	PRICKLE1,CH25H
Pubmed	20844136	Hepatocyte growth factor-Met signaling is required for Runx1 extinction and peptidergic differentiation in primary nociceptive neurons.	Pubmed	2.561E-3	1.000E0	1.737E-2	1.869E-1	2	14	MET,NTRK1
Pubmed	20584987	Human Pat1b connects deadenylation with mRNA decapping and controls the assembly of processing bodies.	Pubmed	2.561E-3	1.000E0	1.737E-2	1.869E-1	2	14	DDX6,EDC3
Pubmed	22453919	GTP-binding protein-like domain of AGAP1 is protein binding site that allosterically regulates ArfGAP protein catalytic activity.	Pubmed	2.561E-3	1.000E0	1.737E-2	1.869E-1	2	14	RHOA,CDC42
Pubmed	12432077	Identification of an evolutionarily conserved superfamily of DOCK180-related proteins with guanine nucleotide exchange activity.	Pubmed	2.561E-3	1.000E0	1.737E-2	1.869E-1	2	14	RHOA,CDC42
Pubmed	18606643	Cell type-specific regulation of ITAM-mediated NF-kappaB activation by the adaptors, CARMA1 and CARD9.	Pubmed	2.561E-3	1.000E0	1.737E-2	1.869E-1	2	14	LAMP2,MAPK8
Pubmed	19126596	Essential role of Rac1 and Rac3 GTPases in neuronal development.	Pubmed	2.561E-3	1.000E0	1.737E-2	1.869E-1	2	14	RHOA,CDC42
Pubmed	26871637	Widespread Expansion of Protein Interaction Capabilities by Alternative Splicing.	Pubmed	2.593E-3	1.000E0	1.737E-2	1.869E-1	11	742	RABEPK,NCK1,HAX1,AMOTL2,PLSCR1,KRT18,NRF1,CASP2,ZSCAN20,CLINT1,L3MBTL3
Pubmed	27507650	Long-term potentiation modulates synaptic phosphorylation networks and reshapes the structure of the postsynaptic interactome.	Pubmed	2.598E-3	1.000E0	1.737E-2	1.869E-1	6	251	CAND1,GNB2,ANK3,PPIB,FAM81A,RAPGEF2
Pubmed	30415952	MYC Protein Interactome Profiling Reveals Functionally Distinct Regions that Cooperate to Drive Tumorigenesis.	Pubmed	2.654E-3	1.000E0	1.737E-2	1.869E-1	7	339	ACTL6A,HNRNPC,RBM27,PWP2,KMT2A,MGA,L3MBTL3
Pubmed	21890473	A proteome-wide, quantitative survey of in vivo ubiquitylation sites reveals widespread regulatory roles.	Pubmed	2.759E-3	1.000E0	1.737E-2	1.869E-1	5	175	CCDC134,ACTL6A,HNRNPC,HAX1,GNB2
Pubmed	15840001	Characterization of an exchangeable gene trap using pU-17 carrying a stop codon-beta geo cassette.	Pubmed	2.791E-3	1.000E0	1.737E-2	1.869E-1	9	536	ABCC4,MAT2A,FBXL3,PLCB4,STK24,MAP7,TRAK1,NUDT4,MBNL2
Pubmed	11347906	Prediction of the coding sequences of unidentified human genes. XX. The complete sequences of 100 new cDNA clones from brain which code for large proteins in vitro.	Pubmed	2.822E-3	1.000E0	1.737E-2	1.869E-1	4	107	JADE1,MYO15B,RANGAP1,L3MBTL3
Pubmed	10512203	Exchangeable gene trap using the Cre/mutated lox system.	Pubmed	2.861E-3	1.000E0	1.737E-2	1.869E-1	9	538	ABCC4,MAT2A,FBXL3,PLCB4,STK24,MAP7,TRAK1,NUDT4,MBNL2
Pubmed	30655611	WDR76 is a RAS binding protein that functions as a tumor suppressor via RAS degradation.	Pubmed	2.871E-3	1.000E0	1.737E-2	1.869E-1	3	52	PDE4D,RASA2,SNX14
Pubmed	9730611	Comparative mapping of two adjacent regions of MMU19 with their human counterpart on HSA11q13.	Pubmed	2.945E-3	1.000E0	1.737E-2	1.869E-1	2	15	SLC3A2,PC
Pubmed	11741599	Multiple interactions of the cytosolic polyproline region of the CD95 ligand: hints for the reverse signal transduction capacity of a death factor.	Pubmed	2.945E-3	1.000E0	1.737E-2	1.869E-1	2	15	NCK1,FAS
Pubmed	12486123	Activation of heterotrimeric G proteins by a high energy phosphate transfer via nucleoside diphosphate kinase (NDPK) B and Gbeta subunits. Complex formation of NDPK B with Gbeta gamma dimers and phosphorylation of His-266 IN Gbeta.	Pubmed	2.945E-3	1.000E0	1.737E-2	1.869E-1	2	15	GNB2,GNB4
Pubmed	27917469	Association of dysfunctional synapse defective 1 (SYDE1) with restricted fetal growth - SYDE1 regulates placental cell migration and invasion.	Pubmed	2.945E-3	1.000E0	1.737E-2	1.869E-1	2	15	RHOA,CDC42
Pubmed	28112518	LC-MS/MS Based Quantitation of ABC and SLC Transporter Proteins in Plasma Membranes of Cultured Primary Human Retinal Pigment Epithelium Cells and Immortalized ARPE19 Cell Line.	Pubmed	2.945E-3	1.000E0	1.737E-2	1.869E-1	2	15	ABCC4,SLC3A2
Pubmed	26883626	Prickle1 mutation causes planar cell polarity and directional cell migration defects associated with cardiac outflow tract anomalies and other structural birth defects.	Pubmed	2.945E-3	1.000E0	1.737E-2	1.869E-1	2	15	PRICKLE1,RHOA
Pubmed	10799874	Differential requirement for p56lck in HIV-tat versus TNF-induced cellular responses: effects on NF-kappa B, activator protein-1, c-Jun N-terminal kinase, and apoptosis.	Pubmed	2.945E-3	1.000E0	1.737E-2	1.869E-1	2	15	FOS,MAPK8
Pubmed	25064159	Celastrol ameliorates HIV-1 Tat-induced inflammatory responses via NF-kappaB and AP-1 inhibition and heme oxygenase-1 induction in astrocytes.	Pubmed	2.945E-3	1.000E0	1.737E-2	1.869E-1	2	15	FOS,MAPK8
Pubmed	20676357	Structural and biochemical characterization of the human cyclophilin family of peptidyl-prolyl isomerases.	Pubmed	2.945E-3	1.000E0	1.737E-2	1.869E-1	2	15	PPIB,PPIL1
Pubmed	29867343	Complement C3 Affects Rac1 Activity in the Developing Brain.	Pubmed	2.945E-3	1.000E0	1.737E-2	1.869E-1	2	15	RHOA,CDC42
Pubmed	31387940	BIK ubiquitination by the E3 ligase Cul5-ASB11 determines cell fate during cellular stress.	Pubmed	2.945E-3	1.000E0	1.737E-2	1.869E-1	2	15	UBE2D1,RNF7
Pubmed	28457749	An FAK-YAP-mTOR Signaling Axis Regulates Stem Cell-Based Tissue Renewal in Mice.	Pubmed	2.945E-3	1.000E0	1.737E-2	1.869E-1	2	15	RHOA,CDC42
Pubmed	26184334	Comprehensive Protein Interactome Analysis of a Key RNA Helicase: Detection of Novel Stress Granule Proteins.	Pubmed	2.945E-3	1.000E0	1.737E-2	1.869E-1	2	15	DDX6,EDC3
Pubmed	31462248	Expression of the RNA methyltransferase Nsun5 is essential for developing cerebral cortex.	Pubmed	2.945E-3	1.000E0	1.737E-2	1.869E-1	2	15	RHOA,CDC42
Pubmed	29510985	Molecular architecture of LSM14 interactions involved in the assembly of mRNA silencing complexes.	Pubmed	2.945E-3	1.000E0	1.737E-2	1.869E-1	2	15	DDX6,EDC3
Pubmed	29636380	The non-canonical Wnt-PCP pathway shapes the mouse caudal neural plate.	Pubmed	2.945E-3	1.000E0	1.737E-2	1.869E-1	2	15	PRICKLE1,RHOA
Pubmed	35748872	A dual-activity topoisomerase complex regulates mRNA translation and turnover.	Pubmed	3.012E-3	1.000E0	1.737E-2	1.869E-1	14	1105	ZNF384,CUL9,JADE1,TNFRSF21,CABLES1,DLX2,PREX1,NRF1,ANO8,TRAK1,HIVEP3,DUSP16,ZNF839,PC
Pubmed	31162944	Methyltransferase-like 21e inhibits 26S proteasome activity to facilitate hypertrophy of type IIb myofibers.	Pubmed	3.032E-3	1.000E0	1.737E-2	1.869E-1	6	259	MAT2A,ACTL6A,S100A11,GNB2,PPIB,SLC3A2
Pubmed	15761153	High-throughput mapping of a dynamic signaling network in mammalian cells.	Pubmed	3.090E-3	1.000E0	1.737E-2	1.869E-1	6	260	FBXO3,GNB2,RHOA,DUSP10,CDC42,SMAD6
Pubmed	36237976	Claudin-4 localization in epithelial ovarian cancer.	Pubmed	3.197E-3	1.000E0	1.737E-2	1.869E-1	3	54	SLC3A2,PHACTR4,CXADR
Pubmed	32814769	Histone methyltransferase DOT1L coordinates AR and MYC stability in prostate cancer.	Pubmed	3.330E-3	1.000E0	1.737E-2	1.869E-1	6	264	CAND1,TXNRD1,HAX1,GNB2,KRT18,H3-3A
Pubmed	34728620	Arginine methylation and ubiquitylation crosstalk controls DNA end-resection and homologous recombination repair.	Pubmed	3.347E-3	1.000E0	1.737E-2	1.869E-1	9	551	COPRS,ACTL6A,HNRNPC,DDX6,MGA,MAP7,OTUD4,SNRPB,STK38L
Pubmed	18824598	The Amot/Patj/Syx signaling complex spatially controls RhoA GTPase activity in migrating endothelial cells.	Pubmed	3.354E-3	1.000E0	1.737E-2	1.869E-1	2	16	AMOTL2,RHOA
Pubmed	21301993	A novel PrP partner HS-1 associated protein X-1 (HAX-1) protected the cultured cells against the challenge of H?O?.	Pubmed	3.354E-3	1.000E0	1.737E-2	1.869E-1	2	16	HAX1,FBXO45
Pubmed	8499657	Corrected centromere orientation for mouse chromosome 19 MIT markers.	Pubmed	3.354E-3	1.000E0	1.737E-2	1.869E-1	2	16	SLC3A2,PC
Pubmed	22036096	A genome-wide meta-analysis of genetic variants associated with allergic rhinitis and grass sensitization and their interaction with birth order.	Pubmed	3.354E-3	1.000E0	1.737E-2	1.869E-1	2	16	ABL2,TMEM108
Pubmed	9223324	Tat protein induces self-perpetuating permissivity for productive HIV-1 infection.	Pubmed	3.354E-3	1.000E0	1.737E-2	1.869E-1	2	16	FAS,MAPK8
Pubmed	8095010	Novel RFLPs at protooncogene and cancer-related gene loci on mouse chromosomes.	Pubmed	3.354E-3	1.000E0	1.737E-2	1.869E-1	2	16	MET,FOS
Pubmed	22920256	Subcortical visual shell nuclei targeted by ipRGCs develop from a Sox14+-GABAergic progenitor and require Sox14 to regulate daily activity rhythms.	Pubmed	3.354E-3	1.000E0	1.737E-2	1.869E-1	2	16	DLX2,FOS
Pubmed	26263173	Deficiency of Lipoprotein Lipase in Neurons Decreases AMPA Receptor Phosphorylation and Leads to Neurobehavioral Abnormalities in Mice.	Pubmed	3.354E-3	1.000E0	1.737E-2	1.869E-1	2	16	FAS,SORL1
Pubmed	16007083	Mice lacking Dlx1 show subtype-specific loss of interneurons, reduced inhibition and epilepsy.	Pubmed	3.354E-3	1.000E0	1.737E-2	1.869E-1	2	16	DLX2,FOS
Pubmed	20067919	Activation of Rho GTPases in Smith-Lemli-Opitz syndrome: pathophysiological and clinical implications.	Pubmed	3.354E-3	1.000E0	1.737E-2	1.869E-1	2	16	RHOA,CDC42
Pubmed	25417164	iDISCO: a simple, rapid method to immunolabel large tissue samples for volume imaging.	Pubmed	3.354E-3	1.000E0	1.737E-2	1.869E-1	2	16	FOS,NTRK1
Pubmed	19240061	Coeliac disease-associated risk variants in TNFAIP3 and REL implicate altered NF-kappaB signalling.	Pubmed	3.392E-3	1.000E0	1.737E-2	1.869E-1	6	265	SLC10A7,DLC1,ANTXR2,STK24,STK38L,IMMP2L
Pubmed	32877691	A High-Density Human Mitochondrial Proximity Interaction Network.	Pubmed	3.427E-3	1.000E0	1.737E-2	1.869E-1	17	1496	MAGOH,THNSL1,HNRNPC,PWP2,WRAP73,HAX1,MRRF,BMP2K,SYBU,HEATR1,IDI1,OGDH,TRAK1,RHOA,MCU,STAU2,GNB4
Pubmed	33417871	UM171 Preserves Epigenetic Marks that Are Reduced in Ex Vivo Culture of Human HSCs via Potentiation of the CLR3-KBTBD4 Complex.	Pubmed	3.519E-3	1.000E0	1.737E-2	1.869E-1	6	267	RBM27,TOMM34,RANGAP1,MCU,CLINT1,PC
Pubmed	15226823	Genomic analysis of mouse retinal development.	Pubmed	3.569E-3	1.000E0	1.737E-2	1.869E-1	13	1006	MAT2A,CUL9,SNRK,KMT2A,EDC3,TMEM243,TDRD7,PPP2R5A,IGF2,MBNL2,PPIL1,LPIN2,H3-3A
Pubmed	14744259	14-3-3-affinity purification of over 200 human phosphoproteins reveals new links to regulation of cellular metabolism, proliferation and trafficking.	Pubmed	3.580E-3	1.000E0	1.737E-2	1.869E-1	5	186	MAT2A,TXNRD1,RANGAP1,EDC3,KRT18
Pubmed	32460013	MKRN2 Physically Interacts with GLE1 to Regulate mRNA Export and Zebrafish Retinal Development.	Pubmed	3.581E-3	1.000E0	1.737E-2	1.869E-1	7	358	PDE4D,DRG1,DLX2,FBXO45,CASP2,RHOA,CDC42
Pubmed	18082603	Purification of human telomerase complexes identifies factors involved in telomerase biogenesis and telomere length regulation.	Pubmed	3.787E-3	1.000E0	1.737E-2	1.869E-1	2	17	HNRNPC,SNRPB
Pubmed	16678097	A Rich1/Amot complex regulates the Cdc42 GTPase and apical-polarity proteins in epithelial cells.	Pubmed	3.787E-3	1.000E0	1.737E-2	1.869E-1	2	17	AMOTL2,CDC42
Pubmed	11549316	A high-resolution 6.0-megabase transcript map of the type 2 diabetes susceptibility region on human chromosome 20.	Pubmed	3.787E-3	1.000E0	1.737E-2	1.869E-1	2	17	TOMM34,PREX1
Pubmed	17903302	Framingham Heart Study 100K Project: genome-wide associations for blood pressure and arterial stiffness.	Pubmed	3.787E-3	1.000E0	1.737E-2	1.869E-1	2	17	PREX1,GPATCH2L
Pubmed	19376773	Role of molecular chaperones in G protein beta5/regulator of G protein signaling dimer assembly and G protein betagamma dimer specificity.	Pubmed	3.787E-3	1.000E0	1.737E-2	1.869E-1	2	17	GNB2,GNB4
Pubmed	19291307	Elevated P75NTR expression causes death of engrailed-deficient midbrain dopaminergic neurons by Erk1/2 suppression.	Pubmed	3.787E-3	1.000E0	1.737E-2	1.869E-1	2	17	NTRK1,MAPK8
Pubmed	35951416	In vivo visualization and molecular targeting of the cardiac conduction system.	Pubmed	3.787E-3	1.000E0	1.737E-2	1.869E-1	2	17	GJA1,CPNE5
Pubmed	31324722	Inhibition of calpain 1 restores plasma membrane stability to pharmacologically rescued Phe508del-CFTR variant.	Pubmed	3.787E-3	1.000E0	1.737E-2	1.869E-1	2	17	DRG1,GNB2
Pubmed	26542706	The goya mouse mutant reveals distinct newly identified roles for MAP3K1 in the development and survival of cochlear sensory hair cells.	Pubmed	3.787E-3	1.000E0	1.737E-2	1.869E-1	2	17	FOS,MAPK8
Pubmed	12023963	Involvement of TRAF4 in oxidative activation of c-Jun N-terminal kinase.	Pubmed	3.787E-3	1.000E0	1.737E-2	1.869E-1	2	17	PLSCR1,MAPK8
Pubmed	20413850	Systematic analysis of candidate genes for Alzheimer's disease in a French, genome-wide association study.	Pubmed	3.787E-3	1.000E0	1.737E-2	1.869E-1	2	17	CH25H,SORL1
Pubmed	21316586	Vangl2 promotes Wnt/planar cell polarity-like signaling by antagonizing Dvl1-mediated feedback inhibition in growth cone guidance.	Pubmed	3.787E-3	1.000E0	1.737E-2	1.869E-1	2	17	PRICKLE1,MAPK8
Pubmed	10588868	A role for p75 neurotrophin receptor in the control of hair follicle morphogenesis.	Pubmed	3.787E-3	1.000E0	1.737E-2	1.869E-1	2	17	MET,NTRK1
Pubmed	11923206	Inhibition of Rho family GTPases by Rho GDP dissociation inhibitor disrupts cardiac morphogenesis and inhibits cardiomyocyte proliferation.	Pubmed	3.787E-3	1.000E0	1.737E-2	1.869E-1	2	17	RHOA,CDC42
Pubmed	32416067	Synthetic Lethal and Resistance Interactions with BET Bromodomain Inhibitors in Triple-Negative Breast Cancer.	Pubmed	3.813E-3	1.000E0	1.737E-2	1.869E-1	13	1014	CMPK1,CAND1,MAT2A,TXNRD1,S100A11,RBM27,PWP2,TOMM34,KMT2A,EDC3,H3-3A,LTA4H,CDC42
Pubmed	21642987	IFIT1 is an antiviral protein that recognizes 5'-triphosphate RNA.	Pubmed	3.915E-3	1.000E0	1.737E-2	1.869E-1	3	58	HNRNPC,PC,SNRPB
Pubmed	24778252	TRIM65 regulates microRNA activity by ubiquitination of TNRC6.	Pubmed	3.920E-3	1.000E0	1.737E-2	1.869E-1	7	364	DDX6,FBXO3,EDC3,MAP7,STAU2,SNRPB,SORL1
Pubmed	36417873	Neuron-specific protein network mapping of autism risk genes identifies shared biological mechanisms and disease-relevant pathologies.	Pubmed	3.935E-3	1.000E0	1.737E-2	1.869E-1	14	1139	MAP1A,SNRK,MET,HAX1,RANGAP1,ANK3,OGDH,ANO8,SLC3A2,SACM1L,STAU2,PC,CDC42,CXADR
Pubmed	29128334	A Map of Human Mitochondrial Protein Interactions Linked to Neurodegeneration Reveals New Mechanisms of Redox Homeostasis and NF-?B Signaling.	Pubmed	4.000E-3	1.000E0	1.737E-2	1.869E-1	11	786	MAT2A,ACTL6A,S100A11,RBM27,HAX1,RANGAP1,CCDC80,SLC3A2,RHOA,H3-3A,CDC42
Pubmed	21421844	GPR124, an orphan G protein-coupled receptor, is required for CNS-specific vascularization and establishment of the blood-brain barrier.	Pubmed	4.108E-3	1.000E0	1.737E-2	1.869E-1	3	59	GJA1,RHOA,CDC42
Pubmed	26416771	Maternal bile acid transporter deficiency promotes neonatal demise.	Pubmed	4.108E-3	1.000E0	1.737E-2	1.869E-1	3	59	ABCC4,FOS,FAS
Pubmed	10931946	Gene expression profiling in the human hypothalamus-pituitary-adrenal axis and full-length cDNA cloning.	Pubmed	4.129E-3	1.000E0	1.737E-2	1.869E-1	4	119	CMPK1,CAND1,BDH2,TSPAN13
Pubmed	31791063	Quantitative Protein Expression in the Human Retinal Pigment Epithelium: Comparison Between Apical and Basolateral Plasma Membranes With Emphasis on Transporters.	Pubmed	4.246E-3	1.000E0	1.737E-2	1.869E-1	2	18	ABCC4,SLC3A2
Pubmed	8268657	Assignment of 22 loci in the rat by somatic hybrid and linkage analysis.	Pubmed	4.246E-3	1.000E0	1.737E-2	1.869E-1	2	18	ABL2,MET
Pubmed	21030982	The leukemogenic AF4-MLL fusion protein causes P-TEFb kinase activation and altered epigenetic signatures.	Pubmed	4.246E-3	1.000E0	1.737E-2	1.869E-1	2	18	DDX6,KMT2A
Pubmed	26906416	Characterization of the mammalian family of DCN-type NEDD8 E3 ligases.	Pubmed	4.246E-3	1.000E0	1.737E-2	1.869E-1	2	18	CAND1,RNF7
Pubmed	16217013	Heterogeneous nuclear ribonucleoprotein C1/C2, MeCP1, and SWI/SNF form a chromatin remodeling complex at the beta-globin locus control region.	Pubmed	4.246E-3	1.000E0	1.737E-2	1.869E-1	2	18	ACTL6A,HNRNPC
Pubmed	1358795	A linkage map of mouse chromosome 19: definition of comparative mapping relationships with human chromosomes 10 and 11 including the MEN1 locus.	Pubmed	4.246E-3	1.000E0	1.737E-2	1.869E-1	2	18	SLC3A2,PC
Pubmed	27565346	Two Distinct Types of E3 Ligases Work in Unison to Regulate Substrate Ubiquitylation.	Pubmed	4.253E-3	1.000E0	1.737E-2	1.869E-1	4	120	FBXL3,UBE2D1,FBXO3,GNB4
Pubmed	28330616	Systematic Analysis of Human Protein Phosphatase Interactions and Dynamics.	Pubmed	4.266E-3	1.000E0	1.737E-2	1.869E-1	9	572	MET,INTS2,HAX1,UTRN,PPIB,PPP2R5A,GYG1,DUSP16,H3-3A
Pubmed	12787561	Ten years on: mediation of cell death by the common neurotrophin receptor p75(NTR).	Pubmed	4.307E-3	1.000E0	1.737E-2	1.869E-1	3	60	PREX1,CASP2,MAPK8
Pubmed	17110338	Hsp90 cochaperone Aha1 downregulation rescues misfolding of CFTR in cystic fibrosis.	Pubmed	4.372E-3	1.000E0	1.737E-2	1.869E-1	5	195	CAND1,HAX1,PPIB,CLINT1,SORL1
Pubmed	30455355	Physiological and pathophysiological characteristics of ataxin-3 isoforms.	Pubmed	4.508E-3	1.000E0	1.737E-2	1.869E-1	6	281	DDX6,HAX1,LAMP2,OGDH,SLC3A2,PC
Pubmed	15520277	Systematic analysis and nomenclature of mammalian F-box proteins.	Pubmed	4.512E-3	1.000E0	1.737E-2	1.869E-1	3	61	FBXL3,FBXO3,FBXO45
Pubmed	19625176	PTEN identified as important risk factor of chronic obstructive pulmonary disease.	Pubmed	4.538E-3	1.000E0	1.737E-2	1.869E-1	7	374	ABCC4,MET,CCL5,FOS,FAS,IGF2,RGS6
Pubmed	11125038	Database resources of the National Center for Biotechnology Information.	Pubmed	4.539E-3	1.000E0	1.737E-2	1.869E-1	18	1670	TSC22D2,DNAJB14,CABLES1,ALG14,TOMM34,ARHGAP25,SYBU,SRFBP1,DMBX1,FAM81A,TDRD7,SNX14,NUDT4,RASAL3,MBNL2,TMEM98,PHACTR4,FRMD3
Pubmed	29872149	Agrin has a pathological role in the progression of oral cancer.	Pubmed	4.563E-3	1.000E0	1.737E-2	1.869E-1	5	197	ZC3H15,ANK3,SACM1L,SNX14,PC
Pubmed	24337577	Protein interaction screening for the ankyrin repeats and suppressor of cytokine signaling (SOCS) box (ASB) family identify Asb11 as a novel endoplasmic reticulum resident ubiquitin ligase.	Pubmed	4.661E-3	1.000E0	1.737E-2	1.869E-1	5	198	CAND1,UBE2D1,SLC3A2,RNF7,H3-3A
Pubmed	20403997	Genetic variation in 3-hydroxy-3-methylglutaryl CoA reductase modifies the chemopreventive activity of statins for colorectal cancer.	Pubmed	4.723E-3	1.000E0	1.737E-2	1.869E-1	3	62	RHOA,IGF2,CDC42
Pubmed	10393115	Loss of Nkx2.1 homeobox gene function results in a ventral to dorsal molecular respecification within the basal telencephalon: evidence for a transformation of the pallidum into the striatum.	Pubmed	4.728E-3	1.000E0	1.737E-2	1.869E-1	2	19	DLX2,NTRK1
Pubmed	12435353	Vascular abnormalities in mice lacking the endothelial gap junction proteins connexin37 and connexin40.	Pubmed	4.728E-3	1.000E0	1.737E-2	1.869E-1	2	19	GJA1,DLX2
Pubmed	34359856	IGF-1 Haploinsufficiency Causes Age-Related Chronic Cochlear Inflammation and Increases Noise-Induced Hearing Loss.	Pubmed	4.728E-3	1.000E0	1.737E-2	1.869E-1	2	19	MAT2A,IGF2
Pubmed	22405651	The glomuvenous malformation protein Glomulin binds Rbx1 and regulates cullin RING ligase-mediated turnover of Fbw7.	Pubmed	4.728E-3	1.000E0	1.737E-2	1.869E-1	2	19	CAND1,RNF7
Pubmed	19884348	The imprinted Phlda2 gene regulates extraembryonic energy stores.	Pubmed	4.728E-3	1.000E0	1.737E-2	1.869E-1	2	19	IGF2,GYG1
Pubmed	30442713	Proteolysis of methylated SOX2 protein is regulated by L3MBTL3 and CRL4	Pubmed	4.728E-3	1.000E0	1.737E-2	1.869E-1	2	19	CAND1,L3MBTL3
Pubmed	27609421	TNIP2 is a Hub Protein in the NF-?B Network with Both Protein and RNA Mediated Interactions.	Pubmed	4.776E-3	1.000E0	1.737E-2	1.869E-1	12	922	MAGOH,TSC22D2,HNRNPC,S100A11,SNX27,AMOTL2,GNB2,PSMG4,RANGAP1,EDC3,PPIB,DUSP16
Pubmed	16169070	A human protein-protein interaction network: a resource for annotating the proteome.	Pubmed	4.795E-3	1.000E0	1.737E-2	1.869E-1	18	1679	ACTL6A,DRG1,TXNRD1,YAE1,PWP2,URM1,HAX1,GNB2,OGFOD2,SYBU,FAS,PPIB,ANO8,MAP7D1,STAU2,LTA4H,SNRPB,CDC42
Pubmed	17207965	hORFeome v3.1: a resource of human open reading frames representing over 10,000 human genes.	Pubmed	4.824E-3	1.000E0	1.737E-2	1.869E-1	18	1680	ACER3,ZC3H15,ACTL6A,FBXL3,DDX6,WRAP73,HAX1,GNB2,TSEN15,MRRF,LDLRAD4,AQP10,RBM45,SRFBP1,PARS2,DHRS9,GNB4,SNRPB
Pubmed	29467281	The MYO6 interactome reveals adaptor complexes coordinating early endosome and cytoskeletal dynamics.	Pubmed	4.914E-3	1.000E0	1.737E-2	1.869E-1	4	125	HNRNPC,CUEDC1,UTRN,BMP2K
Pubmed	30804502	H4K20me0 recognition by BRCA1-BARD1 directs homologous recombination to sister chromatids.	Pubmed	4.915E-3	1.000E0	1.737E-2	1.869E-1	15	1294	ACTL6A,HNRNPC,INTS2,RBM27,KMT2A,MGA,RANGAP1,KRT18,FOS,HEATR1,MAP7,SRFBP1,MAP7D1,PC,L3MBTL3
Pubmed	28712289	Comprehensive Proteomic Analysis of PGC7-Interacting Proteins.	Pubmed	4.989E-3	1.000E0	1.737E-2	1.869E-1	6	287	CAND1,ZC3H15,HAX1,MUL1,SLC3A2,CDC42
Pubmed	29540532	Mapping the mammalian ribosome quality control complex interactome using proximity labeling approaches.	Pubmed	5.068E-3	1.000E0	1.737E-2	1.869E-1	5	202	HAX1,IDI1,RHOA,OTUD4,PC
Pubmed	19170196	Polymorphisms in innate immunity genes and lung cancer risk in Xuanwei, China.	Pubmed	5.083E-3	1.000E0	1.737E-2	1.869E-1	7	382	ABCC4,MET,CCL5,FOS,FAS,IGF2,RGS6
Pubmed	27107014	An inter-species protein-protein interaction network across vast evolutionary distance.	Pubmed	5.129E-3	1.000E0	1.737E-2	1.869E-1	8	483	MAT2A,BDH2,HNRNPC,RASGRP3,AMOTL2,PLSCR1,FOS,CASP2
Pubmed	27626380	High-throughput discovery of novel developmental phenotypes.	Pubmed	5.132E-3	1.000E0	1.737E-2	1.869E-1	19	1824	MAT2A,EPB41L4A,YAE1,SNX27,PLSCR1,LDLRAD4,NTRK1,CH25H,CPNE5,SNX29,KMO,SACM1L,REXO2,GYG1,MCU,LPIN2,LTA4H,TMEM108,PC
Pubmed	29331416	Deubiquitinating enzyme PSMD14 promotes tumor metastasis through stabilizing SNAIL in human esophageal squamous cell carcinoma.	Pubmed	5.154E-3	1.000E0	1.737E-2	1.869E-1	7	383	CAND1,MAT2A,COPRS,HNRNPC,MAP7D1,SNRPB,STK38L
Pubmed	19453261	High-density association study of 383 candidate genes for volumetric BMD at the femoral neck and lumbar spine among older men.	Pubmed	5.154E-3	1.000E0	1.737E-2	1.869E-1	7	383	DLX2,NRF1,BMP2K,FOS,NTRK1,CASP2,IGF2
Pubmed	24431302	Wnt signaling in midbrain dopaminergic neuron development and regenerative medicine for Parkinson's disease.	Pubmed	5.162E-3	1.000E0	1.737E-2	1.869E-1	3	64	PRICKLE1,RHOA,CDC42
Pubmed	19953087	Comparison of substrate specificity of the ubiquitin ligases Nedd4 and Nedd4-2 using proteome arrays.	Pubmed	5.174E-3	1.000E0	1.737E-2	1.869E-1	5	203	ABL2,CUEDC1,STK24,NTRK1,RNF7
Pubmed	30335684	Vti1b promotes TRPV1 sensitization during inflammatory pain.	Pubmed	5.197E-3	1.000E0	1.737E-2	1.869E-1	4	127	DDX6,BMP2K,OGDH,CLINT1
Pubmed	28199306	KICSTOR recruits GATOR1 to the lysosome and is necessary for nutrients to regulate mTORC1.	Pubmed	5.235E-3	1.000E0	1.737E-2	1.869E-1	2	20	LAMP2,KPTN
Pubmed	21778237	COMMD1 (copper metabolism MURR1 domain-containing protein 1) regulates Cullin RING ligases by preventing CAND1 (Cullin-associated Nedd8-dissociated protein 1) binding.	Pubmed	5.235E-3	1.000E0	1.737E-2	1.869E-1	2	20	CAND1,COMMD6
Pubmed	12897243	Morphogenesis of the telencephalic commissure requires scaffold protein JNK-interacting protein 3 (JIP3).	Pubmed	5.235E-3	1.000E0	1.737E-2	1.869E-1	2	20	RHOA,MAPK8
Pubmed	24776795	Astrocyte-encoded positional cues maintain sensorimotor circuit integrity.	Pubmed	5.235E-3	1.000E0	1.737E-2	1.869E-1	2	20	ANK3,NTRK1
Pubmed	23620790	CBAP functions as a novel component in chemokine-induced ZAP70-mediated T-cell adhesion and migration.	Pubmed	5.235E-3	1.000E0	1.737E-2	1.869E-1	2	20	CCL5,CDC42
Pubmed	30196744	ATG5 is required for B cell polarization and presentation of particulate antigens.	Pubmed	5.236E-3	1.000E0	1.737E-2	1.869E-1	10	701	MAT2A,ACTL6A,DRG1,RBM27,GNB2,MRRF,NRDE2,RASA2,RHOA,CLINT1
Pubmed	15231748	Functional proteomics mapping of a human signaling pathway.	Pubmed	5.259E-3	1.000E0	1.737E-2	1.869E-1	9	591	CUEDC1,ANTXR2,MGA,UTRN,TSEN15,ANK3,TDG,TRAK1,SMAD6
Pubmed	32521226	The Nuclear SUMO-Targeted Ubiquitin Quality Control Network Regulates the Dynamics of Cytoplasmic Stress Granules.	Pubmed	5.390E-3	1.000E0	1.737E-2	1.869E-1	3	65	HNRNPC,KRT18,H3-3A
Pubmed	22886350	Effectiveness of palosuran in bleomycin-induced experimental scleroderma.	Pubmed	5.465E-3	1.000E0	1.737E-2	1.869E-1	1	1	UTS2
Pubmed	26563159	FAS Haploinsufficiency Caused by Extracellular Missense Mutations Underlying Autoimmune Lymphoproliferative Syndrome.	Pubmed	5.465E-3	1.000E0	1.737E-2	1.869E-1	1	1	FAS
Pubmed	22921182	Absence of global hypomethylation in promoter hypermethylated Mixed Lineage Leukaemia-rearranged infant acute lymphoblastic leukaemia.	Pubmed	5.465E-3	1.000E0	1.737E-2	1.869E-1	1	1	KMT2A
Pubmed	24048574	Decidual angiogenesis and placental orientation are altered in mice heterozygous for a dominant loss-of-function Gja1 (connexin43) mutation.	Pubmed	5.465E-3	1.000E0	1.737E-2	1.869E-1	1	1	GJA1
Pubmed	7526995	Fas-mediated apoptosis in primary cultured mouse hepatocytes.	Pubmed	5.465E-3	1.000E0	1.737E-2	1.869E-1	1	1	FAS
Pubmed	24702583	Characterization of calmodulin-Fas death domain interaction: an integrated experimental and computational study.	Pubmed	5.465E-3	1.000E0	1.737E-2	1.869E-1	1	1	FAS
Pubmed	28090039	Interaction between the RGS6 gene and psychosocial stress on obesity-related traits.	Pubmed	5.465E-3	1.000E0	1.737E-2	1.869E-1	1	1	RGS6
Pubmed	15192022	Electrical propagation in synthetic ventricular myocyte strands from germline connexin43 knockout mice.	Pubmed	5.465E-3	1.000E0	1.737E-2	1.869E-1	1	1	GJA1
Pubmed	21357464	Endoplasmic reticulum stress promotes LIPIN2-dependent hepatic insulin resistance.	Pubmed	5.465E-3	1.000E0	1.737E-2	1.869E-1	1	1	LPIN2
Pubmed	32308384	Exosome-Delivered c-Met siRNA Could Reverse Chemoresistance to Cisplatin in Gastric Cancer.	Pubmed	5.465E-3	1.000E0	1.737E-2	1.869E-1	1	1	MET
Pubmed	31516749	Attenuated	Pubmed	5.465E-3	1.000E0	1.737E-2	1.869E-1	1	1	IMMP2L
Pubmed	27045840	Executive and Attentional Disorders, Epilepsy and Porencephalic Cyst in Autosomal Recessive Cerebellar Ataxia Type 3 Due to ANO10 Mutation.	Pubmed	5.465E-3	1.000E0	1.737E-2	1.869E-1	1	1	ANO10
Pubmed	21768777	Vinblastine sensitizes leukemia cells to cyclin-dependent kinase inhibitors, inducing acute cell cycle phase-independent apoptosis.	Pubmed	5.465E-3	1.000E0	1.737E-2	1.869E-1	1	1	MAPK8
Pubmed	26842729	ABCC4 Is a Determinant of Cytarabine-Induced Cytotoxicity and Myelosuppression.	Pubmed	5.465E-3	1.000E0	1.737E-2	1.869E-1	1	1	ABCC4
Pubmed	27638701	Risk factor SORL1: from genetic association to functional validation in Alzheimer's disease.	Pubmed	5.465E-3	1.000E0	1.737E-2	1.869E-1	1	1	SORL1
Pubmed	15179041	Molecular characterization of membrane type and ganglioside-specific sialidase (Neu3) expressed in E. coli.	Pubmed	5.465E-3	1.000E0	1.737E-2	1.869E-1	1	1	NEU3
Pubmed	27636117	C-Met as a potential novel prognostic marker in squamous cell carcinoma and adenocarcinoma of esophagus: evidence from a meta-analysis.	Pubmed	5.465E-3	1.000E0	1.737E-2	1.869E-1	1	1	MET
Pubmed	10488085	Aggregation of RANTES is responsible for its inflammatory properties. Characterization of nonaggregating, noninflammatory RANTES mutants.	Pubmed	5.465E-3	1.000E0	1.737E-2	1.869E-1	1	1	CCL5
Pubmed	28559118	Tumor regression grades, K-RAS mutational profile and c-MET in colorectal liver metastases.	Pubmed	5.465E-3	1.000E0	1.737E-2	1.869E-1	1	1	MET
Pubmed	22330805	Functional expression of Ca≤? dependent mammalian transmembrane gap junction protein Cx43 in slime mold Dictyostelium discoideum.	Pubmed	5.465E-3	1.000E0	1.737E-2	1.869E-1	1	1	GJA1
Pubmed	9668075	Sorting of lysosomal membrane glycoproteins lamp-1 and lamp-2 into vesicles distinct from mannose 6-phosphate receptor/gamma-adaptin vesicles at the trans-Golgi network.	Pubmed	5.465E-3	1.000E0	1.737E-2	1.869E-1	1	1	LAMP2
Pubmed	19037097	Fas death receptor enhances endocytic membrane traffic converging into the Golgi region.	Pubmed	5.465E-3	1.000E0	1.737E-2	1.869E-1	1	1	FAS
Pubmed	8921404	Human thioredoxin reductase gene localization to chromosomal position 12q23-q24.1 and mRNA distribution in human tissue.	Pubmed	5.465E-3	1.000E0	1.737E-2	1.869E-1	1	1	TXNRD1
Pubmed	1571603	A behavior profile of the MRL/Mp lpr/lpr mouse and its association with hydrocephalus.	Pubmed	5.465E-3	1.000E0	1.737E-2	1.869E-1	1	1	FAS
Pubmed	9551955	A new role for B cells in systemic autoimmunity: B cells promote spontaneous T cell activation in MRL-lpr/lpr mice.	Pubmed	5.465E-3	1.000E0	1.737E-2	1.869E-1	1	1	FAS
Pubmed	19285941	Protection from isopeptidase-mediated deconjugation regulates paralog-selective sumoylation of RanGAP1.	Pubmed	5.465E-3	1.000E0	1.737E-2	1.869E-1	1	1	RANGAP1
Pubmed	12065594	Caspase-2 acts upstream of mitochondria to promote cytochrome c release during etoposide-induced apoptosis.	Pubmed	5.465E-3	1.000E0	1.737E-2	1.869E-1	1	1	CASP2
Pubmed	19922591	CD98 expression is decreased in papillary carcinoma of the thyroid and Hashimoto's thyroiditis.	Pubmed	5.465E-3	1.000E0	1.737E-2	1.869E-1	1	1	SLC3A2
Pubmed	16373644	Association of Phosphodiesterase 4D with ischemic stroke: a population-based case-control study.	Pubmed	5.465E-3	1.000E0	1.737E-2	1.869E-1	1	1	PDE4D
Pubmed	15192051	Age-related thymic involution is mediated by Fas on thymic epithelial cells.	Pubmed	5.465E-3	1.000E0	1.737E-2	1.869E-1	1	1	FAS
Pubmed	27830358	Curcumin inhibits growth of human breast cancer cells through demethylation of DLC1 promoter.	Pubmed	5.465E-3	1.000E0	1.737E-2	1.869E-1	1	1	DLC1
Pubmed	17708781	[Connexin 43 expression and interacellular communicating function in acute leukemia bone marrow stroma cells].	Pubmed	5.465E-3	1.000E0	1.737E-2	1.869E-1	1	1	GJA1
Pubmed	20010842	Structure of the MLL CXXC domain-DNA complex and its functional role in MLL-AF9 leukemia.	Pubmed	5.465E-3	1.000E0	1.737E-2	1.869E-1	1	1	KMT2A
Pubmed	1461283	Primary structure of dystrophin-related protein.	Pubmed	5.465E-3	1.000E0	1.737E-2	1.869E-1	1	1	UTRN
Pubmed	17065197	JNK1, but not JNK2, is required for COX-2 induction by nickel compounds.	Pubmed	5.465E-3	1.000E0	1.737E-2	1.869E-1	1	1	MAPK8
Pubmed	18606469	Down regulation of immuno-detectable cardiac connexin-43 in BALB/c mice following acute fasting.	Pubmed	5.465E-3	1.000E0	1.737E-2	1.869E-1	1	1	GJA1
Pubmed	24932685	Insulin-like growth factor 2 silencing restores taxol sensitivity in drug resistant ovarian cancer.	Pubmed	5.465E-3	1.000E0	1.737E-2	1.869E-1	1	1	IGF2
Pubmed	16818771	HS1-associated protein X-1 interacts with membrane-bound IgE: impact on receptor-mediated internalization.	Pubmed	5.465E-3	1.000E0	1.737E-2	1.869E-1	1	1	HAX1
Pubmed	7914743	Comparison of wasting syndrome in [MRL lpr/lpr-->MRL +/+] chimera and graft versus host disease in [B10.D2-->BALB/c] chimera and an attempt to transfer the wasting syndrome in [MRL lpr/lpr-->MRL +/+] to MRL +/+ mice.	Pubmed	5.465E-3	1.000E0	1.737E-2	1.869E-1	1	1	FAS
Pubmed	30839434	Serum cytokeratin-18 and its relation to liver fibrosis and steatosis diagnosed by FibroScan and controlled attenuation parameter in nonalcoholic fatty liver disease and hepatitis C virus patients.	Pubmed	5.465E-3	1.000E0	1.737E-2	1.869E-1	1	1	KRT18
Pubmed	12244193	IL-1 receptor-associated kinase and low molecular weight GTPase RhoA signal molecules are required for bacterial lipopolysaccharide-induced cytokine gene transcription.	Pubmed	5.465E-3	1.000E0	1.737E-2	1.869E-1	1	1	RHOA
Pubmed	36239352	knockdown in hippocampal neurons improves memory performance of an Alzheimer's disease mouse model.	Pubmed	5.465E-3	1.000E0	1.737E-2	1.869E-1	1	1	MCU
Pubmed	36577250	Inhibition of thioredoxin reductase activity reduces the antioxidant defense capacity of human pluripotent stem cells under conditions of mild but not severe oxidative stress.	Pubmed	5.465E-3	1.000E0	1.737E-2	1.869E-1	1	1	TXNRD1
Pubmed	18356289	A complex deoxyribonucleic acid looping configuration associated with the silencing of the maternal Igf2 allele.	Pubmed	5.465E-3	1.000E0	1.737E-2	1.869E-1	1	1	IGF2
Pubmed	22714552	Connexin 43 deficiency attenuates loss of trabecular bone and prevents suppression of cortical bone formation during unloading.	Pubmed	5.465E-3	1.000E0	1.737E-2	1.869E-1	1	1	GJA1
Pubmed	2422083	Cytokeratin expression in simple epithelia. I. Identification of mRNA coding for human cytokeratin no. 18 by a cDNA clone.	Pubmed	5.465E-3	1.000E0	1.737E-2	1.869E-1	1	1	KRT18
Pubmed	20512480	MET overexpressing chordomas frequently exhibit polysomy of chromosome 7 but no MET activation through sarcoma-specific gene fusions.	Pubmed	5.465E-3	1.000E0	1.737E-2	1.869E-1	1	1	MET
Pubmed	32901843	Splice variants of lysosome?associated membrane proteins 2A and 2B are involved in sunitinib resistance in human renal cell carcinoma cells.	Pubmed	5.465E-3	1.000E0	1.737E-2	1.869E-1	1	1	LAMP2
Pubmed	17914970	Involvement of RhoA in progression of human hepatocellular carcinoma.	Pubmed	5.465E-3	1.000E0	1.737E-2	1.869E-1	1	1	RHOA
Pubmed	34872845	Impact of human CD95 mutations on cell death and autoimmunity: a model.	Pubmed	5.465E-3	1.000E0	1.737E-2	1.869E-1	1	1	FAS
Pubmed	16241905	Plasma-membrane-associated sialidase (NEU3) differentially regulates integrin-mediated cell proliferation through laminin- and fibronectin-derived signalling.	Pubmed	5.465E-3	1.000E0	1.737E-2	1.869E-1	1	1	NEU3
Pubmed	28381574	Defining a Novel Role for the Coxsackievirus and Adenovirus Receptor in Human Adenovirus Serotype 5 Transduction In Vitro in the Presence of Mouse Serum.	Pubmed	5.465E-3	1.000E0	1.737E-2	1.869E-1	1	1	CXADR
Pubmed	1946378	Direct selection: a method for the isolation of cDNAs encoded by large genomic regions.	Pubmed	5.465E-3	1.000E0	1.737E-2	1.869E-1	1	1	GNB2
Pubmed	37254514		Pubmed	5.465E-3	1.000E0	1.737E-2	1.869E-1	1	1	KDM5B
Pubmed	18956302	Expression and secretion of RANTES (CCL5) in human adipocytes in response to immunological stimuli and hypoxia.	Pubmed	5.465E-3	1.000E0	1.737E-2	1.869E-1	1	1	CCL5
Pubmed	19261913	Exercise affects tissue lymphocyte apoptosis via redox-sensitive and Fas-dependent signaling pathways.	Pubmed	5.465E-3	1.000E0	1.737E-2	1.869E-1	1	1	FAS
Pubmed	30963242	Biallelic variants in SMAD6 are associated with a complex cardiovascular phenotype.	Pubmed	5.465E-3	1.000E0	1.737E-2	1.869E-1	1	1	SMAD6
Pubmed	12834813	Cloning and characterization of novel PDE4D isoforms PDE4D6 and PDE4D7.	Pubmed	5.465E-3	1.000E0	1.737E-2	1.869E-1	1	1	PDE4D
Pubmed	22342889	Inhibition of Hepatitis B virus replication by phospholipid scramblase 1 in vitro and in vivo.	Pubmed	5.465E-3	1.000E0	1.737E-2	1.869E-1	1	1	PLSCR1
Pubmed	12244143	Fas resistance of leukemic eosinophils is due to activation of NF-kappa B by Fas ligation.	Pubmed	5.465E-3	1.000E0	1.737E-2	1.869E-1	1	1	FAS
Pubmed	10706679	Inhibition of autoimmune diabetes by Fas ligand: the paradox is solved.	Pubmed	5.465E-3	1.000E0	1.737E-2	1.869E-1	1	1	FAS
Pubmed	28743875	Hepatitis C Virus Exploits Death Receptor 6-mediated Signaling Pathway to Facilitate Viral Propagation.	Pubmed	5.465E-3	1.000E0	1.737E-2	1.869E-1	1	1	TNFRSF21
Pubmed	6142895	Widespread cellular distribution of MAP-1A (microtubule-associated protein 1A) in the mitotic spindle and on interphase microtubules.	Pubmed	5.465E-3	1.000E0	1.737E-2	1.869E-1	1	1	MAP1A
Pubmed	24655771	Cognitive effects of the ANK3 risk variants in patients with bipolar disorder and healthy individuals.	Pubmed	5.465E-3	1.000E0	1.737E-2	1.869E-1	1	1	ANK3
Pubmed	31406350	Resistance to TRK inhibition mediated by convergent MAPK pathway activation.	Pubmed	5.465E-3	1.000E0	1.737E-2	1.869E-1	1	1	NTRK1
Pubmed	26648547	RhoA is associated with invasion and poor prognosis in colorectal cancer.	Pubmed	5.465E-3	1.000E0	1.737E-2	1.869E-1	1	1	RHOA
Pubmed	9671710	Human thioredoxin reductase from HeLa cells: selective alkylation of selenocysteine in the protein inhibits enzyme activity and reduction with NADPH influences affinity to heparin.	Pubmed	5.465E-3	1.000E0	1.737E-2	1.869E-1	1	1	TXNRD1
Pubmed	12244201	Accelerated onset and increased severity of acute graft-versus-host disease following adoptive transfer of DR6-deficient T cells.	Pubmed	5.465E-3	1.000E0	1.737E-2	1.869E-1	1	1	TNFRSF21
Pubmed	26648560	Connexin43 knockdown in bone marrow?derived dendritic cells by small interfering RNA leads to a diminished T-cell stimulation.	Pubmed	5.465E-3	1.000E0	1.737E-2	1.869E-1	1	1	GJA1
Pubmed	16708475	Control of the direction of lamellipodia extension through changes in the balance between Rac and Rho activities.	Pubmed	5.465E-3	1.000E0	1.737E-2	1.869E-1	1	1	RHOA
Pubmed	3147218	A linkage map of mouse chromosome 12: localization of Igh and effects of sex and interference on recombination.	Pubmed	5.465E-3	1.000E0	1.737E-2	1.869E-1	1	1	FOS
Pubmed	25504470	Mutations in SNRPB, encoding components of the core splicing machinery, cause cerebro-costo-mandibular syndrome.	Pubmed	5.465E-3	1.000E0	1.737E-2	1.869E-1	1	1	SNRPB
Pubmed	2198571	The complete coding sequence of arg defines the Abelson subfamily of cytoplasmic tyrosine kinases.	Pubmed	5.465E-3	1.000E0	1.737E-2	1.869E-1	1	1	ABL2
Pubmed	22354779	Mild mitochondrial uncoupling does not affect mitochondrial biogenesis but downregulates pyruvate carboxylase in adipocytes: role for triglyceride content reduction.	Pubmed	5.465E-3	1.000E0	1.737E-2	1.869E-1	1	1	PC
Pubmed	25311363	Calcium-dependent intracellular signal pathways in primary cultured adipocytes and ANK3 gene variation in patients with bipolar disorder and healthy controls.	Pubmed	5.465E-3	1.000E0	1.737E-2	1.869E-1	1	1	ANK3
Pubmed	19001126	AnkyrinG is required for maintenance of the axon initial segment and neuronal polarity.	Pubmed	5.465E-3	1.000E0	1.737E-2	1.869E-1	1	1	ANK3
Pubmed	19001128	Cdc42 controls spindle orientation to position the apical surface during epithelial morphogenesis.	Pubmed	5.465E-3	1.000E0	1.737E-2	1.869E-1	1	1	CDC42
Pubmed	18559601	The relative distribution of membranous and cytoplasmic met is a prognostic indicator in stage I and II colon cancer.	Pubmed	5.465E-3	1.000E0	1.737E-2	1.869E-1	1	1	MET
Pubmed	23978378	Human cytomegalovirus immediate early proteins promote degradation of connexin 43 and disrupt gap junction communication: implications for a role in gliomagenesis.	Pubmed	5.465E-3	1.000E0	1.737E-2	1.869E-1	1	1	GJA1
Pubmed	22207554	High MET copy number and MET overexpression: poor outcome in non-small cell lung cancer patients.	Pubmed	5.465E-3	1.000E0	1.737E-2	1.869E-1	1	1	MET
Pubmed	24809399	ANK3 gene expression in bipolar disorder and schizophrenia.	Pubmed	5.465E-3	1.000E0	1.737E-2	1.869E-1	1	1	ANK3
Pubmed	12234831	No ischemic preconditioning in heterozygous connexin43-deficient mice.	Pubmed	5.465E-3	1.000E0	1.737E-2	1.869E-1	1	1	GJA1
Pubmed	22970183	Enhanced periosteal and endocortical responses to axial tibial compression loading in conditional connexin43 deficient mice.	Pubmed	5.465E-3	1.000E0	1.737E-2	1.869E-1	1	1	GJA1
Pubmed	23207153	[Correlation between epigenetic alterations in the insulin growth factor-II gene and hepatocellular carcinoma].	Pubmed	5.465E-3	1.000E0	1.737E-2	1.869E-1	1	1	IGF2
Pubmed	26205718	RhoA-Mediated Functions in C3H10T1/2 Osteoprogenitors Are Substrate Topography Dependent.	Pubmed	5.465E-3	1.000E0	1.737E-2	1.869E-1	1	1	RHOA
Pubmed	19391109	Extracellular matrix controls insulin signaling in mammary epithelial cells through the RhoA/Rok pathway.	Pubmed	5.465E-3	1.000E0	1.737E-2	1.869E-1	1	1	RHOA
Pubmed	31120986	Serum apoptotic marker M30 is positively correlated with early diastolic dysfunction in adolescent obesity.	Pubmed	5.465E-3	1.000E0	1.737E-2	1.869E-1	1	1	KRT18
Pubmed	37195739		Pubmed	5.465E-3	1.000E0	1.737E-2	1.869E-1	1	1	RHOA
Pubmed	24836986	Multidrug resistance protein 4 (MRP4/ABCC4) regulates thrombus formation in vitro and in vivo.	Pubmed	5.465E-3	1.000E0	1.737E-2	1.869E-1	1	1	ABCC4
Pubmed	7607083	Developmental control of allelic methylation in the imprinted mouse Igf2 and H19 genes.	Pubmed	5.465E-3	1.000E0	1.737E-2	1.869E-1	1	1	IGF2
Pubmed	9888853	Role of DNA 5-methylcytosine transferase in cell transformation by fos.	Pubmed	5.465E-3	1.000E0	1.737E-2	1.869E-1	1	1	FOS
Pubmed	8335914	V gene analysis of anticardiolipin antibodies from MRL-lpr/lpr mice.	Pubmed	5.465E-3	1.000E0	1.737E-2	1.869E-1	1	1	FAS
Pubmed	8335911	Molecular analysis of spontaneous nephrotropic anti-laminin antibodies in an autoimmune MRL-lpr/lpr mouse.	Pubmed	5.465E-3	1.000E0	1.737E-2	1.869E-1	1	1	FAS
Pubmed	1390438	Effects of the lpr/lpr mutation on T and B cell populations in the lamina propria of the small intestine, a mucosal effector site.	Pubmed	5.465E-3	1.000E0	1.737E-2	1.869E-1	1	1	FAS
Pubmed	17708748	Sialidase NEU3 is a peripheral membrane protein localized on the cell surface and in endosomal structures.	Pubmed	5.465E-3	1.000E0	1.737E-2	1.869E-1	1	1	NEU3
Pubmed	8298652	Constitutional relaxation of insulin-like growth factor II gene imprinting associated with Wilms' tumour and gigantism.	Pubmed	5.465E-3	1.000E0	1.737E-2	1.869E-1	1	1	IGF2
Pubmed	27795403	The Andes Virus Nucleocapsid Protein Directs Basal Endothelial Cell Permeability by Activating RhoA.	Pubmed	5.465E-3	1.000E0	1.737E-2	1.869E-1	1	1	RHOA
Pubmed	19064752	Association of distinct variants in SORL1 with cerebrovascular and neurodegenerative changes related to Alzheimer disease.	Pubmed	5.465E-3	1.000E0	1.737E-2	1.869E-1	1	1	SORL1
Pubmed	22970135	Re-expression of IGF-II is important for beta cell regeneration in adult mice.	Pubmed	5.465E-3	1.000E0	1.737E-2	1.869E-1	1	1	IGF2
Pubmed	21756816	[Effects of inhibiting RhoA by Stealth RNA on high glucose-induced RhoA/ROCK signaling pathway in human mesangial cells].	Pubmed	5.465E-3	1.000E0	1.737E-2	1.869E-1	1	1	RHOA
Pubmed	19088739	Two variants in Ankyrin 3 (ANK3) are independent genetic risk factors for bipolar disorder.	Pubmed	5.465E-3	1.000E0	1.737E-2	1.869E-1	1	1	ANK3
Pubmed	10415060	Evidence that beta cell death in the nonobese diabetic mouse is Fas independent.	Pubmed	5.465E-3	1.000E0	1.737E-2	1.869E-1	1	1	FAS
Pubmed	12531285	Physical association and functional interaction between beta1 integrin and CD98 on human T lymphocytes.	Pubmed	5.465E-3	1.000E0	1.737E-2	1.869E-1	1	1	SLC3A2
Pubmed	22815954	Daily scheduled high fat meals moderately entrain behavioral anticipatory activity, body temperature, and hypothalamic c-Fos activation.	Pubmed	5.465E-3	1.000E0	1.737E-2	1.869E-1	1	1	FOS
Pubmed	15241500	Introduction of an N-terminal peptide of S100C/A11 into human cells induces apoptotic cell death.	Pubmed	5.465E-3	1.000E0	1.737E-2	1.869E-1	1	1	S100A11
Pubmed	9159204	Soluble Fas/Apo-1 splicing variants and apoptosis.	Pubmed	5.465E-3	1.000E0	1.737E-2	1.869E-1	1	1	FAS
Pubmed	27543965	SAG/Rbx2-Dependent Neddylation Regulates T-Cell Responses.	Pubmed	5.465E-3	1.000E0	1.737E-2	1.869E-1	1	1	RNF7
Pubmed	22815940	Reduced susceptibility to colitis-associated colon carcinogenesis in mice lacking plasma membrane-associated sialidase.	Pubmed	5.465E-3	1.000E0	1.737E-2	1.869E-1	1	1	NEU3
Pubmed	24085453	Association of the G403A polymorphism in the RANTES gene with coronary artery disease: a meta-analysis.	Pubmed	5.465E-3	1.000E0	1.737E-2	1.869E-1	1	1	CCL5
Pubmed	16951563	Scarring impedes regeneration at sites of peripheral nerve repair.	Pubmed	5.465E-3	1.000E0	1.737E-2	1.869E-1	1	1	IGF2
Pubmed	24800976	Fas -670A/G (rs1800682) polymorphism and digestive cancer risk in Asians: a meta-analysis.	Pubmed	5.465E-3	1.000E0	1.737E-2	1.869E-1	1	1	FAS
Pubmed	21730226	Association of the Alzheimer's gene SORL1 with hippocampal volume in young, healthy adults.	Pubmed	5.465E-3	1.000E0	1.737E-2	1.869E-1	1	1	SORL1
Pubmed	10383935	Severe impairment of B cell function in lpr/lpr mice expressing transgenic Fas selectively on B cells.	Pubmed	5.465E-3	1.000E0	1.737E-2	1.869E-1	1	1	FAS
Pubmed	15576650	Connexin 43 downregulation and dephosphorylation in nonischemic heart failure is associated with enhanced colocalized protein phosphatase type 2A.	Pubmed	5.465E-3	1.000E0	1.737E-2	1.869E-1	1	1	GJA1
Pubmed	35886995	The Capillary Morphogenesis Gene 2 Triggers the Intracellular Hallmarks of Collagen VI-Related Muscular Dystrophy.	Pubmed	5.465E-3	1.000E0	1.737E-2	1.869E-1	1	1	ANTXR2
Pubmed	24376266	Gap junction intercellular communications regulate NK cell activation and modulate NK cytotoxic capacity.	Pubmed	5.465E-3	1.000E0	1.737E-2	1.869E-1	1	1	GJA1
Pubmed	32634230	HEATR1 promotes proliferation in gastric cancer in vitro and in vivo.	Pubmed	5.465E-3	1.000E0	1.737E-2	1.869E-1	1	1	HEATR1
Pubmed	12594808	Radiation stimulates HGF receptor/c-Met expression that leads to amplifying cellular response to HGF stimulation via upregulated receptor tyrosine phosphorylation and MAP kinase activity in pancreatic cancer cells.	Pubmed	5.465E-3	1.000E0	1.737E-2	1.869E-1	1	1	MET
Pubmed	18594007	Moscatilin induces apoptosis in human colorectal cancer cells: a crucial role of c-Jun NH2-terminal protein kinase activation caused by tubulin depolymerization and DNA damage.	Pubmed	5.465E-3	1.000E0	1.737E-2	1.869E-1	1	1	MAPK8
Pubmed	23209736	cFos mediates cAMP-dependent generation of ROS and rescue of maturation program in retinoid-resistant acute promyelocytic leukemia cell line NB4-LR1.	Pubmed	5.465E-3	1.000E0	1.737E-2	1.869E-1	1	1	FOS
Pubmed	12112372	RANTES stimulates inflammatory cascades and receptor modulation in murine astrocytes.	Pubmed	5.465E-3	1.000E0	1.737E-2	1.869E-1	1	1	CCL5
Pubmed	12173306	gamma/delta T cells in multiple sclerosis: chemokine and chemokine receptor expression.	Pubmed	5.465E-3	1.000E0	1.737E-2	1.869E-1	1	1	CCL5
Pubmed	21636975	Methylation variation at IGF2 differentially methylated regions and maternal folic acid use before and during pregnancy.	Pubmed	5.465E-3	1.000E0	1.737E-2	1.869E-1	1	1	IGF2
Pubmed	19147561	Overexpression of RhoA induces preneoplastic transformation of primary mammary epithelial cells.	Pubmed	5.465E-3	1.000E0	1.737E-2	1.869E-1	1	1	RHOA
Pubmed	9027480	Molecular genetic mapping of the mouse male sterility and histoincompatibility (mshi) mutation on proximal chromosome 10.	Pubmed	5.465E-3	1.000E0	1.737E-2	1.869E-1	1	1	MAP7
Pubmed	25445542	Bone marrow-derived c-jun N-terminal kinase-1 (JNK1) mediates liver regeneration.	Pubmed	5.465E-3	1.000E0	1.737E-2	1.869E-1	1	1	MAPK8
Pubmed	17079873	An alternatively spliced form of Met receptor is tumorigenic.	Pubmed	5.465E-3	1.000E0	1.737E-2	1.869E-1	1	1	MET
Pubmed	23690402	Cdc42 promotes host defenses against fatal infection.	Pubmed	5.465E-3	1.000E0	1.737E-2	1.869E-1	1	1	CDC42
Pubmed	30599359	Connexin 43 is involved in early differentiation of human embryonic stem cells.	Pubmed	5.465E-3	1.000E0	1.737E-2	1.869E-1	1	1	GJA1
Pubmed	29395647	Expression of Connexin43 in Cerebral Arteries of Patients with Moyamoya Disease.	Pubmed	5.465E-3	1.000E0	1.737E-2	1.869E-1	1	1	GJA1
Pubmed	22569411	Oxidative stress is involved in age-dependent spermatogenic damage of Immp2l mutant mice.	Pubmed	5.465E-3	1.000E0	1.737E-2	1.869E-1	1	1	IMMP2L
Pubmed	17065216	Adenosine stimulates connexin 43 expression and gap junctional communication in pituitary folliculostellate cells.	Pubmed	5.465E-3	1.000E0	1.737E-2	1.869E-1	1	1	GJA1
Pubmed	8129783	Rapamycin prolongs survival and arrests pathophysiologic changes in murine systemic lupus erythematosus.	Pubmed	5.465E-3	1.000E0	1.737E-2	1.869E-1	1	1	FAS
Pubmed	16006549	Fas-independent mitochondrial damage triggers cardiomyocyte death after ischemia-reperfusion.	Pubmed	5.465E-3	1.000E0	1.737E-2	1.869E-1	1	1	FAS
Pubmed	22738652	Comprehensive analysis of chemokines and cytokines secreted in the peritoneal cavity during laparotomy.	Pubmed	5.465E-3	1.000E0	1.737E-2	1.869E-1	1	1	CCL5
Pubmed	30609224	Host cell protein LAMP-2 is the receptor for Trypanosoma cruzi surface molecule gp82 that mediates invasion.	Pubmed	5.465E-3	1.000E0	1.737E-2	1.869E-1	1	1	LAMP2
Pubmed	15731220	Functional interaction of heterogeneous nuclear ribonucleoprotein C with poliovirus RNA synthesis initiation complexes.	Pubmed	5.465E-3	1.000E0	1.737E-2	1.869E-1	1	1	HNRNPC
Pubmed	10910905	Expression of connexin 43 (Cx43) is critical for normal hematopoiesis.	Pubmed	5.465E-3	1.000E0	1.737E-2	1.869E-1	1	1	GJA1
Pubmed	17608725	Nucleotide binding to human UMP-CMP kinase using fluorescent derivatives -- a screening based on affinity for the UMP-CMP binding site.	Pubmed	5.465E-3	1.000E0	1.737E-2	1.869E-1	1	1	CMPK1
Pubmed	33039353	High-Fat Diet-Induced Adipose Tissue and Liver Inflammation and Steatosis in Mice Are Reduced by Inhibiting Sialidases.	Pubmed	5.465E-3	1.000E0	1.737E-2	1.869E-1	1	1	NEU3
Pubmed	22508480	Fas signaling promotes motility and metastasis through epithelial-mesenchymal transition in gastrointestinal cancer.	Pubmed	5.465E-3	1.000E0	1.737E-2	1.869E-1	1	1	FAS
Pubmed	29956324	The choroid plexus sodium-bicarbonate cotransporter NBCe2 regulates mouse cerebrospinal fluid pH.	Pubmed	5.465E-3	1.000E0	1.737E-2	1.869E-1	1	1	SLC4A5
Pubmed	19549920	Insulin-like growth factor-II methylation status in lymphocyte DNA and colon cancer risk in the Northern Sweden Health and Disease cohort.	Pubmed	5.465E-3	1.000E0	1.737E-2	1.869E-1	1	1	IGF2
Pubmed	21274584	Urotensin-II in systemic sclerosis: a new peptide in pathogenesis.	Pubmed	5.465E-3	1.000E0	1.737E-2	1.869E-1	1	1	UTS2
Pubmed	12871727	Development of a competitive reverse-transcription polymerase chain reaction for quantitative measurement of sulfotransferase subfamily 1A enzyme in human hepatoma cells.	Pubmed	5.465E-3	1.000E0	1.737E-2	1.869E-1	1	1	H3-3A
Pubmed	18395971	c-Met gene amplification is associated with advanced stage colorectal cancer and liver metastases.	Pubmed	5.465E-3	1.000E0	1.737E-2	1.869E-1	1	1	MET
Pubmed	24220334	Dynamic expression pattern of Pde4d and its relationship with CpG methylation in the promoter during mouse embryo development.	Pubmed	5.465E-3	1.000E0	1.737E-2	1.869E-1	1	1	PDE4D
Pubmed	23354547	Depletion of JARID1B induces cellular senescence in human colorectal cancer.	Pubmed	5.465E-3	1.000E0	1.737E-2	1.869E-1	1	1	KDM5B
Pubmed	35776734	Exonic deletions in IMMP2L in schizophrenia with enhanced glycation stress subtype.	Pubmed	5.465E-3	1.000E0	1.737E-2	1.869E-1	1	1	IMMP2L
Pubmed	27614886	Aberrant DNA methylation of alternative promoter of DLC1 isoform 1 in meningiomas.	Pubmed	5.465E-3	1.000E0	1.737E-2	1.869E-1	1	1	DLC1
Pubmed	15214041	CD95 death-inducing signaling complex formation and internalization occur in lipid rafts of type I and type II cells.	Pubmed	5.465E-3	1.000E0	1.737E-2	1.869E-1	1	1	FAS
Pubmed	15718270	Functional expression of beta-chemokine receptors in osteoblasts: role of regulated upon activation, normal T cell expressed and secreted (RANTES) in osteoblasts and regulation of its secretion by osteoblasts and osteoclasts.	Pubmed	5.465E-3	1.000E0	1.737E-2	1.869E-1	1	1	CCL5
Pubmed	28319697	Genetic variants of the kynurenine-3-monooxygenase and postpartum depressive symptoms after cesarean section in Chinese women.	Pubmed	5.465E-3	1.000E0	1.737E-2	1.869E-1	1	1	KMO
Pubmed	16828227	Acidity induces c-Fos expression in a subpopulation of human colonic submucosal neurons.	Pubmed	5.465E-3	1.000E0	1.737E-2	1.869E-1	1	1	FOS
Pubmed	20237428	The Met receptor tyrosine kinase and basal breast cancer.	Pubmed	5.465E-3	1.000E0	1.737E-2	1.869E-1	1	1	MET
Pubmed	17488389	RANTES/CCL5 polymorphisms as a risk factor for recurrent acute rejection.	Pubmed	5.465E-3	1.000E0	1.737E-2	1.869E-1	1	1	CCL5
Pubmed	31994000	TBC1D20 Is Essential for Mouse Blood-Testis Barrier Integrity Through Maintaining the Epithelial Phenotype and Modulating the Maturation of Sertoli Cells.	Pubmed	5.465E-3	1.000E0	1.737E-2	1.869E-1	1	1	TBC1D20
Pubmed	11861273	In vitro proliferation and differentiation of erythroid progenitors from patients with myelodysplastic syndromes: evidence for Fas-dependent apoptosis.	Pubmed	5.465E-3	1.000E0	1.737E-2	1.869E-1	1	1	FAS
Pubmed	14988025	Constitutively active Src facilitates NGF-induced phosphorylation of TrkA and causes enhancement of the MAPK signaling in SK-N-MC cells.	Pubmed	5.465E-3	1.000E0	1.737E-2	1.869E-1	1	1	NTRK1
Pubmed	33245716	Evidence for context-dependent functions of KDM5B in prostate development and prostate cancer.	Pubmed	5.465E-3	1.000E0	1.737E-2	1.869E-1	1	1	KDM5B
Pubmed	21500189	A preclinical algorithm of soluble surrogate biomarkers that correlate with therapeutic inhibition of the MET oncogene in gastric tumors.	Pubmed	5.465E-3	1.000E0	1.737E-2	1.869E-1	1	1	MET
Pubmed	21876611	Phosphodiesterase type 4D gene polymorphism: association with the response to short-acting bronchodilators in paediatric asthma patients.	Pubmed	5.465E-3	1.000E0	1.737E-2	1.869E-1	1	1	PDE4D
Pubmed	34928138	Regulation of MLL1 Methyltransferase Activity in Two Distinct Nucleosome Binding Modes.	Pubmed	5.465E-3	1.000E0	1.737E-2	1.869E-1	1	1	KMT2A
Pubmed	16843824	ROS-triggered caspase 2 activation and feedback amplification loop in beta-carotene-induced apoptosis.	Pubmed	5.465E-3	1.000E0	1.737E-2	1.869E-1	1	1	CASP2
Pubmed	26599051	Upregulation of Connexin 43 Expression Via†C-Jun N-Terminal Kinase Signaling in†Prion†Disease.	Pubmed	5.465E-3	1.000E0	1.737E-2	1.869E-1	1	1	GJA1
Pubmed	28478804	Connexin 43 enhances oxaliplatin cytotoxicity in colorectal cancer cell lines.	Pubmed	5.465E-3	1.000E0	1.737E-2	1.869E-1	1	1	GJA1
Pubmed	7524281	Platelets secrete an eosinophil-chemotactic cytokine which is a member of the C-C-chemokine family.	Pubmed	5.465E-3	1.000E0	1.737E-2	1.869E-1	1	1	CCL5
Pubmed	26805886	Roles of Anthrax Toxin Receptor 2 in Anthrax Toxin Membrane Insertion and Pore Formation.	Pubmed	5.465E-3	1.000E0	1.737E-2	1.869E-1	1	1	ANTXR2
Pubmed	28765324	Glesatinib Exhibits Antitumor Activity in Lung Cancer Models and Patients Harboring	Pubmed	5.465E-3	1.000E0	1.737E-2	1.869E-1	1	1	MET
Pubmed	36893862		Pubmed	5.465E-3	1.000E0	1.737E-2	1.869E-1	1	1	CCL5
Pubmed	11197694	The -403 G-->A promoter polymorphism in the RANTES gene is associated with atopy and asthma.	Pubmed	5.465E-3	1.000E0	1.737E-2	1.869E-1	1	1	CCL5
Pubmed	9490417	Location of enhancers is essential for the imprinting of H19 and Igf2 genes.	Pubmed	5.465E-3	1.000E0	1.737E-2	1.869E-1	1	1	IGF2
Pubmed	20372788	Cytokeratin 18 expression pattern correlates with renal cell carcinoma progression: relationship with Snail.	Pubmed	5.465E-3	1.000E0	1.737E-2	1.869E-1	1	1	KRT18
Pubmed	1448108	The SH2/SH3 domain-containing protein Nck is recognized by certain anti-phospholipase C-gamma 1 monoclonal antibodies, and its phosphorylation on tyrosine is stimulated by platelet-derived growth factor and epidermal growth factor treatment.	Pubmed	5.465E-3	1.000E0	1.737E-2	1.869E-1	1	1	NCK1
Pubmed	6444324	Splenic immunoglobulin-secreting cells and their regulation in autoimmune mice.	Pubmed	5.465E-3	1.000E0	1.737E-2	1.869E-1	1	1	FAS
Pubmed	25264566	Two decades of leukemia oncoprotein epistasis: the MLL1 paradigm for epigenetic deregulation in leukemia.	Pubmed	5.465E-3	1.000E0	1.737E-2	1.869E-1	1	1	KMT2A
Pubmed	26349540	Manipulating Cx43 expression triggers gene reprogramming events in dermal fibroblasts from oculodentodigital dysplasia patients.	Pubmed	5.465E-3	1.000E0	1.737E-2	1.869E-1	1	1	GJA1
Pubmed	20396760	Cancer and soluble FAS.	Pubmed	5.465E-3	1.000E0	1.737E-2	1.869E-1	1	1	FAS
Pubmed	11907071	Autoreactive T cells revealed in the normal repertoire: escape from negative selection and peripheral tolerance.	Pubmed	5.465E-3	1.000E0	1.737E-2	1.869E-1	1	1	FAS
Pubmed	24628267	The actin binding affinity of the utrophin tandem calponin-homology domain is primarily determined by its N-terminal domain.	Pubmed	5.465E-3	1.000E0	1.737E-2	1.869E-1	1	1	UTRN
Pubmed	34438468	Connexin 43 participates in atrial electrical remodelling through colocalization with calcium channels in atrial myocytes.	Pubmed	5.465E-3	1.000E0	1.737E-2	1.869E-1	1	1	GJA1
Pubmed	15131123	The oligomerization state determines regulatory properties and inhibitor sensitivity of type 4 cAMP-specific phosphodiesterases.	Pubmed	5.465E-3	1.000E0	1.737E-2	1.869E-1	1	1	PDE4D
Pubmed	11983683	Activation of JNK1, RSK2, and MSK1 is involved in serine 112 phosphorylation of Bad by ultraviolet B radiation.	Pubmed	5.465E-3	1.000E0	1.737E-2	1.869E-1	1	1	MAPK8
Pubmed	34681690	Direct and Base Excision Repair-Mediated Regulation of a GC-Rich	Pubmed	5.465E-3	1.000E0	1.737E-2	1.869E-1	1	1	TDG
Pubmed	17018860	Dual role for RhoA in suppression and induction of cytokines in the human neutrophil.	Pubmed	5.465E-3	1.000E0	1.737E-2	1.869E-1	1	1	RHOA
Pubmed	25144718	An unexpected role for caspase-2 in neuroblastoma.	Pubmed	5.465E-3	1.000E0	1.737E-2	1.869E-1	1	1	CASP2
Pubmed	34847839	Dihydroartemisinin represses oral squamous cell carcinoma progression through downregulating mitochondrial calcium uniporter.	Pubmed	5.465E-3	1.000E0	1.737E-2	1.869E-1	1	1	MCU
Pubmed	18006274	Identification and characterization of novel mouse PDE4D isoforms: molecular cloning, subcellular distribution and detection of isoform-specific intracellular localization signals.	Pubmed	5.465E-3	1.000E0	1.737E-2	1.869E-1	1	1	PDE4D
Pubmed	17657791	Fas single nucleotide polymorphisms and risk of thyroid and salivary gland carcinomas: a case-control analysis.	Pubmed	5.465E-3	1.000E0	1.737E-2	1.869E-1	1	1	FAS
Pubmed	34953066	A genotype and phenotype analysis of SMAD6 mutant patients with radioulnar synostosis.	Pubmed	5.465E-3	1.000E0	1.737E-2	1.869E-1	1	1	SMAD6
Pubmed	20359868	Involvement of histamine 1 receptor in seizure susceptibility and neuroprotection in immature mice.	Pubmed	5.465E-3	1.000E0	1.737E-2	1.869E-1	1	1	HRH1
Pubmed	21697825	Structure of the human histamine H1 receptor complex with doxepin.	Pubmed	5.465E-3	1.000E0	1.737E-2	1.869E-1	1	1	HRH1
Pubmed	22171132	Prognostic role of sensitive-to-apoptosis gene expression in rectal cancer.	Pubmed	5.465E-3	1.000E0	1.737E-2	1.869E-1	1	1	RNF7
Pubmed	2233358	Cloning of leukotriene A4 hydrolase cDNA.	Pubmed	5.465E-3	1.000E0	1.737E-2	1.869E-1	1	1	LTA4H
Pubmed	17210569	The Coxsackie and adenovirus receptor binds microtubules and plays a role in cell migration.	Pubmed	5.465E-3	1.000E0	1.737E-2	1.869E-1	1	1	CXADR
Pubmed	19560381	Evaluation of IGF-2/ApaI polymorphism in pregnant women infected with human immunodeficiency virus type 1 taking antiretroviral drugs.	Pubmed	5.465E-3	1.000E0	1.737E-2	1.869E-1	1	1	IGF2
Pubmed	15121780	Zinc finger 81 (ZNF81) mutations associated with X-linked mental retardation.	Pubmed	5.465E-3	1.000E0	1.737E-2	1.869E-1	1	1	ZNF81
Pubmed	20372844	Ca2+-binding protein S100A11: a novel diagnostic marker for breast carcinoma.	Pubmed	5.465E-3	1.000E0	1.737E-2	1.869E-1	1	1	S100A11
Pubmed	18983771	[Effect of beta-elemene on the proliferation, migration and RhoA expression of hepatic stellate cells induced by angiotensin II].	Pubmed	5.465E-3	1.000E0	1.737E-2	1.869E-1	1	1	RHOA
Pubmed	27043297	Structural basis for specific inhibition of Autotaxin by a DNA aptamer.	Pubmed	5.465E-3	1.000E0	1.737E-2	1.869E-1	1	1	DMBX1
Pubmed	15635450	Conditional MLL-CBP targets GMP and models therapy-related myeloproliferative disease.	Pubmed	5.465E-3	1.000E0	1.737E-2	1.869E-1	1	1	KMT2A
Pubmed	1777011	Genetic control of inflammatory arthritis and glomerulonephritis in congenic lpr mice and their F1 hybrids.	Pubmed	5.465E-3	1.000E0	1.737E-2	1.869E-1	1	1	FAS
Pubmed	27470583	ACER3 supports development of acute myeloid leukemia.	Pubmed	5.465E-3	1.000E0	1.737E-2	1.869E-1	1	1	ACER3
Pubmed	20068046	Alkaline ceramidase 3 (ACER3) hydrolyzes unsaturated long-chain ceramides, and its down-regulation inhibits both cell proliferation and apoptosis.	Pubmed	5.465E-3	1.000E0	1.737E-2	1.869E-1	1	1	ACER3
Pubmed	17631143	Role of methionine adenosyltransferase 2A and S-adenosylmethionine in mitogen-induced growth of human colon cancer cells.	Pubmed	5.465E-3	1.000E0	1.737E-2	1.869E-1	1	1	MAT2A
Pubmed	20622880	Genome-wide association study identifies a susceptibility locus at 21q21 for ventricular fibrillation in acute myocardial infarction.	Pubmed	5.465E-3	1.000E0	1.737E-2	1.869E-1	1	1	CXADR
Pubmed	15228586	Regulation of RANTES/CCL5 expression in human astrocytes by interleukin-1 and interferon-beta.	Pubmed	5.465E-3	1.000E0	1.737E-2	1.869E-1	1	1	CCL5
Pubmed	12207331	Caspase inhibitors induce a switch from apoptotic to proinflammatory signaling in CD95-stimulated T lymphocytes.	Pubmed	5.465E-3	1.000E0	1.737E-2	1.869E-1	1	1	FAS
Pubmed	18187039	Caspase cleavage of the MET receptor generates an HGF interfering fragment.	Pubmed	5.465E-3	1.000E0	1.737E-2	1.869E-1	1	1	MET
Pubmed	18187038	Involvement of thioredoxin reductase 1 in the regulation of redox balance and viability of rheumatoid synovial cells.	Pubmed	5.465E-3	1.000E0	1.737E-2	1.869E-1	1	1	TXNRD1
Pubmed	9331067	Genetic mapping of lung cancer modifier loci specifically affecting tumor initiation and progression.	Pubmed	5.465E-3	1.000E0	1.737E-2	1.869E-1	1	1	MET
Pubmed	34597888	BEWO trophoblast cells and Toxoplasma gondii infection modulate cell death mechanisms in THP-1 monocyte cells by interference in the expression of death receptor and intracellular proteins.	Pubmed	5.465E-3	1.000E0	1.737E-2	1.869E-1	1	1	FAS
Pubmed	17273773	Diverse activation states of RhoA in human lung cancer cells: contribution of G protein coupled receptors.	Pubmed	5.465E-3	1.000E0	1.737E-2	1.869E-1	1	1	RHOA
Pubmed	11533668	Enteropathogenic E. coli Tir binds Nck to initiate actin pedestal formation in host cells.	Pubmed	5.465E-3	1.000E0	1.737E-2	1.869E-1	1	1	NCK1
Pubmed	16481596	Caspase 2 activity contributes to the initial wave of germ cell apoptosis during the first round of spermatogenesis.	Pubmed	5.465E-3	1.000E0	1.737E-2	1.869E-1	1	1	CASP2
Pubmed	19330021	TrkA overexpression enhances growth and metastasis of breast cancer cells.	Pubmed	5.465E-3	1.000E0	1.737E-2	1.869E-1	1	1	NTRK1
Pubmed	36120455	Connexin 43 (Cx43) regulates high-glucose-induced retinal endothelial cell angiogenesis and retinal neovascularization.	Pubmed	5.465E-3	1.000E0	1.737E-2	1.869E-1	1	1	GJA1
Pubmed	16841169	Expression of Coxsackie-Adenovirus receptor (CAR) in the developing mouse olfactory system.	Pubmed	5.465E-3	1.000E0	1.737E-2	1.869E-1	1	1	CXADR
Pubmed	35727845	Missense variants causing Wiedemann-Steiner syndrome preferentially occur in the KMT2A-CXXC domain and are accurately classified using AlphaFold2.	Pubmed	5.465E-3	1.000E0	1.737E-2	1.869E-1	1	1	KMT2A
Pubmed	12579323	The small GTPase RhoA has greater expression in small cell lung carcinoma than in non-small cell lung carcinoma and contributes to their unique morphologies.	Pubmed	5.465E-3	1.000E0	1.737E-2	1.869E-1	1	1	RHOA
Pubmed	6975351	Deficient interleukin 2 activity in MRL/Mp and C57BL/6J mice bearing the lpr gene.	Pubmed	5.465E-3	1.000E0	1.737E-2	1.869E-1	1	1	FAS
Pubmed	28899740	Histone 3.3 mutations in giant cell tumor and giant cell-rich sarcomas of bone.	Pubmed	5.465E-3	1.000E0	1.737E-2	1.869E-1	1	1	H3-3A
Pubmed	29995872	Nuclear respiratory factor 1 promotes spheroid survival and mesenchymal transition in mammary epithelial cells.	Pubmed	5.465E-3	1.000E0	1.737E-2	1.869E-1	1	1	NRF1
Pubmed	8681380	An Mll-AF9 fusion gene made by homologous recombination causes acute leukemia in chimeric mice: a method to create fusion oncogenes.	Pubmed	5.465E-3	1.000E0	1.737E-2	1.869E-1	1	1	KMT2A
Pubmed	26496938	TrkA is amplified in malignant melanoma patients and induces an anti-proliferative response in cell lines.	Pubmed	5.465E-3	1.000E0	1.737E-2	1.869E-1	1	1	NTRK1
Pubmed	15169791	Endotoxin inhibits intestinal epithelial restitution through activation of Rho-GTPase and increased focal adhesions.	Pubmed	5.465E-3	1.000E0	1.737E-2	1.869E-1	1	1	RHOA
Pubmed	28246274	Proliferation Markers Are Associated with MET Expression in Hepatocellular Carcinoma and Predict Tivantinib Sensitivity	Pubmed	5.465E-3	1.000E0	1.737E-2	1.869E-1	1	1	MET
Pubmed	31947771	Involvement of the Gap Junction Protein, Connexin43, in the Formation and Function of Invadopodia in the Human U251 Glioblastoma Cell Line.	Pubmed	5.465E-3	1.000E0	1.737E-2	1.869E-1	1	1	GJA1
Pubmed	25120791	Decreased RGS6 expression is associated with poor prognosis in pancreatic cancer patients.	Pubmed	5.465E-3	1.000E0	1.737E-2	1.869E-1	1	1	RGS6
Pubmed	26230628	Cis-Acting Sequence Elements and Upstream Open Reading Frame in Mouse Utrophin-A 5'-UTR Repress Cap-Dependent Translation.	Pubmed	5.465E-3	1.000E0	1.737E-2	1.869E-1	1	1	UTRN
Pubmed	34992607	MAP Kinase Phosphatase-5 Deficiency Protects Against Pressure Overload-Induced Cardiac Fibrosis.	Pubmed	5.465E-3	1.000E0	1.737E-2	1.869E-1	1	1	DUSP10
Pubmed	31996307	Phosphatidic acid regulates subcellular distribution of RA-GEFs critical for chemokine-dependent migration.	Pubmed	5.465E-3	1.000E0	1.737E-2	1.869E-1	1	1	RAPGEF2
Pubmed	18425059	Ocular manifestations in oculodentodigital dysplasia resulting from a heterozygous missense mutation (L113P) in GJA1 (connexin 43).	Pubmed	5.465E-3	1.000E0	1.737E-2	1.869E-1	1	1	GJA1
Pubmed	22498741	Connexin-43 in the osteogenic BM niche regulates its cellular composition and the bidirectional traffic of hematopoietic stem cells and progenitors.	Pubmed	5.465E-3	1.000E0	1.737E-2	1.869E-1	1	1	GJA1
Pubmed	30850029	Extracellular S100A11 Plays a Critical Role in Spread of the Fibroblast Population in Pancreatic Cancers.	Pubmed	5.465E-3	1.000E0	1.737E-2	1.869E-1	1	1	S100A11
Pubmed	28079488	Association analysis of ANK3 variants with bipolar disorder in the Korean population.	Pubmed	5.465E-3	1.000E0	1.737E-2	1.869E-1	1	1	ANK3
Pubmed	21839722	Functional consequences of abnormal Cx43 expression in the heart.	Pubmed	5.465E-3	1.000E0	1.737E-2	1.869E-1	1	1	GJA1
Pubmed	8573144	C-Fos is not essential for apoptosis.	Pubmed	5.465E-3	1.000E0	1.737E-2	1.869E-1	1	1	FOS
Pubmed	28332364	Potential Antitumor Activity of SIM-89 in Non-Small Cell Lung Cancer Cells.	Pubmed	5.465E-3	1.000E0	1.737E-2	1.869E-1	1	1	MET
Pubmed	3894012	Product of the cellular oncogene, c-fos, observed in mouse and human tissues using an antibody to a synthetic peptide.	Pubmed	5.465E-3	1.000E0	1.737E-2	1.869E-1	1	1	FOS
Pubmed	20164160	Up-regulation of the Apo/Fas (CD95) complex on neutrophils harvested during cardiac surgery: distinct findings in patients operated on with or without the use of cardiopulmonary bypass.	Pubmed	5.465E-3	1.000E0	1.737E-2	1.869E-1	1	1	FAS
Pubmed	27793046	Transcriptional upregulation of c-MET is associated with invasion and tumor budding in colorectal cancer.	Pubmed	5.465E-3	1.000E0	1.737E-2	1.869E-1	1	1	MET
Pubmed	22327402	Thymine DNA glycosylase specifically recognizes 5-carboxylcytosine-modified DNA.	Pubmed	5.465E-3	1.000E0	1.737E-2	1.869E-1	1	1	TDG
Pubmed	23354654	H3.3 G34R mutations in pediatric primitive neuroectodermal tumors of central nervous system (CNS-PNET) and pediatric glioblastomas: possible diagnostic and therapeutic implications?	Pubmed	5.465E-3	1.000E0	1.737E-2	1.869E-1	1	1	H3-3A
Pubmed	22315420	Human genetic variation altering anthrax toxin sensitivity.	Pubmed	5.465E-3	1.000E0	1.737E-2	1.869E-1	1	1	ANTXR2
Pubmed	20164188	The carboxyl-terminal domain of connexin43 is a negative modulator of neuronal differentiation.	Pubmed	5.465E-3	1.000E0	1.737E-2	1.869E-1	1	1	GJA1
Pubmed	18618240	Expression of coxsackie-adenovirus receptor is related to estrogen sensitivity in breast cancer.	Pubmed	5.465E-3	1.000E0	1.737E-2	1.869E-1	1	1	CXADR
Pubmed	19050272	A role for connexin43 in macrophage phagocytosis and host survival after bacterial peritoneal infection.	Pubmed	5.465E-3	1.000E0	1.737E-2	1.869E-1	1	1	GJA1
Pubmed	30333178	DUSP10 Negatively Regulates the Inflammatory Response to Rhinovirus through Interleukin-1? Signaling.	Pubmed	5.465E-3	1.000E0	1.737E-2	1.869E-1	1	1	DUSP10
Pubmed	28358928	Regulation of white and brown adipocyte differentiation by RhoGAP DLC1.	Pubmed	5.465E-3	1.000E0	1.737E-2	1.869E-1	1	1	DLC1
Pubmed	33039292	Par-4 activation restrains EMT-induced chemoresistance in PDAC by attenuating MDM-2.	Pubmed	5.465E-3	1.000E0	1.737E-2	1.869E-1	1	1	MET
Pubmed	11266125	Identification of a nuclear protein ArpN as a component of human SWI/SNF complex and its selective association with a subset of active genes.	Pubmed	5.465E-3	1.000E0	1.737E-2	1.869E-1	1	1	ACTL6A
Pubmed	23327059	Overexpression of c-Met in cervical intraepithelial neoplasia.	Pubmed	5.465E-3	1.000E0	1.737E-2	1.869E-1	1	1	MET
Pubmed	24022195	Presence of the coxsackievirus and adenovirus receptor (CAR) in human neoplasms: a multitumour array analysis.	Pubmed	5.465E-3	1.000E0	1.737E-2	1.869E-1	1	1	CXADR
Pubmed	34884673	Correlation of MET-Receptor Overexpression with MET Gene Amplification and Patient Outcome in Malignant Mesothelioma.	Pubmed	5.465E-3	1.000E0	1.737E-2	1.869E-1	1	1	MET
Pubmed	21538476	Caspase-2 deficiency protects mice from diabetes-induced marrow adiposity.	Pubmed	5.465E-3	1.000E0	1.737E-2	1.869E-1	1	1	CASP2
Pubmed	12112657	Intron retention and frameshift mutations result in severe pyruvate carboxylase deficiency in two male siblings.	Pubmed	5.465E-3	1.000E0	1.737E-2	1.869E-1	1	1	PC
Pubmed	31514306	Connexin43 is Dispensable for Early Stage Human Mesenchymal Stem Cell Adipogenic Differentiation But is Protective against Cell Senescence.	Pubmed	5.465E-3	1.000E0	1.737E-2	1.869E-1	1	1	GJA1
Pubmed	37555665		Pubmed	5.465E-3	1.000E0	1.737E-2	1.869E-1	1	1	CABLES1
Pubmed	23258844	Wnt/?-catenin signaling is a key downstream mediator of MET signaling in glioblastoma stem cells.	Pubmed	5.465E-3	1.000E0	1.737E-2	1.869E-1	1	1	MET
Pubmed	27974245	RhoA GTPase oxidation stimulates cell proliferation via nuclear factor-?B activation.	Pubmed	5.465E-3	1.000E0	1.737E-2	1.869E-1	1	1	RHOA
Pubmed	26335015	Circulating Histone Levels Reflect Disease Severity in Animal Models of Acute Pancreatitis.	Pubmed	5.465E-3	1.000E0	1.737E-2	1.869E-1	1	1	H3-3A
Pubmed	10079193	Changes in caspase expression in Alzheimer's disease: comparison with development and aging.	Pubmed	5.465E-3	1.000E0	1.737E-2	1.869E-1	1	1	CASP2
Pubmed	10706884	A new ETV6/TEL partner gene, ARG (ABL-related gene or ABL2), identified in an AML-M3 cell line with a t(1;12)(q25;p13) translocation.	Pubmed	5.465E-3	1.000E0	1.737E-2	1.869E-1	1	1	ABL2
Pubmed	10704222	Intrinsic structural disorder of the C-terminal activation domain from the bZIP transcription factor Fos.	Pubmed	5.465E-3	1.000E0	1.737E-2	1.869E-1	1	1	FOS
Pubmed	25661383	Loss of RhoA expression prevents proliferation and metastasis of SPCA1 lung cancer cells in vitro.	Pubmed	5.465E-3	1.000E0	1.737E-2	1.869E-1	1	1	RHOA
Pubmed	11435306	The functional interactions between CD98, beta1-integrins, and CD147 in the induction of U937 homotypic aggregation.	Pubmed	5.465E-3	1.000E0	1.737E-2	1.869E-1	1	1	SLC3A2
Pubmed	2379826	Expression of the trk proto-oncogene is restricted to the sensory cranial and spinal ganglia of neural crest origin in mouse development.	Pubmed	5.465E-3	1.000E0	1.737E-2	1.869E-1	1	1	NTRK1
Pubmed	28667079	Decreased Expression of Connexin 43 Blunts the Progression of Experimental GN.	Pubmed	5.465E-3	1.000E0	1.737E-2	1.869E-1	1	1	GJA1
Pubmed	25504652	Human Connexin43E42K mutation from a sudden infant death victim leads to impaired ventricular activation and neonatal death in mice.	Pubmed	5.465E-3	1.000E0	1.737E-2	1.869E-1	1	1	GJA1
Pubmed	14981943	Analysis of Fas (Apo-1/CD95) expression in non-small cell lung cancer.	Pubmed	5.465E-3	1.000E0	1.737E-2	1.869E-1	1	1	FAS
Pubmed	9874496	Coordinate up-regulation of the beta-chemokine subfamily in autoimmune sialoadenitis of MRL/lpr mice.	Pubmed	5.465E-3	1.000E0	1.737E-2	1.869E-1	1	1	FAS
Pubmed	11948964	Intermediate cells in normal and malignant prostate epithelium express c-MET: implications for prostate cancer invasion.	Pubmed	5.465E-3	1.000E0	1.737E-2	1.869E-1	1	1	MET
Pubmed	16914755	Association between phosphodiesterase 4D gene and ischaemic stroke.	Pubmed	5.465E-3	1.000E0	1.737E-2	1.869E-1	1	1	PDE4D
Pubmed	22002103	5-Phenylselenyl- and 5-methylselenyl-methyl-2'-deoxyuridine induce oxidative stress, DNA damage, and caspase-2-dependent apoptosis in cancer cells.	Pubmed	5.465E-3	1.000E0	1.737E-2	1.869E-1	1	1	CASP2
Pubmed	10920186	Panhandle PCR for cDNA: a rapid method for isolation of MLL fusion transcripts involving unknown partner genes.	Pubmed	5.465E-3	1.000E0	1.737E-2	1.869E-1	1	1	KMT2A
Pubmed	28440510	Migration of oral squamous cell carcinoma cells are induced by HGF/c-Met signalling via lamellipodia and filopodia formation.	Pubmed	5.465E-3	1.000E0	1.737E-2	1.869E-1	1	1	MET
Pubmed	12761220	Mild heat and proteotoxic stress promote unique subcellular trafficking and nucleolar accumulation of RGS6 and other RGS proteins. Role of the RGS domain in stress-induced trafficking of RGS proteins.	Pubmed	5.465E-3	1.000E0	1.737E-2	1.869E-1	1	1	RGS6
Pubmed	24883437	IGF2: an endocrine hormone to improve islet transplant survival.	Pubmed	5.465E-3	1.000E0	1.737E-2	1.869E-1	1	1	IGF2
Pubmed	32911427	Age-related atrophy of cortical thickness and genetic effect of ANK3 gene in first episode MDD patients.	Pubmed	5.465E-3	1.000E0	1.737E-2	1.869E-1	1	1	ANK3
Pubmed	21514418	Diminished met signaling in podocytes contributes to the development of podocytopenia in transplant glomerulopathy.	Pubmed	5.465E-3	1.000E0	1.737E-2	1.869E-1	1	1	MET
Pubmed	20357282	Glycogenin-1 deficiency and inactivated priming of glycogen synthesis.	Pubmed	5.465E-3	1.000E0	1.737E-2	1.869E-1	1	1	GYG1
Pubmed	12761221	Human RGS6 gene structure, complex alternative splicing, and role of N terminus and G protein gamma-subunit-like (GGL) domain in subcellular localization of RGS6 splice variants.	Pubmed	5.465E-3	1.000E0	1.737E-2	1.869E-1	1	1	RGS6
Pubmed	19064926	Modulation of RNA polymerase II subunit composition by ubiquitylation.	Pubmed	5.465E-3	1.000E0	1.737E-2	1.869E-1	1	1	UBE2D1
Pubmed	28212540	Expression of MET in circulating tumor cells correlates with expression in tumor tissue from advanced-stage lung cancer patients.	Pubmed	5.465E-3	1.000E0	1.737E-2	1.869E-1	1	1	MET
Pubmed	30453281	Cancer-Associated Fibroblasts Accelerate Malignant Progression of Non-Small Cell Lung Cancer via Connexin 43-Formed Unidirectional Gap Junctional Intercellular Communication.	Pubmed	5.465E-3	1.000E0	1.737E-2	1.869E-1	1	1	GJA1
Pubmed	24329682	Inhibitory effects of deleted in liver cancer 1 gene on gallbladder cancer growth through induction of cell cycle arrest and apoptosis.	Pubmed	5.465E-3	1.000E0	1.737E-2	1.869E-1	1	1	DLC1
Pubmed	30176098	Hyaline fibromatosis syndrome: Clinical update and phenotype-genotype correlations.	Pubmed	5.465E-3	1.000E0	1.737E-2	1.869E-1	1	1	ANTXR2
Pubmed	7489756	Fas receptor expression on B-lineage cells.	Pubmed	5.465E-3	1.000E0	1.737E-2	1.869E-1	1	1	FAS
Pubmed	28212550	PLCB4 copy gain and PLCﬂ4 overexpression in primary gastrointestinal stromal tumors: Integrative characterization of a lipid-catabolizing enzyme associated with worse disease-free survival.	Pubmed	5.465E-3	1.000E0	1.737E-2	1.869E-1	1	1	PLCB4
Pubmed	21874008	Formation of stable attachments between kinetochores and microtubules depends on the B56-PP2A phosphatase.	Pubmed	5.465E-3	1.000E0	1.737E-2	1.869E-1	1	1	PPP2R5A
Pubmed	7489761	Elucidation of the protein kinase C-dependent apoptosis pathway in distinct subsets of T lymphocytes in MRL-lpr/lpr mice.	Pubmed	5.465E-3	1.000E0	1.737E-2	1.869E-1	1	1	FAS
Pubmed	21152021	Mouse natural killer (NK) cells express the nerve growth factor receptor TrkA, which is dynamically regulated.	Pubmed	5.465E-3	1.000E0	1.737E-2	1.869E-1	1	1	NTRK1
Pubmed	7892609	Cardiac malformation in neonatal mice lacking connexin43.	Pubmed	5.465E-3	1.000E0	1.737E-2	1.869E-1	1	1	GJA1
Pubmed	30941650	Utility of ankyrin 3 as a prognostic marker in androgen-receptor-positive breast cancer.	Pubmed	5.465E-3	1.000E0	1.737E-2	1.869E-1	1	1	ANK3
Pubmed	21139050	S100A11 mediates hypoxia-induced mitogenic factor (HIMF)-induced smooth muscle cell migration, vesicular exocytosis, and nuclear activation.	Pubmed	5.465E-3	1.000E0	1.737E-2	1.869E-1	1	1	S100A11
Pubmed	9585002	Molecular characterization of pyruvate carboxylase deficiency in two consanguineous families.	Pubmed	5.465E-3	1.000E0	1.737E-2	1.869E-1	1	1	PC
Pubmed	16530956	c-fos modulates brain-derived neurotrophic factor mRNA expression in mouse hippocampal CA3 and dentate gyrus neurons.	Pubmed	5.465E-3	1.000E0	1.737E-2	1.869E-1	1	1	FOS
Pubmed	16912172	Met, the hepatocyte growth factor receptor, localizes to the nucleus in cells at low density.	Pubmed	5.465E-3	1.000E0	1.737E-2	1.869E-1	1	1	MET
Pubmed	9573047	Defects in regulation of apoptosis in caspase-2-deficient mice.	Pubmed	5.465E-3	1.000E0	1.737E-2	1.869E-1	1	1	CASP2
Pubmed	29995590	A Rnd3/p190RhoGAP pathway regulates RhoA activity in idiopathic pulmonary fibrosis fibroblasts.	Pubmed	5.465E-3	1.000E0	1.737E-2	1.869E-1	1	1	RHOA
Pubmed	12185583	DNA damage, death receptor activation and reactive oxygen species contribute to ultraviolet radiation-induced apoptosis in an essential and independent way.	Pubmed	5.465E-3	1.000E0	1.737E-2	1.869E-1	1	1	FAS
Pubmed	34713299	KDM5B protein expressed in viable and fertile ?ARID mice exhibit no demethylase activity.	Pubmed	5.465E-3	1.000E0	1.737E-2	1.869E-1	1	1	KDM5B
Pubmed	10393173	The mll-AF9 gene fusion in mice controls myeloproliferation and specifies acute myeloid leukaemogenesis.	Pubmed	5.465E-3	1.000E0	1.737E-2	1.869E-1	1	1	KMT2A
Pubmed	9599666	Molecular cloning and expression of avian smooth muscle S100A11 (calgizzarin, S100C).	Pubmed	5.465E-3	1.000E0	1.737E-2	1.869E-1	1	1	S100A11
Pubmed	15900502	Fas has a role in cerebral malaria, but not in proliferation or exclusion of the murine parasite in mice.	Pubmed	5.465E-3	1.000E0	1.737E-2	1.869E-1	1	1	FAS
Pubmed	23219378	Single nucleotide polymorphisms and risk of recurrence of renal-cell carcinoma: a cohort study.	Pubmed	5.465E-3	1.000E0	1.737E-2	1.869E-1	1	1	MET
Pubmed	20876802	RasGRP3 contributes to formation and maintenance of the prostate cancer phenotype.	Pubmed	5.465E-3	1.000E0	1.737E-2	1.869E-1	1	1	RASGRP3
Pubmed	1363056	Abnormal distribution of IL-6 receptor in aged MRL/lpr mice: elevated expression on B cells and absence on CD4+ cells.	Pubmed	5.465E-3	1.000E0	1.737E-2	1.869E-1	1	1	FAS
Pubmed	30575723	Structure of a human intramembrane ceramidase explains enzymatic dysfunction found in leukodystrophy.	Pubmed	5.465E-3	1.000E0	1.737E-2	1.869E-1	1	1	ACER3
Pubmed	18273647	Renal expression of alpha-smooth muscle actin and c-Met in children with Henoch-Schˆnlein purpura nephritis.	Pubmed	5.465E-3	1.000E0	1.737E-2	1.869E-1	1	1	MET
Pubmed	10200305	Polymorphism in RANTES chemokine promoter affects HIV-1 disease progression.	Pubmed	5.465E-3	1.000E0	1.737E-2	1.869E-1	1	1	CCL5
Pubmed	15637757	Association of Fas-670 gene polymorphism with inflammatory bowel disease in Chinese patients.	Pubmed	5.465E-3	1.000E0	1.737E-2	1.869E-1	1	1	FAS
Pubmed	11134350	Mitochondrial DNA instability and peri-implantation lethality associated with targeted disruption of nuclear respiratory factor 1 in mice.	Pubmed	5.465E-3	1.000E0	1.737E-2	1.869E-1	1	1	NRF1
Pubmed	27079357	Levels of soluble LR11/SorLA are highly increased in the bile of patients with biliary tract and pancreatic cancers.	Pubmed	5.465E-3	1.000E0	1.737E-2	1.869E-1	1	1	SORL1
Pubmed	10200300	Defective CD95/APO-1/Fas signal complex formation in the human autoimmune lymphoproliferative syndrome, type Ia.	Pubmed	5.465E-3	1.000E0	1.737E-2	1.869E-1	1	1	FAS
Pubmed	1678612	Isolation and characterization of a novel cDNA clone encoding a homeodomain that is developmentally regulated in the ventral forebrain.	Pubmed	5.465E-3	1.000E0	1.737E-2	1.869E-1	1	1	DLX2
Pubmed	1400579	The subcellular distribution of chromosome 6-encoded dystrophin-related protein in the brain.	Pubmed	5.465E-3	1.000E0	1.737E-2	1.869E-1	1	1	UTRN
Pubmed	23053644	TOMM34 expression in early invasive breast cancer: a biomarker associated with poor outcome.	Pubmed	5.465E-3	1.000E0	1.737E-2	1.869E-1	1	1	TOMM34
Pubmed	9428426	Roles of the imprinted gene Igf2 and paternal duplication of distal chromosome 7 in the perinatal abnormalities of androgenetic mouse chimeras.	Pubmed	5.465E-3	1.000E0	1.737E-2	1.869E-1	1	1	IGF2
Pubmed	31394096	Functional analysis of coiled-coil domains of MCU in mitochondrial calcium uptake.	Pubmed	5.465E-3	1.000E0	1.737E-2	1.869E-1	1	1	MCU
Pubmed	31308216	SRC and ERK cooperatively phosphorylate DLC1 and attenuate its Rho-GAP and tumor suppressor functions.	Pubmed	5.465E-3	1.000E0	1.737E-2	1.869E-1	1	1	DLC1
Pubmed	19049388	Probing the recognition properties of the antiparallel coiled coil motif from PKN by protein grafting.	Pubmed	5.465E-3	1.000E0	1.737E-2	1.869E-1	1	1	RHOA
Pubmed	32054938	Connexin43 expression in bone marrow derived cells contributes to the electrophysiological properties of cardiac scar tissue.	Pubmed	5.465E-3	1.000E0	1.737E-2	1.869E-1	1	1	GJA1
Pubmed	15890690	c-Jun N-terminal kinase (JNK) is required for survival and proliferation of B-lymphoma cells.	Pubmed	5.465E-3	1.000E0	1.737E-2	1.869E-1	1	1	MAPK8
Pubmed	16540381	Impaired ventilation and metabolism response to hypoxia in histamine H1 receptor-knockout mice.	Pubmed	5.465E-3	1.000E0	1.737E-2	1.869E-1	1	1	HRH1
Pubmed	20732991	The high level of RANTES in the ectopic milieu recruits macrophages and induces their tolerance in progression of endometriosis.	Pubmed	5.465E-3	1.000E0	1.737E-2	1.869E-1	1	1	CCL5
Pubmed	17031523	Coxsackievirus and adenovirus receptor expression in non-malignant lung tissues and clinical lung cancers.	Pubmed	5.465E-3	1.000E0	1.737E-2	1.869E-1	1	1	CXADR
Pubmed	12952224	Analysis of FAS (CD95) gene mutations in higher-grade transformation of follicle center lymphoma.	Pubmed	5.465E-3	1.000E0	1.737E-2	1.869E-1	1	1	FAS
Pubmed	22065776	CD95 triggers Orai1-mediated localized Ca2+ entry, regulates recruitment of protein kinase C (PKC) ?2, and prevents death-inducing signaling complex formation.	Pubmed	5.465E-3	1.000E0	1.737E-2	1.869E-1	1	1	FAS
Pubmed	25301721	Multidrug resistance protein 4/ ATP binding cassette transporter 4: a new potential therapeutic target for acute myeloid leukemia.	Pubmed	5.465E-3	1.000E0	1.737E-2	1.869E-1	1	1	ABCC4
Pubmed	27386551	Tumor-homing peptides as tools for targeted delivery of payloads to the placenta.	Pubmed	5.465E-3	1.000E0	1.737E-2	1.869E-1	1	1	IGF2
Pubmed	20815816	Peptidoglycan derived from Staphylococcus epidermidis induces Connexin43 hemichannel activity with consequences on the innate immune response in endothelial cells.	Pubmed	5.465E-3	1.000E0	1.737E-2	1.869E-1	1	1	GJA1
Pubmed	31394087	RHOA G17V mutation in angioimmunoblastic T-cell lymphoma: A potential biomarker for cytological assessment.	Pubmed	5.465E-3	1.000E0	1.737E-2	1.869E-1	1	1	RHOA
Pubmed	10094809	Genomic imprinting and cancer.	Pubmed	5.465E-3	1.000E0	1.737E-2	1.869E-1	1	1	IGF2
Pubmed	23689370	Single cell analysis of RNA-mediated histone H3.3 recruitment to a cytomegalovirus promoter-regulated transcription site.	Pubmed	5.465E-3	1.000E0	1.737E-2	1.869E-1	1	1	H3-3A
Pubmed	8656277	Null mutation of c-fos impairs structural and functional plasticities in the kindling model of epilepsy.	Pubmed	5.465E-3	1.000E0	1.737E-2	1.869E-1	1	1	FOS
Pubmed	24210816	Autoregulation of connexin43 gap junction formation by internally translated isoforms.	Pubmed	5.465E-3	1.000E0	1.737E-2	1.869E-1	1	1	GJA1
Pubmed	16194879	Connexin expression and cell coupling fail to reverse the v-src transformed growth characteristics of a Cx43-/- cell line.	Pubmed	5.465E-3	1.000E0	1.737E-2	1.869E-1	1	1	GJA1
Pubmed	12148599	Unimpaired activation of c-Jun NH2-terminal kinase (JNK) 1 upon CD40 stimulation in B cells of patients with X-linked agammaglobulinemia.	Pubmed	5.465E-3	1.000E0	1.737E-2	1.869E-1	1	1	MAPK8
Pubmed	25651912	Dlx-2 is implicated in TGF-?- and Wnt-induced epithelial-mesenchymal, glycolytic switch, and mitochondrial repression by Snail activation.	Pubmed	5.465E-3	1.000E0	1.737E-2	1.869E-1	1	1	DLX2
Pubmed	19716642	Complex formation between calmodulin and a peptide from the intracellular loop of the gap junction protein connexin43: Molecular conformation and energetics of binding.	Pubmed	5.465E-3	1.000E0	1.737E-2	1.869E-1	1	1	GJA1
Pubmed	16155213	A Gja1 missense mutation in a mouse model of oculodentodigital dysplasia.	Pubmed	5.465E-3	1.000E0	1.737E-2	1.869E-1	1	1	GJA1
Pubmed	25239217	1,25-Dihydroxyvitamin D3 increases testosterone-induced 17beta-estradiol secretion and reverses testosterone-reduced connexin 43 in rat granulosa cells.	Pubmed	5.465E-3	1.000E0	1.737E-2	1.869E-1	1	1	GJA1
Pubmed	34174253	McH-lpr/lpr-RA1 mice: A novel spontaneous mouse model of autoimmune sialadenitis.	Pubmed	5.465E-3	1.000E0	1.737E-2	1.869E-1	1	1	FAS
Pubmed	20416453	c-MET pathway involvement in chronic rhinosinusitis: a genetic association analysis.	Pubmed	5.465E-3	1.000E0	1.737E-2	1.869E-1	1	1	MET
Pubmed	10069803	The multisubstrate docking site of the MET receptor is dispensable for MET-mediated RAS signaling and cell scattering.	Pubmed	5.465E-3	1.000E0	1.737E-2	1.869E-1	1	1	MET
Pubmed	26024478	Exon organization and novel alternative splicing of Ank3 in mouse heart.	Pubmed	5.465E-3	1.000E0	1.737E-2	1.869E-1	1	1	ANK3
Pubmed	23354732	Reduction of connexin43 in human endothelial progenitor cells impairs the angiogenic potential.	Pubmed	5.465E-3	1.000E0	1.737E-2	1.869E-1	1	1	GJA1
Pubmed	18824472	A potential tolerogenic immune mechanism in a trophoblast cell line through the activation of chemokine-induced T cell death and regulatory T cell modulation.	Pubmed	5.465E-3	1.000E0	1.737E-2	1.869E-1	1	1	CCL5
Pubmed	24046278	The atopic dermatitis-like symptoms induced by MC903 were alleviated in JNK1 knockout mice.	Pubmed	5.465E-3	1.000E0	1.737E-2	1.869E-1	1	1	MAPK8
Pubmed	20139097	Multiple alterations of platelet functions dominated by increased secretion in mice lacking Cdc42 in platelets.	Pubmed	5.465E-3	1.000E0	1.737E-2	1.869E-1	1	1	CDC42
Pubmed	21575514	[Effects of down-regulation of CC chemokine ligand 5 (CCL5) on proliferation of human breast cancer cells in vitro].	Pubmed	5.465E-3	1.000E0	1.737E-2	1.869E-1	1	1	CCL5
Pubmed	25624490	Heterogeneity for IGF-II production maintained by public goods dynamics in neuroendocrine pancreatic cancer.	Pubmed	5.465E-3	1.000E0	1.737E-2	1.869E-1	1	1	IGF2
Pubmed	12401808	Tissue transglutaminase mediates activation of RhoA and MAP kinase pathways during retinoic acid-induced neuronal differentiation of SH-SY5Y cells.	Pubmed	5.465E-3	1.000E0	1.737E-2	1.869E-1	1	1	RHOA
Pubmed	35982911	Tumor-associated macrophage-derived chemokine CCL5 facilitates the progression and immunosuppressive tumor microenvironment of clear cell renal cell carcinoma.	Pubmed	5.465E-3	1.000E0	1.737E-2	1.869E-1	1	1	CCL5
Pubmed	10814717	Dystrophin and utrophin influence fiber type composition and post-synaptic membrane structure.	Pubmed	5.465E-3	1.000E0	1.737E-2	1.869E-1	1	1	UTRN
Pubmed	28368405	Connexin-43 channels are a pathway for discharging lactate from glycolytic pancreatic ductal adenocarcinoma cells.	Pubmed	5.465E-3	1.000E0	1.737E-2	1.869E-1	1	1	GJA1
Pubmed	33859738	Kinomic profile in patient-derived glioma cells during hypoxia reveals c-MET-PI3K dependency for adaptation.	Pubmed	5.465E-3	1.000E0	1.737E-2	1.869E-1	1	1	MET
Pubmed	18440535	Urotensin II: lessons from comparative studies for general endocrinology.	Pubmed	5.465E-3	1.000E0	1.737E-2	1.869E-1	1	1	UTS2
Pubmed	25834339	Prognostic value of c-Met in colorectal cancer: a meta-analysis.	Pubmed	5.465E-3	1.000E0	1.737E-2	1.869E-1	1	1	MET
Pubmed	28368415	Angiomotin-like 2 interacts with and negatively regulates AKT.	Pubmed	5.465E-3	1.000E0	1.737E-2	1.869E-1	1	1	AMOTL2
Pubmed	28285687	MET exon 14 skipping mutation in triple-negative pulmonary adenocarcinomas and pleomorphic carcinomas: An analysis of intratumoral MET status heterogeneity and clinicopathological characteristics.	Pubmed	5.465E-3	1.000E0	1.737E-2	1.869E-1	1	1	MET
Pubmed	25636446	High c-Met expression is a negative prognostic marker for colorectal cancer: a meta-analysis.	Pubmed	5.465E-3	1.000E0	1.737E-2	1.869E-1	1	1	MET
Pubmed	20164036	Inhibition of rhabdomyosarcoma's metastatic behavior through downregulation of MET receptor signaling.	Pubmed	5.465E-3	1.000E0	1.737E-2	1.869E-1	1	1	MET
Pubmed	20886281	RANTES deficiency attenuates autoantibody-induced glomerulonephritis.	Pubmed	5.465E-3	1.000E0	1.737E-2	1.869E-1	1	1	CCL5
Pubmed	24667697	The cytokeratin-18 fragment level as a biomarker of nonalcoholic fatty liver disease in patients with type 2 diabetes mellitus.	Pubmed	5.465E-3	1.000E0	1.737E-2	1.869E-1	1	1	KRT18
Pubmed	29958731	Lipofibromatosis-like neural tumour: a clinicopathological study of ten additional cases of an emerging novel entity.	Pubmed	5.465E-3	1.000E0	1.737E-2	1.869E-1	1	1	NTRK1
Pubmed	28824303	Autophagy was involved in the protective effect of metformin on hyperglycemia-induced cardiomyocyte apoptosis and Connexin43 downregulation in H9c2 cells.	Pubmed	5.465E-3	1.000E0	1.737E-2	1.869E-1	1	1	GJA1
Pubmed	24498411	Differentially expressed proteins in malignant and benign adrenocortical tumors.	Pubmed	5.465E-3	1.000E0	1.737E-2	1.869E-1	1	1	IGF2
Pubmed	7524484	Identification of Fas antigen associated with apoptotic cell death in murine ovary.	Pubmed	5.465E-3	1.000E0	1.737E-2	1.869E-1	1	1	FAS
Pubmed	12388414	Expression of the Na+-HCO-3 cotransporter NBC4 in rat kidney and characterization of a novel NBC4 variant.	Pubmed	5.465E-3	1.000E0	1.737E-2	1.869E-1	1	1	SLC4A5
Pubmed	32876512	Aberrant leukemia-associated immunophenotype as potential harbinger of lineage switch in	Pubmed	5.465E-3	1.000E0	1.737E-2	1.869E-1	1	1	KMT2A
Pubmed	28838971	A Loss-of-Function Splice Acceptor Variant in IGF2 Is Protective for Type 2 Diabetes.	Pubmed	5.465E-3	1.000E0	1.737E-2	1.869E-1	1	1	IGF2
Pubmed	19667094	Mast cells down-regulate CD4+CD25+ T regulatory cell suppressor function via histamine H1 receptor interaction.	Pubmed	5.465E-3	1.000E0	1.737E-2	1.869E-1	1	1	HRH1
Pubmed	36939885	Connexin 43 regulates astrocyte dysfunction and cognitive deficits in early life stress-treated mice.	Pubmed	5.465E-3	1.000E0	1.737E-2	1.869E-1	1	1	GJA1
Pubmed	22518032	Electrical coupling and propagation in engineered ventricular myocardium with heterogeneous expression of connexin43.	Pubmed	5.465E-3	1.000E0	1.737E-2	1.869E-1	1	1	GJA1
Pubmed	34693929	In-vitro characterization of coding variants with predicted functional implications in the efflux transporter multidrug resistance protein 4 (MRP4, ABCC4).	Pubmed	5.465E-3	1.000E0	1.737E-2	1.869E-1	1	1	ABCC4
Pubmed	17065074	cAMP phosphodiesterase activity evaluation in human carcinoma of salivary glands.	Pubmed	5.465E-3	1.000E0	1.737E-2	1.869E-1	1	1	PDE4D
Pubmed	12665585	c-Jun NH(2)-terminal kinase is essential for the regulation of AP-1 by tumor necrosis factor.	Pubmed	5.465E-3	1.000E0	1.737E-2	1.869E-1	1	1	MAPK8
Pubmed	31813145	[Genetic study of a pedigree affected with oculodentodigital dysplasia].	Pubmed	5.465E-3	1.000E0	1.737E-2	1.869E-1	1	1	GJA1
Pubmed	21514572	Altered expression of autophagic genes in the peripheral leukocytes of patients with sporadic Parkinson's disease.	Pubmed	5.465E-3	1.000E0	1.737E-2	1.869E-1	1	1	LAMP2
Pubmed	31840751	Association between FAS gene -670 A/G and -1377 G/A polymorphisms and the risk of autoimmune diseases: a meta-analysis.	Pubmed	5.465E-3	1.000E0	1.737E-2	1.869E-1	1	1	FAS
Pubmed	30480806	c-Met inhibition is required for the celecoxib-attenuated stemness property of human colorectal cancer cells.	Pubmed	5.465E-3	1.000E0	1.737E-2	1.869E-1	1	1	MET
Pubmed	21127014	Conserved subcortical and divergent cortical expression of proteins encoded by orthologs of the autism risk gene MET.	Pubmed	5.465E-3	1.000E0	1.737E-2	1.869E-1	1	1	MET
Pubmed	29429898	Structural Basis for Inhibitor-Induced Hydrogen Peroxide Production by Kynurenine 3-Monooxygenase.	Pubmed	5.465E-3	1.000E0	1.737E-2	1.869E-1	1	1	KMO
Pubmed	28838986	Ammonia modifies enteric neuromuscular transmission through glial ?-aminobutyric acid signaling.	Pubmed	5.465E-3	1.000E0	1.737E-2	1.869E-1	1	1	GJA1
Pubmed	23163995	A rare microduplication in a familial case of annular pancreas and duodenal stenosis.	Pubmed	5.465E-3	1.000E0	1.737E-2	1.869E-1	1	1	UTRN
Pubmed	27687603	Endothelial Cells Require CD98 for Efficient Angiogenesis-Brief Report.	Pubmed	5.465E-3	1.000E0	1.737E-2	1.869E-1	1	1	SLC3A2
Pubmed	35835372	Endothelial TrkA coordinates vascularization and innervation in thermogenic adipose tissue and can be targeted to control metabolism.	Pubmed	5.465E-3	1.000E0	1.737E-2	1.869E-1	1	1	NTRK1
Pubmed	20862245	Transduction of brain dopamine neurons by adenoviral vectors is modulated by CAR expression: rationale for tropism modified vectors in PD gene therapy.	Pubmed	5.465E-3	1.000E0	1.737E-2	1.869E-1	1	1	CXADR
Pubmed	29452206	SNX10 mediates alcohol-induced liver injury and steatosis by regulating the activation of chaperone-mediated autophagy.	Pubmed	5.465E-3	1.000E0	1.737E-2	1.869E-1	1	1	SNX10
Pubmed	28753597	Urotensin 2 in Kawasaki disease pathogenesis.	Pubmed	5.465E-3	1.000E0	1.737E-2	1.869E-1	1	1	UTS2
Pubmed	24048829	Death receptor 6 regulates adult experience-dependent cortical plasticity.	Pubmed	5.465E-3	1.000E0	1.737E-2	1.869E-1	1	1	TNFRSF21
Pubmed	32162791	Martsolf syndrome with novel mutation in the TBC1D20 gene in a family from Iran.	Pubmed	5.465E-3	1.000E0	1.737E-2	1.869E-1	1	1	TBC1D20
Pubmed	19549766	Urine analysis and protein networking identify met as a marker of metastatic prostate cancer.	Pubmed	5.465E-3	1.000E0	1.737E-2	1.869E-1	1	1	MET
Pubmed	20139053	Maternal acute lymphoctic leukemia with rearrangement of the mixed lineage leukemia gene occurring during pregnancy.	Pubmed	5.465E-3	1.000E0	1.737E-2	1.869E-1	1	1	KMT2A
Pubmed	22594686	Thioredoxin reductase 1 deficiency enhances selenite toxicity in cancer cells via a thioredoxin-independent mechanism.	Pubmed	5.465E-3	1.000E0	1.737E-2	1.869E-1	1	1	TXNRD1
Pubmed	16204618	B lymphocytes mediate Fas-dependent cytotoxicity in MRL/lpr mice.	Pubmed	5.465E-3	1.000E0	1.737E-2	1.869E-1	1	1	FAS
Pubmed	31801140	Further Evidence for the Implication of the MET Gene in Non-Syndromic Autosomal Recessive Deafness.	Pubmed	5.465E-3	1.000E0	1.737E-2	1.869E-1	1	1	MET
Pubmed	17053076	A genetic variant that disrupts MET transcription is associated with autism.	Pubmed	5.465E-3	1.000E0	1.737E-2	1.869E-1	1	1	MET
Pubmed	17828261	A unique sorting nexin regulates trafficking of potassium channels via a PDZ domain interaction.	Pubmed	5.465E-3	1.000E0	1.737E-2	1.869E-1	1	1	SNX27
Pubmed	20862286	Loss of c-Met disrupts gene expression program required for G2/M progression during liver regeneration in mice.	Pubmed	5.465E-3	1.000E0	1.737E-2	1.869E-1	1	1	MET
Pubmed	29863745	Quantification of the heterogeneity of cytokeratin 18 immunoexpression in prostate adenocarcinoma and normal prostate: Global and local features.	Pubmed	5.465E-3	1.000E0	1.737E-2	1.869E-1	1	1	KRT18
Pubmed	23569426	Proliferation enhanced by NGF-NTRK1 signaling makes pancreatic cancer cells more sensitive to 2DG-induced apoptosis.	Pubmed	5.465E-3	1.000E0	1.737E-2	1.869E-1	1	1	NTRK1
Pubmed	34847522	Effect of a copper intrauterine device on HLA-G and IGF-II levels during pregnancy.	Pubmed	5.465E-3	1.000E0	1.737E-2	1.869E-1	1	1	IGF2
Pubmed	18439588	Soluble Fas and gonadal hormones in infertile men with varicocele.	Pubmed	5.465E-3	1.000E0	1.737E-2	1.869E-1	1	1	FAS
Pubmed	23376080	Negatively charged residues (Asp378 and Asp379) in the last ten amino acids of the C-terminal tail of Cx43 hemichannels are essential for loop/tail interactions.	Pubmed	5.465E-3	1.000E0	1.737E-2	1.869E-1	1	1	GJA1
Pubmed	25929198	A de novo Mutation in KMT2A (MLL) in monozygotic twins with Wiedemann-Steiner syndrome.	Pubmed	5.465E-3	1.000E0	1.737E-2	1.869E-1	1	1	KMT2A
Pubmed	22173501	Relationship between aberrant methylation of FAS promoter and biological behavior of bladder urothelial carcinoma.	Pubmed	5.465E-3	1.000E0	1.737E-2	1.869E-1	1	1	FAS
Pubmed	11161801	Structure of the human zinc finger protein HIVEP3: molecular cloning, expression, exon-intron structure, and comparison with paralogous genes HIVEP1 and HIVEP2.	Pubmed	5.465E-3	1.000E0	1.737E-2	1.869E-1	1	1	HIVEP3
Pubmed	1691736	Localization of a human T-cell-specific gene, RANTES (D17S136E), to chromosome 17q11.2-q12.	Pubmed	5.465E-3	1.000E0	1.737E-2	1.869E-1	1	1	CCL5
Pubmed	10395894	Characterization of the human glycogenin-1 gene: identification of a muscle-specific regulatory domain.	Pubmed	5.465E-3	1.000E0	1.737E-2	1.869E-1	1	1	GYG1
Pubmed	34725187	A Proinflammatory Stimulus Disrupts Hippocampal Plasticity and Learning via Microglial Activation and 25-Hydroxycholesterol.	Pubmed	5.465E-3	1.000E0	1.737E-2	1.869E-1	1	1	CH25H
Pubmed	15157984	C-fos regulates neuropeptide Y expression in mouse dentate gyrus.	Pubmed	5.465E-3	1.000E0	1.737E-2	1.869E-1	1	1	FOS
Pubmed	26181301	Aberrant DNA Methylation of Phosphodiesterase [corrected] 4D Alters Airway Smooth Muscle Cell Phenotypes.	Pubmed	5.465E-3	1.000E0	1.737E-2	1.869E-1	1	1	PDE4D
Pubmed	21154590	Prognostic impact of MYCN, DDX1, TrkA, and TrkC gene transcripts expression in neuroblastoma.	Pubmed	5.465E-3	1.000E0	1.737E-2	1.869E-1	1	1	NTRK1
Pubmed	21418786	Polymorphism in the promoter of the CCL5 gene (CCL5G-403A) in a cohort of North Indian children with Kawasaki disease. A preliminary study.	Pubmed	5.465E-3	1.000E0	1.737E-2	1.869E-1	1	1	CCL5
Pubmed	21707929	CCL5 (RANTES) gene polymorphisms in pulmonary tuberculosis patients of south India.	Pubmed	5.465E-3	1.000E0	1.737E-2	1.869E-1	1	1	CCL5
Pubmed	28488330	Inhibition of Cx43 mediates protective effects on hypoxic/reoxygenated human neuroblastoma cells.	Pubmed	5.465E-3	1.000E0	1.737E-2	1.869E-1	1	1	GJA1
Pubmed	27913285	Autosomal recessive spinocerebellar ataxia 20: Report of a new patient and review of literature.	Pubmed	5.465E-3	1.000E0	1.737E-2	1.869E-1	1	1	SNX14
Pubmed	20587749	Deletion of Nck1 attenuates hepatic ER stress signaling and improves glucose tolerance and insulin signaling in liver of obese mice.	Pubmed	5.465E-3	1.000E0	1.737E-2	1.869E-1	1	1	NCK1
Pubmed	24606721	RNAi-mediated silencing of ATP-binding cassette C4 protein inhibits cell growth in MGC80-3 gastric cancer cell lines.	Pubmed	5.465E-3	1.000E0	1.737E-2	1.869E-1	1	1	ABCC4
Pubmed	37097169		Pubmed	5.465E-3	1.000E0	1.737E-2	1.869E-1	1	1	GJA1
Pubmed	32516955	Knockout of the Mitochondrial Calcium Uniporter Strongly Suppresses Stimulus-Metabolism Coupling in Pancreatic Acinar Cells but Does Not Reduce Severity of Experimental Acute Pancreatitis.	Pubmed	5.465E-3	1.000E0	1.737E-2	1.869E-1	1	1	MCU
Pubmed	20406949	Identification of c-Src as a potential therapeutic target for gastric cancer and of MET activation as a cause of resistance to c-Src inhibition.	Pubmed	5.465E-3	1.000E0	1.737E-2	1.869E-1	1	1	MET
Pubmed	25492085	MET amplification status in therapy-naÔve adeno- and squamous cell carcinomas of the lung.	Pubmed	5.465E-3	1.000E0	1.737E-2	1.869E-1	1	1	MET
Pubmed	9585144	Targeting disruption of histamine H1 receptors in mice: behavioral and neurochemical characterization.	Pubmed	5.465E-3	1.000E0	1.737E-2	1.869E-1	1	1	HRH1
Pubmed	25071008	Impact of human MLL/COMPASS and polycomb complexes on the DNA methylome.	Pubmed	5.465E-3	1.000E0	1.737E-2	1.869E-1	1	1	KMT2A
Pubmed	17187412	Keratin 18 overexpression but not phosphorylation or filament organization blocks mouse Mallory body formation.	Pubmed	5.465E-3	1.000E0	1.737E-2	1.869E-1	1	1	KRT18
Pubmed	16938889	Inactivation of JNK1 enhances innate IL-10 production and dampens autoimmune inflammation in the brain.	Pubmed	5.465E-3	1.000E0	1.737E-2	1.869E-1	1	1	MAPK8
Pubmed	22738909	The MET oncogene is a functional marker of a glioblastoma stem cell subtype.	Pubmed	5.465E-3	1.000E0	1.737E-2	1.869E-1	1	1	MET
Pubmed	28008916	Fas/CD95 prevents autoimmunity independently of lipid raft localization and efficient apoptosis induction.	Pubmed	5.465E-3	1.000E0	1.737E-2	1.869E-1	1	1	FAS
Pubmed	12220552	Death receptor Fas and autoimmune disease: from the original generation to therapeutic application of agonistic anti-Fas monoclonal antibody.	Pubmed	5.465E-3	1.000E0	1.737E-2	1.869E-1	1	1	FAS
Pubmed	18319618	HS 1-associated protein X-1 is cleaved by caspase-3 during apoptosis.	Pubmed	5.465E-3	1.000E0	1.737E-2	1.869E-1	1	1	HAX1
Pubmed	15322077	RhoA activates purified phospholipase C-epsilon by a guanine nucleotide-dependent mechanism.	Pubmed	5.465E-3	1.000E0	1.737E-2	1.869E-1	1	1	RHOA
Pubmed	32091873	Methionine Adenosyltransferase Engineering to Enable Bioorthogonal Platforms for AdoMet-Utilizing Enzymes.	Pubmed	5.465E-3	1.000E0	1.737E-2	1.869E-1	1	1	MAT2A
Pubmed	31480591	MET Receptor Tyrosine Kinase Regulates the Expression of Co-Stimulatory and Co-Inhibitory Molecules in Tumor Cells and Contributes to PD-L1-Mediated Suppression of Immune Cell Function.	Pubmed	5.465E-3	1.000E0	1.737E-2	1.869E-1	1	1	MET
Pubmed	26398689	THE PHYSIOLOGY OF THE RETINAL PIGMENT EPITHELIUM IN DANON DISEASE.	Pubmed	5.465E-3	1.000E0	1.737E-2	1.869E-1	1	1	LAMP2
Pubmed	32492427	Depletion of the AD Risk Gene SORL1 Selectively Impairs Neuronal Endosomal Traffic Independent of Amyloidogenic APP Processing.	Pubmed	5.465E-3	1.000E0	1.737E-2	1.869E-1	1	1	SORL1
Pubmed	22518006	Podocyte-specific loss of Cdc42 leads to congenital nephropathy.	Pubmed	5.465E-3	1.000E0	1.737E-2	1.869E-1	1	1	CDC42
Pubmed	24677136	Role of Fas and Treg cells in fracture healing as characterized in the fas-deficient (lpr) mouse model of lupus.	Pubmed	5.465E-3	1.000E0	1.737E-2	1.869E-1	1	1	FAS
Pubmed	32553977	Multidrug resistance protein 4 (MRP4/ABCC4) is overexpressed in clear cell renal cell carcinoma (ccRCC) and is essential to regulate cell proliferation.	Pubmed	5.465E-3	1.000E0	1.737E-2	1.869E-1	1	1	ABCC4
Pubmed	11812002	Cloning, expression, and mapping of a gene that is upregulated in adipose tissue of mice deficient in bombesin receptor subtype-3.	Pubmed	5.465E-3	1.000E0	1.737E-2	1.869E-1	1	1	CCDC80
Pubmed	35122991	Overexpression of MLF1IP promotes colorectal cancer cell proliferation through BRCA1/AKT/p27 signaling pathway.	Pubmed	5.465E-3	1.000E0	1.737E-2	1.869E-1	1	1	CENPU
Pubmed	18368600	Bovine dialyzable leukocyte extract modulates AP-1 DNA-binding activity and nuclear transcription factor expression in MCF-7 breast cancer cells.	Pubmed	5.465E-3	1.000E0	1.737E-2	1.869E-1	1	1	FOS
Pubmed	10694432	Effects of keratin filament disruption on exocrine pancreas-stimulated secretion and susceptibility to injury.	Pubmed	5.465E-3	1.000E0	1.737E-2	1.869E-1	1	1	KRT18
Pubmed	20406988	The tumor-suppressive function of Connexin43 in keratinocytes is mediated in part via interaction with caveolin-1.	Pubmed	5.465E-3	1.000E0	1.737E-2	1.869E-1	1	1	GJA1
Pubmed	9840922	Apoptosis during castration-induced regression of the prostate is Fos dependent.	Pubmed	5.465E-3	1.000E0	1.737E-2	1.869E-1	1	1	FOS
Pubmed	12220514	cDNA cloning and characterization of Drb1, a new member of RRM-type neural RNA-binding protein.	Pubmed	5.465E-3	1.000E0	1.737E-2	1.869E-1	1	1	RBM45
Pubmed	27602752	c-Fos over-expression promotes radioresistance and predicts poor prognosis in malignant glioma.	Pubmed	5.465E-3	1.000E0	1.737E-2	1.869E-1	1	1	FOS
Pubmed	9218461	Molecular cloning of human plasma membrane phospholipid scramblase. A protein mediating transbilayer movement of plasma membrane phospholipids.	Pubmed	5.465E-3	1.000E0	1.737E-2	1.869E-1	1	1	PLSCR1
Pubmed	20970138	SorLA modulates atheroprotective properties of CLA by regulating monocyte migration.	Pubmed	5.465E-3	1.000E0	1.737E-2	1.869E-1	1	1	SORL1
Pubmed	37506700		Pubmed	5.465E-3	1.000E0	1.737E-2	1.869E-1	1	1	TDG
Pubmed	15649899	Reduction in the E2k subunit of the alpha-ketoglutarate dehydrogenase complex has effects independent of complex activity.	Pubmed	5.465E-3	1.000E0	1.737E-2	1.869E-1	1	1	OGDH
Pubmed	20010889	Brain weight in males is correlated with DNA methylation at IGF2.	Pubmed	5.465E-3	1.000E0	1.737E-2	1.869E-1	1	1	IGF2
Pubmed	21646468	Effect of ON 01910.Na, an anticancer mitotic inhibitor, on cell-cycle progression correlates with RanGAP1 hyperphosphorylation.	Pubmed	5.465E-3	1.000E0	1.737E-2	1.869E-1	1	1	RANGAP1
Pubmed	33752921	Caspase-2 as a master regulator of genomic stability.	Pubmed	5.465E-3	1.000E0	1.737E-2	1.869E-1	1	1	CASP2
Pubmed	23618918	Met/HGF receptor activation is regulated by juxtamembrane Ser985 phosphorylation in hepatocytes.	Pubmed	5.465E-3	1.000E0	1.737E-2	1.869E-1	1	1	MET
Pubmed	22498700	Caspase-2 deficiency promotes aberrant DNA-damage response and genetic instability.	Pubmed	5.465E-3	1.000E0	1.737E-2	1.869E-1	1	1	CASP2
Pubmed	24919967	Connexin-43 induces chemokine release from spinal cord astrocytes to maintain late-phase neuropathic pain in mice.	Pubmed	5.465E-3	1.000E0	1.737E-2	1.869E-1	1	1	GJA1
Pubmed	21490157	FAS haploinsufficiency is a common disease mechanism in the human autoimmune lymphoproliferative syndrome.	Pubmed	5.465E-3	1.000E0	1.737E-2	1.869E-1	1	1	FAS
Pubmed	21744995	Rhabdomyosarcoma: molecular analysis of Igf2, MyoD1 and Myogenin expression.	Pubmed	5.465E-3	1.000E0	1.737E-2	1.869E-1	1	1	IGF2
Pubmed	19297524	Role of p54 RNA helicase activity and its C-terminal domain in translational repression, P-body localization and assembly.	Pubmed	5.465E-3	1.000E0	1.737E-2	1.869E-1	1	1	DDX6
Pubmed	23787772	Synaptic and extrasynaptic location of the receptor tyrosine kinase met during postnatal development in the mouse neocortex and hippocampus.	Pubmed	5.465E-3	1.000E0	1.737E-2	1.869E-1	1	1	MET
Pubmed	30333316	Stress response protein GJA1-20k promotes mitochondrial biogenesis, metabolic quiescence, and cardioprotection against ischemia/reperfusion injury.	Pubmed	5.465E-3	1.000E0	1.737E-2	1.869E-1	1	1	GJA1
Pubmed	30536060	Identification of Two Mutations in PCDHGA4 and SLFN14 Genes in an Atrial Septal Defect Family.	Pubmed	5.465E-3	1.000E0	1.737E-2	1.869E-1	1	1	SLFN14
Pubmed	27447986	An Evolutionary Conserved Epigenetic Mark of Polycomb Response Elements Implemented by Trx/MLL/COMPASS.	Pubmed	5.465E-3	1.000E0	1.737E-2	1.869E-1	1	1	KMT2A
Pubmed	34811660	The relation of circulating cell division cycle 42 expression with Th1, Th2, and Th17 cells, adhesion molecules, and biochemical indexes in coronary heart disease patients.	Pubmed	5.465E-3	1.000E0	1.737E-2	1.869E-1	1	1	CDC42
Pubmed	19273597	Dual role of Cdc42 in spindle orientation control of adherent cells.	Pubmed	5.465E-3	1.000E0	1.737E-2	1.869E-1	1	1	CDC42
Pubmed	2928113	Structure, expression and regulation of the murine 4F2 heavy chain.	Pubmed	5.465E-3	1.000E0	1.737E-2	1.869E-1	1	1	SLC3A2
Pubmed	9510165	The primary site of CD4- 8- B220+ alphabeta T cells in lpr mice: the appendix in normal mice.	Pubmed	5.465E-3	1.000E0	1.737E-2	1.869E-1	1	1	FAS
Pubmed	17684774	A biochemical mechanism for resistance of intervertebral discs to metastatic cancer: Fas ligand produced by disc cells induces apoptotic cell death of cancer cells.	Pubmed	5.465E-3	1.000E0	1.737E-2	1.869E-1	1	1	FAS
Pubmed	23606748	Autosomal recessive GJA1 (Cx43) gene mutations cause oculodentodigital dysplasia by distinct mechanisms.	Pubmed	5.465E-3	1.000E0	1.737E-2	1.869E-1	1	1	GJA1
Pubmed	19076218	Reduced FAS transcription in clones of U937 cells that have acquired resistance to Fas-induced apoptosis.	Pubmed	5.465E-3	1.000E0	1.737E-2	1.869E-1	1	1	FAS
Pubmed	26580964	MET Gene Amplification and MET Receptor Activation Are Not Sufficient to Predict Efficacy of Combined MET and EGFR Inhibitors in EGFR TKI-Resistant NSCLC Cells.	Pubmed	5.465E-3	1.000E0	1.737E-2	1.869E-1	1	1	MET
Pubmed	11427988	Disease model: LAMP-2 enlightens Danon disease.	Pubmed	5.465E-3	1.000E0	1.737E-2	1.869E-1	1	1	LAMP2
Pubmed	36362291	Connexin 43 Channels in Osteocytes Are Necessary for Bone Mass and Skeletal Muscle Function in Aged Male Mice.	Pubmed	5.465E-3	1.000E0	1.737E-2	1.869E-1	1	1	GJA1
Pubmed	16322495	Genotype and haplotype association study of the STRK1 region on 5q12 among Japanese: a case-control study.	Pubmed	5.465E-3	1.000E0	1.737E-2	1.869E-1	1	1	PDE4D
Pubmed	34003531	Tumor-associated macrophage-derived CCL5 promotes chemotherapy resistance and metastasis in prostatic cancer.	Pubmed	5.465E-3	1.000E0	1.737E-2	1.869E-1	1	1	CCL5
Pubmed	18356691	Simvastatin stimulates vascular endothelial growth factor production by hypoxia-inducible factor-1alpha upregulation in endothelial cells.	Pubmed	5.465E-3	1.000E0	1.737E-2	1.869E-1	1	1	RHOA
Pubmed	10814828	The coxsackievirus-adenovirus receptor protein as a cell adhesion molecule in the developing mouse brain.	Pubmed	5.465E-3	1.000E0	1.737E-2	1.869E-1	1	1	CXADR
Pubmed	35568340	FOS gene associated immune infiltration signature in perivascular adipose tissues of abdominal aortic aneurysm.	Pubmed	5.465E-3	1.000E0	1.737E-2	1.869E-1	1	1	FOS
Pubmed	15542854	Binding to nonmethylated CpG DNA is essential for target recognition, transactivation, and myeloid transformation by an MLL oncoprotein.	Pubmed	5.465E-3	1.000E0	1.737E-2	1.869E-1	1	1	KMT2A
Pubmed	8020941	A human promyelocyte mRNA transiently induced by TPA is homologous to yeast IPP isomerase.	Pubmed	5.465E-3	1.000E0	1.737E-2	1.869E-1	1	1	IDI1
Pubmed	17307336	Sphingosine-1-phosphate initiates rapid retraction of pseudopodia by localized RhoA activation.	Pubmed	5.465E-3	1.000E0	1.737E-2	1.869E-1	1	1	RHOA
Pubmed	24036158	Interaction of immunosuppressive drugs with human organic anion transporter (OAT) 1 and OAT3, and multidrug resistance-associated protein (MRP) 2 and†MRP4.	Pubmed	5.465E-3	1.000E0	1.737E-2	1.869E-1	1	1	ABCC4
Pubmed	36917700	Aberrant DNA Methylation Patterns of Deleted in Liver Cancer 1 Isoforms in Hepatocellular Carcinoma.	Pubmed	5.465E-3	1.000E0	1.737E-2	1.869E-1	1	1	DLC1
Pubmed	19052225	Tuning thalamic firing modes via simultaneous modulation of T- and L-type Ca2+ channels controls pain sensory gating in the thalamus.	Pubmed	5.465E-3	1.000E0	1.737E-2	1.869E-1	1	1	PLCB4
Pubmed	12087392	Genomic imprinting: piece of cake.	Pubmed	5.465E-3	1.000E0	1.737E-2	1.869E-1	1	1	IGF2
Pubmed	19765730	Down-regulation of c-Met expression inhibits human HCC cells growth and invasion by RNA interference.	Pubmed	5.465E-3	1.000E0	1.737E-2	1.869E-1	1	1	MET
Pubmed	29175459	PPP2R5A: A multirole protein phosphatase subunit in regulating cancer development.	Pubmed	5.465E-3	1.000E0	1.737E-2	1.869E-1	1	1	PPP2R5A
Pubmed	23110066	Role of gap junction protein connexin43 in astrogliosis induced by brain injury.	Pubmed	5.465E-3	1.000E0	1.737E-2	1.869E-1	1	1	GJA1
Pubmed	16914910	Associations between soluble APO-1 (Fas/CD95) concentrations and hematopoietic activity in healthy women.	Pubmed	5.465E-3	1.000E0	1.737E-2	1.869E-1	1	1	FAS
Pubmed	20211140	The lta4h locus modulates susceptibility to mycobacterial infection in zebrafish and humans.	Pubmed	5.465E-3	1.000E0	1.737E-2	1.869E-1	1	1	LTA4H
Pubmed	8007962	Dual modes of control of c-fos mRNA induction by intracellular calcium in T cells.	Pubmed	5.465E-3	1.000E0	1.737E-2	1.869E-1	1	1	FOS
Pubmed	18836136	c-Jun N-terminal kinase 1 is required for the development of pulmonary fibrosis.	Pubmed	5.465E-3	1.000E0	1.737E-2	1.869E-1	1	1	MAPK8
Pubmed	17018392	Suppression of RANTES in children with Plasmodium falciparum malaria.	Pubmed	5.465E-3	1.000E0	1.737E-2	1.869E-1	1	1	CCL5
Pubmed	18618022	Ang II-stimulated migration of vascular smooth muscle cells is dependent on LR11 in mice.	Pubmed	5.465E-3	1.000E0	1.737E-2	1.869E-1	1	1	SORL1
Pubmed	7514572	Detection of polymorphisms within the Fas cDNA gene sequence by GC-clamp denaturing gradient gel electrophoresis.	Pubmed	5.465E-3	1.000E0	1.737E-2	1.869E-1	1	1	FAS
Pubmed	26408665	Control of Homeostasis and Dendritic Cell Survival by the GTPase RhoA.	Pubmed	5.465E-3	1.000E0	1.737E-2	1.869E-1	1	1	RHOA
Pubmed	18077166	Novel missense, insertion and deletion mutations in the neurotrophic tyrosine kinase receptor type 1 gene (NTRK1) associated with congenital insensitivity to pain with anhidrosis.	Pubmed	5.465E-3	1.000E0	1.737E-2	1.869E-1	1	1	NTRK1
Pubmed	25940285	[Lentivirus-mediated shRNA silencing of LAMP2A inhibits the proliferation of multiple myeloma cells].	Pubmed	5.465E-3	1.000E0	1.737E-2	1.869E-1	1	1	LAMP2
Pubmed	26675734	Competition between DNA methylation and transcription factors determines binding of NRF1.	Pubmed	5.465E-3	1.000E0	1.737E-2	1.869E-1	1	1	NRF1
Pubmed	19246712	Lack of association between variations of PDE4D and ischemic stroke in the Japanese population.	Pubmed	5.465E-3	1.000E0	1.737E-2	1.869E-1	1	1	PDE4D
Pubmed	32139668	Cdc42 subcellular relocation in response to VEGF/NRP1 engagement is associated with the poor prognosis of colorectal cancer.	Pubmed	5.465E-3	1.000E0	1.737E-2	1.869E-1	1	1	CDC42
Pubmed	12700030	The insulin-like growth factor/insulin system in epithelial ovarian cancer.	Pubmed	5.465E-3	1.000E0	1.737E-2	1.869E-1	1	1	IGF2
Pubmed	27033454	Ovarian cancer stem-like cells differentiate into endothelial cells and participate in tumor angiogenesis through autocrine CCL5 signaling.	Pubmed	5.465E-3	1.000E0	1.737E-2	1.869E-1	1	1	CCL5
Pubmed	16082529	Association between polymorphisms in the nuclear respiratory factor 1 gene and type 2 diabetes mellitus in the Korean population.	Pubmed	5.465E-3	1.000E0	1.737E-2	1.869E-1	1	1	NRF1
Pubmed	26119731	The Mitochondrial Calcium Uniporter Matches Energetic Supply with Cardiac Workload during Stress and Modulates Permeability Transition.	Pubmed	5.465E-3	1.000E0	1.737E-2	1.869E-1	1	1	MCU
Pubmed	26590318	Nck Binds to the T Cell Antigen Receptor Using Its SH3.1 and SH2 Domains in a Cooperative Manner, Promoting TCR Functioning.	Pubmed	5.465E-3	1.000E0	1.737E-2	1.869E-1	1	1	NCK1
Pubmed	34257607	High Expression of Tomm34 and Its Correlations With Clinicopathology in Oral Squamous Cell Carcinoma.	Pubmed	5.465E-3	1.000E0	1.737E-2	1.869E-1	1	1	TOMM34
Pubmed	24751918	On the role of the gap junction protein Cx43 (GJA1) in human cardiac malformations with Fallot-pathology. a study on paediatric cardiac specimen.	Pubmed	5.465E-3	1.000E0	1.737E-2	1.869E-1	1	1	GJA1
Pubmed	9597748	Pyruvate carboxylase.	Pubmed	5.465E-3	1.000E0	1.737E-2	1.869E-1	1	1	PC
Pubmed	2040592	A novel secreted cyclophilin-like protein (SCYLP).	Pubmed	5.465E-3	1.000E0	1.737E-2	1.869E-1	1	1	PPIB
Pubmed	29440379	Targeting the cMET pathway augments radiation response without adverse effect on hearing in NF2 schwannoma models.	Pubmed	5.465E-3	1.000E0	1.737E-2	1.869E-1	1	1	MET
Pubmed	30661459	IL-17 produced by Th17 cells alleviates the severity of fungal keratitis by suppressing CX43 expression in corneal peripheral vascular endothelial cells.	Pubmed	5.465E-3	1.000E0	1.737E-2	1.869E-1	1	1	GJA1
Pubmed	15987459	Connexin 43 mediated gap junctional communication enhances breast tumor cell diapedesis in culture.	Pubmed	5.465E-3	1.000E0	1.737E-2	1.869E-1	1	1	GJA1
Pubmed	12413764	Extracellular regulated kinase and c-Jun N-terminal kinase are activated in psoriatic involved epidermis.	Pubmed	5.465E-3	1.000E0	1.737E-2	1.869E-1	1	1	MAPK8
Pubmed	19716855	Administration of connexin43 siRNA abolishes secretory pulse synchronization in GnRH clonal cell populations.	Pubmed	5.465E-3	1.000E0	1.737E-2	1.869E-1	1	1	GJA1
Pubmed	20622336	[Involvement of JNK signal transduction pathway in endothelial cell apoptosis induced by intermittent high glucose].	Pubmed	5.465E-3	1.000E0	1.737E-2	1.869E-1	1	1	MAPK8
Pubmed	28138027	MET Copy Number Gain Is Associated with Gefitinib Resistance in Leptomeningeal Carcinomatosis of EGFR-mutant Lung Cancer.	Pubmed	5.465E-3	1.000E0	1.737E-2	1.869E-1	1	1	MET
Pubmed	14991945	Association of FAS (TNFRSF6)-670 gene polymorphism with villous atrophy in coeliac disease.	Pubmed	5.465E-3	1.000E0	1.737E-2	1.869E-1	1	1	FAS
Pubmed	18488389	[Assessment of sFas concentration in serum of uveitis patients].	Pubmed	5.465E-3	1.000E0	1.737E-2	1.869E-1	1	1	FAS
Pubmed	23207594	Suppressed cellular oscillations in after-hours mutant mice are associated with enhanced circadian phase-resetting.	Pubmed	5.465E-3	1.000E0	1.737E-2	1.869E-1	1	1	FBXL3
Pubmed	3666748	Localization of the human dihydropteridine reductase gene to band p15.3 of chromosome 4 by in situ hybridization.	Pubmed	5.465E-3	1.000E0	1.737E-2	1.869E-1	1	1	QDPR
Pubmed	17899313	Danon disease presenting with dilated cardiomyopathy and a complex phenotype.	Pubmed	5.465E-3	1.000E0	1.737E-2	1.869E-1	1	1	LAMP2
Pubmed	31852353	Longitudinal DNA methylation changes at MET may alter HGF/c-MET signalling in adolescents at risk for depression.	Pubmed	5.465E-3	1.000E0	1.737E-2	1.869E-1	1	1	MET
Pubmed	29271120	Contribution of neuraminidase 3 to the differentiation of induced regulatory T cells.	Pubmed	5.465E-3	1.000E0	1.737E-2	1.869E-1	1	1	NEU3
Pubmed	17079291	Varicella-zoster virus infection of human fibroblast cells activates the c-Jun N-terminal kinase pathway.	Pubmed	5.465E-3	1.000E0	1.737E-2	1.869E-1	1	1	MAPK8
Pubmed	21079737	RhoA regulates peroxisome association to microtubules and the actin cytoskeleton.	Pubmed	5.465E-3	1.000E0	1.737E-2	1.869E-1	1	1	RHOA
Pubmed	36927183	GJA1-20k Rescues Cx43 Localization and Arrhythmias in Arrhythmogenic Cardiomyopathy.	Pubmed	5.465E-3	1.000E0	1.737E-2	1.869E-1	1	1	GJA1
Pubmed	1534162	Stria vascularis ultrastructural pathology in the C3H/lpr autoimmune strain mouse: a potential mechanism for immune-related hearing loss.	Pubmed	5.465E-3	1.000E0	1.737E-2	1.869E-1	1	1	FAS
Pubmed	19017935	Cutting edge: migration of langerhans dendritic cells is impaired in autoimmune dermatitis.	Pubmed	5.465E-3	1.000E0	1.737E-2	1.869E-1	1	1	FAS
Pubmed	16973330	Oxidative stress employs phosphatidyl inositol 3-kinase and ERK signalling pathways to activate cAMP phosphodiesterase-4D3 (PDE4D3) through multi-site phosphorylation at Ser239 and Ser579.	Pubmed	5.465E-3	1.000E0	1.737E-2	1.869E-1	1	1	PDE4D
Pubmed	8957089	Genomic organization of the human NTRK1 gene.	Pubmed	5.465E-3	1.000E0	1.737E-2	1.869E-1	1	1	NTRK1
Pubmed	8766540	Existence of a small population of IL-2R beta hi TCRint cells in SCG and MRL-lpr/lpr mice which produce normal Fas mRNA and Fas molecules from the lpr gene.	Pubmed	5.465E-3	1.000E0	1.737E-2	1.869E-1	1	1	FAS
Pubmed	9862686		Pubmed	5.465E-3	1.000E0	1.737E-2	1.869E-1	1	1	FAS
Pubmed	24641616	A protective antigen mutation increases the pH threshold of anthrax toxin receptor 2-mediated pore formation.	Pubmed	5.465E-3	1.000E0	1.737E-2	1.869E-1	1	1	ANTXR2
Pubmed	28696707	Cyclophilin B Deficiency Causes Abnormal Dentin Collagen Matrix.	Pubmed	5.465E-3	1.000E0	1.737E-2	1.869E-1	1	1	PPIB
Pubmed	26408683	Reversal of c-MET-mediated Resistance to Cytotoxic Anticancer Drugs by a Novel c-MET Inhibitor TAS-115.	Pubmed	5.465E-3	1.000E0	1.737E-2	1.869E-1	1	1	MET
Pubmed	23283961	Influenza A virus NS1 induces G0/G1 cell cycle arrest by inhibiting the expression and activity of RhoA protein.	Pubmed	5.465E-3	1.000E0	1.737E-2	1.869E-1	1	1	RHOA
Pubmed	11175901	Crystal structure of human leukotriene A(4) hydrolase, a bifunctional enzyme in inflammation.	Pubmed	5.465E-3	1.000E0	1.737E-2	1.869E-1	1	1	LTA4H
Pubmed	12917256	Increased plasma cell frequency and accumulation of abnormal syndecan-1plus T-cells in Igmu-deficient/lpr mice.	Pubmed	5.465E-3	1.000E0	1.737E-2	1.869E-1	1	1	FAS
Pubmed	7851020	Expression of the B cell repertoire in lpr mice; abnormal expansion of a few VHJ558 germ-line genes.	Pubmed	5.465E-3	1.000E0	1.737E-2	1.869E-1	1	1	FAS
Pubmed	28537274	Characterization of pathogenic SORL1 genetic variants for association with Alzheimer's disease: a clinical interpretation strategy.	Pubmed	5.465E-3	1.000E0	1.737E-2	1.869E-1	1	1	SORL1
Pubmed	29246117	Prognostic significance of RBP2-H1 variant of JARID1B in melanoma.	Pubmed	5.465E-3	1.000E0	1.737E-2	1.869E-1	1	1	KDM5B
Pubmed	29633423	MET amplification in endometrial cancers with clear-cell carcinoma components.	Pubmed	5.465E-3	1.000E0	1.737E-2	1.869E-1	1	1	MET
Pubmed	2859593	Structure of a human histone cDNA: evidence that basally expressed histone genes have intervening sequences and encode polyadenylylated mRNAs.	Pubmed	5.465E-3	1.000E0	1.737E-2	1.869E-1	1	1	H3-3A
Pubmed	24376699	A genetic association study of CCL5 -28 C>G (rs2280788) polymorphism with risk of tuberculosis: a meta-analysis.	Pubmed	5.465E-3	1.000E0	1.737E-2	1.869E-1	1	1	CCL5
Pubmed	33318581	Recurrent FOS rearrangement in proliferative fasciitis/proliferative myositis.	Pubmed	5.465E-3	1.000E0	1.737E-2	1.869E-1	1	1	FOS
Pubmed	12161751	Survival signaling mediated by c-Jun NH(2)-terminal kinase in transformed B lymphoblasts.	Pubmed	5.465E-3	1.000E0	1.737E-2	1.869E-1	1	1	MAPK8
Pubmed	20658337	Computational identification and structural analysis of deleterious functional SNPs in MLL gene causing acute leukemia.	Pubmed	5.465E-3	1.000E0	1.737E-2	1.869E-1	1	1	KMT2A
Pubmed	34497090	Insulin-Like Growth Factor 2 and Incidence of Liver Cancer in a Nested Case-Control Study.	Pubmed	5.465E-3	1.000E0	1.737E-2	1.869E-1	1	1	IGF2
Pubmed	15289903	Evaluation of Fas gene promoter polymorphism in cervical cancer patients.	Pubmed	5.465E-3	1.000E0	1.737E-2	1.869E-1	1	1	FAS
Pubmed	11836578	Participation of Fas-mediated apoptotic pathway in KB, a human head and neck squamous cell carcinoma cell line, after irradiation.	Pubmed	5.465E-3	1.000E0	1.737E-2	1.869E-1	1	1	FAS
Pubmed	23690138	Altered methylation of IGF2 DMR0 is associated with neural tube defects.	Pubmed	5.465E-3	1.000E0	1.737E-2	1.869E-1	1	1	IGF2
Pubmed	20032540	Non-steroidal anti-inflammatory drugs increase the antiretroviral activity of nucleoside reverse transcriptase inhibitors in HIV type-1-infected T-lymphocytes: role of multidrug resistance protein 4.	Pubmed	5.465E-3	1.000E0	1.737E-2	1.869E-1	1	1	ABCC4
Pubmed	31935227	Airway epithelial specific deletion of Jun-N-terminal kinase 1 attenuates pulmonary fibrosis in two independent mouse models.	Pubmed	5.465E-3	1.000E0	1.737E-2	1.869E-1	1	1	MAPK8
Pubmed	21827949	Oligomeric structure of the chemokine CCL5/RANTES from NMR, MS, and SAXS data.	Pubmed	5.465E-3	1.000E0	1.737E-2	1.869E-1	1	1	CCL5
Pubmed	32585227	Nerve growth factor from Indian Russell's viper venom (RVV-NGFa) shows high affinity binding to TrkA receptor expressed in breast cancer cells: Application of fluorescence labeled RVV-NGFa in the clinical diagnosis of breast cancer.	Pubmed	5.465E-3	1.000E0	1.737E-2	1.869E-1	1	1	NTRK1
Pubmed	25398498	The Arabidopsis EDR1 protein kinase negatively regulates the ATL1 E3 ubiquitin ligase to suppress cell death.	Pubmed	5.465E-3	1.000E0	1.737E-2	1.869E-1	1	1	UBE2D1
Pubmed	12460190	Tryptophan deprivation sensitizes activated T cells to apoptosis prior to cell division.	Pubmed	5.465E-3	1.000E0	1.737E-2	1.869E-1	1	1	FAS
Pubmed	27467440	Association Between Germline Mutation in VSIG10L and Familial Barrett Neoplasia.	Pubmed	5.465E-3	1.000E0	1.737E-2	1.869E-1	1	1	VSIG10L
Pubmed	32619070	Long noncoding RNA PRKCQ-AS1 promotes CRC cell proliferation and migration via modulating miR-1287-5p/YBX1 axis.	Pubmed	5.465E-3	1.000E0	1.737E-2	1.869E-1	1	1	PRKCQ-AS1
Pubmed	25472716	Phosphoinositide binding by the SNX27 FERM domain regulates its localization at the immune synapse of activated T-cells.	Pubmed	5.465E-3	1.000E0	1.737E-2	1.869E-1	1	1	SNX27
Pubmed	23075222	The severity of mammary gland developmental defects is linked to the overall functional status of Cx43 as revealed by genetically modified mice.	Pubmed	5.465E-3	1.000E0	1.737E-2	1.869E-1	1	1	GJA1
Pubmed	25460737	Examination of bioenergetic function in the inner mitochondrial membrane peptidase 2-like (Immp2l) mutant mice.	Pubmed	5.465E-3	1.000E0	1.737E-2	1.869E-1	1	1	IMMP2L
Pubmed	28562233	Relationship of phosphodiesterase 4D (PDE4D) gene polymorphisms with risk of ischemic stroke: a hospital based case-control study.	Pubmed	5.465E-3	1.000E0	1.737E-2	1.869E-1	1	1	PDE4D
Pubmed	22789739	Human phospholipid scramblase 1 interacts with and regulates transactivation of HTLV-1 Tax.	Pubmed	5.465E-3	1.000E0	1.737E-2	1.869E-1	1	1	PLSCR1
Pubmed	18814859	Increased brain histamine H1 receptor binding in patients with anorexia nervosa.	Pubmed	5.465E-3	1.000E0	1.737E-2	1.869E-1	1	1	HRH1
Pubmed	24604602	Tumor suppressor DLC-1 induces apoptosis and inhibits the growth and invasion of colon cancer cells through the Wnt/?-catenin signaling pathway.	Pubmed	5.465E-3	1.000E0	1.737E-2	1.869E-1	1	1	DLC1
Pubmed	28935237	Prickle1 as positive regulator of oligodendrocyte differentiation.	Pubmed	5.465E-3	1.000E0	1.737E-2	1.869E-1	1	1	PRICKLE1
Pubmed	17588944	The heparin/heparan sulfate sequence that interacts with cyclophilin B contains a 3-O-sulfated N-unsubstituted glucosamine residue.	Pubmed	5.465E-3	1.000E0	1.737E-2	1.869E-1	1	1	PPIB
Pubmed	26083387	RSV-Induced H3K4 Demethylase KDM5B Leads to Regulation of Dendritic Cell-Derived Innate Cytokines and Exacerbates Pathogenesis In Vivo.	Pubmed	5.465E-3	1.000E0	1.737E-2	1.869E-1	1	1	KDM5B
Pubmed	8020988	Localization of the gene (OGDH) coding for the E1k component of the alpha-ketoglutarate dehydrogenase complex to chromosome 7p13-p11.2.	Pubmed	5.465E-3	1.000E0	1.737E-2	1.869E-1	1	1	OGDH
Pubmed	25085585	Significant association among the Fas -670 A/G (rs1800682) polymorphism and esophageal cancer, hepatocellular carcinoma, and prostate cancer susceptibility: a meta-analysis.	Pubmed	5.465E-3	1.000E0	1.737E-2	1.869E-1	1	1	FAS
Pubmed	17310846	LOI of IGF2 is associated with esophageal cancer and linked to methylation status of IGF2 DMR.	Pubmed	5.465E-3	1.000E0	1.737E-2	1.869E-1	1	1	IGF2
Pubmed	32188720	Systemic AAV9.LAMP2B injection reverses metabolic and physiologic multiorgan dysfunction in a murine model of Danon disease.	Pubmed	5.465E-3	1.000E0	1.737E-2	1.869E-1	1	1	LAMP2
Pubmed	24508941	Three novel GJA1 missense substitutions resulting in oculo-dento-digital dysplasia (ODDD) - further extension of the mutational spectrum.	Pubmed	5.465E-3	1.000E0	1.737E-2	1.869E-1	1	1	GJA1
Pubmed	30201336	Identification of a novel mutation of the NTRK1 gene in patients with congenital insensitivity to pain with anhidrosis (CIPA).	Pubmed	5.465E-3	1.000E0	1.737E-2	1.869E-1	1	1	NTRK1
Pubmed	28439090	SLC10A4 regulates IgE-mediated mast cell degranulation in vitro and mast cell-mediated reactions in vivo.	Pubmed	5.465E-3	1.000E0	1.737E-2	1.869E-1	1	1	SLC10A4
Pubmed	8671610	B-lineage cell deficits in bone marrow of lpr/lpr mice.	Pubmed	5.465E-3	1.000E0	1.737E-2	1.869E-1	1	1	FAS
Pubmed	15035622	Phospholipid scramblase 1 is imported into the nucleus by a receptor-mediated pathway and interacts with DNA.	Pubmed	5.465E-3	1.000E0	1.737E-2	1.869E-1	1	1	PLSCR1
Pubmed	7575433	Differential expression of human Fas mRNA species upon peripheral blood mononuclear cell activation.	Pubmed	5.465E-3	1.000E0	1.737E-2	1.869E-1	1	1	FAS
Pubmed	12810350	Role of Fas/Fas ligand-mediated apoptosis in murine contact hypersensitivity.	Pubmed	5.465E-3	1.000E0	1.737E-2	1.869E-1	1	1	FAS
Pubmed	35595813	ILDR1 promotes influenza A virus replication through binding to PLSCR1.	Pubmed	5.465E-3	1.000E0	1.737E-2	1.869E-1	1	1	PLSCR1
Pubmed	25168385	Exome sequencing reveals mutation in GJA1 as a cause of keratoderma-hypotrichosis-leukonychia totalis syndrome.	Pubmed	5.465E-3	1.000E0	1.737E-2	1.869E-1	1	1	GJA1
Pubmed	27177275	The ANK3 gene and facial affect processing: An ERP study.	Pubmed	5.465E-3	1.000E0	1.737E-2	1.869E-1	1	1	ANK3
Pubmed	19680267	CD95 engagement mediates actin-independent and -dependent apoptotic signals.	Pubmed	5.465E-3	1.000E0	1.737E-2	1.869E-1	1	1	FAS
Pubmed	15989969	Cyclophilin B is a functional regulator of hepatitis C virus RNA polymerase.	Pubmed	5.465E-3	1.000E0	1.737E-2	1.869E-1	1	1	PPIB
Pubmed	18454945	Regulation of heat shock-induced apoptosis by sensitive to apoptosis gene protein.	Pubmed	5.465E-3	1.000E0	1.737E-2	1.869E-1	1	1	RNF7
Pubmed	22791808	Thioredoxin reductase 1 protects against chemically induced hepatocarcinogenesis via control of cellular redox homeostasis.	Pubmed	5.465E-3	1.000E0	1.737E-2	1.869E-1	1	1	TXNRD1
Pubmed	32404410	Autocrine CCL5 Effect Mediates Trastuzumab Resistance by ERK Pathway Activation in HER2-Positive Breast Cancer.	Pubmed	5.465E-3	1.000E0	1.737E-2	1.869E-1	1	1	CCL5
Pubmed	30878754	c-Met Expression Is a Useful Marker for Prognosis Prediction in IDH-Mutant Lower-Grade Gliomas and IDH-Wildtype Glioblastomas.	Pubmed	5.465E-3	1.000E0	1.737E-2	1.869E-1	1	1	MET
Pubmed	31093505	The Polymorphism rs17525495 of LTA4H Is Associated with Susceptibility of Crohn's Disease instead of Intestinal Tuberculosis in a Chinese Han Population.	Pubmed	5.465E-3	1.000E0	1.737E-2	1.869E-1	1	1	LTA4H
Pubmed	27433972	RNA- binding protein Stau2 is important for spindle integrity and meiosis progression in mouse oocytes.	Pubmed	5.465E-3	1.000E0	1.737E-2	1.869E-1	1	1	STAU2
Pubmed	17275998	Connexin 43 expression promotes malignancy of HuH7 hepatocellular carcinoma cells via the inhibition of cell-cell communication.	Pubmed	5.465E-3	1.000E0	1.737E-2	1.869E-1	1	1	GJA1
Pubmed	12604424	Dysfunction of the Fas apoptotic signaling pathway in persistent polyclonal B-cell lymphocytosis.	Pubmed	5.465E-3	1.000E0	1.737E-2	1.869E-1	1	1	FAS
Pubmed	23087183	Efficacy of anti-IL-1 treatment in Majeed syndrome.	Pubmed	5.465E-3	1.000E0	1.737E-2	1.869E-1	1	1	LPIN2
Pubmed	7973460	The effects of thymopentin on the development of SLE-like syndrome in the MRL/lpr-lpr mouse.	Pubmed	5.465E-3	1.000E0	1.737E-2	1.869E-1	1	1	FAS
Pubmed	31490237	FOS Expression in Osteoid Osteoma and Osteoblastoma: A Valuable Ancillary Diagnostic Tool.	Pubmed	5.465E-3	1.000E0	1.737E-2	1.869E-1	1	1	FOS
Pubmed	7730145	Isolation of a cDNA for a growth factor of vascular endothelial cells from human lung cancer cells: its identity with insulin-like growth factor II.	Pubmed	5.465E-3	1.000E0	1.737E-2	1.869E-1	1	1	IGF2
Pubmed	26278983	Getting a handle on glycogen synthase - Its interaction with glycogenin.	Pubmed	5.465E-3	1.000E0	1.737E-2	1.869E-1	1	1	GYG1
Pubmed	22307906	Map kinase phosphatase 5 protects against sepsis-induced acute lung injury.	Pubmed	5.465E-3	1.000E0	1.737E-2	1.869E-1	1	1	DUSP10
Pubmed	8671629	Functional significance of the Fas molecule in naive lymphocytes.	Pubmed	5.465E-3	1.000E0	1.737E-2	1.869E-1	1	1	FAS
Pubmed	19305425	Upregulation of PIP3-dependent Rac exchanger 1 (P-Rex1) promotes prostate cancer metastasis.	Pubmed	5.465E-3	1.000E0	1.737E-2	1.869E-1	1	1	PREX1
Pubmed	30793286	MUL1 gene polymorphisms and Parkinson's disease risk.	Pubmed	5.465E-3	1.000E0	1.737E-2	1.869E-1	1	1	MUL1
Pubmed	28960148	Perinatal lethality of Par4	Pubmed	5.465E-3	1.000E0	1.737E-2	1.869E-1	1	1	MET
Pubmed	32609813	The human box C/D snoRNA U3 is a miRNA source and miR-U3 regulates expression of sortin nexin 27.	Pubmed	5.465E-3	1.000E0	1.737E-2	1.869E-1	1	1	SNX27
Pubmed	20937815	Rapamycin inhibits cytoskeleton reorganization and cell motility by suppressing RhoA expression and activity.	Pubmed	5.465E-3	1.000E0	1.737E-2	1.869E-1	1	1	RHOA
Pubmed	26107617	The Disulfide Bond Cys255-Cys279 in the Immunoglobulin-Like Domain of Anthrax Toxin Receptor 2 Is Required for Membrane Insertion of Anthrax Protective Antigen Pore.	Pubmed	5.465E-3	1.000E0	1.737E-2	1.869E-1	1	1	ANTXR2
Pubmed	9272960	mago nashi mediates the posterior follicle cell-to-oocyte signal to organize axis formation in Drosophila.	Pubmed	5.465E-3	1.000E0	1.737E-2	1.869E-1	1	1	MAGOH
Pubmed	25240194	Disturbed biopterin and folate metabolism in the Qdpr-deficient mouse.	Pubmed	5.465E-3	1.000E0	1.737E-2	1.869E-1	1	1	QDPR
Pubmed	11401440	Isolation, characterization, and mapping of the mouse and human WDR8 genes, members of a novel WD-repeat gene family.	Pubmed	5.465E-3	1.000E0	1.737E-2	1.869E-1	1	1	WRAP73
Pubmed	37193639		Pubmed	5.465E-3	1.000E0	1.737E-2	1.869E-1	1	1	HAX1
Pubmed	20937833	Long range interactions regulate Igf2 gene transcription during skeletal muscle differentiation.	Pubmed	5.465E-3	1.000E0	1.737E-2	1.869E-1	1	1	IGF2
Pubmed	11716772	Preptin derived from proinsulin-like growth factor II (proIGF-II) is secreted from pancreatic islet beta-cells and enhances insulin secretion.	Pubmed	5.465E-3	1.000E0	1.737E-2	1.869E-1	1	1	IGF2
Pubmed	12366817	Increased c-Fos protein in the brains of scrapie-infected SAMP8, SAMR1, AKR and C57BL mice.	Pubmed	5.465E-3	1.000E0	1.737E-2	1.869E-1	1	1	FOS
Pubmed	12824926	Soluble Fas in malignant pleural effusion and its expression in lung cancer cells.	Pubmed	5.465E-3	1.000E0	1.737E-2	1.869E-1	1	1	FAS
Pubmed	8262916	The crystallographic structure of a human dihydropteridine reductase NADH binary complex expressed in Escherichia coli by a cDNA constructed from its rat homologue.	Pubmed	5.465E-3	1.000E0	1.737E-2	1.869E-1	1	1	QDPR
Pubmed	15672026	A single nucleotide A>G polymorphism at position -670 in the Fas gene promoter: relationship to preterm premature rupture of fetal membranes in multifetal pregnancies.	Pubmed	5.465E-3	1.000E0	1.737E-2	1.869E-1	1	1	FAS
Pubmed	23220580	Fas deficiency in mice with the Balb/c background induces blepharitis with allergic inflammation and hyper-IgE production in conjunction with severe autoimmune disease.	Pubmed	5.465E-3	1.000E0	1.737E-2	1.869E-1	1	1	FAS
Pubmed	25952184	The role of connexin 43 in mediating odor response.	Pubmed	5.465E-3	1.000E0	1.737E-2	1.869E-1	1	1	GJA1
Pubmed	25663457	Overexpression of JARID1B is associated with poor prognosis and chemotherapy resistance in epithelial ovarian cancer.	Pubmed	5.465E-3	1.000E0	1.737E-2	1.869E-1	1	1	KDM5B
Pubmed	20864673	RGS6, a modulator of parasympathetic activation in heart.	Pubmed	5.465E-3	1.000E0	1.737E-2	1.869E-1	1	1	RGS6
Pubmed	26384300	Constitutive activation of MET signaling impairs myogenic differentiation of rhabdomyosarcoma and promotes its development and progression.	Pubmed	5.465E-3	1.000E0	1.737E-2	1.869E-1	1	1	MET
Pubmed	1629052	Cochlear IgG in the C3H/lpr autoimmune strain mouse.	Pubmed	5.465E-3	1.000E0	1.737E-2	1.869E-1	1	1	FAS
Pubmed	14710194	Involvement of the intermediate filament protein cytokeratin-18 in actin pedestal formation during EPEC infection.	Pubmed	5.465E-3	1.000E0	1.737E-2	1.869E-1	1	1	KRT18
Pubmed	21693093	Kynurenine 3-monooxygenase polymorphisms: relevance for kynurenic acid synthesis in patients with schizophrenia and healthy controls.	Pubmed	5.465E-3	1.000E0	1.737E-2	1.869E-1	1	1	KMO
Pubmed	20164237	Mechanistic consequences of hnRNP C binding to both RNA termini of poliovirus negative-strand RNA intermediates.	Pubmed	5.465E-3	1.000E0	1.737E-2	1.869E-1	1	1	HNRNPC
Pubmed	27697674	Levels of the soluble LDL receptor-relative LR11 decrease in overweight individuals with type 2 diabetes upon diet-induced weight loss.	Pubmed	5.465E-3	1.000E0	1.737E-2	1.869E-1	1	1	SORL1
Pubmed	20370683	Inhibition of c-Met with the specific small molecule tyrosine kinase inhibitor SU11274 decreases growth and metastasis formation of experimental human melanoma.	Pubmed	5.465E-3	1.000E0	1.737E-2	1.869E-1	1	1	MET
Pubmed	25482018	Ovarian cancer ascites enhance the migration of patient-derived peritoneal mesothelial cells via cMet pathway through HGF-dependent and -independent mechanisms.	Pubmed	5.465E-3	1.000E0	1.737E-2	1.869E-1	1	1	MET
Pubmed	24171667	The role of CCL5 in the ability of adipose tissue-derived mesenchymal stem cells to support repair of ischemic regions.	Pubmed	5.465E-3	1.000E0	1.737E-2	1.869E-1	1	1	CCL5
Pubmed	10655064	A role for smad6 in development and homeostasis of the cardiovascular system.	Pubmed	5.465E-3	1.000E0	1.737E-2	1.869E-1	1	1	SMAD6
Pubmed	28838386	Prevalence and clinical association of MET gene overexpression and amplification in patients with NSCLC: Results from the European Thoracic Oncology Platform (ETOP) Lungscape project.	Pubmed	5.465E-3	1.000E0	1.737E-2	1.869E-1	1	1	MET
Pubmed	25239140	Ankyrin-G coordinates intercalated disc signaling platform to regulate cardiac excitability in vivo.	Pubmed	5.465E-3	1.000E0	1.737E-2	1.869E-1	1	1	ANK3
Pubmed	28647696	Cytokeratin 18-associated Histone 3 Modulation in Hepatocellular Carcinoma: A Mini Review.	Pubmed	5.465E-3	1.000E0	1.737E-2	1.869E-1	1	1	KRT18
Pubmed	3654641	Molecular cloning of a cDNA coding for human leukotriene A4 hydrolase. Complete primary structure of an enzyme involved in eicosanoid synthesis.	Pubmed	5.465E-3	1.000E0	1.737E-2	1.869E-1	1	1	LTA4H
Pubmed	21438140	Association of ANK3 with bipolar disorder confirmed in East Asia.	Pubmed	5.465E-3	1.000E0	1.737E-2	1.869E-1	1	1	ANK3
Pubmed	7889529	Human calgizzarin; one colorectal cancer-related gene selected by a large scale random cDNA sequencing and northern blot analysis.	Pubmed	5.465E-3	1.000E0	1.737E-2	1.869E-1	1	1	S100A11
Pubmed	30528602	Subacute Elevation of Plasma Level of Caspase-Cleaved Cytokeratin-18 is Associated with Hemorrhagic Transformation and Functional Outcome in Ischemic Stroke.	Pubmed	5.465E-3	1.000E0	1.737E-2	1.869E-1	1	1	KRT18
Pubmed	12726861	Hypoxia promotes invasive growth by transcriptional activation of the met protooncogene.	Pubmed	5.465E-3	1.000E0	1.737E-2	1.869E-1	1	1	MET
Pubmed	7697909	Immunomodulation of autoimmunity in MRL/lpr mice with syngeneic bone marrow transplantation (SBMT).	Pubmed	5.465E-3	1.000E0	1.737E-2	1.869E-1	1	1	FAS
Pubmed	29550892	A Role for the Non-Receptor Tyrosine Kinase Abl2/Arg in Experimental Neuroinflammation.	Pubmed	5.465E-3	1.000E0	1.737E-2	1.869E-1	1	1	ABL2
Pubmed	14517540	The gene encoding phosphodiesterase 4D confers risk of ischemic stroke.	Pubmed	5.465E-3	1.000E0	1.737E-2	1.869E-1	1	1	PDE4D
Pubmed	33849798	Clinicopathological Implications of RHOA Mutations in Angioimmunoblastic T-Cell Lymphoma: A Meta-analysis: RHOA mutations in AITL.	Pubmed	5.465E-3	1.000E0	1.737E-2	1.869E-1	1	1	RHOA
Pubmed	18283312	Growth inhibition of non-small cell lung cancer cells by AP-1 blockade using a cJun dominant-negative mutant.	Pubmed	5.465E-3	1.000E0	1.737E-2	1.869E-1	1	1	FOS
Pubmed	23677070	An insulin-like growth factor-II intronic variant affects local DNA conformation and ovarian cancer survival.	Pubmed	5.465E-3	1.000E0	1.737E-2	1.869E-1	1	1	IGF2
Pubmed	14517535	Genetics of common polygenic stroke.	Pubmed	5.465E-3	1.000E0	1.737E-2	1.869E-1	1	1	PDE4D
Pubmed	34485180	DEAD-Box Helicase DDX6 Facilitated RIG-I-Mediated Type-I Interferon Response to EV71 Infection.	Pubmed	5.465E-3	1.000E0	1.737E-2	1.869E-1	1	1	DDX6
Pubmed	28177573	Novel NTRK1 mutations associated with congenital insensitivity to pain with anhidrosis verified by functional studies.	Pubmed	5.465E-3	1.000E0	1.737E-2	1.869E-1	1	1	NTRK1
Pubmed	23498790	Role of regulated upon activation normal T-cell expressed and secreted in a model of retransplantation acute rejection mediated by alloreactive memory CD4+ T cells.	Pubmed	5.465E-3	1.000E0	1.737E-2	1.869E-1	1	1	CCL5
Pubmed	26398895	Connexin43 Inhibition Prevents Human Vein Grafts Intimal Hyperplasia.	Pubmed	5.465E-3	1.000E0	1.737E-2	1.869E-1	1	1	GJA1
Pubmed	22850628	Cis-acting regulation of brain-specific ANK3 gene expression by a genetic variant associated with bipolar disorder.	Pubmed	5.465E-3	1.000E0	1.737E-2	1.869E-1	1	1	ANK3
Pubmed	28659663	A Role of the ABCC4 Gene Polymorphism in Airway Inflammation of Asthmatics.	Pubmed	5.465E-3	1.000E0	1.737E-2	1.869E-1	1	1	ABCC4
Pubmed	11790776	Intercellular calcium signaling in astrocytes via ATP release through connexin hemichannels.	Pubmed	5.465E-3	1.000E0	1.737E-2	1.869E-1	1	1	GJA1
Pubmed	11087115	Two C-terminal variants of NBC4, a new member of the sodium bicarbonate cotransporter family: cloning, characterization, and localization.	Pubmed	5.465E-3	1.000E0	1.737E-2	1.869E-1	1	1	SLC4A5
Pubmed	28877995	A neuroprotective agent that inactivates prodegenerative TrkA and preserves mitochondria.	Pubmed	5.465E-3	1.000E0	1.737E-2	1.869E-1	1	1	NTRK1
Pubmed	22126964	A targeted siRNA screen identifies regulators of Cdc42 activity at the natural killer cell immunological synapse.	Pubmed	5.465E-3	1.000E0	1.737E-2	1.869E-1	1	1	CDC42
Pubmed	14627992	Prevalence and clinical impact of Met Y1253D-activating point mutation in radiotherapy-treated squamous cell cancer of the oropharynx.	Pubmed	5.465E-3	1.000E0	1.737E-2	1.869E-1	1	1	MET
Pubmed	10875918	Fas preassociation required for apoptosis signaling and dominant inhibition by pathogenic mutations.	Pubmed	5.465E-3	1.000E0	1.737E-2	1.869E-1	1	1	FAS
Pubmed	19342461	RhoA/Rho kinase signaling in the cumulus mediates extracellular matrix assembly.	Pubmed	5.465E-3	1.000E0	1.737E-2	1.869E-1	1	1	RHOA
Pubmed	20007462	Phospholipase C beta 4 in the medial septum controls cholinergic theta oscillations and anxiety behaviors.	Pubmed	5.465E-3	1.000E0	1.737E-2	1.869E-1	1	1	PLCB4
Pubmed	31191616	A New	Pubmed	5.465E-3	1.000E0	1.737E-2	1.869E-1	1	1	SLC10A7
Pubmed	32306001	[Interaction between PSF and cytokeratin 18 mediates PSF relocation to cell membrane and maintains chemosensitivity of myeloid leukemia].	Pubmed	5.465E-3	1.000E0	1.737E-2	1.869E-1	1	1	KRT18
Pubmed	15879598	Thioredoxin reductase is irreversibly modified by curcumin: a novel molecular mechanism for its anticancer activity.	Pubmed	5.465E-3	1.000E0	1.737E-2	1.869E-1	1	1	TXNRD1
Pubmed	25457019	Response to crizotinib in a patient with MET-mutant papillary renal cell cancer after progression on tivantinib.	Pubmed	5.465E-3	1.000E0	1.737E-2	1.869E-1	1	1	MET
Pubmed	17696930	Expression of bile acid synthesis and detoxification enzymes and the alternative bile acid efflux pump MRP4 in patients with primary biliary cirrhosis.	Pubmed	5.465E-3	1.000E0	1.737E-2	1.869E-1	1	1	ABCC4
Pubmed	17006457	Many hypotheses but no replication for the association between PDE4D and stroke.	Pubmed	5.465E-3	1.000E0	1.737E-2	1.869E-1	1	1	PDE4D
Pubmed	24099740	Membrane binding and insertion of the predicted transmembrane domain of human scramblase 1.	Pubmed	5.465E-3	1.000E0	1.737E-2	1.869E-1	1	1	PLSCR1
Pubmed	20587593	Co-regulation of nuclear respiratory factor-1 by NFkappaB and CREB links LPS-induced inflammation to mitochondrial biogenesis.	Pubmed	5.465E-3	1.000E0	1.737E-2	1.869E-1	1	1	NRF1
Pubmed	10777568	Discovery of molecular and catalytic diversity among human diphosphoinositol-polyphosphate phosphohydrolases. An expanding Nudt family.	Pubmed	5.465E-3	1.000E0	1.737E-2	1.869E-1	1	1	NUDT4
Pubmed	16611246	Structural insight of human DEAD-box protein rck/p54 into its substrate recognition with conformational changes.	Pubmed	5.465E-3	1.000E0	1.737E-2	1.869E-1	1	1	DDX6
Pubmed	15611099	Phosphodiesterase 4D forms a cAMP diffusion barrier at the apical membrane of the airway epithelium.	Pubmed	5.465E-3	1.000E0	1.737E-2	1.869E-1	1	1	PDE4D
Pubmed	20634475	p122 protein enhances intracellular calcium increase to acetylcholine: its possible role in the pathogenesis of coronary spastic angina.	Pubmed	5.465E-3	1.000E0	1.737E-2	1.869E-1	1	1	DLC1
Pubmed	20130915	Novel mutations in the connexin43 (GJA1) and GJA1 pseudogene may contribute to nonsyndromic hearing loss.	Pubmed	5.465E-3	1.000E0	1.737E-2	1.869E-1	1	1	GJA1
Pubmed	29190822	The tumor suppressor phosphatase PP2A-B56? regulates stemness and promotes the initiation of malignancies in a novel murine model.	Pubmed	5.465E-3	1.000E0	1.737E-2	1.869E-1	1	1	PPP2R5A
Pubmed	25120344	Comparative quantification of plasma TDRD7 mRNA in cataract patients by real-time polymerase chain reaction.	Pubmed	5.465E-3	1.000E0	1.737E-2	1.869E-1	1	1	TDRD7
Pubmed	32150081	Association of polymorphisms of preptin, irisin and adropin genes with susceptibility to coronary artery disease and hypertension.	Pubmed	5.465E-3	1.000E0	1.737E-2	1.869E-1	1	1	IGF2
Pubmed	12388103	Mechanism of v-Src- and mitogen-activated protein kinase-induced reduction of gap junction communication.	Pubmed	5.465E-3	1.000E0	1.737E-2	1.869E-1	1	1	GJA1
Pubmed	29608337	Age-Specific Association of CCL5 Gene Polymorphism with Pulmonary Tuberculosis: A Case-Control Study.	Pubmed	5.465E-3	1.000E0	1.737E-2	1.869E-1	1	1	CCL5
Pubmed	15322223	Increased expression of calcium-binding protein S100 in human uterine smooth muscle tumours.	Pubmed	5.465E-3	1.000E0	1.737E-2	1.869E-1	1	1	S100A11
Pubmed	12087403	Placental-specific IGF-II is a major modulator of placental and fetal growth.	Pubmed	5.465E-3	1.000E0	1.737E-2	1.869E-1	1	1	IGF2
Pubmed	29790169	MET in gastric cancer with liver metastasis: The relationship between MET amplification and Met overexpression in primary stomach tumors and liver metastasis.	Pubmed	5.465E-3	1.000E0	1.737E-2	1.869E-1	1	1	MET
Pubmed	10777530	Identification of a nuclear respiratory factor-1 binding site within the core promoter of the human polio virus receptor/CD155 gene.	Pubmed	5.465E-3	1.000E0	1.737E-2	1.869E-1	1	1	NRF1
Pubmed	15611084	Phospholipid scramblase 1 contains a nonclassical nuclear localization signal with unique binding site in importin alpha.	Pubmed	5.465E-3	1.000E0	1.737E-2	1.869E-1	1	1	PLSCR1
Pubmed	18716401	Changes in RANTES and beta-thromboglobulin after intensive exercise in patients with allergic asthma.	Pubmed	5.465E-3	1.000E0	1.737E-2	1.869E-1	1	1	CCL5
Pubmed	7575451	Defective signal-transduction pathways in T-cells from autoimmune MRL-lpr/lpr mice are associated with increased polyamine concentrations.	Pubmed	5.465E-3	1.000E0	1.737E-2	1.869E-1	1	1	FAS
Pubmed	21041298	Regulation of angiogenesis by histone chaperone HIRA-mediated incorporation of lysine 56-acetylated histone H3.3 at chromatin domains of endothelial genes.	Pubmed	5.465E-3	1.000E0	1.737E-2	1.869E-1	1	1	H3-3A
Pubmed	32188841	Cx43 channels and signaling via IP	Pubmed	5.465E-3	1.000E0	1.737E-2	1.869E-1	1	1	GJA1
Pubmed	21369698	PLU-1/JARID1B/KDM5B is required for embryonic survival and contributes to cell proliferation in the mammary gland and in ER+ breast cancer cells.	Pubmed	5.465E-3	1.000E0	1.737E-2	1.869E-1	1	1	KDM5B
Pubmed	26022181	NEU3 sialidase as a marker of insulin sensitivity: Regulation by fatty acids.	Pubmed	5.465E-3	1.000E0	1.737E-2	1.869E-1	1	1	NEU3
Pubmed	21053274	Prolonged Nrf1 overexpression triggers adipocyte inflammation and insulin resistance.	Pubmed	5.465E-3	1.000E0	1.737E-2	1.869E-1	1	1	NRF1
Pubmed	8475118	Locus controlling Bordetella pertussis-induced histamine sensitization (Bphs), an autoimmune disease-susceptibility gene, maps distal to T-cell receptor beta-chain gene on mouse chromosome 6.	Pubmed	5.465E-3	1.000E0	1.737E-2	1.869E-1	1	1	HRH1
Pubmed	28765049	Caspase-2 is required for skeletal muscle differentiation and myogenesis.	Pubmed	5.465E-3	1.000E0	1.737E-2	1.869E-1	1	1	CASP2
Pubmed	37541448		Pubmed	5.465E-3	1.000E0	1.737E-2	1.869E-1	1	1	IMMP2L
Pubmed	28974642	An essential role for IGF2 in cartilage development and glucose metabolism during postnatal long bone growth.	Pubmed	5.465E-3	1.000E0	1.737E-2	1.869E-1	1	1	IGF2
Pubmed	8888689	Selectively enhanced cellular signaling by Gi proteins in essential hypertension. G alpha i2, G alpha i3, G beta 1, and G beta 2 are not mutated.	Pubmed	5.465E-3	1.000E0	1.737E-2	1.869E-1	1	1	GNB4
Pubmed	10559418	Null mutation of c-fos causes exacerbation of methamphetamine-induced neurotoxicity.	Pubmed	5.465E-3	1.000E0	1.737E-2	1.869E-1	1	1	FOS
Pubmed	31103419	Down regulation of RANTES in pleural site is associated with inhibition of antigen specific response in tuberculosis.	Pubmed	5.465E-3	1.000E0	1.737E-2	1.869E-1	1	1	CCL5
Pubmed	28790027	Increased mitochondrial calcium uniporter in adipocytes underlies mitochondrial alterations associated with insulin resistance.	Pubmed	5.465E-3	1.000E0	1.737E-2	1.869E-1	1	1	MCU
Pubmed	29163229	Cx43 Isoform GJA1-20k Promotes Microtubule Dependent Mitochondrial Transport.	Pubmed	5.465E-3	1.000E0	1.737E-2	1.869E-1	1	1	GJA1
Pubmed	12354774	Differential gene regulation by specific gain-of-function JNK1 proteins expressed in Swiss 3T3 fibroblasts.	Pubmed	5.465E-3	1.000E0	1.737E-2	1.869E-1	1	1	MAPK8
Pubmed	33510344	Minor allele of GJA1 gene polymorphism is associated with higher heart rate during atrial fibrillation.	Pubmed	5.465E-3	1.000E0	1.737E-2	1.869E-1	1	1	GJA1
Pubmed	15948121	The phosphorylated form of connexin43 is up-regulated in breast hyperplasias and carcinomas and in their neoformed capillaries.	Pubmed	5.465E-3	1.000E0	1.737E-2	1.869E-1	1	1	GJA1
Pubmed	26009195	Connexin43 plays diverse roles in co-ordinating cell migration and wound closure events.	Pubmed	5.465E-3	1.000E0	1.737E-2	1.869E-1	1	1	GJA1
Pubmed	26009194	To beat or not to beat: degradation of Cx43 imposes the heart rhythm.	Pubmed	5.465E-3	1.000E0	1.737E-2	1.869E-1	1	1	GJA1
Pubmed	26009193	Connexin 43 ubiquitination determines the fate of gap junctions: restrict to survive.	Pubmed	5.465E-3	1.000E0	1.737E-2	1.869E-1	1	1	GJA1
Pubmed	25362260	Phospholipid scramblase 1 (PLSCR1) in villous trophoblast of the human placenta.	Pubmed	5.465E-3	1.000E0	1.737E-2	1.869E-1	1	1	PLSCR1
Pubmed	22028311	Cell autonomous requirement of connexin 43 for osteocyte survival: consequences for endocortical resorption and periosteal bone formation.	Pubmed	5.465E-3	1.000E0	1.737E-2	1.869E-1	1	1	GJA1
Pubmed	23606532	Inhibition of redox/Fyn/c-Cbl pathway function by Cdc42 controls tumour initiation capacity and tamoxifen sensitivity in basal-like breast cancer cells.	Pubmed	5.465E-3	1.000E0	1.737E-2	1.869E-1	1	1	CDC42
Pubmed	33788417	Novel risk factors for glucarpidase use in pediatric acute lymphoblastic leukemia: Hispanic ethnicity, age, and the ABCC4 gene.	Pubmed	5.465E-3	1.000E0	1.737E-2	1.869E-1	1	1	ABCC4
Pubmed	2886904	Histamine receptors in the lung.	Pubmed	5.465E-3	1.000E0	1.737E-2	1.869E-1	1	1	HRH1
Pubmed	31744402	Human Induced Pluripotent Stem Cell-Derived Non-Cardiomyocytes Modulate Cardiac Electrophysiological Maturation Through Connexin 43-Mediated Cell-Cell Interactions.	Pubmed	5.465E-3	1.000E0	1.737E-2	1.869E-1	1	1	GJA1
Pubmed	23376361	Importance of Connexin-43 based gap junction in cirrhosis and acute-on-chronic liver failure.	Pubmed	5.465E-3	1.000E0	1.737E-2	1.869E-1	1	1	GJA1
Pubmed	28777009	Importance of mitochondrial calcium uniporter in high glucose-induced endothelial cell dysfunction.	Pubmed	5.465E-3	1.000E0	1.737E-2	1.869E-1	1	1	MCU
Pubmed	11907119	Analysis of the gene expression profile activated by the CC chemokine ligand 5/RANTES and by lipopolysaccharide in human monocytes.	Pubmed	5.465E-3	1.000E0	1.737E-2	1.869E-1	1	1	CCL5
Pubmed	11016428	Genetic basis of the complex pathological manifestations of collagen disease: lessons from MRL/lpr and related mouse models.	Pubmed	5.465E-3	1.000E0	1.737E-2	1.869E-1	1	1	FAS
Pubmed	20514461	c-Met antisense oligodeoxynucleotides increase sensitivity of human glioma cells to paclitaxel.	Pubmed	5.465E-3	1.000E0	1.737E-2	1.869E-1	1	1	MET
Pubmed	18694398	Phosphodiesterase 4D gene polymorphism is associated with ischaemic and haemorrhagic stroke.	Pubmed	5.465E-3	1.000E0	1.737E-2	1.869E-1	1	1	PDE4D
Pubmed	32526707	M6A-related bioinformatics analysis reveals that HNRNPC facilitates progression of OSCC via EMT.	Pubmed	5.465E-3	1.000E0	1.737E-2	1.869E-1	1	1	HNRNPC
Pubmed	10631289	Cloning and functional characterization of a Na(+)-independent, broad-specific neutral amino acid transporter from mammalian intestine.	Pubmed	5.465E-3	1.000E0	1.737E-2	1.869E-1	1	1	SLC3A2
Pubmed	34764457	Fibroblast pyruvate carboxylase is required for collagen production in the tumour microenvironment.	Pubmed	5.465E-3	1.000E0	1.737E-2	1.869E-1	1	1	PC
Pubmed	19486009	Differential expression of utrophin-A and -B promoters in the central nervous system (CNS) of normal and dystrophic mdx mice.	Pubmed	5.465E-3	1.000E0	1.737E-2	1.869E-1	1	1	UTRN
Pubmed	31201869	MiR-3613-3p impairs IFN-induced immune response by targeting CMPK1 in chronic hepatitis B.	Pubmed	5.465E-3	1.000E0	1.737E-2	1.869E-1	1	1	CMPK1
Pubmed	31467927	The Lysine Demethylase KDM5B Regulates Islet Function and Glucose Homeostasis.	Pubmed	5.465E-3	1.000E0	1.737E-2	1.869E-1	1	1	KDM5B
Pubmed	24667935	Capillary morphogenesis gene 2 inhibits growth of breast cancer cells and is inversely correlated with the disease progression and prognosis.	Pubmed	5.465E-3	1.000E0	1.737E-2	1.869E-1	1	1	ANTXR2
Pubmed	2064786	[3H]-13-cis-retinoic acid covalently binds to thioredoxin reductase in human keratinocytes.	Pubmed	5.465E-3	1.000E0	1.737E-2	1.869E-1	1	1	TXNRD1
Pubmed	27732567	Overexpressed cyclophilin B suppresses aldosterone-induced proximal tubular cell injury both in vitro and in vivo.	Pubmed	5.465E-3	1.000E0	1.737E-2	1.869E-1	1	1	PPIB
Pubmed	12437512	Expression and characterization of a human pyruvate carboxylase variant by retroviral gene transfer.	Pubmed	5.465E-3	1.000E0	1.737E-2	1.869E-1	1	1	PC
Pubmed	15772761	Backbone and side chain assignments of human Peptidylprolyl Isomerase Like 1 (hPPIL1).	Pubmed	5.465E-3	1.000E0	1.737E-2	1.869E-1	1	1	PPIL1
Pubmed	34497331	The mitochondrial calcium uniporter promotes arrhythmias caused by high-fat diet.	Pubmed	5.465E-3	1.000E0	1.737E-2	1.869E-1	1	1	MCU
Pubmed	14734052	Functional role of connexin43 gap junction channels in adult mouse heart assessed by inducible gene deletion.	Pubmed	5.465E-3	1.000E0	1.737E-2	1.869E-1	1	1	GJA1
Pubmed	34906048	Identification of Key Amino Acid Residues Involved in the Localization of Sorting Nexin 10 and Induction of Vacuole Formation.	Pubmed	5.465E-3	1.000E0	1.737E-2	1.869E-1	1	1	SNX10
Pubmed	25364819	Analysis of MET mRNA expression in gastric cancers using RNA in situ hybridization assay: its clinical implication and comparison with immunohistochemistry and silver in situ hybridization.	Pubmed	5.465E-3	1.000E0	1.737E-2	1.869E-1	1	1	MET
Pubmed	22874552	LAMP2A overexpression in breast tumors promotes cancer cell survival via chaperone-mediated autophagy.	Pubmed	5.465E-3	1.000E0	1.737E-2	1.869E-1	1	1	LAMP2
Pubmed	18077386	Gap junction remodeling and cardiac arrhythmogenesis in a murine model of oculodentodigital dysplasia.	Pubmed	5.465E-3	1.000E0	1.737E-2	1.869E-1	1	1	GJA1
Pubmed	32921229	Analysis of NTRK mutation and clinicopathologic factors in lung cancer patients in northeast China.	Pubmed	5.465E-3	1.000E0	1.737E-2	1.869E-1	1	1	NTRK1
Pubmed	21176558	[Relationship between ultrastructural features with the expression of connexin 43 in the uterine junction zone and pathogenesis of adenomyosis].	Pubmed	5.465E-3	1.000E0	1.737E-2	1.869E-1	1	1	GJA1
Pubmed	22161021	Matrix compliance and RhoA direct the differentiation of mammary progenitor cells.	Pubmed	5.465E-3	1.000E0	1.737E-2	1.869E-1	1	1	RHOA
Pubmed	34255216	Serum caspase-cleaved cytokeratin-18 fragment as a prognostic biomarker in hematological patients with febrile neutropenia.	Pubmed	5.465E-3	1.000E0	1.737E-2	1.869E-1	1	1	KRT18
Pubmed	35955883	Arrhythmogenic Cardiomyopathy: Exercise Pitfalls, Role of Connexin-43, and Moving beyond Antiarrhythmics.	Pubmed	5.465E-3	1.000E0	1.737E-2	1.869E-1	1	1	GJA1
Pubmed	15094359	Alterations of intercellular communication in neonatal cardiac myocytes from connexin43 null mice.	Pubmed	5.465E-3	1.000E0	1.737E-2	1.869E-1	1	1	GJA1
Pubmed	30455460	Alarmin S100A11 initiates a chemokine response to the human pathogen Toxoplasma gondii.	Pubmed	5.465E-3	1.000E0	1.737E-2	1.869E-1	1	1	S100A11
Pubmed	9740406	Behavioural characterization and amounts of brain monoamines and their metabolites in mice lacking histamine H1 receptors.	Pubmed	5.465E-3	1.000E0	1.737E-2	1.869E-1	1	1	HRH1
Pubmed	10694746	Relationship of gap junction formation to phosphorylation of connexin43 in mouse preimplantation embryos.	Pubmed	5.465E-3	1.000E0	1.737E-2	1.869E-1	1	1	GJA1
Pubmed	17804763	LPIN2 is associated with type 2 diabetes, glucose metabolism, and body composition.	Pubmed	5.465E-3	1.000E0	1.737E-2	1.869E-1	1	1	LPIN2
Pubmed	11738027	NGF signaling from clathrin-coated vesicles: evidence that signaling endosomes serve as a platform for the Ras-MAPK pathway.	Pubmed	5.465E-3	1.000E0	1.737E-2	1.869E-1	1	1	NTRK1
Pubmed	18755750	Disproportional effects of Igf2 knockout on placental morphology and diffusional exchange characteristics in the mouse.	Pubmed	5.465E-3	1.000E0	1.737E-2	1.869E-1	1	1	IGF2
Pubmed	27335408	Disruption of Coordinated Presynaptic and Postsynaptic Maturation Underlies the Defects in Hippocampal Synapse Stability and Plasticity in Abl2/Arg-Deficient Mice.	Pubmed	5.465E-3	1.000E0	1.737E-2	1.869E-1	1	1	ABL2
Pubmed	34595742	Molecular Signaling and Transcriptional Regulation of Histamine H	Pubmed	5.465E-3	1.000E0	1.737E-2	1.869E-1	1	1	HRH1
Pubmed	26856698	LAMP-2C Inhibits MHC Class II Presentation of Cytoplasmic Antigens by Disrupting Chaperone-Mediated Autophagy.	Pubmed	5.465E-3	1.000E0	1.737E-2	1.869E-1	1	1	LAMP2
Pubmed	19584446	A study of the SORL1 gene in Alzheimer's disease and cognitive function.	Pubmed	5.465E-3	1.000E0	1.737E-2	1.869E-1	1	1	SORL1
Pubmed	3931946	The influence of Yaa on anti-DNA responses of B6-lpr mice.	Pubmed	5.465E-3	1.000E0	1.737E-2	1.869E-1	1	1	FAS
Pubmed	26470851	Upregulation of sialidase NEU3 in head and neck squamous cell carcinoma associated with lymph node metastasis.	Pubmed	5.465E-3	1.000E0	1.737E-2	1.869E-1	1	1	NEU3
Pubmed	31068292	[Expression of connexin 43 in peripheral blood monocytes from patients with acute coronary syndrome].	Pubmed	5.465E-3	1.000E0	1.737E-2	1.869E-1	1	1	GJA1
Pubmed	32115849	Transcriptome profiling of Ewing sarcomas - treatment resistance pathways and IGF-dependency.	Pubmed	5.465E-3	1.000E0	1.737E-2	1.869E-1	1	1	IGF2
Pubmed	18728168	Severe intrauterine growth retardation and atypical diabetes associated with a translocation breakpoint disrupting regulation of the insulin-like growth factor 2 gene.	Pubmed	5.465E-3	1.000E0	1.737E-2	1.869E-1	1	1	IGF2
Pubmed	9426201	Invasive-growth signaling by the Met/HGF receptor: the hereditary renal carcinoma connection.	Pubmed	5.465E-3	1.000E0	1.737E-2	1.869E-1	1	1	MET
Pubmed	16177078	The death receptor Fas (CD95/APO-1) mediates the deletion of T lymphocytes undergoing homeostatic proliferation.	Pubmed	5.465E-3	1.000E0	1.737E-2	1.869E-1	1	1	FAS
Pubmed	33678109	DLC1 inhibits lung adenocarcinoma cell proliferation, migration and invasion via regulating MAPK signaling pathway.	Pubmed	5.465E-3	1.000E0	1.737E-2	1.869E-1	1	1	DLC1
Pubmed	34534742	The largest isoform of Ankyrin-G is required for lattice structure of the axon initial segment.	Pubmed	5.465E-3	1.000E0	1.737E-2	1.869E-1	1	1	ANK3
Pubmed	35617449	Wiedemann-Steiner Syndrome	Pubmed	5.465E-3	1.000E0	1.737E-2	1.869E-1	1	1	KMT2A
Pubmed	21041304	Regulator of G protein signaling 6 (RGS6) induces apoptosis via a mitochondrial-dependent pathway not involving its GTPase-activating protein activity.	Pubmed	5.465E-3	1.000E0	1.737E-2	1.869E-1	1	1	RGS6
Pubmed	33379334	Role of Macrophages and RhoA Pathway in Atherosclerosis.	Pubmed	5.465E-3	1.000E0	1.737E-2	1.869E-1	1	1	RHOA
Pubmed	16537100	Connexin 43 and ischemic preconditioning: effects of age and disease.	Pubmed	5.465E-3	1.000E0	1.737E-2	1.869E-1	1	1	GJA1
Pubmed	19378390	The clinical utility of biomarkers and the nonalcoholic steatohepatitis CRN liver biopsy scoring system in patients with nonalcoholic fatty liver disease.	Pubmed	5.465E-3	1.000E0	1.737E-2	1.869E-1	1	1	KRT18
Pubmed	8558019	Chemokines regulate T cell adherence to recombinant adhesion molecules and extracellular matrix proteins.	Pubmed	5.465E-3	1.000E0	1.737E-2	1.869E-1	1	1	CCL5
Pubmed	18090307	Association between SORL1 and Alzheimer's disease in a genome-wide study.	Pubmed	5.465E-3	1.000E0	1.737E-2	1.869E-1	1	1	SORL1
Pubmed	21984931	Genetic variants in TGF-? pathway are associated with ovarian cancer risk.	Pubmed	5.465E-3	1.000E0	1.737E-2	1.869E-1	1	1	SMAD6
Pubmed	32705365	Sensitivity to differential NRF1 gene signatures contributes to breast cancer disparities.	Pubmed	5.465E-3	1.000E0	1.737E-2	1.869E-1	1	1	NRF1
Pubmed	22077397	Induction of caspase-2 activation by a DNA enzyme evokes tumor cell apoptosis.	Pubmed	5.465E-3	1.000E0	1.737E-2	1.869E-1	1	1	CASP2
Pubmed	23680598	Activity and crystal structure of human thymine DNA glycosylase mutant N140A with 5-carboxylcytosine DNA at low pH.	Pubmed	5.465E-3	1.000E0	1.737E-2	1.869E-1	1	1	TDG
Pubmed	21490400	CD98 expression modulates intestinal homeostasis, inflammation, and colitis-associated cancer in mice.	Pubmed	5.465E-3	1.000E0	1.737E-2	1.869E-1	1	1	SLC3A2
Pubmed	33835288	SNRPB is a mediator for cellular response to cisplatin in non-small-cell lung cancer.	Pubmed	5.465E-3	1.000E0	1.737E-2	1.869E-1	1	1	SNRPB
Pubmed	11560922	Differential regulation of Rho and Rac through heterotrimeric G-proteins and cyclic nucleotides.	Pubmed	5.465E-3	1.000E0	1.737E-2	1.869E-1	1	1	RHOA
Pubmed	33321985	Cx43 and the Actin Cytoskeleton: Novel Roles and Implications for Cell-Cell Junction-Based Barrier Function Regulation.	Pubmed	5.465E-3	1.000E0	1.737E-2	1.869E-1	1	1	GJA1
Pubmed	25110696	Connexin 43 expression on peripheral blood eosinophils: role of gap junctions in transendothelial migration.	Pubmed	5.465E-3	1.000E0	1.737E-2	1.869E-1	1	1	GJA1
Pubmed	28550450	ABCC4 functional SNP in the 3' splice acceptor site of exon 8 (G912T) is associated with unfavorable clinical outcome in children with acute lymphoblastic leukemia.	Pubmed	5.465E-3	1.000E0	1.737E-2	1.869E-1	1	1	ABCC4
Pubmed	8127859	Efficient removal of uracil from G.U mispairs by the mismatch-specific thymine DNA glycosylase from HeLa cells.	Pubmed	5.465E-3	1.000E0	1.737E-2	1.869E-1	1	1	TDG
Pubmed	29596304	Regulating Cdc42 and Its Signaling Pathways in Cancer: Small Molecules and MicroRNA as New Treatment Candidates.	Pubmed	5.465E-3	1.000E0	1.737E-2	1.869E-1	1	1	CDC42
Pubmed	23991165	Connexin 43 astrocytopathy linked to rapidly progressive multiple sclerosis and neuromyelitis optica.	Pubmed	5.465E-3	1.000E0	1.737E-2	1.869E-1	1	1	GJA1
Pubmed	21727251	Downregulated kynurenine 3-monooxygenase gene expression and enzyme activity in schizophrenia and genetic association with schizophrenia endophenotypes.	Pubmed	5.465E-3	1.000E0	1.737E-2	1.869E-1	1	1	KMO
Pubmed	23449887	Identification of steroid-sensitive gene-1/Ccdc80 as a JAK2-binding protein.	Pubmed	5.465E-3	1.000E0	1.737E-2	1.869E-1	1	1	CCDC80
Pubmed	16192631	Hepatocyte growth factor receptor signaling mediates the anti-fibrotic action of 9-cis-retinoic acid in glomerular mesangial cells.	Pubmed	5.465E-3	1.000E0	1.737E-2	1.869E-1	1	1	MET
Pubmed	30914448	Semaphorin4D Induces Inhibitory Synapse Formation by Rapid Stabilization of Presynaptic Boutons via MET Coactivation.	Pubmed	5.465E-3	1.000E0	1.737E-2	1.869E-1	1	1	MET
Pubmed	35110666	Novel rapid immunohistochemistry using an alternating current electric field identifies Rac and Cdc42 activation in human colon cancer FFPE tissues.	Pubmed	5.465E-3	1.000E0	1.737E-2	1.869E-1	1	1	CDC42
Pubmed	20103673	Validation of SAG/RBX2/ROC2 E3 ubiquitin ligase as an anticancer and radiosensitizing target.	Pubmed	5.465E-3	1.000E0	1.737E-2	1.869E-1	1	1	RNF7
Pubmed	17332489	Smooth muscle-targeted knockout of connexin43 enhances neointimal formation in response to vascular injury.	Pubmed	5.465E-3	1.000E0	1.737E-2	1.869E-1	1	1	GJA1
Pubmed	17033732	Ankyrin G overexpression in Hutchinson-Gilford progeria syndrome fibroblasts identified through biological filtering of expression profiles.	Pubmed	5.465E-3	1.000E0	1.737E-2	1.869E-1	1	1	ANK3
Pubmed	18055975	Severe developmental delay and epilepsy in a Japanese patient with severe congenital neutropenia due to HAX1 deficiency.	Pubmed	5.465E-3	1.000E0	1.737E-2	1.869E-1	1	1	HAX1
Pubmed	11753679	Tumor necrosis factor-alpha induces the expression of DR6, a member of the TNF receptor family, through activation of NF-kappaB.	Pubmed	5.465E-3	1.000E0	1.737E-2	1.869E-1	1	1	TNFRSF21
Pubmed	23388414	Paternal obesity is associated with IGF2 hypomethylation in newborns: results from a Newborn Epigenetics Study (NEST) cohort.	Pubmed	5.465E-3	1.000E0	1.737E-2	1.869E-1	1	1	IGF2
Pubmed	9039262	Apoptosis by death factor.	Pubmed	5.465E-3	1.000E0	1.737E-2	1.869E-1	1	1	FAS
Pubmed	30203571	KMT2A (MLL) rearrangements observed in pediatric/young adult T-lymphoblastic leukemia/lymphoma: A 10-year review from a single cytogenetic laboratory.	Pubmed	5.465E-3	1.000E0	1.737E-2	1.869E-1	1	1	KMT2A
Pubmed	30154242	Deletion of mitochondrial calcium uniporter incompletely inhibits calcium uptake and induction of the permeability transition pore in brain mitochondria.	Pubmed	5.465E-3	1.000E0	1.737E-2	1.869E-1	1	1	MCU
Pubmed	12075589	IGF2 genotype and obesity in men and women across the adult age span.	Pubmed	5.465E-3	1.000E0	1.737E-2	1.869E-1	1	1	IGF2
Pubmed	19427670	Hypomethylation of the P3 promoter is associated with up-regulation of IGF2 expression in human osteosarcoma.	Pubmed	5.465E-3	1.000E0	1.737E-2	1.869E-1	1	1	IGF2
Pubmed	19824885	Fas/CD95 down-regulation in lymphoma cells through acquired alkyllysophospholipid resistance: partial role of associated sphingomyelin deficiency.	Pubmed	5.465E-3	1.000E0	1.737E-2	1.869E-1	1	1	FAS
Pubmed	23109352	ANK3 as a risk gene for schizophrenia: new data in Han Chinese and meta analysis.	Pubmed	5.465E-3	1.000E0	1.737E-2	1.869E-1	1	1	ANK3
Pubmed	18826606	The effects of timing of fine needle aspiration biopsies on gene expression profiles in breast cancers.	Pubmed	5.465E-3	1.000E0	1.737E-2	1.869E-1	1	1	FOS
Pubmed	34595756	LTA4H Prevalence and Mortality in Adult Zambians with Tuberculous Meningitis.	Pubmed	5.465E-3	1.000E0	1.737E-2	1.869E-1	1	1	LTA4H
Pubmed	25834821	Soluble c-Met is a reliable and sensitive marker to detect c-Met expression level in lung cancer.	Pubmed	5.465E-3	1.000E0	1.737E-2	1.869E-1	1	1	MET
Pubmed	21970370	Activating mutation in MET oncogene in familial colorectal cancer.	Pubmed	5.465E-3	1.000E0	1.737E-2	1.869E-1	1	1	MET
Pubmed	26940522	Membrane Dynamics and Signaling of the Coxsackievirus and Adenovirus Receptor.	Pubmed	5.465E-3	1.000E0	1.737E-2	1.869E-1	1	1	CXADR
Pubmed	32259635	Conjugated linoleic acid improves endothelial Ca2+ signaling by blocking growth factor and cytokine-mediated Cx43 phosphorylation.	Pubmed	5.465E-3	1.000E0	1.737E-2	1.869E-1	1	1	GJA1
Pubmed	26264759	Acetylation mediates Cx43 reduction caused by electrical stimulation.	Pubmed	5.465E-3	1.000E0	1.737E-2	1.869E-1	1	1	GJA1
Pubmed	1328215	A rho gene product in human blood platelets. I. Identification of the platelet substrate for botulinum C3 ADP-ribosyltransferase as rhoA protein.	Pubmed	5.465E-3	1.000E0	1.737E-2	1.869E-1	1	1	RHOA
Pubmed	19329343	The male sterility and histoincompatibility (mshi) mutation in mice is a natural variant of microtubule-associated protein 7 (Mtap7).	Pubmed	5.465E-3	1.000E0	1.737E-2	1.869E-1	1	1	MAP7
Pubmed	27551041	Mutations in TrkA Causing Congenital Insensitivity to Pain with Anhidrosis (CIPA) Induce Misfolding, Aggregation, and Mutation-dependent Neurodegeneration by Dysfunction of the Autophagic Flux.	Pubmed	5.465E-3	1.000E0	1.737E-2	1.869E-1	1	1	NTRK1
Pubmed	33918180	Analysis of Missense Variants in the Human Histamine Receptor Family Reveals Increased Constitutive Activity of E410	Pubmed	5.465E-3	1.000E0	1.737E-2	1.869E-1	1	1	HRH1
Pubmed	24484217	Identification of anti-CD98 antibody mimotopes for inducing antibodies with antitumor activity by mimotope immunization.	Pubmed	5.465E-3	1.000E0	1.737E-2	1.869E-1	1	1	SLC3A2
Pubmed	34847183	l-Menthol increases extracellular dopamine and c-Fos-like immunoreactivity in the dorsal striatum, and promotes ambulatory activity in mice.	Pubmed	5.465E-3	1.000E0	1.737E-2	1.869E-1	1	1	FOS
Pubmed	32091387	Control of cell death/survival balance by the MET dependence receptor.	Pubmed	5.465E-3	1.000E0	1.737E-2	1.869E-1	1	1	MET
Pubmed	30590745	Alternative 3' UTRs direct localization of functionally diverse protein isoforms in neuronal compartments.	Pubmed	5.465E-3	1.000E0	1.737E-2	1.869E-1	1	1	CDC42
Pubmed	31817921	Connexin 43 Mutations Lead to Increased Hemichannel Functionality in Skin Disease.	Pubmed	5.465E-3	1.000E0	1.737E-2	1.869E-1	1	1	GJA1
Pubmed	32862359	Structure of intact human MCU supercomplex with the auxiliary MICU subunits.	Pubmed	5.465E-3	1.000E0	1.737E-2	1.869E-1	1	1	MCU
Pubmed	27006115	Connexin-based channels contribute to metabolic pathways in the oligodendroglial lineage.	Pubmed	5.465E-3	1.000E0	1.737E-2	1.869E-1	1	1	GJA1
Pubmed	10586937	Apoptosis induced by a corneal-endothelium-derived cytokine.	Pubmed	5.465E-3	1.000E0	1.737E-2	1.869E-1	1	1	S100A11
Pubmed	21115489	Signaling role of Cdc42 in regulating mammalian physiology.	Pubmed	5.465E-3	1.000E0	1.737E-2	1.869E-1	1	1	CDC42
Pubmed	30577786	GJA1 (connexin43) is a key regulator of Alzheimer's disease pathogenesis.	Pubmed	5.465E-3	1.000E0	1.737E-2	1.869E-1	1	1	GJA1
Pubmed	11920253	Decreased function of Fas in patients displaying delayed progression of HIV-induced immune deficiency.	Pubmed	5.465E-3	1.000E0	1.737E-2	1.869E-1	1	1	FAS
Pubmed	17513786	Inactivation of Cdc42 is necessary for depolymerization of phagosomal F-actin and subsequent phagosomal maturation.	Pubmed	5.465E-3	1.000E0	1.737E-2	1.869E-1	1	1	CDC42
Pubmed	17721864	Neuronal LR11/sorLA expression is reduced in mild cognitive impairment.	Pubmed	5.465E-3	1.000E0	1.737E-2	1.869E-1	1	1	SORL1
Pubmed	21849682	Activated protein C attenuates systemic lupus erythematosus and lupus nephritis in MRL-Fas(lpr) mice.	Pubmed	5.465E-3	1.000E0	1.737E-2	1.869E-1	1	1	FAS
Pubmed	31500276	Role of a RhoA/ROCK-Dependent Pathway on Renal Connexin43 Regulation in the Angiotensin II-Induced Renal Damage.	Pubmed	5.465E-3	1.000E0	1.737E-2	1.869E-1	1	1	GJA1
Pubmed	24012498	Involvement of connexin43 in the EGF/EGFR signalling during self-renewal and differentiation of neural progenitor cells.	Pubmed	5.465E-3	1.000E0	1.737E-2	1.869E-1	1	1	GJA1
Pubmed	35085007	Efficacy and Safety of Larotrectinib in Patients With Tropomyosin Receptor Kinase Fusion-Positive Lung Cancers.	Pubmed	5.465E-3	1.000E0	1.737E-2	1.869E-1	1	1	NTRK1
Pubmed	25459915	Coxsackie and adenovirus receptor is increased in adipose tissue of obese subjects: a role for adenovirus infection?	Pubmed	5.465E-3	1.000E0	1.737E-2	1.869E-1	1	1	CXADR
Pubmed	25408341	Plasma membrane-associated sialidase confers cancer initiation, promotion and progression.	Pubmed	5.465E-3	1.000E0	1.737E-2	1.869E-1	1	1	NEU3
Pubmed	12207908	The conformational alteration of the mutated extracellular domain of Fas in an adult T cell leukemia cell line.	Pubmed	5.465E-3	1.000E0	1.737E-2	1.869E-1	1	1	FAS
Pubmed	10946297	JNK1 is required for T cell-mediated immunity against Leishmania major infection.	Pubmed	5.465E-3	1.000E0	1.737E-2	1.869E-1	1	1	MAPK8
Pubmed	9510025	Unique expression pattern of a novel mosaic receptor in the developing cerebral cortex.	Pubmed	5.465E-3	1.000E0	1.737E-2	1.869E-1	1	1	SORL1
Pubmed	15936032	Solution structure of the symmetric coiled coil tetramer formed by the oligomerization domain of hnRNP C: implications for biological function.	Pubmed	5.465E-3	1.000E0	1.737E-2	1.869E-1	1	1	HNRNPC
Pubmed	18611981	Neurodevelopmental abnormalities associated with severe congenital neutropenia due to the R86X mutation in the HAX1 gene.	Pubmed	5.465E-3	1.000E0	1.737E-2	1.869E-1	1	1	HAX1
Pubmed	24486888	The SORL1 polymorphism rs985421 may confer the risk for amnestic mild cognitive impairment and Alzheimer's disease in the Han Chinese population.	Pubmed	5.465E-3	1.000E0	1.737E-2	1.869E-1	1	1	SORL1
Pubmed	17082817	Caspase-2 involvement during ionizing radiation-induced oocyte death in the mouse ovary.	Pubmed	5.465E-3	1.000E0	1.737E-2	1.869E-1	1	1	CASP2
Pubmed	7536012	Apoptosis, Fas and systemic autoimmunity: the MRL-lpr/lpr model.	Pubmed	5.465E-3	1.000E0	1.737E-2	1.869E-1	1	1	FAS
Pubmed	35301275	TrkA-cholinergic signaling modulates fear encoding and extinction learning in PTSD-like behavior.	Pubmed	5.465E-3	1.000E0	1.737E-2	1.869E-1	1	1	NTRK1
Pubmed	7490279	Binding of E-MAP-115 to microtubules is regulated by cell cycle-dependent phosphorylation.	Pubmed	5.465E-3	1.000E0	1.737E-2	1.869E-1	1	1	MAP7
Pubmed	25398325	Gene targeting RhoA reveals its essential role in coordinating mitochondrial function and thymocyte development.	Pubmed	5.465E-3	1.000E0	1.737E-2	1.869E-1	1	1	RHOA
Pubmed	36219823	Human T2D-Associated Gene IMP2/IGF2BP2 Promotes the Commitment of Mesenchymal Stem Cells Into Adipogenic Lineage.	Pubmed	5.465E-3	1.000E0	1.737E-2	1.869E-1	1	1	IMMP2L
Pubmed	15059850	Jun N-terminal kinase promotes proliferation of immature erythroid cells and erythropoietin-dependent cell lines.	Pubmed	5.465E-3	1.000E0	1.737E-2	1.869E-1	1	1	MAPK8
Pubmed	3711039	Purification and physicochemical properties of NADPH-specific dihydropteridine reductase from bovine and human livers.	Pubmed	5.465E-3	1.000E0	1.737E-2	1.869E-1	1	1	QDPR
Pubmed	27070728	Regulation of RhoA activation and cytoskeletal organization by acetylation.	Pubmed	5.465E-3	1.000E0	1.737E-2	1.869E-1	1	1	RHOA
Pubmed	18258608	SAG/ROC2/RBX2 E3 ligase promotes UVB-induced skin hyperplasia, but not skin tumors, by simultaneously targeting c-Jun/AP-1 and p27.	Pubmed	5.465E-3	1.000E0	1.737E-2	1.869E-1	1	1	RNF7
Pubmed	9585612	Amerindian pyruvate carboxylase deficiency is associated with two distinct missense mutations.	Pubmed	5.465E-3	1.000E0	1.737E-2	1.869E-1	1	1	PC
Pubmed	26748803	Connexin 43 (Cx43) Expression in Laryngeal Squamous Cell Carcinomas: Preliminary Data on Its Possible Prognostic Role.	Pubmed	5.465E-3	1.000E0	1.737E-2	1.869E-1	1	1	GJA1
Pubmed	16909003	Cholesterol 25-hydroxylase on chromosome 10q is a susceptibility gene for sporadic Alzheimer's disease.	Pubmed	5.465E-3	1.000E0	1.737E-2	1.869E-1	1	1	CH25H
Pubmed	22849492	Arg/Abl2 modulates the affinity and stoichiometry of binding of cortactin to F-actin.	Pubmed	5.465E-3	1.000E0	1.737E-2	1.869E-1	1	1	ABL2
Pubmed	21164426	Maternal serum and cord blood preptin levels in gestational diabetes mellitus.	Pubmed	5.465E-3	1.000E0	1.737E-2	1.869E-1	1	1	IGF2
Pubmed	19175607	Deletion of the ectodomain unleashes the transforming, invasive, and tumorigenic potential of the MET oncogene.	Pubmed	5.465E-3	1.000E0	1.737E-2	1.869E-1	1	1	MET
Pubmed	35485207	A new detection system for serum fragmented cytokeratin 18 as a biomarker reflecting histologic activities of human nonalcoholic steatohepatitis.	Pubmed	5.465E-3	1.000E0	1.737E-2	1.869E-1	1	1	KRT18
Pubmed	11716536	Dual functions for connexins: Cx43 regulates growth independently of gap junction formation.	Pubmed	5.465E-3	1.000E0	1.737E-2	1.869E-1	1	1	GJA1
Pubmed	34091987	Connexin 43 contributes to phenotypic robustness of the mouse skull.	Pubmed	5.465E-3	1.000E0	1.737E-2	1.869E-1	1	1	GJA1
Pubmed	33054398	Naive CD8	Pubmed	5.465E-3	1.000E0	1.737E-2	1.869E-1	1	1	FAS
Pubmed	18958622	Effect of RANTES promoter genotype on the severity of intestinal metaplasia in Helicobacter pylori-infected Japanese subjects.	Pubmed	5.465E-3	1.000E0	1.737E-2	1.869E-1	1	1	CCL5
Pubmed	1343764	Autoimmune vasculitis in MRL/Mp-lpr/lpr mice: orthochromatic basophils participate in the development of delayed-type hypersensitivity angiitis.	Pubmed	5.465E-3	1.000E0	1.737E-2	1.869E-1	1	1	FAS
Pubmed	18836087	MET increased gene copy number and primary resistance to gefitinib therapy in non-small-cell lung cancer patients.	Pubmed	5.465E-3	1.000E0	1.737E-2	1.869E-1	1	1	MET
Pubmed	21089368	[Function of NEU3 sialidase in membrane microdomains].	Pubmed	5.465E-3	1.000E0	1.737E-2	1.869E-1	1	1	NEU3
Pubmed	16515587	Fas gene promoter -670 polymorphism in gynecological cancer.	Pubmed	5.465E-3	1.000E0	1.737E-2	1.869E-1	1	1	FAS
Pubmed	1932096	Recombinant mouse leukotriene A4 hydrolase: a zinc metalloenzyme with dual enzymatic activities.	Pubmed	5.465E-3	1.000E0	1.737E-2	1.869E-1	1	1	LTA4H
Pubmed	19956681	Direct activation of RhoA by reactive oxygen species requires a redox-sensitive motif.	Pubmed	5.465E-3	1.000E0	1.737E-2	1.869E-1	1	1	RHOA
Pubmed	15238629	Angiotensin II activates the human renin promoter in an in vitro model: the role of c-Jun-N-terminal kinase.	Pubmed	5.465E-3	1.000E0	1.737E-2	1.869E-1	1	1	MAPK8
Pubmed	33127749	Transporter Activity Changes in Nonalcoholic Steatohepatitis: Assessment with Plasma Coproporphyrin I and III.	Pubmed	5.465E-3	1.000E0	1.737E-2	1.869E-1	1	1	ABCC4
Pubmed	21524353	ZAS3 promotes TNF?-induced apoptosis by blocking NF?B-activated expression of the anti-apoptotic genes TRAF1 and TRAF2.	Pubmed	5.465E-3	1.000E0	1.737E-2	1.869E-1	1	1	HIVEP3
Pubmed	26009200	Electrical consequences of cardiac myocyte: fibroblast coupling.	Pubmed	5.465E-3	1.000E0	1.737E-2	1.869E-1	1	1	GJA1
Pubmed	17478732	Generation of functional cardiomyocytes from adult mouse spermatogonial stem cells.	Pubmed	5.465E-3	1.000E0	1.737E-2	1.869E-1	1	1	GJA1
Pubmed	22090316	Regulation of cAMP homeostasis by the efflux protein MRP4 in cardiac myocytes.	Pubmed	5.465E-3	1.000E0	1.737E-2	1.869E-1	1	1	ABCC4
Pubmed	31369639	MET exon 14 skipping mutations and gene amplification in a Taiwanese lung cancer population.	Pubmed	5.465E-3	1.000E0	1.737E-2	1.869E-1	1	1	MET
Pubmed	27337995	Does p49/STRAP, a SRF-binding protein (SRFBP1), modulate cardiac mitochondrial function in aging?	Pubmed	5.465E-3	1.000E0	1.737E-2	1.869E-1	1	1	SRFBP1
Pubmed	32492823	Permeation of Molecules through Astroglial Connexin 43 Hemichannels Is Modulated by Cytokines with Parameters Depending on the Permeant Species.	Pubmed	5.465E-3	1.000E0	1.737E-2	1.869E-1	1	1	GJA1
Pubmed	11741535	Mutation of the c-Cbl TKB domain binding site on the Met receptor tyrosine kinase converts it into a transforming protein.	Pubmed	5.465E-3	1.000E0	1.737E-2	1.869E-1	1	1	MET
Pubmed	28131992	The MLL1-H3K4me3 Axis-Mediated PD-L1 Expression and Pancreatic Cancer Immune Evasion.	Pubmed	5.465E-3	1.000E0	1.737E-2	1.869E-1	1	1	KMT2A
Pubmed	27805810	Structural Basis for Excision of 5-Formylcytosine by Thymine DNA Glycosylase.	Pubmed	5.465E-3	1.000E0	1.737E-2	1.869E-1	1	1	TDG
Pubmed	23266087	Receptor tyrosine kinase signaling mechanisms: Devolving TrkA responses with phosphoproteomics.	Pubmed	5.465E-3	1.000E0	1.737E-2	1.869E-1	1	1	NTRK1
Pubmed	9159148	Elevated levels of cysteine protease activity in saliva and salivary glands of the nonobese diabetic (NOD) mouse model for Sjˆgren syndrome.	Pubmed	5.465E-3	1.000E0	1.737E-2	1.869E-1	1	1	FAS
Pubmed	25541150	Biological properties of ligand-dependent activation of the MET receptor kinase in acute myeloid leukemia.	Pubmed	5.465E-3	1.000E0	1.737E-2	1.869E-1	1	1	MET
Pubmed	33693649	Exome sequencing and functional studies in zebrafish identify WDR8 as the causative gene for isolated Microspherophakia in Indian families.	Pubmed	5.465E-3	1.000E0	1.737E-2	1.869E-1	1	1	WRAP73
Pubmed	10222232	Oxidative stress and upregulation of mitochondrial biogenesis genes in mitochondrial DNA-depleted HeLa cells.	Pubmed	5.465E-3	1.000E0	1.737E-2	1.869E-1	1	1	NRF1
Pubmed	26191122	Altered expression of connexin43 and phosphorylation connexin43 in glioma tumors.	Pubmed	5.465E-3	1.000E0	1.737E-2	1.869E-1	1	1	GJA1
Pubmed	1693924	The closely related small nuclear ribonucleoprotein polypeptides N and B/B' are distinguishable by antibodies as well as by differences in their mRNAs and gene structures.	Pubmed	5.465E-3	1.000E0	1.737E-2	1.869E-1	1	1	SNRPB
Pubmed	21250890	Elevated serum-soluble Fas in preeclampsia: correlation with clinical, laboratory, and Doppler parameters.	Pubmed	5.465E-3	1.000E0	1.737E-2	1.869E-1	1	1	FAS
Pubmed	12883481	Cotransport of reduced glutathione with bile salts by MRP4 (ABCC4) localized to the basolateral hepatocyte membrane.	Pubmed	5.465E-3	1.000E0	1.737E-2	1.869E-1	1	1	ABCC4
Pubmed	14991847	JNK activation by tetrahydrobiopterin: implication for Parkinson's disease.	Pubmed	5.465E-3	1.000E0	1.737E-2	1.869E-1	1	1	MAPK8
Pubmed	9489705	Crystal structure of a G:T/U mismatch-specific DNA glycosylase: mismatch recognition by complementary-strand interactions.	Pubmed	5.465E-3	1.000E0	1.737E-2	1.869E-1	1	1	TDG
Pubmed	20367286	shRNA-mediated decreases in c-Met levels affect the differentiation potential of human mesenchymal stem cells and reduce their capacity for tissue repair.	Pubmed	5.465E-3	1.000E0	1.737E-2	1.869E-1	1	1	MET
Pubmed	30732528	CDC42 Deletion Elicits Cerebral Vascular Malformations via Increased MEKK3-Dependent KLF4 Expression.	Pubmed	5.465E-3	1.000E0	1.737E-2	1.869E-1	1	1	CDC42
Pubmed	27337954	IGF2 knockdown in two colorectal cancer cell lines decreases survival, adhesion and modulates survival-associated genes.	Pubmed	5.465E-3	1.000E0	1.737E-2	1.869E-1	1	1	IGF2
Pubmed	25592718	c-Fos Protects Neurons Through a Noncanonical Mechanism Involving HDAC3 Interaction: Identification of a 21-Amino Acid Fragment with Neuroprotective Activity.	Pubmed	5.465E-3	1.000E0	1.737E-2	1.869E-1	1	1	FOS
Pubmed	21957497	Quantitative mass spectrometry of DENV-2 RNA-interacting proteins reveals that the DEAD-box RNA helicase DDX6 binds the DB1 and DB2 3' UTR structures.	Pubmed	5.465E-3	1.000E0	1.737E-2	1.869E-1	1	1	DDX6
Pubmed	12523936	Steroid and bile acid conjugates are substrates of human multidrug-resistance protein (MRP) 4 (ATP-binding cassette C4).	Pubmed	5.465E-3	1.000E0	1.737E-2	1.869E-1	1	1	ABCC4
Pubmed	2982991	Abnormalities induced by the mutant gene, lpr. Patterns of disease and expression of murine leukemia viruses in SJL/J mice homozygous and heterozygous for lpr.	Pubmed	5.465E-3	1.000E0	1.737E-2	1.869E-1	1	1	FAS
Pubmed	1656956	Specific endonucleolytic cleavage of IGF-II mRNAs.	Pubmed	5.465E-3	1.000E0	1.737E-2	1.869E-1	1	1	IGF2
Pubmed	23053964	Associations between the FAS -670 A/G and -1,377 G/A polymorphisms and susceptibility to autoimmune rheumatic diseases: a meta-analysis.	Pubmed	5.465E-3	1.000E0	1.737E-2	1.869E-1	1	1	FAS
Pubmed	19391241	[The levels of soluble CD95 antigen and CD95+ mononuclear cells in patients with chronic obstructive lung diseases].	Pubmed	5.465E-3	1.000E0	1.737E-2	1.869E-1	1	1	FAS
Pubmed	25543761	Expression of cluster of differentiation-95 and relevant signaling molecules in liver cancer.	Pubmed	5.465E-3	1.000E0	1.737E-2	1.869E-1	1	1	FAS
Pubmed	27528673	Scavenging nucleic acid debris to combat autoimmunity and infectious disease.	Pubmed	5.465E-3	1.000E0	1.737E-2	1.869E-1	1	1	FAS
Pubmed	9921647	Aberrant expression and dysfunction of Fas antigen in MRL/MpJ-lpr/lpr murine ovary.	Pubmed	5.465E-3	1.000E0	1.737E-2	1.869E-1	1	1	FAS
Pubmed	17429846	Defective DNA methylation and CD70 overexpression in CD4+ T cells in MRL/lpr lupus-prone mice.	Pubmed	5.465E-3	1.000E0	1.737E-2	1.869E-1	1	1	FAS
Pubmed	20140537	Altered expression of the small guanosine triphosphatase RhoA in human temporal lobe epilepsy.	Pubmed	5.465E-3	1.000E0	1.737E-2	1.869E-1	1	1	RHOA
Pubmed	16442184	Up-regulation of connexin43 correlates with increased synthetic activity and enhanced contractile differentiation in TGF-beta-treated human aortic smooth muscle cells.	Pubmed	5.465E-3	1.000E0	1.737E-2	1.869E-1	1	1	GJA1
Pubmed	19667410	Restoration of DLC1 gene inhibits proliferation and migration of human colon cancer HT29 cells.	Pubmed	5.465E-3	1.000E0	1.737E-2	1.869E-1	1	1	DLC1
Pubmed	33896314	ACTL6A promotes the growth in non-small cell lung cancer by regulating Hippo/Yap pathway.	Pubmed	5.465E-3	1.000E0	1.737E-2	1.869E-1	1	1	ACTL6A
Pubmed	8318455	An MRL/MpJ-lpr/lpr substrain with a limited expansion of lpr double-negative T cells and a reduced autoimmune syndrome.	Pubmed	5.465E-3	1.000E0	1.737E-2	1.869E-1	1	1	FAS
Pubmed	22570180	MET expression in melanoma correlates with a lymphangiogenic phenotype.	Pubmed	5.465E-3	1.000E0	1.737E-2	1.869E-1	1	1	MET
Pubmed	1632970	A partial cDNA sequence of the Dlx-2 cDNA.	Pubmed	5.465E-3	1.000E0	1.737E-2	1.869E-1	1	1	DLX2
Pubmed	20658220	Qualitative and quantitative differences in the intensity of Fas-mediated intracellular signals determine life and death in T cells.	Pubmed	5.465E-3	1.000E0	1.737E-2	1.869E-1	1	1	FAS
Pubmed	24846856	Investigation of IGF2, Hedgehog and fusion gene expression profiles in pediatric sarcomas.	Pubmed	5.465E-3	1.000E0	1.737E-2	1.869E-1	1	1	IGF2
Pubmed	8380429	Aberrant expression of the very early activation antigen on MRL/Mp-lpr/lpr lymphocytes.	Pubmed	5.465E-3	1.000E0	1.737E-2	1.869E-1	1	1	FAS
Pubmed	10775147	Effects of diminished expression of connexin43 on gap junction number and size in ventricular myocardium.	Pubmed	5.465E-3	1.000E0	1.737E-2	1.869E-1	1	1	GJA1
Pubmed	17285535	[Loss of imprinting of IGF2 in cord blood of newborns of Chinese Han population].	Pubmed	5.465E-3	1.000E0	1.737E-2	1.869E-1	1	1	IGF2
Pubmed	34994615	Overcoming Acquired Resistance Mutation MET D1228N to Crizotinib With Cabozantinib in NSCLC With MET Exon 14 Skipping Mutation.	Pubmed	5.465E-3	1.000E0	1.737E-2	1.869E-1	1	1	MET
Pubmed	29887312	Spatial Memory Engram in the Mouse Retrosplenial Cortex.	Pubmed	5.465E-3	1.000E0	1.737E-2	1.869E-1	1	1	FOS
Pubmed	25846732	The M30 assay does not detect apoptosis in epithelial-derived cancer cells expressing low levels of cytokeratin 18.	Pubmed	5.465E-3	1.000E0	1.737E-2	1.869E-1	1	1	KRT18
Pubmed	9441765	Localization of the human H3F3A histone gene to 1q41, outside of the normal histone gene clusters.	Pubmed	5.465E-3	1.000E0	1.737E-2	1.869E-1	1	1	H3-3A
Pubmed	30610049	Oculodentodigital Dysplasia with a Novel Mutation in	Pubmed	5.465E-3	1.000E0	1.737E-2	1.869E-1	1	1	GJA1
Pubmed	9064331	A tumor-suppressor function for Fas (CD95) revealed in T cell-deficient mice.	Pubmed	5.465E-3	1.000E0	1.737E-2	1.869E-1	1	1	FAS
Pubmed	32017402	Long non-coding RNA uc.291 controls epithelial differentiation by interfering with the ACTL6A/BAF complex.	Pubmed	5.465E-3	1.000E0	1.737E-2	1.869E-1	1	1	ACTL6A
Pubmed	16958087	The TLR3 ligand polyI: C downregulates connexin 43 expression and function in astrocytes by a mechanism involving the NF-kappaB and PI3 kinase pathways.	Pubmed	5.465E-3	1.000E0	1.737E-2	1.869E-1	1	1	GJA1
Pubmed	26154105	A novel TXNIP-based mechanism for Cx43-mediated regulation of oxidative drug injury.	Pubmed	5.465E-3	1.000E0	1.737E-2	1.869E-1	1	1	GJA1
Pubmed	21357724	Identification of cytokeratin 18 as a biomarker of mouse and human hepatosplenic schistosomiasis.	Pubmed	5.465E-3	1.000E0	1.737E-2	1.869E-1	1	1	KRT18
Pubmed	17151092	Chemopreventive anti-inflammatory activities of curcumin and other phytochemicals mediated by MAP kinase phosphatase-5 in prostate cells.	Pubmed	5.465E-3	1.000E0	1.737E-2	1.869E-1	1	1	DUSP10
Pubmed	31548268	Structural modeling and role of HAX-1 as a positive allosteric modulator of human serine protease HtrA2.	Pubmed	5.465E-3	1.000E0	1.737E-2	1.869E-1	1	1	HAX1
Pubmed	21331072	MLL partner genes drive distinct gene expression profiles and genomic alterations in pediatric acute myeloid leukemia: an AIEOP study.	Pubmed	5.465E-3	1.000E0	1.737E-2	1.869E-1	1	1	KMT2A
Pubmed	14699061	Coactivation of Rac1 and Cdc42 at lamellipodia and membrane ruffles induced by epidermal growth factor.	Pubmed	5.465E-3	1.000E0	1.737E-2	1.869E-1	1	1	CDC42
Pubmed	34101878	Sanguisorba parviflora (Maxim.) Takeda alleviates cyclophosphamide-induced leukopenia by regulating haematopoietic cell-specific protein 1-associated protein X-1 gene expression.	Pubmed	5.465E-3	1.000E0	1.737E-2	1.869E-1	1	1	HAX1
Pubmed	1909645	Molecular heterogeneity of auto-anti-idiotypic antibodies in MLR-lpr/lpr mice.	Pubmed	5.465E-3	1.000E0	1.737E-2	1.869E-1	1	1	FAS
Pubmed	7683587	Lupus autoantibodies discriminate between the highly homologous Sm polypeptides B/B' and SmN by binding an epitope restricted to B/B'.	Pubmed	5.465E-3	1.000E0	1.737E-2	1.869E-1	1	1	SNRPB
Pubmed	12919949	Gap junction communication mediates transforming growth factor-beta activation and endothelial-induced mural cell differentiation.	Pubmed	5.465E-3	1.000E0	1.737E-2	1.869E-1	1	1	GJA1
Pubmed	9862736	Genetic determinants of autoimmune disease and coronary vasculitis in the MRL-lpr/lpr mouse model of systemic lupus erythematosus.	Pubmed	5.465E-3	1.000E0	1.737E-2	1.869E-1	1	1	FAS
Pubmed	27974614	SNX27 Deletion Causes Hydrocephalus by Impairing Ependymal Cell Differentiation and Ciliogenesis.	Pubmed	5.465E-3	1.000E0	1.737E-2	1.869E-1	1	1	SNX27
Pubmed	19123478	Hepatocarcinogenesis in mice with a conditional knockout of the hepatocyte growth factor receptor c-Met.	Pubmed	5.465E-3	1.000E0	1.737E-2	1.869E-1	1	1	MET
Pubmed	17332337	Lung cancer cell lines harboring MET gene amplification are dependent on Met for growth and survival.	Pubmed	5.465E-3	1.000E0	1.737E-2	1.869E-1	1	1	MET
Pubmed	33502904	Myosin II and Arp2/3 cross-talk governs intracellular hydraulic pressure and lamellipodia formation.	Pubmed	5.465E-3	1.000E0	1.737E-2	1.869E-1	1	1	RHOA
Pubmed	31548343	Co-occurring Alterations in the RAS-MAPK Pathway Limit Response to MET Inhibitor Treatment in MET Exon 14 Skipping Mutation-Positive Lung Cancer.	Pubmed	5.465E-3	1.000E0	1.737E-2	1.869E-1	1	1	MET
Pubmed	22374467	The restructuring of dopamine receptor subtype gene transcripts in c-fos KO mice.	Pubmed	5.465E-3	1.000E0	1.737E-2	1.869E-1	1	1	FOS
Pubmed	21697181	Contribution of persistent C-Jun N-terminal kinase activity to the survival of human vestibular schwannoma cells by suppression of accumulation of mitochondrial superoxides.	Pubmed	5.465E-3	1.000E0	1.737E-2	1.869E-1	1	1	MAPK8
Pubmed	16899302	Deficient Fas expression by CD4+ CCR5+ T cells in multiple sclerosis.	Pubmed	5.465E-3	1.000E0	1.737E-2	1.869E-1	1	1	FAS
Pubmed	26391765	RBM45 homo-oligomerization mediates association with ALS-linked proteins and stress granules.	Pubmed	5.465E-3	1.000E0	1.737E-2	1.869E-1	1	1	RBM45
Pubmed	25878250	Heterogeneous Nuclear Ribonucleoprotein C Proteins Interact with the Human Papillomavirus Type 16 (HPV16) Early 3'-Untranslated Region and Alleviate Suppression of HPV16 Late L1 mRNA Splicing.	Pubmed	5.465E-3	1.000E0	1.737E-2	1.869E-1	1	1	HNRNPC
Pubmed	26109087	Deficient acid handling with distal RTA in the NBCe2 knockout mouse.	Pubmed	5.465E-3	1.000E0	1.737E-2	1.869E-1	1	1	SLC4A5
Pubmed	21807944	MET signaling in GABAergic neuronal precursors of the medial ganglionic eminence restricts GDNF activity in cells that express GFR?1 and a new transmembrane receptor partner.	Pubmed	5.465E-3	1.000E0	1.737E-2	1.869E-1	1	1	MET
Pubmed	20925576	Inhibition of X4-tropic HIV type 1 replication by knockdown of the cellular protein LEREPO4.	Pubmed	5.465E-3	1.000E0	1.737E-2	1.869E-1	1	1	ZC3H15
Pubmed	23940673	Neuronal apoptosis and motor deficits in mice with genetic inhibition of GSK-3 are Fas-dependent.	Pubmed	5.465E-3	1.000E0	1.737E-2	1.869E-1	1	1	FAS
Pubmed	34093433	Primary Osteocyte Supernatants Metabolomic Profiling of Two Transgenic Mice With Connexin43 Dominant Negative Mutants.	Pubmed	5.465E-3	1.000E0	1.737E-2	1.869E-1	1	1	GJA1
Pubmed	19190242	Cdc42-dependent leading edge coordination is essential for interstitial dendritic cell migration.	Pubmed	5.465E-3	1.000E0	1.737E-2	1.869E-1	1	1	CDC42
Pubmed	12787133	HAX-1, identified by differential display reverse transcription polymerase chain reaction, is overexpressed in lesional psoriasis.	Pubmed	5.465E-3	1.000E0	1.737E-2	1.869E-1	1	1	HAX1
Pubmed	29978456	Paediatric patients with acute leukaemia and KMT2A (MLL) rearrangement show a distinctive expression pattern of histone deacetylases.	Pubmed	5.465E-3	1.000E0	1.737E-2	1.869E-1	1	1	KMT2A
Pubmed	23171475	Gene therapy for colorectal cancer by an oncolytic adenovirus that targets loss of the insulin-like growth factor 2 imprinting system.	Pubmed	5.465E-3	1.000E0	1.737E-2	1.869E-1	1	1	IGF2
Pubmed	19444895	Regulation of cellular contractile force in response to mechanical stretch by diphosphorylation of myosin regulatory light chain via RhoA signaling cascade.	Pubmed	5.465E-3	1.000E0	1.737E-2	1.869E-1	1	1	RHOA
Pubmed	8524817	FAS is highly expressed in the germinal center but is not required for regulation of the B-cell response to antigen.	Pubmed	5.465E-3	1.000E0	1.737E-2	1.869E-1	1	1	FAS
Pubmed	15572202	The anorectic effect of neurotensin is mediated via a histamine H1 receptor in mice.	Pubmed	5.465E-3	1.000E0	1.737E-2	1.869E-1	1	1	HRH1
Pubmed	18082135	c-Jun amino terminal kinase 1 deficient mice are protected from streptozotocin-induced islet injury.	Pubmed	5.465E-3	1.000E0	1.737E-2	1.869E-1	1	1	MAPK8
Pubmed	31575908	CD98hc (SLC3A2) sustains amino acid and nucleotide availability for cell cycle progression.	Pubmed	5.465E-3	1.000E0	1.737E-2	1.869E-1	1	1	SLC3A2
Pubmed	18336625	The effects of methylprednisolone and mitoxantrone on CCL5-induced migration of lymphocytes in multiple sclerosis.	Pubmed	5.465E-3	1.000E0	1.737E-2	1.869E-1	1	1	CCL5
Pubmed	36048828	Alkaline ceramidase catalyzes the hydrolysis of ceramides via a catalytic mechanism shared by Zn2+-dependent amidases.	Pubmed	5.465E-3	1.000E0	1.737E-2	1.869E-1	1	1	ACER3
Pubmed	18635850	Blood cell-derived RANTES mediates cerebral microvascular dysfunction, inflammation, and tissue injury after focal ischemia-reperfusion.	Pubmed	5.465E-3	1.000E0	1.737E-2	1.869E-1	1	1	CCL5
Pubmed	10366564	Activation of Ste20 by Nef from human immunodeficiency virus induces cytoskeletal rearrangements and downstream effector functions in Saccharomyces cerevisiae.	Pubmed	5.465E-3	1.000E0	1.737E-2	1.869E-1	1	1	CDC42
Pubmed	25579144	Propofol or sevoflurane anaesthesia does not affect hepatic integrity as assessed by the M30 & M65 cell death markers & liver enzymes.	Pubmed	5.465E-3	1.000E0	1.737E-2	1.869E-1	1	1	KRT18
Pubmed	31054236	Diagnostic value of serum cytokeratin-18 in children with chronic liver disease.	Pubmed	5.465E-3	1.000E0	1.737E-2	1.869E-1	1	1	KRT18
Pubmed	9042246	Enhancement of gap junctional intercellular communication by dibutyryl cyclic AMP in lung epithelial cells.	Pubmed	5.465E-3	1.000E0	1.737E-2	1.869E-1	1	1	GJA1
Pubmed	31030263	Connexin43 hemichannel block protects against retinal pigment epithelial cell barrier breakdown.	Pubmed	5.465E-3	1.000E0	1.737E-2	1.869E-1	1	1	GJA1
Pubmed	23293811	[Effects of stress on corticosterone level, expression of c-Fos gene and serotonin turnover in brain in mice with genetic predisposition to catalepsy].	Pubmed	5.465E-3	1.000E0	1.737E-2	1.869E-1	1	1	FOS
Pubmed	16440062	Connexin43-dependent mechanism modulates renin secretion and hypertension.	Pubmed	5.465E-3	1.000E0	1.737E-2	1.869E-1	1	1	GJA1
Pubmed	36274588	Mitochondrial Ca2+ uniporter haploinsufficiency enhances long-term potentiation at hippocampal mossy fibre synapses.	Pubmed	5.465E-3	1.000E0	1.737E-2	1.869E-1	1	1	MCU
Pubmed	9162016	Finkel-Biskis-Reilly mouse osteosarcoma virus v-fos inhibits the cellular response to ionizing radiation in a myristoylation-dependent manner.	Pubmed	5.465E-3	1.000E0	1.737E-2	1.869E-1	1	1	FOS
Pubmed	12968334	Selenenyl iodide: a new substrate for mammalian thioredoxin reductase.	Pubmed	5.465E-3	1.000E0	1.737E-2	1.869E-1	1	1	TXNRD1
Pubmed	28533356	Loss-of-function mutations in the	Pubmed	5.465E-3	1.000E0	1.737E-2	1.869E-1	1	1	CABLES1
Pubmed	19037978	Met gene copy number predicts the prognosis for completely resected non-small cell lung cancer.	Pubmed	5.465E-3	1.000E0	1.737E-2	1.869E-1	1	1	MET
Pubmed	1517237	Identification of an estrogen response element in the 3'-flanking region of the murine c-fos protooncogene.	Pubmed	5.465E-3	1.000E0	1.737E-2	1.869E-1	1	1	FOS
Pubmed	33683691	Detection of MET Exon 14 Skipping Alterations in Lung Cancer Clinical Samples Using a PCR-Based Approach.	Pubmed	5.465E-3	1.000E0	1.737E-2	1.869E-1	1	1	MET
Pubmed	35597282	Palmitoylation of the small GTPase Cdc42 by DHHC5 modulates spine formation and gene transcription.	Pubmed	5.465E-3	1.000E0	1.737E-2	1.869E-1	1	1	CDC42
Pubmed	24724781	Up-regulation of connexin-43 expression in bone marrow mesenchymal stem cells plays a crucial role in adhesion and migration of multiple myeloma cells.	Pubmed	5.465E-3	1.000E0	1.737E-2	1.869E-1	1	1	GJA1
Pubmed	27090416	Plasma urotensin-2 level and Thr21Met but not Ser89Asn polymorphisms of the urotensin-2 gene are associated with migraines.	Pubmed	5.465E-3	1.000E0	1.737E-2	1.869E-1	1	1	UTS2
Pubmed	28173615	MLF1IP promotes normal erythroid proliferation and is involved in the pathogenesis of polycythemia vera.	Pubmed	5.465E-3	1.000E0	1.737E-2	1.869E-1	1	1	CENPU
Pubmed	28954862	Nck deficiency is associated with delayed breast carcinoma progression and reduced metastasis.	Pubmed	5.465E-3	1.000E0	1.737E-2	1.869E-1	1	1	NCK1
Pubmed	2515037	Regional mapping of the FOS oncogene to rat chromosome 6q21----q23.	Pubmed	5.465E-3	1.000E0	1.737E-2	1.869E-1	1	1	FOS
Pubmed	26592514	ROS activates JNK-mediated autophagy to counteract apoptosis in mouse mesenchymal stem cells in vitro.	Pubmed	5.465E-3	1.000E0	1.737E-2	1.869E-1	1	1	MAPK8
Pubmed	3027573	Deregulated c-fos expression interferes with normal bone development in transgenic mice.	Pubmed	5.465E-3	1.000E0	1.737E-2	1.869E-1	1	1	FOS
Pubmed	11726694	The role of basal and myogenic factors in the transcriptional activation of utrophin promoter A: implications for therapeutic up-regulation in Duchenne muscular dystrophy.	Pubmed	5.465E-3	1.000E0	1.737E-2	1.869E-1	1	1	UTRN
Pubmed	23301029	Mouse hepatic oval cells require Met-dependent PI3K to impair TGF-?-induced oxidative stress and apoptosis.	Pubmed	5.465E-3	1.000E0	1.737E-2	1.869E-1	1	1	MET
Pubmed	26004910	Association between PDE4D gene and ischemic stroke: recent advancements.	Pubmed	5.465E-3	1.000E0	1.737E-2	1.869E-1	1	1	PDE4D
Pubmed	27871651	ERK activated by Histamine H1 receptor is anti-proliferative through spatial restriction in the cytosol.	Pubmed	5.465E-3	1.000E0	1.737E-2	1.869E-1	1	1	HRH1
Pubmed	27797252	Allelic Characterization of IGF2 and H19 Gene Polymorphisms in Molar Tissues.	Pubmed	5.465E-3	1.000E0	1.737E-2	1.869E-1	1	1	IGF2
Pubmed	26690919	The Effects of RANTES Polymorphisms on Susceptibility to HIV-1 Infection and Disease Progression: Evidence from an Updated Meta-Analysis.	Pubmed	5.465E-3	1.000E0	1.737E-2	1.869E-1	1	1	CCL5
Pubmed	25976645	A novel truncation mutation in GJA1 associated with open angle glaucoma and microcornea in a large Chinese family.	Pubmed	5.465E-3	1.000E0	1.737E-2	1.869E-1	1	1	GJA1
Pubmed	25557781	MAT2A mutations predispose individuals to thoracic aortic aneurysms.	Pubmed	5.465E-3	1.000E0	1.737E-2	1.869E-1	1	1	MAT2A
Pubmed	23962049	Histamine stimulates hydrogen peroxide production by bronchial epithelial cells via histamine H1 receptor and dual oxidase.	Pubmed	5.465E-3	1.000E0	1.737E-2	1.869E-1	1	1	HRH1
Pubmed	21673101	Placental-specific Igf2 deficiency alters developmental adaptations to undernutrition in mice.	Pubmed	5.465E-3	1.000E0	1.737E-2	1.869E-1	1	1	IGF2
Pubmed	23589386	SLC10A4 is a protease-activated transporter that transports bile acids.	Pubmed	5.465E-3	1.000E0	1.737E-2	1.869E-1	1	1	SLC10A4
Pubmed	17045576	JNK1 deficiency does not enhance muscle glucose metabolism in lean mice.	Pubmed	5.465E-3	1.000E0	1.737E-2	1.869E-1	1	1	MAPK8
Pubmed	12946992	Expression analyses identify MLL as a prominent target of 11q23 amplification and support an etiologic role for MLL gain of function in myeloid malignancies.	Pubmed	5.465E-3	1.000E0	1.737E-2	1.869E-1	1	1	KMT2A
Pubmed	1505219	Somatic cell mapping of the human cyclophilin B gene (PPIB) to chromosome 15.	Pubmed	5.465E-3	1.000E0	1.737E-2	1.869E-1	1	1	PPIB
Pubmed	1375672	Isolation and characterization of cDNA from renal tubular epithelium encoding murine Rantes.	Pubmed	5.465E-3	1.000E0	1.737E-2	1.869E-1	1	1	CCL5
Pubmed	25301002	Serum chemokine ligand 5 (CCL5/RANTES) level might be utilized as a predictive marker of tumor behavior and disease prognosis in patients with gastric adenocarcinoma.	Pubmed	5.465E-3	1.000E0	1.737E-2	1.869E-1	1	1	CCL5
Pubmed	21819962	Connexin43 phosphorylation in brain, cardiac, endothelial and epithelial tissues.	Pubmed	5.465E-3	1.000E0	1.737E-2	1.869E-1	1	1	GJA1
Pubmed	21036138	Structural alterations of the FAS gene in cutaneous T-cell lymphoma (CTCL).	Pubmed	5.465E-3	1.000E0	1.737E-2	1.869E-1	1	1	FAS
Pubmed	30078640	An alternative transcript of the Alzheimer's disease risk gene SORL1 encodes a truncated receptor.	Pubmed	5.465E-3	1.000E0	1.737E-2	1.869E-1	1	1	SORL1
Pubmed	27604574	The Role of Tumor Suppressor DLC-1: Far From Clear.	Pubmed	5.465E-3	1.000E0	1.737E-2	1.869E-1	1	1	DLC1
Pubmed	25171476	Evaluation of CCL5 -403 G>A and CCR5 ?32 gene polymorphisms in patients with breast cancer.	Pubmed	5.465E-3	1.000E0	1.737E-2	1.869E-1	1	1	CCL5
Pubmed	26700818	PKC? activated by c-MET enhances infiltration of human glioblastoma cells through NOTCH2 signaling.	Pubmed	5.465E-3	1.000E0	1.737E-2	1.869E-1	1	1	MET
Pubmed	30353072	c-Fos induces chondrogenic tumor formation in immortalized human mesenchymal progenitor cells.	Pubmed	5.465E-3	1.000E0	1.737E-2	1.869E-1	1	1	FOS
Pubmed	19074953	The Igf2/H19 imprinting control region exhibits sequence-specific and cell-type-dependent DNA methylation-mediated repression.	Pubmed	5.465E-3	1.000E0	1.737E-2	1.869E-1	1	1	IGF2
Pubmed	10486266	Human S100A11 exhibits differential steady-state RNA levels in various tissues and a distinct subcellular localization.	Pubmed	5.465E-3	1.000E0	1.737E-2	1.869E-1	1	1	S100A11
Pubmed	20803237	Cell surface sialic acid inhibits Cx43 gap junction functions in constructed Hela cancer cells involving in sialylated N-cadherin.	Pubmed	5.465E-3	1.000E0	1.737E-2	1.869E-1	1	1	GJA1
Pubmed	32766947	Evaluating H3F3A K27M and G34R/V somatic mutations in a cohort of pediatric brain tumors of different and rare histologies.	Pubmed	5.465E-3	1.000E0	1.737E-2	1.869E-1	1	1	H3-3A
Pubmed	309911	Spontaneous murine lupus-like syndromes. Clinical and immunopathological manifestations in several strains.	Pubmed	5.465E-3	1.000E0	1.737E-2	1.869E-1	1	1	FAS
Pubmed	11550967	Fas promoter -670 polymorphism is associated with development of anti-RNP antibodies in systemic lupus erythematosus.	Pubmed	5.465E-3	1.000E0	1.737E-2	1.869E-1	1	1	FAS
Pubmed	7713192	Effects of dexamethasone on cytokine and phorbol ester stimulated c-Fos and c-Jun DNA binding and gene expression in human lung.	Pubmed	5.465E-3	1.000E0	1.737E-2	1.869E-1	1	1	FOS
Pubmed	18407551	SORL1 is genetically associated with increased risk for late-onset Alzheimer disease in the Belgian population.	Pubmed	5.465E-3	1.000E0	1.737E-2	1.869E-1	1	1	SORL1
Pubmed	22447856	Transgenerational glucose intolerance with Igf2/H19 epigenetic alterations in mouse islet induced by intrauterine hyperglycemia.	Pubmed	5.465E-3	1.000E0	1.737E-2	1.869E-1	1	1	IGF2
Pubmed	23783422	A diagnostic dilemma in AL(L)PS.	Pubmed	5.465E-3	1.000E0	1.737E-2	1.869E-1	1	1	FAS
Pubmed	16537376	Altered sleep-wake characteristics and lack of arousal response to H3 receptor antagonist in histamine H1 receptor knockout mice.	Pubmed	5.465E-3	1.000E0	1.737E-2	1.869E-1	1	1	HRH1
Pubmed	18358081	Time-dependent ventilatory response to poikilocapnic hypoxia during light and dark periods and the role of histamine H1 receptors in mice.	Pubmed	5.465E-3	1.000E0	1.737E-2	1.869E-1	1	1	HRH1
Pubmed	22484812	Comparing human pancreatic cell secretomes by in vitro aptamer selection identifies cyclophilin B as a candidate pancreatic cancer biomarker.	Pubmed	5.465E-3	1.000E0	1.737E-2	1.869E-1	1	1	PPIB
Pubmed	12716900	Protein kinase C controls microtubule-based traffic but not proteasomal degradation of c-Met.	Pubmed	5.465E-3	1.000E0	1.737E-2	1.869E-1	1	1	MET
Pubmed	21675735	Substrate recognition of the membrane-associated sialidase NEU3 requires a hydrophobic aglycone.	Pubmed	5.465E-3	1.000E0	1.737E-2	1.869E-1	1	1	NEU3
Pubmed	18373696	Ionizing radiation utilizes c-Jun N-terminal kinase for amplification of mitochondrial apoptotic cell death in human cervical cancer cells.	Pubmed	5.465E-3	1.000E0	1.737E-2	1.869E-1	1	1	MAPK8
Pubmed	10753839	Transcriptional control of the human plasma membrane phospholipid scramblase 1 gene is mediated by interferon-alpha.	Pubmed	5.465E-3	1.000E0	1.737E-2	1.869E-1	1	1	PLSCR1
Pubmed	18946008	Novel mutations in GJA1 cause oculodentodigital syndrome.	Pubmed	5.465E-3	1.000E0	1.737E-2	1.869E-1	1	1	GJA1
Pubmed	34957303	Abnormal Expression of Centromere Protein U Is Associated with Hepatocellular Cancer Progression.	Pubmed	5.465E-3	1.000E0	1.737E-2	1.869E-1	1	1	CENPU
Pubmed	25937078	Gemcitabine sensitizes pancreatic cancer cells to the CTLs antitumor response induced by BCG-stimulated dendritic cells via a Fas-dependent pathway.	Pubmed	5.465E-3	1.000E0	1.737E-2	1.869E-1	1	1	FAS
Pubmed	19782762	Mammalian Ste20-like protein kinase 3 induces a caspase-independent apoptotic pathway.	Pubmed	5.465E-3	1.000E0	1.737E-2	1.869E-1	1	1	STK24
Pubmed	22472873	High frequency of potentially pathogenic SORL1 mutations in autosomal dominant early-onset Alzheimer disease.	Pubmed	5.465E-3	1.000E0	1.737E-2	1.869E-1	1	1	SORL1
Pubmed	24063297	Taurine exerts anti-osteoclastogenesis activity via inhibiting ROS generation, JNK phosphorylation and COX-2 expression in RAW264.7 cells.	Pubmed	5.465E-3	1.000E0	1.737E-2	1.869E-1	1	1	MAPK8
Pubmed	23589303	Dissecting the roles of tyrosines 490 and 785 of TrkA protein in the induction of downstream protein phosphorylation using chimeric receptors.	Pubmed	5.465E-3	1.000E0	1.737E-2	1.869E-1	1	1	NTRK1
Pubmed	22398398	Fas expression in renal cell carcinoma accurately predicts patient survival after radical nephrectomy.	Pubmed	5.465E-3	1.000E0	1.737E-2	1.869E-1	1	1	FAS
Pubmed	32286624	Osteoporosis-decreased extracellular matrix stiffness impairs connexin 43-mediated gap junction intercellular communication in osteocytes.	Pubmed	5.465E-3	1.000E0	1.737E-2	1.869E-1	1	1	GJA1
Pubmed	14611944	Novel targeting strategy for generating mouse models with defects in the retinoid cycle.	Pubmed	5.465E-3	1.000E0	1.737E-2	1.869E-1	1	1	DHRS9
Pubmed	19297036	Exclusion of Cx43 gene mutation as a major cause of criss-cross heart anomaly in man.	Pubmed	5.465E-3	1.000E0	1.737E-2	1.869E-1	1	1	GJA1
Pubmed	2708160	Autoimmune disease and cochlear pathology in the C3H/lpr strain mouse.	Pubmed	5.465E-3	1.000E0	1.737E-2	1.869E-1	1	1	FAS
Pubmed	33620145	H3.3 K36M Mutation as a Clinical Diagnosis Method of Suspected Chondroblastoma Cases.	Pubmed	5.465E-3	1.000E0	1.737E-2	1.869E-1	1	1	H3-3A
Pubmed	28679766	Sym015: A Highly Efficacious Antibody Mixture against	Pubmed	5.465E-3	1.000E0	1.737E-2	1.869E-1	1	1	MET
Pubmed	19924280	Periconceptional maternal folic acid use of 400 microg per day is related to increased methylation of the IGF2 gene in the very young child.	Pubmed	5.465E-3	1.000E0	1.737E-2	1.869E-1	1	1	IGF2
Pubmed	15287724	Backbone dynamics of an oncogenic mutant of Cdc42Hs shows increased flexibility at the nucleotide-binding site.	Pubmed	5.465E-3	1.000E0	1.737E-2	1.869E-1	1	1	CDC42
Pubmed	32249650	Association of Insulin-like Growth Factor-II Apa1 and MspI Polymorphisms with Intrauterine Growth Restriction Risk.	Pubmed	5.465E-3	1.000E0	1.737E-2	1.869E-1	1	1	IGF2
Pubmed	31740780	Upregulation of histamine receptor H1 promotes tumor progression and contributes to poor prognosis in hepatocellular carcinoma.	Pubmed	5.465E-3	1.000E0	1.737E-2	1.869E-1	1	1	HRH1
Pubmed	27364556	Activation of the c-Met Pathway Mobilizes an Inflammatory Network in the Brain Microenvironment to Promote Brain Metastasis of Breast Cancer.	Pubmed	5.465E-3	1.000E0	1.737E-2	1.869E-1	1	1	MET
Pubmed	26352114	Preferential occurrence of RHOA mutation in gastric and colorectal cancers.	Pubmed	5.465E-3	1.000E0	1.737E-2	1.869E-1	1	1	RHOA
Pubmed	11873942	Localization of S100C immunoreactivity in various human tissues.	Pubmed	5.465E-3	1.000E0	1.737E-2	1.869E-1	1	1	S100A11
Pubmed	19096300	Activation of MET by gene amplification or by splice mutations deleting the juxtamembrane domain in primary resected lung cancers.	Pubmed	5.465E-3	1.000E0	1.737E-2	1.869E-1	1	1	MET
Pubmed	34610301	c-FOS drives reversible basal to squamous cell carcinoma transition.	Pubmed	5.465E-3	1.000E0	1.737E-2	1.869E-1	1	1	FOS
Pubmed	33607168	Kynurenine 3-monooxygenase deficiency induces depression-like behavior via enhanced antagonism of ?7 nicotinic acetylcholine receptors by kynurenic acid.	Pubmed	5.465E-3	1.000E0	1.737E-2	1.869E-1	1	1	KMO
Pubmed	23602897	Mitochondrial calcium uniporter silencing potentiates caspase-independent cell death in MDA-MB-231 breast cancer cells.	Pubmed	5.465E-3	1.000E0	1.737E-2	1.869E-1	1	1	MCU
Pubmed	8798588	Activation of protein kinase C in human uterine smooth muscle induces connexin-43 gene transcription through an AP-1 site in the promoter sequence.	Pubmed	5.465E-3	1.000E0	1.737E-2	1.869E-1	1	1	GJA1
Pubmed	33970775	Chaperone-mediated autophagy controls the turnover of E3 ubiquitin ligase MARCHF5 and regulates mitochondrial dynamics.	Pubmed	5.465E-3	1.000E0	1.737E-2	1.869E-1	1	1	LAMP2
Pubmed	10873625	Molecular cloning of a cyclin-like protein associated with cyclin-dependent kinase 3 (cdk 3) in vivo.	Pubmed	5.465E-3	1.000E0	1.737E-2	1.869E-1	1	1	CABLES1
Pubmed	21565404	Increased MLL gene rearrangements in amniocytes from fetuses of mothers who smoke.	Pubmed	5.465E-3	1.000E0	1.737E-2	1.869E-1	1	1	KMT2A
Pubmed	25110432	IGF2 differentially methylated region hypomethylation in relation to pathological and molecular features of serrated lesions.	Pubmed	5.465E-3	1.000E0	1.737E-2	1.869E-1	1	1	IGF2
Pubmed	21130076	The intracellular stability of DLC1 is regulated by the 26S proteasome in human hepatocellular carcinoma cell line Hep3B.	Pubmed	5.465E-3	1.000E0	1.737E-2	1.869E-1	1	1	DLC1
Pubmed	16804974	Overexpression of c-met in the early stage of pancreatic carcinogenesis; altered expression is not sufficient for progression from chronic pancreatitis to pancreatic cancer.	Pubmed	5.465E-3	1.000E0	1.737E-2	1.869E-1	1	1	MET
Pubmed	7510697	A Trk nerve growth factor (NGF) receptor point mutation affecting interaction with phospholipase C-gamma 1 abolishes NGF-promoted peripherin induction but not neurite outgrowth.	Pubmed	5.465E-3	1.000E0	1.737E-2	1.869E-1	1	1	NTRK1
Pubmed	30328087	MST3 (mammalian Ste20-like protein kinase 3), a novel gene involved in ion homeostasis and renal regulation of blood pressure in spontaneous hypertensive rats.	Pubmed	5.465E-3	1.000E0	1.737E-2	1.869E-1	1	1	STK24
Pubmed	32945485	Efficient proliferation and mitosis of glioblastoma cells infected with human cytomegalovirus is mediated by RhoA GTPase.	Pubmed	5.465E-3	1.000E0	1.737E-2	1.869E-1	1	1	RHOA
Pubmed	21949115	Effects of a reduction in the number of gap junction channels or in their conductance on ischemia-reperfusion arrhythmias in isolated mouse hearts.	Pubmed	5.465E-3	1.000E0	1.737E-2	1.869E-1	1	1	GJA1
Pubmed	27100201	Exposure to an Extremely-Low-Frequency Magnetic Field Stimulates Adrenal Steroidogenesis via Inhibition of Phosphodiesterase Activity in a Mouse Adrenal Cell Line.	Pubmed	5.465E-3	1.000E0	1.737E-2	1.869E-1	1	1	PDE4D
Pubmed	24482108	Neurological findings and genetic alterations in patients with Kostmann syndrome and HAX1 mutations.	Pubmed	5.465E-3	1.000E0	1.737E-2	1.869E-1	1	1	HAX1
Pubmed	17106928	Cloning and expression of SLC10A4, a putative organic anion transport protein.	Pubmed	5.465E-3	1.000E0	1.737E-2	1.869E-1	1	1	SLC10A4
Pubmed	10861667	Congenital insensitivity to pain with anhidrosis (CIPA) in Israeli-Bedouins: genetic heterogeneity, novel mutations in the TRKA/NGF receptor gene, clinical findings, and results of nerve conduction studies.	Pubmed	5.465E-3	1.000E0	1.737E-2	1.869E-1	1	1	NTRK1
Pubmed	31737163	Overexpression of Mitochondrial Calcium Uniporter Causes Neuronal Death.	Pubmed	5.465E-3	1.000E0	1.737E-2	1.869E-1	1	1	MCU
Pubmed	26376117	Connexin43-containing gap junctions potentiate extracellular Ca≤?-induced odontoblastic differentiation of human dental pulp stem cells via Erk1/2.	Pubmed	5.465E-3	1.000E0	1.737E-2	1.869E-1	1	1	GJA1
Pubmed	29677493	Polyamine Control of Translation Elongation Regulates Start Site Selection on Antizyme Inhibitor mRNA via Ribosome Queuing.	Pubmed	5.465E-3	1.000E0	1.737E-2	1.869E-1	1	1	AZIN1
Pubmed	32752300	Are Mutations in the DHRS9 Gene Causally Linked to Epilepsy? A Case Report.	Pubmed	5.465E-3	1.000E0	1.737E-2	1.869E-1	1	1	DHRS9
Pubmed	21191018	JNK1 is required for lentivirus entry and gene transfer.	Pubmed	5.465E-3	1.000E0	1.737E-2	1.869E-1	1	1	MAPK8
Pubmed	26746142	AMPK is critical for mitochondrial function during reperfusion after myocardial ischemia.	Pubmed	5.465E-3	1.000E0	1.737E-2	1.869E-1	1	1	MAPK8
Pubmed	36441143	Markers of cell death predict therapy response in patients with cirrhosis and hepatorenal syndrome.	Pubmed	5.465E-3	1.000E0	1.737E-2	1.869E-1	1	1	KRT18
Pubmed	26761773	Soluble LR11 is a novel biomarker for vascular lesions late after Kawasaki disease.	Pubmed	5.465E-3	1.000E0	1.737E-2	1.869E-1	1	1	SORL1
Pubmed	7544034	Fas-mediated cytotoxicity. An immunoeffector or immunoregulatory pathway in T cell-mediated immune responses?	Pubmed	5.465E-3	1.000E0	1.737E-2	1.869E-1	1	1	FAS
Pubmed	34813733	Spatial and temporal dynamics of RhoA activities of single breast tumor cells in a 3D environment revealed by a machine learning-assisted FRET technique.	Pubmed	5.465E-3	1.000E0	1.737E-2	1.869E-1	1	1	RHOA
Pubmed	35132953	Connexin hemichannels with prostaglandin release in anabolic function of bone to mechanical loading.	Pubmed	5.465E-3	1.000E0	1.737E-2	1.869E-1	1	1	GJA1
Pubmed	10790853	PLC beta 4-independent Ca2+ rise via muscarinic receptors in the mouse suprachiasmatic nucleus.	Pubmed	5.465E-3	1.000E0	1.737E-2	1.869E-1	1	1	PLCB4
Pubmed	23504374	Loss of caspase-2 accelerates age-dependent alterations in mitochondrial production of reactive oxygen species.	Pubmed	5.465E-3	1.000E0	1.737E-2	1.869E-1	1	1	CASP2
Pubmed	33850298	ABCC4 single-nucleotide polymorphisms as markers of tenofovir disoproxil fumarate-induced kidney impairment.	Pubmed	5.465E-3	1.000E0	1.737E-2	1.869E-1	1	1	ABCC4
Pubmed	19407853	Expression of insulin-like growth factor 2 in mesenchymal neoplasms.	Pubmed	5.465E-3	1.000E0	1.737E-2	1.869E-1	1	1	IGF2
Pubmed	16802337	Patterning of coronary arteries in wildtype and connexin43 knockout mice.	Pubmed	5.465E-3	1.000E0	1.737E-2	1.869E-1	1	1	GJA1
Pubmed	10930554	SNRK, a member of the SNF1 family, is related to low K(+)-induced apoptosis of cultured rat cerebellar granule neurons.	Pubmed	5.465E-3	1.000E0	1.737E-2	1.869E-1	1	1	SNRK
Pubmed	23459468	The KMO allele encoding Arg452 is associated with psychotic features in bipolar disorder type 1, and with increased CSF KYNA level and reduced KMO expression.	Pubmed	5.465E-3	1.000E0	1.737E-2	1.869E-1	1	1	KMO
Pubmed	26783102	Involvement of DDX6 gene in radio- and chemoresistance in glioblastoma.	Pubmed	5.465E-3	1.000E0	1.737E-2	1.869E-1	1	1	DDX6
Pubmed	25398053	Dominant De Novo Mutations in GJA1 Cause Erythrokeratodermia Variabilis et Progressiva, without Features of Oculodentodigital Dysplasia.	Pubmed	5.465E-3	1.000E0	1.737E-2	1.869E-1	1	1	GJA1
Pubmed	9353338	Cloning and characterization of a human STE20-like protein kinase with unusual cofactor requirements.	Pubmed	5.465E-3	1.000E0	1.737E-2	1.869E-1	1	1	STK24
Pubmed	8499414	Immune-complex-mediated vasculitis increases coronary artery lipid accumulation in autoimmune-prone MRL mice.	Pubmed	5.465E-3	1.000E0	1.737E-2	1.869E-1	1	1	FAS
Pubmed	12067476	Apoptosis in human embryo development: 3. Fas-induced apoptosis in brain primary cultures.	Pubmed	5.465E-3	1.000E0	1.737E-2	1.869E-1	1	1	FAS
Pubmed	36697763		Pubmed	5.465E-3	1.000E0	1.737E-2	1.869E-1	1	1	KDM5B
Pubmed	35095490	Guilingji Protects Against Spermatogenesis Dysfunction From Oxidative Stress via Regulation of MAPK and Apoptotic Signaling Pathways in Immp2l Mutant Mice.	Pubmed	5.465E-3	1.000E0	1.737E-2	1.869E-1	1	1	IMMP2L
Pubmed	20421991	Hypomethylation of a LINE-1 promoter activates an alternate transcript of the MET oncogene in bladders with cancer.	Pubmed	5.465E-3	1.000E0	1.737E-2	1.869E-1	1	1	MET
Pubmed	20122898	MKP-7, a JNK phosphatase, blocks ERK-dependent gene activation by anchoring phosphorylated ERK in the cytoplasm.	Pubmed	5.465E-3	1.000E0	1.737E-2	1.869E-1	1	1	DUSP16
Pubmed	28376260	Cdc42 regulates branching in angiogenic sprouting in vitro.	Pubmed	5.465E-3	1.000E0	1.737E-2	1.869E-1	1	1	CDC42
Pubmed	22374333	cMET and phospho-cMET protein levels in breast cancers and survival outcomes.	Pubmed	5.465E-3	1.000E0	1.737E-2	1.869E-1	1	1	MET
Pubmed	19121871	Depression is an early disease manifestation in lupus-prone MRL/lpr mice.	Pubmed	5.465E-3	1.000E0	1.737E-2	1.869E-1	1	1	FAS
Pubmed	20876208	Connexon-mediated cell adhesion drives microtissue self-assembly.	Pubmed	5.465E-3	1.000E0	1.737E-2	1.869E-1	1	1	GJA1
Pubmed	23423574	Targeting pyruvate carboxylase reduces gluconeogenesis and adiposity and improves insulin resistance.	Pubmed	5.465E-3	1.000E0	1.737E-2	1.869E-1	1	1	PC
Pubmed	31477691	The structural basis of lipid scrambling and inactivation in the endoplasmic reticulum scramblase TMEM16K.	Pubmed	5.465E-3	1.000E0	1.737E-2	1.869E-1	1	1	ANO10
Pubmed	12545165	DLC-1 gene inhibits human breast cancer cell growth and in vivo tumorigenicity.	Pubmed	5.465E-3	1.000E0	1.737E-2	1.869E-1	1	1	DLC1
Pubmed	33526881	The role of MET in chemotherapy resistance.	Pubmed	5.465E-3	1.000E0	1.737E-2	1.869E-1	1	1	MET
Pubmed	17971414	In vivo analysis of undocked connexin43 gap junction hemichannels in ovarian granulosa cells.	Pubmed	5.465E-3	1.000E0	1.737E-2	1.869E-1	1	1	GJA1
Pubmed	11403688	Deficient long-term synaptic depression in the rostral cerebellum correlated with impaired motor learning in phospholipase C beta4 mutant mice.	Pubmed	5.465E-3	1.000E0	1.737E-2	1.869E-1	1	1	PLCB4
Pubmed	36768546	Increased Hemichannel Activity Displayed by a Connexin43 Mutation Causing a Familial Connexinopathy Exhibiting Hypotrichosis with Follicular Keratosis and Hyperostosis.	Pubmed	5.465E-3	1.000E0	1.737E-2	1.869E-1	1	1	GJA1
Pubmed	27531258	Elevated connexin 43 expression in arsenite-and cadmium-transformed human bladder cancer cells, tumor transplants and selected high grade human bladder cancers.	Pubmed	5.465E-3	1.000E0	1.737E-2	1.869E-1	1	1	GJA1
Pubmed	8904195	c-Fos expression during wakefulness and sleep.	Pubmed	5.465E-3	1.000E0	1.737E-2	1.869E-1	1	1	FOS
Pubmed	24516142	Structural bases for the interaction and stabilization of the human amino acid transporter LAT2 with its ancillary protein 4F2hc.	Pubmed	5.465E-3	1.000E0	1.737E-2	1.869E-1	1	1	SLC3A2
Pubmed	15261143	The Sema domain of Met is necessary for receptor dimerization and activation.	Pubmed	5.465E-3	1.000E0	1.737E-2	1.869E-1	1	1	MET
Pubmed	19900460	Ligand-mediated dimerization of the Met receptor tyrosine kinase by the bacterial invasion protein InlB.	Pubmed	5.465E-3	1.000E0	1.737E-2	1.869E-1	1	1	MET
Pubmed	17983584	JNK1 in hematopoietically derived cells contributes to diet-induced inflammation and insulin resistance without affecting obesity.	Pubmed	5.465E-3	1.000E0	1.737E-2	1.869E-1	1	1	MAPK8
Pubmed	15574779	Functional analysis of the contribution of RhoA and RhoC GTPases to invasive breast carcinoma.	Pubmed	5.465E-3	1.000E0	1.737E-2	1.869E-1	1	1	RHOA
Pubmed	9353322	Cytokeratin 18 is expressed on the hepatocyte plasma membrane surface and interacts with thrombin-antithrombin complexes.	Pubmed	5.465E-3	1.000E0	1.737E-2	1.869E-1	1	1	KRT18
Pubmed	30221345	Genomic screening in rare disorders: New mutations and phenotypes, highlighting ALG14 as a novel cause of severe intellectual disability.	Pubmed	5.465E-3	1.000E0	1.737E-2	1.869E-1	1	1	ALG14
Pubmed	17684486	Silencing the MET oncogene leads to regression of experimental tumors and metastases.	Pubmed	5.465E-3	1.000E0	1.737E-2	1.869E-1	1	1	MET
Pubmed	8977119	Cloning and expression of full length mouse utrophin: the differential association of utrophin and dystrophin with AChR clusters.	Pubmed	5.465E-3	1.000E0	1.737E-2	1.869E-1	1	1	UTRN
Pubmed	29199685	Role of crizotinib in c-mesenchymal-epidermal transition-positive nonsmall cell lung cancer patients.	Pubmed	5.465E-3	1.000E0	1.737E-2	1.869E-1	1	1	MET
Pubmed	8666667	Identification of a small cytoplasmic ankyrin (AnkG119) in the kidney and muscle that binds beta I sigma spectrin and associates with the Golgi apparatus.	Pubmed	5.465E-3	1.000E0	1.737E-2	1.869E-1	1	1	ANK3
Pubmed	24988324	The Ran GTPase-activating protein (RanGAP1) is critically involved in smooth muscle cell differentiation, proliferation and migration following vascular injury: implications for neointima formation and restenosis.	Pubmed	5.465E-3	1.000E0	1.737E-2	1.869E-1	1	1	RANGAP1
Pubmed	31115582	Cytokeratin 18 regulates the transcription and alternative splicing of apoptotic?related genes and pathways in HeLa cells.	Pubmed	5.465E-3	1.000E0	1.737E-2	1.869E-1	1	1	KRT18
Pubmed	27614046	IGF2 Is Up-regulated by Epigenetic Mechanisms in Hepatocellular Carcinomas and Is an Actionable Oncogene Product in Experimental Models.	Pubmed	5.465E-3	1.000E0	1.737E-2	1.869E-1	1	1	IGF2
Pubmed	18513342	Central nervous system involvement in severe congenital neutropenia: neurological and neuropsychological abnormalities associated with specific HAX1 mutations.	Pubmed	5.465E-3	1.000E0	1.737E-2	1.869E-1	1	1	HAX1
Pubmed	15851689	Serine 31 phosphorylation of histone variant H3.3 is specific to regions bordering centromeres in metaphase chromosomes.	Pubmed	5.465E-3	1.000E0	1.737E-2	1.869E-1	1	1	H3-3A
Pubmed	18035699	[Insulin-like growth factor (IGF)-II in human hepatocarcinogenesis--a potential therapeutic target?].	Pubmed	5.465E-3	1.000E0	1.737E-2	1.869E-1	1	1	IGF2
Pubmed	24339964	Association between human urotensin II and essential hypertension--a 1:1 matched case-control study.	Pubmed	5.465E-3	1.000E0	1.737E-2	1.869E-1	1	1	UTS2
Pubmed	28939129	Salvianolic acid A reverses cisplatin resistance in lung cancer A549 cells by targeting c-met and attenuating Akt/mTOR pathway.	Pubmed	5.465E-3	1.000E0	1.737E-2	1.869E-1	1	1	MET
Pubmed	19515727	Polymorphisms in multidrug resistance-associated protein gene 4 is associated with outcome in childhood acute lymphoblastic leukemia.	Pubmed	5.465E-3	1.000E0	1.737E-2	1.869E-1	1	1	ABCC4
Pubmed	25543025	Stronger learning recruits additional cell-signaling cascades: c-Jun-N-terminal kinase 1 (JNK1) is necessary for expression of stronger contextual fear conditioning.	Pubmed	5.465E-3	1.000E0	1.737E-2	1.869E-1	1	1	MAPK8
Pubmed	11641114	Histamine H1 receptors mediate the anorectic action of the pancreatic hormone amylin.	Pubmed	5.465E-3	1.000E0	1.737E-2	1.869E-1	1	1	HRH1
Pubmed	15621793	Rearrangement of MLL in a patient with congenital acute monoblastic leukemia and granulocytic sarcoma associated with a t(1;11)(p36;q23) translocation.	Pubmed	5.465E-3	1.000E0	1.737E-2	1.869E-1	1	1	KMT2A
Pubmed	8414518	A method for identifying genes within yeast artificial chromosomes: application to isolation of MLL fusion cDNAs from acute leukaemia translocations.	Pubmed	5.465E-3	1.000E0	1.737E-2	1.869E-1	1	1	KMT2A
Pubmed	32044392	The developmental and experience-dependent expression of IGF-2 in mice visual cortex.	Pubmed	5.465E-3	1.000E0	1.737E-2	1.869E-1	1	1	IGF2
Pubmed	12427838	Subpallial dlx2-expressing cells give rise to astrocytes and oligodendrocytes in the cerebral cortex and white matter.	Pubmed	5.465E-3	1.000E0	1.737E-2	1.869E-1	1	1	DLX2
Pubmed	30005601	Pyruvate carboxylase supports the pulmonary tropism of metastatic breast cancer.	Pubmed	5.465E-3	1.000E0	1.737E-2	1.869E-1	1	1	PC
Pubmed	26136571	The Intracellular Domain of the Coxsackievirus and Adenovirus Receptor Differentially Influences Adenovirus Entry.	Pubmed	5.465E-3	1.000E0	1.737E-2	1.869E-1	1	1	CXADR
Pubmed	26472021	NTRK1 rearrangement in colorectal cancer patients: evidence for actionable target using patient-derived tumor cell line.	Pubmed	5.465E-3	1.000E0	1.737E-2	1.869E-1	1	1	NTRK1
Pubmed	18779655	Gene transfer using liposome-complexed adenovirus seems to overcome limitations due to coxsackievirus and adenovirus receptor-deficiency of cancer cells, both in vitro and in vivo.	Pubmed	5.465E-3	1.000E0	1.737E-2	1.869E-1	1	1	CXADR
Pubmed	17082658	Severe focal sialadenitis and dacryoadenitis in NZM2328 mice induced by MCMV: a novel model for human Sjˆgren's syndrome.	Pubmed	5.465E-3	1.000E0	1.737E-2	1.869E-1	1	1	FAS
Pubmed	17082662	Role of MHC-linked genes in autoantigen selection and renal disease in a murine model of systemic lupus erythematosus.	Pubmed	5.465E-3	1.000E0	1.737E-2	1.869E-1	1	1	FAS
Pubmed	33441653	Quantitative STAU2 measurement in lymphocytes for breast cancer risk assessment.	Pubmed	5.465E-3	1.000E0	1.737E-2	1.869E-1	1	1	STAU2
Pubmed	12765950	Low circulating IGF-II concentrations predict weight gain and obesity in humans.	Pubmed	5.465E-3	1.000E0	1.737E-2	1.869E-1	1	1	IGF2
Pubmed	26136555	Physiological role of NBCe2 in the regulation of electrolyte transport in the distal nephron.	Pubmed	5.465E-3	1.000E0	1.737E-2	1.869E-1	1	1	SLC4A5
Pubmed	33042154		Pubmed	5.465E-3	1.000E0	1.737E-2	1.869E-1	1	1	FAS
Pubmed	24146179	Expression of Cx43-related microRNAs in patients with tetralogy of Fallot.	Pubmed	5.465E-3	1.000E0	1.737E-2	1.869E-1	1	1	GJA1
Pubmed	9485038	Impairment of survival factor function potentiates chemotherapy-induced apoptosis in tumor cells.	Pubmed	5.465E-3	1.000E0	1.737E-2	1.869E-1	1	1	IGF2
Pubmed	32007477	Histone lysine demethylase KDM5B maintains chronic myeloid leukemia via multiple epigenetic actions.	Pubmed	5.465E-3	1.000E0	1.737E-2	1.869E-1	1	1	KDM5B
Pubmed	19059456	Inhibition of mammalian thioredoxin reductase by black tea and its constituents: implications for anticancer actions.	Pubmed	5.465E-3	1.000E0	1.737E-2	1.869E-1	1	1	TXNRD1
Pubmed	15971427	RANTES promoter polymorphism as a genetic risk factor for rheumatoid arthritis in the Chinese.	Pubmed	5.465E-3	1.000E0	1.737E-2	1.869E-1	1	1	CCL5
Pubmed	36840407	Sterile 20-like kinase 3 promotes tick-borne encephalitis virus assembly by interacting with NS2A and prM and enhancing the NS2A-NS4A association.	Pubmed	5.465E-3	1.000E0	1.737E-2	1.869E-1	1	1	STK24
Pubmed	27486972	A role for activated Cdc42 in glioblastoma multiforme invasion.	Pubmed	5.465E-3	1.000E0	1.737E-2	1.869E-1	1	1	CDC42
Pubmed	33849387	Direct homophilic interaction of LAMP2A with the two-domain architecture revealed by site-directed photo-crosslinks and steric hindrances in mammalian cells.	Pubmed	5.465E-3	1.000E0	1.737E-2	1.869E-1	1	1	LAMP2
Pubmed	9703951	Cloning and functional characterization of the 5'-flanking region of human methionine adenosyltransferase 2A gene.	Pubmed	5.465E-3	1.000E0	1.737E-2	1.869E-1	1	1	MAT2A
Pubmed	19779041	Selectin-mediated activation of endothelial cells induces expression of CCL5 and promotes metastasis through recruitment of monocytes.	Pubmed	5.465E-3	1.000E0	1.737E-2	1.869E-1	1	1	CCL5
Pubmed	23783552	Promoter methylation of the DLC?1 gene and its inhibitory effect on human colon cancer.	Pubmed	5.465E-3	1.000E0	1.737E-2	1.869E-1	1	1	DLC1
Pubmed	30341186	mTOR- and SGK-Mediated Connexin 43 Expression Participates in Lipopolysaccharide-Stimulated Macrophage Migration through the iNOS/Src/FAK Axis.	Pubmed	5.465E-3	1.000E0	1.737E-2	1.869E-1	1	1	GJA1
Pubmed	9174168	H3.3A variant histone mRNA containing an alpha-globin insertion: modulated expression during mouse gametogenesis correlates with meiotic onset.	Pubmed	5.465E-3	1.000E0	1.737E-2	1.869E-1	1	1	H3-3A
Pubmed	16525660	Loss of imprinting in IGF2 in colorectal carcinoma assessed by microdissection.	Pubmed	5.465E-3	1.000E0	1.737E-2	1.869E-1	1	1	IGF2
Pubmed	17549045	Pharmacological enhancement of the endocannabinoid system in the nucleus accumbens shell stimulates food intake and increases c-Fos expression in the hypothalamus.	Pubmed	5.465E-3	1.000E0	1.737E-2	1.869E-1	1	1	FOS
Pubmed	23590222	The single C-terminal helix of human phospholipid scramblase 1 is required for membrane insertion and scrambling activity.	Pubmed	5.465E-3	1.000E0	1.737E-2	1.869E-1	1	1	PLSCR1
Pubmed	11846440	Elevated plus maze behavior, auditory startle response, and shock sensitivity in predisease and in early stage autoimmune disease MRL/lpr mice.	Pubmed	5.465E-3	1.000E0	1.737E-2	1.869E-1	1	1	FAS
Pubmed	8605699	Abnormal complement-mediated immune clearance in MRL-lpr/+ heterozygote mice: dose-dependent effect of the Fas antigen mutation.	Pubmed	5.465E-3	1.000E0	1.737E-2	1.869E-1	1	1	FAS
Pubmed	20600627	A monovalent agonist of TrkA tyrosine kinase receptors can be converted into a bivalent antagonist.	Pubmed	5.465E-3	1.000E0	1.737E-2	1.869E-1	1	1	NTRK1
Pubmed	26807589	A Single-Nucleotide Polymorphism in ABCC4 Is Associated with Tenofovir-Related Beta2-Microglobulinuria in Thai Patients with HIV-1 Infection.	Pubmed	5.465E-3	1.000E0	1.737E-2	1.869E-1	1	1	ABCC4
Pubmed	19770641	Serial changes in circulating M30 antigen, a biomarker of apoptosis, in patients with acute coronary syndromes: relationship with the severity of coronary artery disease.	Pubmed	5.465E-3	1.000E0	1.737E-2	1.869E-1	1	1	KRT18
Pubmed	31918342	Long Interspersed Nuclear Elements 1 (LINE1): The chimeric transcript L1-MET and its involvement in cancer.	Pubmed	5.465E-3	1.000E0	1.737E-2	1.869E-1	1	1	MET
Pubmed	29616327	Whole-exome sequencing identifies key mutated genes in T790M wildtype/cMET-unamplified lung adenocarcinoma with acquired resistance to first-generation EGFR tyrosine kinase inhibitors.	Pubmed	5.465E-3	1.000E0	1.737E-2	1.869E-1	1	1	MET
Pubmed	20589738	The JNK pathway modulates expression and phosphorylation of 4E-BP1 in MIN6 pancreatic beta-cells under oxidative stress conditions.	Pubmed	5.465E-3	1.000E0	1.737E-2	1.869E-1	1	1	MAPK8
Pubmed	31152465	Jarid1b promotes epidermal differentiation by mediating the repression of Ship1 and activation of the AKT/Ovol1 pathway.	Pubmed	5.465E-3	1.000E0	1.737E-2	1.869E-1	1	1	KDM5B
Pubmed	28751539	Mechanisms of Resistance to NTRK Inhibitors and Therapeutic Strategies in NTRK1-Rearranged Cancers.	Pubmed	5.465E-3	1.000E0	1.737E-2	1.869E-1	1	1	NTRK1
Pubmed	16358967	Soluble form of TRAIL, Fas and FasL in the serum of patients with B-CLL.	Pubmed	5.465E-3	1.000E0	1.737E-2	1.869E-1	1	1	FAS
Pubmed	8125310	Isolation of a cDNA encoding a human rolipram-sensitive cyclic AMP phosphodiesterase (PDE IVD).	Pubmed	5.465E-3	1.000E0	1.737E-2	1.869E-1	1	1	PDE4D
Pubmed	24398331	Natural history of autoimmune lymphoproliferative syndrome associated with FAS gene mutations.	Pubmed	5.465E-3	1.000E0	1.737E-2	1.869E-1	1	1	FAS
Pubmed	17971488	An immune escape screen reveals Cdc42 as regulator of cancer susceptibility to lymphocyte-mediated tumor suppression.	Pubmed	5.465E-3	1.000E0	1.737E-2	1.869E-1	1	1	CDC42
Pubmed	25903580	Proteomic Analysis of Connexin 43 Reveals Novel Interactors Related to Osteoarthritis.	Pubmed	5.465E-3	1.000E0	1.737E-2	1.869E-1	1	1	GJA1
Pubmed	33607044	JUN Amino-Terminal Kinase 1 Signaling in the Proximal Tubule Causes Cell Death and Acute Renal Failure in Rat and Mouse Models of Renal Ischemia/Reperfusion Injury.	Pubmed	5.465E-3	1.000E0	1.737E-2	1.869E-1	1	1	MAPK8
Pubmed	20720435	CCL5, CXCL10 and CXCL11 chemokines in patients with active and stable relapsing-remitting multiple sclerosis.	Pubmed	5.465E-3	1.000E0	1.737E-2	1.869E-1	1	1	CCL5
Pubmed	9847311	Vpu increases susceptibility of human immunodeficiency virus type 1-infected cells to fas killing.	Pubmed	5.465E-3	1.000E0	1.737E-2	1.869E-1	1	1	FAS
Pubmed	12354397	Motoneuron death triggered by a specific pathway downstream of Fas. potentiation by ALS-linked SOD1 mutations.	Pubmed	5.465E-3	1.000E0	1.737E-2	1.869E-1	1	1	FAS
Pubmed	28411148	Behavioural characterization of AnkyrinG deficient mice, a model for ANK3 related disorders.	Pubmed	5.465E-3	1.000E0	1.737E-2	1.869E-1	1	1	ANK3
Pubmed	15802632	Phosphodiesterase 4D gene, ischemic stroke, and asymptomatic carotid atherosclerosis.	Pubmed	5.465E-3	1.000E0	1.737E-2	1.869E-1	1	1	PDE4D
Pubmed	15765507	Delayed and disturbed morphogenesis of the umbilical blood vessels in insulin-like growth factor-II deficient conceptuses (Igf2m+/p-).	Pubmed	5.465E-3	1.000E0	1.737E-2	1.869E-1	1	1	IGF2
Pubmed	32945366	A comprehensive analysis of RHOA mutation positive and negative angioimmunoblastic T-cell†lymphomas by targeted deep sequencing, expression profiling and single cell digital image analysis.	Pubmed	5.465E-3	1.000E0	1.737E-2	1.869E-1	1	1	RHOA
Pubmed	23207898	RANTES polymorphisms and the risk of graft-versus-host disease in human leukocyte antigen-matched sibling allogeneic hematopoietic stem cell transplantation.	Pubmed	5.465E-3	1.000E0	1.737E-2	1.869E-1	1	1	CCL5
Pubmed	18265979	Fas-mediated T cell deletion potentiates tumor antigen-specific tolerance in a mouse model of prostate cancer.	Pubmed	5.465E-3	1.000E0	1.737E-2	1.869E-1	1	1	FAS
Pubmed	27126939	[Increased apoptosis and down-regulation of RhoA in HepG2 cells infected by Listeria monocytogenes].	Pubmed	5.465E-3	1.000E0	1.737E-2	1.869E-1	1	1	RHOA
Pubmed	20732416	ZAS3 accentuates transforming growth factor ? signaling in epithelial cells.	Pubmed	5.465E-3	1.000E0	1.737E-2	1.869E-1	1	1	HIVEP3
Pubmed	20301698	Hyalinosis, Inherited Systemic	Pubmed	5.465E-3	1.000E0	1.737E-2	1.869E-1	1	1	ANTXR2
Pubmed	24445236	Establishment of neurogenic microenvironment in the neurovascular unit: the connexin 43 story.	Pubmed	5.465E-3	1.000E0	1.737E-2	1.869E-1	1	1	GJA1
Pubmed	19586133	IGF2 is highly expressed in pediatric undifferentiated sarcomas and reveals two distinct cytoplasmic trafficking patterns.	Pubmed	5.465E-3	1.000E0	1.737E-2	1.869E-1	1	1	IGF2
Pubmed	19155294	Consistent deregulation of gene expression between human and murine MLL rearrangement leukemias.	Pubmed	5.465E-3	1.000E0	1.737E-2	1.869E-1	1	1	KMT2A
Pubmed	15765532	N- and C-terminal isoforms of Arg quantified by real-time PCR are specifically expressed in human normal and neoplastic cells, in neoplastic cell lines, and in HL-60 cell differentiation.	Pubmed	5.465E-3	1.000E0	1.737E-2	1.869E-1	1	1	ABL2
Pubmed	19419951	Cytokeratin 18 expression in immature Sertoli cells: co-localization with interstitial lymphocytic infiltrates.	Pubmed	5.465E-3	1.000E0	1.737E-2	1.869E-1	1	1	KRT18
Pubmed	21793106	FAS mRNA editing in Human Systemic Lupus Erythematosus.	Pubmed	5.465E-3	1.000E0	1.737E-2	1.869E-1	1	1	FAS
Pubmed	30174236	[MET exon 14 splicing sites mutations: A new therapeutic opportunity in lung cancer].	Pubmed	5.465E-3	1.000E0	1.737E-2	1.869E-1	1	1	MET
Pubmed	32668253	Social Behavior Is Modulated by Valence-Encoding mPFC-Amygdala Sub-circuitry.	Pubmed	5.465E-3	1.000E0	1.737E-2	1.869E-1	1	1	FOS
Pubmed	8737385	C-fos and c-jun expression in human endometrium and myometrium.	Pubmed	5.465E-3	1.000E0	1.737E-2	1.869E-1	1	1	FOS
Pubmed	31668705	Sequencing Analysis at 8p23 Identifies Multiple Rare Variants in DLC1 Associated with Sleep-Related Oxyhemoglobin Saturation Level.	Pubmed	5.465E-3	1.000E0	1.737E-2	1.869E-1	1	1	DLC1
Pubmed	16177568	Aberrant splicing of cables gene, a CDK regulator, in human cancers.	Pubmed	5.465E-3	1.000E0	1.737E-2	1.869E-1	1	1	CABLES1
Pubmed	19900593	c-Jun N-terminal kinase (JNK) signaling: recent advances and challenges.	Pubmed	5.465E-3	1.000E0	1.737E-2	1.869E-1	1	1	MAPK8
Pubmed	32078038	Phosphorylation of keratin 18 serine 52 regulates mother-daughter centriole engagement and microtubule nucleation by cell cycle-dependent accumulation at the centriole.	Pubmed	5.465E-3	1.000E0	1.737E-2	1.869E-1	1	1	KRT18
Pubmed	15070743	Hepatocyte growth factor/c-met signaling pathway is required for efficient liver regeneration and repair.	Pubmed	5.465E-3	1.000E0	1.737E-2	1.869E-1	1	1	MET
Pubmed	36034435	Cdc42 upregulation under high glucose induces podocyte apoptosis and impairs ?-cell insulin secretion.	Pubmed	5.465E-3	1.000E0	1.737E-2	1.869E-1	1	1	CDC42
Pubmed	12031645	Comparison of mechanisms of anemia in mice with sickle cell disease and beta-thalassemia: peripheral destruction, ineffective erythropoiesis, and phospholipid scramblase-mediated phosphatidylserine exposure.	Pubmed	5.465E-3	1.000E0	1.737E-2	1.869E-1	1	1	PLSCR1
Pubmed	33524570	Conditional knockout of MET receptor tyrosine kinase in cortical excitatory neurons leads to enhanced learning and memory in young adult mice but early cognitive decline in older adult mice.	Pubmed	5.465E-3	1.000E0	1.737E-2	1.869E-1	1	1	MET
Pubmed	23878018	Connexin 43 is a potential regulator in fluid shear stress-induced signal transduction in osteocytes.	Pubmed	5.465E-3	1.000E0	1.737E-2	1.869E-1	1	1	GJA1
Pubmed	12031648	Role of MmTRA1b/phospholipid scramblase1 gene expression in the induction of differentiation of human myeloid leukemia cells into granulocytes.	Pubmed	5.465E-3	1.000E0	1.737E-2	1.869E-1	1	1	PLSCR1
Pubmed	17973977	c-Jun N-terminal kinases trigger both degeneration and neurite outgrowth in primary hippocampal and cortical neurons.	Pubmed	5.465E-3	1.000E0	1.737E-2	1.869E-1	1	1	MAPK8
Pubmed	31260596	Ablation of RhoA impairs Th17 cell differentiation and alleviates house dust mite-triggered allergic airway inflammation.	Pubmed	5.465E-3	1.000E0	1.737E-2	1.869E-1	1	1	RHOA
Pubmed	28871451	Methylation status of IGF2 DMR and LINE1 in leukocyte DNA provides distinct clinicopathological features of gastric cancer patients.	Pubmed	5.465E-3	1.000E0	1.737E-2	1.869E-1	1	1	IGF2
Pubmed	32152414	NMP4 regulates the innate immune response to influenza A virus infection.	Pubmed	5.465E-3	1.000E0	1.737E-2	1.869E-1	1	1	ZNF384
Pubmed	18094351	A mutation in the inner mitochondrial membrane peptidase 2-like gene (Immp2l) affects mitochondrial function and impairs fertility in mice.	Pubmed	5.465E-3	1.000E0	1.737E-2	1.869E-1	1	1	IMMP2L
Pubmed	31056639	The role of connexin43 in neuropathic pain induced by spinal cord injury.	Pubmed	5.465E-3	1.000E0	1.737E-2	1.869E-1	1	1	GJA1
Pubmed	22927900	Neuronal LR11 expression does not differentiate between clinically-defined Alzheimer's disease and control brains.	Pubmed	5.465E-3	1.000E0	1.737E-2	1.869E-1	1	1	SORL1
Pubmed	24797974	High Fas expression in gastric carcinoma cells as a factor correlating with the occurrence of metastases to regional lymph nodes.	Pubmed	5.465E-3	1.000E0	1.737E-2	1.869E-1	1	1	FAS
Pubmed	10330344	Congenital insensitivity to pain with anhidrosis: novel mutations in the TRKA (NTRK1) gene encoding a high-affinity receptor for nerve growth factor.	Pubmed	5.465E-3	1.000E0	1.737E-2	1.869E-1	1	1	NTRK1
Pubmed	15082759	SUMO modification of heterogeneous nuclear ribonucleoproteins.	Pubmed	5.465E-3	1.000E0	1.737E-2	1.869E-1	1	1	HNRNPC
Pubmed	20878577	[Connexin 43 expression in intraperitoneal free gastric cancer cells in patients with gastric cancer].	Pubmed	5.465E-3	1.000E0	1.737E-2	1.869E-1	1	1	GJA1
Pubmed	15550676	Phosphorylation of Cytidine, Deoxycytidine, and Their Analog Monophosphates by Human UMP/CMP Kinase Is Differentially Regulated by ATP and Magnesium.	Pubmed	5.465E-3	1.000E0	1.737E-2	1.869E-1	1	1	CMPK1
Pubmed	15981086	Involvement of c-Jun N-terminal kinase in rF1 mediated activation of murine peritoneal macrophages in vitro.	Pubmed	5.465E-3	1.000E0	1.737E-2	1.869E-1	1	1	MAPK8
Pubmed	34022899	Mechanical ventilation enhances Acinetobacter baumannii-induced lung injury through JNK pathways.	Pubmed	5.465E-3	1.000E0	1.737E-2	1.869E-1	1	1	MAPK8
Pubmed	26472163	Heterogeneity of c-Met expression in Chinese gastric cancer patients.	Pubmed	5.465E-3	1.000E0	1.737E-2	1.869E-1	1	1	MET
Pubmed	26868290	Syntabulin regulates the trafficking of PICK1-containing vesicles in neurons.	Pubmed	5.465E-3	1.000E0	1.737E-2	1.869E-1	1	1	SYBU
Pubmed	16875510	Contribution of histamine type-1 receptor to metabolic and behavioral control of ventilation.	Pubmed	5.465E-3	1.000E0	1.737E-2	1.869E-1	1	1	HRH1
Pubmed	29559701	Effect of CCL5 expression in the recruitment of immune cells in triple negative breast cancer.	Pubmed	5.465E-3	1.000E0	1.737E-2	1.869E-1	1	1	CCL5
Pubmed	1444056	Effects of antioxidant vitamins C, E, and beta-carotene on immune functions in MRL/lpr mice and rats.	Pubmed	5.465E-3	1.000E0	1.737E-2	1.869E-1	1	1	FAS
Pubmed	8198696	Cross-reactivity of IgG and IgM secreting B cells in normal and autoimmune mice.	Pubmed	5.465E-3	1.000E0	1.737E-2	1.869E-1	1	1	FAS
Pubmed	12486097	Anti-DNA B cells in MRL/lpr mice show altered differentiation and editing pattern.	Pubmed	5.465E-3	1.000E0	1.737E-2	1.869E-1	1	1	FAS
Pubmed	12163388	Frequent Fas gene mutations in testicular germ cell tumors.	Pubmed	5.465E-3	1.000E0	1.737E-2	1.869E-1	1	1	FAS
Pubmed	36671453	Metabolic Maturation Exaggerates Abnormal Calcium Handling in a	Pubmed	5.465E-3	1.000E0	1.737E-2	1.869E-1	1	1	LAMP2
Pubmed	27246838	Jumonji AT-rich interactive domain 1B overexpression is associated with the development and progression of glioma.	Pubmed	5.465E-3	1.000E0	1.737E-2	1.869E-1	1	1	KDM5B
Pubmed	25242023	JNK is critical for the development of Candida albicans-induced vascular lesions in a mouse model of Kawasaki disease.	Pubmed	5.465E-3	1.000E0	1.737E-2	1.869E-1	1	1	MAPK8
Pubmed	35288960	C-C motif chemokine ligand 5 confines liver regeneration by down-regulating reparative macrophage-derived hepatocyte growth factor in a forkhead box O 3a-dependent manner.	Pubmed	5.465E-3	1.000E0	1.737E-2	1.869E-1	1	1	CCL5
Pubmed	28606991	A mutation in keratin 18 that causes caspase-digestion resistance protects homozygous transgenic mice from hepatic apoptosis and injury.	Pubmed	5.465E-3	1.000E0	1.737E-2	1.869E-1	1	1	KRT18
Pubmed	12633873	Ets, Ap-1 and GATA factor families regulate the utrophin B promoter: potential regulatory mechanisms for endothelial-specific expression.	Pubmed	5.465E-3	1.000E0	1.737E-2	1.869E-1	1	1	UTRN
Pubmed	29785050	The tumor suppressor DLC1 inhibits cancer progression and oncogenic autophagy in hepatocellular carcinoma.	Pubmed	5.465E-3	1.000E0	1.737E-2	1.869E-1	1	1	DLC1
Pubmed	1385299	The human APO-1 (APT) antigen maps to 10q23, a region that is syntenic with mouse chromosome 19.	Pubmed	5.465E-3	1.000E0	1.737E-2	1.869E-1	1	1	FAS
Pubmed	32054069	Activation of Astroglial Connexin is Involved in Concentration-Dependent Double-Edged Sword Clinical Action of Clozapine.	Pubmed	5.465E-3	1.000E0	1.737E-2	1.869E-1	1	1	GJA1
Pubmed	32681260	Changes of Serum Insulin-like Growth Factor-2 Response to Negative Symptom Improvements in Schizophrenia Patients Treated with Atypical Antipsychotics.	Pubmed	5.465E-3	1.000E0	1.737E-2	1.869E-1	1	1	IGF2
Pubmed	28232204	Homozygous mutation in TXNRD1 is associated with genetic generalized epilepsy.	Pubmed	5.465E-3	1.000E0	1.737E-2	1.869E-1	1	1	TXNRD1
Pubmed	17072986	Signaling pathway of insulin-like growth factor-II as a target of molecular therapy for hepatoblastoma.	Pubmed	5.465E-3	1.000E0	1.737E-2	1.869E-1	1	1	IGF2
Pubmed	25134283	Study of urotensin II gene and serum levels in relation to pre-eclampsia.	Pubmed	5.465E-3	1.000E0	1.737E-2	1.869E-1	1	1	UTS2
Pubmed	8294430	Phosphorylation of serine 985 negatively regulates the hepatocyte growth factor receptor kinase.	Pubmed	5.465E-3	1.000E0	1.737E-2	1.869E-1	1	1	MET
Pubmed	1160969	Phenylketonuria due to a deficiency of dihydropteridine reductase.	Pubmed	5.465E-3	1.000E0	1.737E-2	1.869E-1	1	1	QDPR
Pubmed	32042069	Endoplasmic reticulum stress promotes inflammation-mediated proteolytic activity at the ocular surface.	Pubmed	5.465E-3	1.000E0	1.737E-2	1.869E-1	1	1	FOS
Pubmed	15848386	Dlx2 over-expression regulates cell adhesion and mesenchymal condensation in ectomesenchyme.	Pubmed	5.465E-3	1.000E0	1.737E-2	1.869E-1	1	1	DLX2
Pubmed	15452206	Nuclear respiratory factor 1 plays an essential role in transcriptional initiation from the hepatitis B virus x gene promoter.	Pubmed	5.465E-3	1.000E0	1.737E-2	1.869E-1	1	1	NRF1
Pubmed	26856241	Sorting nexin 10 acting as a novel regulator of macrophage polarization mediates inflammatory response in experimental mouse colitis.	Pubmed	5.465E-3	1.000E0	1.737E-2	1.869E-1	1	1	SNX10
Pubmed	24435515	RNA granule component TDRD7 gene polymorphisms in a Han Chinese population with age-related cataract.	Pubmed	5.465E-3	1.000E0	1.737E-2	1.869E-1	1	1	TDRD7
Pubmed	18023981	Roles of plasma membrane-associated sialidase NEU3 in human cancers.	Pubmed	5.465E-3	1.000E0	1.737E-2	1.869E-1	1	1	NEU3
Pubmed	27893299	Does apoptotic activity have a role in the development of the placental abruption?	Pubmed	5.465E-3	1.000E0	1.737E-2	1.869E-1	1	1	KRT18
Pubmed	11535579	Heterogeneous expression of Gap junction channels in the heart leads to conduction defects and ventricular dysfunction.	Pubmed	5.465E-3	1.000E0	1.737E-2	1.869E-1	1	1	GJA1
Pubmed	18419753	TrkA receptor endolysosomal degradation is both ubiquitin and proteasome dependent.	Pubmed	5.465E-3	1.000E0	1.737E-2	1.869E-1	1	1	NTRK1
Pubmed	20734779	[Phosphodiesterase 4D (PDE4D) gene polymorphism in patients with acute stroke from Moscow].	Pubmed	5.465E-3	1.000E0	1.737E-2	1.869E-1	1	1	PDE4D
Pubmed	22962365	Excision of 5-hydroxymethyluracil and 5-carboxylcytosine by the thymine DNA glycosylase domain: its structural basis and implications for active DNA demethylation.	Pubmed	5.465E-3	1.000E0	1.737E-2	1.869E-1	1	1	TDG
Pubmed	23376848	DLC1 induces expression of E-cadherin in prostate cancer cells through Rho pathway and suppresses invasion.	Pubmed	5.465E-3	1.000E0	1.737E-2	1.869E-1	1	1	DLC1
Pubmed	27832290	Sorting receptor SORLA: cellular mechanisms and implications for disease.	Pubmed	5.465E-3	1.000E0	1.737E-2	1.869E-1	1	1	SORL1
Pubmed	35766269	Sex-Specific Differences in Endothelial Function Are Driven by Divergent Mitochondrial Ca	Pubmed	5.465E-3	1.000E0	1.737E-2	1.869E-1	1	1	MCU
Pubmed	23577146	Association between regulated upon activation, normal T cells expressed and secreted (RANTES) -28C/G polymorphism and susceptibility to HIV-1 infection: a meta-analysis.	Pubmed	5.465E-3	1.000E0	1.737E-2	1.869E-1	1	1	CCL5
Pubmed	15910768	Sexually dimorphic hormonal regulation of the gap junction protein, CX43, in rats and altered female reproductive function in CX43+/- mice.	Pubmed	5.465E-3	1.000E0	1.737E-2	1.869E-1	1	1	GJA1
Pubmed	17537172	Determination of metastasis-associated proteins in non-small cell lung cancer by comparative proteomic analysis.	Pubmed	5.465E-3	1.000E0	1.737E-2	1.869E-1	1	1	S100A11
Pubmed	20301726	Congenital Insensitivity to Pain with Anhidrosis	Pubmed	5.465E-3	1.000E0	1.737E-2	1.869E-1	1	1	NTRK1
Pubmed	27401892	A Randomized Phase II Study of FOLFOX With or Without the MET Inhibitor Onartuzumab in Advanced Adenocarcinoma of the Stomach and Gastroesophageal Junction.	Pubmed	5.465E-3	1.000E0	1.737E-2	1.869E-1	1	1	MET
Pubmed	19263494	Peculiar subcellular localization of Fas antigen in human and mouse spermatozoa.	Pubmed	5.465E-3	1.000E0	1.737E-2	1.869E-1	1	1	FAS
Pubmed	11356846	Cloning and characterization of a novel human alkaline ceramidase. A mammalian enzyme that hydrolyzes phytoceramide.	Pubmed	5.465E-3	1.000E0	1.737E-2	1.869E-1	1	1	ACER3
[truncated: 29,113 more rows]

## Sheet: ToppGeneEnrichmentTFs
Category	ID	Name	Source	p-value	q-value Bonferroni	q-value FDR B&H	q-value FDR B&Y	Hit Count in Query List	Hit Count in Genome	Hit in Query List
GO: Molecular Function	GO:0003700	DNA-binding transcription factor activity		4.839E-315	2.066E-312	1.132E-312	7.509E-312	287	1324	MYC,FOXJ2,SOX4,BHLHE41,SOX5,MYCN,SCRT2,ZNF410,SOX12,SP1,ZNF384,SP3,NR2C2,NR2F6,SP100,ZNF143,ZNF219,ZBTB16,HIVEP1,ZNF148,CEBPB,ERG,CEBPG,SPI1,SPIB,ESR2,ESRRA,MAX,MAZ,ESRRB,BACH1,GATA1,GATA2,SREBF1,GATA3,ETS1,SREBF2,ETS2,SRF,ETV1,ETV3,E2F7,ETV4,ETV5,JDP2,ETV6,SOX18,MECOM,KLF3,IRF1,IRF2,GBX1,IRF3,IRF5,HIC2,IKZF1,IRF7,BCL11A,NR6A1,NR4A1,SIX4,DBP,GMEB2,ZNF232,RREB1,FOXA1,FOXA2,FOXA3,MEF2A,RXRA,MEF2C,D…
GO: Molecular Function	GO:0000981	DNA-binding transcription factor activity, RNA polymerase II-specific		5.301E-315	2.263E-312	1.132E-312	7.509E-312	284	1261	MYC,FOXJ2,SOX4,BHLHE41,SOX5,MYCN,SCRT2,ZNF410,SOX12,SP1,ZNF384,SP3,NR2C2,NR2F6,SP100,ZNF143,ZNF219,ZBTB16,HIVEP1,ZNF148,CEBPB,ERG,CEBPG,SPI1,SPIB,ESR2,ESRRA,MAX,MAZ,ESRRB,BACH1,GATA1,GATA2,SREBF1,GATA3,ETS1,SREBF2,ETS2,SRF,ETV1,ETV3,E2F7,ETV4,ETV5,JDP2,ETV6,SOX18,MECOM,KLF3,IRF1,IRF2,GBX1,IRF3,IRF5,HIC2,IKZF1,IRF7,BCL11A,NR6A1,NR4A1,SIX4,DBP,GMEB2,ZNF232,RREB1,FOXA1,FOXA2,FOXA3,MEF2A,RXRA,MEF2C,D…
GO: Molecular Function	GO:1990837	sequence-specific double-stranded DNA binding		5.461E-298	2.332E-295	7.773E-296	5.158E-295	290	1572	MYC,FOXJ2,SOX4,BHLHE41,SOX5,MYCN,SCRT2,ZNF410,SOX12,SP1,ZNF384,SP3,NR2C2,NR2F6,ZNF143,ZNF219,ZBTB16,HIVEP1,ZNF148,CEBPB,ERG,CEBPG,SPI1,SPIB,ESR2,ESRRA,MAX,MAZ,ESRRB,BACH1,GATA1,GATA2,SREBF1,GATA3,ETS1,SREBF2,ETS2,SRF,ETV1,ETV3,E2F7,ETV4,ETV5,JDP2,ETV6,SOX18,MECOM,KLF3,IRF1,IRF2,GBX1,IRF3,IRF5,IKZF1,IRF7,BCL11A,NR6A1,NR4A1,SIX4,DBP,GMEB2,ZNF232,RREB1,FOXA1,FOXA2,FOXA3,MEF2A,RXRA,MEF2C,DDIT3,RXRB,A…
GO: Molecular Function	GO:0000977	RNA polymerase II transcription regulatory region sequence-specific DNA binding		3.226E-295	1.378E-292	3.444E-293	2.285E-292	281	1388	MYC,FOXJ2,SOX4,BHLHE41,SOX5,MYCN,SCRT2,ZNF410,SOX12,SP1,ZNF384,SP3,NR2C2,NR2F6,ZNF143,ZNF219,ZBTB16,HIVEP1,ZNF148,CEBPB,ERG,CEBPG,SPI1,SPIB,ESR2,ESRRA,MAX,MAZ,ESRRB,BACH1,GATA1,GATA2,SREBF1,GATA3,ETS1,SREBF2,ETS2,SRF,ETV1,ETV3,E2F7,ETV4,ETV5,JDP2,ETV6,SOX18,MECOM,KLF3,IRF1,IRF2,GBX1,IRF3,IRF5,IKZF1,IRF7,BCL11A,NR6A1,NR4A1,SIX4,DBP,GMEB2,ZNF232,RREB1,FOXA1,FOXA2,FOXA3,MEF2A,RXRA,MEF2C,DDIT3,RXRB,M…
GO: Molecular Function	GO:0003690	double-stranded DNA binding		1.020E-292	4.355E-290	8.710E-291	5.779E-290	292	1687	MYC,FOXJ2,SOX4,BHLHE41,SOX5,MYCN,SCRT2,ZNF410,SOX12,SP1,ZNF384,SP3,NR2C2,NR2F6,ZNF143,ZNF219,ZBTB16,HIVEP1,ZNF148,CEBPB,ERG,CEBPG,SPI1,SPIB,ESR2,ESRRA,MAX,MAZ,ESRRB,BACH1,GATA1,GATA2,SREBF1,GATA3,ETS1,SREBF2,ETS2,SRF,ETV1,ETV3,E2F7,ETV4,ETV5,JDP2,ETV6,SOX18,MECOM,KLF3,IRF1,IRF2,GBX1,IRF3,IRF5,IKZF1,IRF7,BCL11A,NR6A1,NR4A1,SIX4,DBP,GMEB2,ZNF232,RREB1,FOXA1,FOXA2,FOXA3,MEF2A,RXRA,MEF2C,DDIT3,RXRB,A…
GO: Molecular Function	GO:0043565	sequence-specific DNA binding		6.699E-292	2.861E-289	4.768E-290	3.163E-289	292	1697	MYC,FOXJ2,SOX4,BHLHE41,SOX5,MYCN,SCRT2,ZNF410,SOX12,SP1,ZNF384,SP3,NR2C2,NR2F6,ZNF143,ZNF219,ZBTB16,HIVEP1,ZNF148,CEBPB,ERG,CEBPG,SPI1,SPIB,ESR2,ESRRA,MAX,MAZ,ESRRB,BACH1,GATA1,GATA2,SREBF1,GATA3,ETS1,SREBF2,ETS2,SRF,ETV1,ETV3,E2F7,ETV4,ETV5,JDP2,ETV6,SOX18,MECOM,KLF3,IRF1,IRF2,GBX1,IRF3,IRF5,IKZF1,IRF7,BCL11A,NR6A1,NR4A1,SIX4,DBP,GMEB2,ZNF232,RREB1,FOXA1,FOXA2,FOXA3,MEF2A,RXRA,MEF2C,DDIT3,RXRB,A…
GO: Molecular Function	GO:0140110	transcription regulator activity		2.131E-290	9.101E-288	1.300E-288	8.627E-288	297	1862	MYC,FOXJ2,SOX4,BHLHE41,SOX5,MYCN,SCRT2,ZNF410,SOX12,SP1,ZNF384,SP3,NR2C2,NR2F6,SP100,ZNF143,ZNF219,ZBTB16,HIVEP1,ZNF148,CEBPB,ERG,CEBPG,SPI1,SPIB,ESR2,ESRRA,MAX,MAZ,ESRRB,BACH1,GATA1,GATA2,SREBF1,GATA3,ETS1,SREBF2,ETS2,SRF,ETV1,ETV3,E2F7,ETV4,ETV5,JDP2,ETV6,SOX18,MECOM,KLF3,IRF1,IRF2,GBX1,IRF3,IRF5,HIC2,IKZF1,IRF7,BCL11A,NR6A1,BCL3,NR4A1,SIX4,DBP,GMEB2,ZNF232,RREB1,FOXA1,FOXA2,FOXA3,MEF2A,RXRA,ME…
GO: Molecular Function	GO:0000976	transcription cis-regulatory region binding		3.989E-289	1.703E-286	2.129E-287	1.413E-286	283	1499	MYC,FOXJ2,SOX4,BHLHE41,SOX5,MYCN,SCRT2,ZNF410,SOX12,SP1,ZNF384,SP3,NR2C2,NR2F6,ZNF143,ZNF219,ZBTB16,HIVEP1,ZNF148,CEBPB,ERG,CEBPG,SPI1,SPIB,ESR2,ESRRA,MAX,MAZ,ESRRB,BACH1,GATA1,GATA2,SREBF1,GATA3,ETS1,SREBF2,ETS2,SRF,ETV1,ETV3,E2F7,ETV4,ETV5,JDP2,ETV6,SOX18,MECOM,KLF3,IRF1,IRF2,GBX1,IRF3,IRF5,IKZF1,IRF7,BCL11A,NR6A1,NR4A1,SIX4,DBP,GMEB2,ZNF232,RREB1,FOXA1,FOXA2,FOXA3,MEF2A,RXRA,MEF2C,DDIT3,RXRB,A…
GO: Molecular Function	GO:0001067	transcription regulatory region nucleic acid binding		1.124E-288	4.798E-286	5.331E-287	3.537E-286	283	1504	MYC,FOXJ2,SOX4,BHLHE41,SOX5,MYCN,SCRT2,ZNF410,SOX12,SP1,ZNF384,SP3,NR2C2,NR2F6,ZNF143,ZNF219,ZBTB16,HIVEP1,ZNF148,CEBPB,ERG,CEBPG,SPI1,SPIB,ESR2,ESRRA,MAX,MAZ,ESRRB,BACH1,GATA1,GATA2,SREBF1,GATA3,ETS1,SREBF2,ETS2,SRF,ETV1,ETV3,E2F7,ETV4,ETV5,JDP2,ETV6,SOX18,MECOM,KLF3,IRF1,IRF2,GBX1,IRF3,IRF5,IKZF1,IRF7,BCL11A,NR6A1,NR4A1,SIX4,DBP,GMEB2,ZNF232,RREB1,FOXA1,FOXA2,FOXA3,MEF2A,RXRA,MEF2C,DDIT3,RXRB,A…
GO: Molecular Function	GO:0000987	cis-regulatory region sequence-specific DNA binding		1.392E-276	5.945E-274	5.945E-275	3.945E-274	267	1281	MYC,FOXJ2,SOX4,BHLHE41,SOX5,MYCN,SCRT2,ZNF410,SOX12,SP1,ZNF384,SP3,NR2C2,NR2F6,ZNF143,ZNF219,ZBTB16,HIVEP1,ZNF148,CEBPB,ERG,CEBPG,SPI1,SPIB,ESR2,ESRRA,MAX,MAZ,ESRRB,BACH1,GATA1,GATA2,SREBF1,GATA3,ETS1,SREBF2,ETS2,SRF,ETV1,E2F7,ETV4,JDP2,ETV6,SOX18,MECOM,KLF3,IRF1,IRF2,IRF3,IRF5,IKZF1,IRF7,BCL11A,NR6A1,NR4A1,SIX4,DBP,GMEB2,ZNF232,RREB1,FOXA1,FOXA2,FOXA3,MEF2A,RXRA,MEF2C,DDIT3,RXRB,MYEF2,MEIS2,STAT…
GO: Molecular Function	GO:0000978	RNA polymerase II cis-regulatory region sequence-specific DNA binding		5.666E-275	2.419E-272	2.199E-273	1.459E-272	265	1257	MYC,FOXJ2,SOX4,BHLHE41,SOX5,MYCN,SCRT2,ZNF410,SOX12,SP1,ZNF384,SP3,NR2C2,NR2F6,ZNF143,ZNF219,ZBTB16,HIVEP1,ZNF148,CEBPB,ERG,CEBPG,SPI1,SPIB,ESR2,ESRRA,MAX,MAZ,ESRRB,BACH1,GATA1,GATA2,SREBF1,GATA3,ETS1,SREBF2,ETS2,SRF,ETV1,E2F7,ETV4,JDP2,ETV6,SOX18,MECOM,KLF3,IRF1,IRF2,IRF3,IRF5,IKZF1,IRF7,BCL11A,NR6A1,NR4A1,SIX4,DBP,GMEB2,ZNF232,RREB1,FOXA1,FOXA2,FOXA3,MEF2A,RXRA,MEF2C,DDIT3,RXRB,MYEF2,MEIS2,STAT…
GO: Molecular Function	GO:0001216	DNA-binding transcription activator activity		5.552E-210	2.371E-207	1.976E-208	1.311E-207	185	576	MYC,FOXJ2,SOX4,MYCN,ZNF410,SOX12,SP1,ZNF384,NR2C2,ZNF143,ZNF219,ZBTB16,CEBPB,ERG,CEBPG,SPI1,SPIB,ESR2,ESRRA,ESRRB,BACH1,GATA1,GATA2,SREBF1,GATA3,ETS1,SRF,ETV1,ETV4,ETV5,ETV6,SOX18,MECOM,IRF1,IRF2,IRF3,IRF5,NR6A1,NR4A1,SIX4,DBP,GMEB2,RREB1,FOXA1,FOXA2,MEF2A,MEF2C,DDIT3,RXRB,MEIS2,STAT3,STAT5A,STAT5B,PGR,STAT6,HOXA5,HOXA10,GFI1B,JUN,JUNB,JUND,HOXB7,HOXC4,NFATC1,NFATC2,NFATC3,HOXD13,PAX8,NFE2L2,NFIC…
GO: Molecular Function	GO:0001228	DNA-binding transcription activator activity, RNA polymerase II-specific		5.841E-209	2.494E-206	1.919E-207	1.273E-206	184	571	MYC,FOXJ2,SOX4,MYCN,ZNF410,SOX12,SP1,ZNF384,NR2C2,ZNF143,ZNF219,ZBTB16,CEBPB,ERG,CEBPG,SPI1,SPIB,ESR2,ESRRA,ESRRB,BACH1,GATA1,GATA2,SREBF1,GATA3,ETS1,SRF,ETV1,ETV4,ETV5,ETV6,SOX18,MECOM,IRF1,IRF2,IRF3,IRF5,NR6A1,NR4A1,SIX4,DBP,GMEB2,RREB1,FOXA1,FOXA2,MEF2A,MEF2C,DDIT3,RXRB,MEIS2,STAT3,STAT5A,STAT5B,PGR,STAT6,HOXA5,HOXA10,GFI1B,JUN,JUNB,JUND,HOXB7,HOXC4,NFATC1,NFATC2,NFATC3,HOXD13,PAX8,NFE2L2,NFIC…
GO: Molecular Function	GO:0008134	transcription factor binding		3.013E-88	1.286E-85	9.189E-87	6.097E-86	120	766	MYC,BHLHE41,SP1,SP3,SP100,ZBTB16,CEBPB,CEBPG,SPI1,MAX,ESRRB,GATA1,GATA2,SREBF1,GATA3,ETS1,ETS2,SRF,BCL11A,BCL3,NR4A1,FOXA1,FOXA2,FOXA3,HMGN3,MEF2A,RXRA,MEF2C,DDIT3,RXRB,ARID5A,MEIS2,STAT1,STAT3,STAT5A,STAT5B,PGR,STAT6,GFI1B,JUN,ZBTB7A,JUNB,JUND,NFATC1,NFATC2,NFATC3,NFATC4,NFE2L2,NFKB1,FOXO4,NR1H2,HES1,TAF1,TBX20,TAL1,FOXC1,CREB3,TBP,VDR,FOXP3,FOXO1,FOXO3,TCF4,TBX3,TCF3,TCF7L2,TCF12,RARA,RARB,RARG…
GO: Molecular Function	GO:0001217	DNA-binding transcription repressor activity		2.916E-87	1.245E-84	8.301E-86	5.508E-85	95	393	MYC,BHLHE41,SCRT2,ZNF384,SP3,NR2F6,ZNF219,ZBTB16,HIVEP1,ZNF148,CEBPB,SPI1,ESRRA,MAX,BACH1,GATA3,SREBF2,ETS2,ETV3,E2F7,JDP2,ETV6,KLF3,IRF3,IKZF1,BCL11A,MYEF2,PRDM1,JUN,ZBTB7A,HOXB8,NFATC1,NFATC2,NFATC3,NFATC4,NFIL3,NFKB1,ZNF589,MITF,HES1,FOXK1,FOXP3,SOX6,TBX15,FOXO1,FOXO3,TBX3,TCF3,TCF7,ZEB1,RARA,FOXP2,KLF6,MAFK,ZBTB4,GLIS3,OSR2,RELA,POU5F1,E2F6,E4F1,POU6F1,PPARA,REST,PPARD,NR3C1,ZBTB7B,NR1D1,YY1,…
GO: Molecular Function	GO:0001227	DNA-binding transcription repressor activity, RNA polymerase II-specific		1.032E-84	4.405E-82	2.753E-83	1.827E-82	93	390	MYC,BHLHE41,SCRT2,ZNF384,SP3,NR2F6,ZNF219,ZBTB16,HIVEP1,ZNF148,CEBPB,SPI1,ESRRA,MAX,BACH1,GATA3,SREBF2,ETS2,ETV3,E2F7,JDP2,ETV6,KLF3,IRF3,IKZF1,BCL11A,MYEF2,PRDM1,JUN,ZBTB7A,HOXB8,NFATC1,NFATC2,NFATC3,NFATC4,NFIL3,NFKB1,ZNF589,MITF,HES1,FOXK1,FOXP3,SOX6,TBX15,FOXO1,FOXO3,TBX3,TCF3,TCF7,ZEB1,RARA,FOXP2,KLF6,MAFK,ZBTB4,GLIS3,OSR2,RELA,POU5F1,E2F6,E4F1,POU6F1,PPARA,REST,PPARD,NR3C1,NR1D1,YY1,THAP1,S…
GO: Molecular Function	GO:0003682	chromatin binding		1.514E-78	6.465E-76	3.803E-77	2.523E-76	110	726	SP3,ZNF143,CEBPB,ERG,SPI1,ESR2,MAZ,GATA1,GATA2,SREBF1,SREBF2,SRF,JDP2,KLF3,IRF3,FOXA1,FOXA2,HMGN3,MEF2A,RXRA,MEF2C,RXRB,ARID5A,STAT1,STAT3,STAT5B,PRDM1,JUN,SETDB1,BRCA1,NFATC1,NFATC2,NFATC3,HOXD13,GLI1,GLI2,NFKB1,BHLHE22,MITF,PKNOX1,FOXO4,NR1H2,HES1,TAF1,MBD2,TAL1,FOXC1,CREB3,RAD21,FOXO1,FOXO3,FLI1,TCF4,TCF3,TCF7L2,ZEB1,ATF5,RARA,ARID3A,RARG,KLF6,FOS,FOSL2,XBP1,POU2F1,RELA,E2F4,POU5F1,SIN3A,REST,…
GO: Molecular Function	GO:0140297	DNA-binding transcription factor binding		2.040E-70	8.710E-68	4.839E-69	3.211E-68	96	595	MYC,BHLHE41,SP1,SP3,SP100,CEBPB,CEBPG,SPI1,MAX,ESRRB,GATA1,GATA2,GATA3,ETS1,ETS2,SRF,BCL11A,BCL3,NR4A1,FOXA1,HMGN3,MEF2A,RXRA,MEF2C,DDIT3,RXRB,ARID5A,STAT1,STAT3,STAT5A,STAT5B,GFI1B,JUN,ZBTB7A,JUND,NFATC1,NFE2L2,FOXO4,NR1H2,HES1,TAF1,TBX20,TAL1,FOXC1,CREB3,TBP,VDR,FOXP3,TCF4,TBX3,TCF3,TCF7L2,TCF12,RARB,RARG,FOXP2,FOS,NR4A2,XBP1,E2F1,RELA,POU5F1,E4F1,SIN3A,PPARA,REST,PPARD,RUNX2,RUNX1,TEAD3,YY1,CR…
GO: Molecular Function	GO:0061629	RNA polymerase II-specific DNA-binding transcription factor binding		1.646E-60	7.028E-58	3.699E-59	2.454E-58	78	431	BHLHE41,SP1,SP3,SP100,CEBPB,SPI1,ESRRB,GATA1,GATA2,GATA3,ETS1,ETS2,SRF,NR4A1,FOXA1,HMGN3,MEF2A,RXRA,MEF2C,DDIT3,RXRB,ARID5A,STAT1,STAT3,STAT5B,GFI1B,JUN,ZBTB7A,JUND,NFATC1,NFE2L2,NR1H2,HES1,TAF1,TBX20,TAL1,FOXC1,TBP,VDR,FOXP3,TBX3,TCF3,TCF7L2,RARB,RARG,FOXP2,FOS,NR4A2,XBP1,RELA,POU5F1,E4F1,SIN3A,PPARA,REST,PPARD,RUNX2,TEAD3,CREB1,ATF2,AR,TFDP1,ARNT,GTF2I,LMO2,HEY1,RBPJ,FOXP1,ELK1,ATF4,LEF1,EP300,…
GO: Molecular Function	GO:0001221	transcription coregulator binding		2.461E-51	1.051E-48	5.254E-50	3.486E-49	48	141	MYC,SP1,ZBTB16,GATA1,GATA2,SREBF1,GATA3,ETS1,RXRA,STAT1,PGR,STAT6,ZBTB7A,JUND,NFATC1,NFE2L2,NFKB1,HES1,CREB3,FOXO1,FOXO3,RARA,FOXP2,FOS,RELA,PPARA,PPARD,RUNX1,RUNX3,NR1D1,CREB1,AR,CCNT2,ZBTB49,LMO2,CTCF,FOXP1,PAX6,CDC5L,PBX1,ENO1,LEF1,EP300,TP53,SMAD3,SMAD4,TP73,HDAC2
GO: Molecular Function	GO:0004879	nuclear receptor activity		9.453E-31	4.037E-28	1.835E-29	1.217E-28	24	49	NR2C2,NR2F6,ESR2,SREBF1,NR4A1,RXRA,RXRB,STAT3,PGR,NR1H2,NR1I3,VDR,RARA,RARB,RARG,NR4A2,PPARA,PPARD,NR3C1,NR1D1,AR,NR2F2,ARNT,THRA
GO: Molecular Function	GO:0098531	ligand-activated transcription factor activity		9.453E-31	4.037E-28	1.835E-29	1.217E-28	24	49	NR2C2,NR2F6,ESR2,SREBF1,NR4A1,RXRA,RXRB,STAT3,PGR,NR1H2,NR1I3,VDR,RARA,RARB,RARG,NR4A2,PPARA,PPARD,NR3C1,NR1D1,AR,NR2F2,ARNT,THRA
GO: Molecular Function	GO:0001223	transcription coactivator binding		8.139E-26	3.475E-23	1.511E-24	1.003E-23	22	55	GATA1,GATA2,GATA3,RXRA,STAT1,PGR,STAT6,NFATC1,NFKB1,FOXO1,RARA,RELA,PPARA,PPARD,RUNX1,CREB1,AR,CCNT2,ZBTB49,EP300,SMAD3,SMAD4
GO: Molecular Function	GO:0046983	protein dimerization activity		4.265E-23	1.821E-20	7.587E-22	5.034E-21	73	1251	MYC,BHLHE41,MYCN,SP1,SP100,ZBTB16,CEBPB,MAX,SREBF1,SREBF2,SRF,JDP2,IRF3,BCL11A,NR6A1,NR4A1,MEF2A,MEF2C,DDIT3,STAT1,STAT3,STAT5B,JUN,NFE2,NFE2L2,BHLHE22,MITF,NHLH1,HES1,MAFF,TAF1,MGA,TAL1,TBX1,CREB3,FOXP3,SOX6,TBX15,TCF4,TCF3,TCF12,NRF1,FOXP2,MAFK,ZBTB4,NR4A2,XBP1,E2F1,E2F2,REL,E2F3,RELA,E2F4,POU5F1,E2F6,RUNX1,ZBTB7B,THAP1,ATF2,TFAP4,NR2F2,ATF6,ARNT,THRA,SMC3,HEY1,MZF1,ATF4,ENO1,TP53,SMAD3,SMAD4,M…
GO: Molecular Function	GO:0031490	chromatin DNA binding		4.923E-22	2.102E-19	8.409E-21	5.579E-20	27	138	CEBPB,GATA1,SRF,HMGN3,RXRA,RXRB,STAT3,GLI2,NR1H2,MBD2,FOXO1,FOXO3,RARA,XBP1,RELA,POU5F1,RUNX2,ZFX,CTCFL,THRA,CTCF,SMARCC1,SMARCC2,PAX6,EP300,SMAD3,HDAC2
GO: Molecular Function	GO:1990841	promoter-specific chromatin binding		3.894E-21	1.663E-18	6.395E-20	4.243E-19	22	84	ESR2,IRF3,STAT1,PRDM1,SETDB1,GLI2,FOXO4,TAF1,FOXC1,FOXO1,TCF7L2,E2F4,RUNX1,ATF2,EGR1,TRIM28,ATF4,EP300,TP53,SMAD3,HDAC2,MYBL1
GO: Molecular Function	GO:0019904	protein domain specific binding		1.036E-17	4.422E-15	1.638E-16	1.087E-15	54	893	SP1,ZNF384,SP100,ZBTB16,HIVEP1,ESRRA,GATA1,GATA2,GATA3,ETS2,JDP2,ETV6,IRF3,IKZF1,FOXA1,FOXA2,FOXA3,RXRA,MEF2C,DDIT3,JUN,HOXC4,NFE2,NFE2L2,HES1,MBD2,TCF3,TCF7L2,TCF12,RARA,MAFK,WT1,POU2F2,RELA,E2F4,POU5F1,PPARA,RUNX2,CCDC6,ATF2,AR,TFDP1,THRA,KLF1,TRIM28,TP63,ATF4,PAX6,CDC5L,LEF1,TP53,SMAD2,MYB,HDAC2
GO: Molecular Function	GO:0042826	histone deacetylase binding		1.194E-17	5.097E-15	1.821E-16	1.208E-15	24	149	BHLHE41,SP1,CEBPB,SPI1,SRF,JDP2,BCL3,MEF2A,MEF2C,PRDM1,HOXA10,HES1,TAL1,FOXP3,RARA,XBP1,RELA,RUNX2,RUNX3,ZBTB7B,TFAP4,LEF1,TP53,HDAC2
GO: Molecular Function	GO:0016922	nuclear receptor binding		3.735E-17	1.595E-14	5.500E-16	3.649E-15	26	191	CEBPB,ETS2,NR4A1,HMGN3,RXRA,RXRB,ARID5A,STAT1,STAT3,STAT5B,ZBTB7A,JUND,NR1H2,TAF1,VDR,TCF7L2,RARB,RARG,FOXP2,NR4A2,RUNX2,AR,FOXP1,LEF1,EP300,SMAD3
GO: Molecular Function	GO:0070888	E-box binding		7.599E-16	3.245E-13	1.082E-14	7.177E-14	16	60	MYC,BHLHE41,SCRT2,MAX,GATA3,SREBF2,BHLHE22,MITF,HES1,TAL1,TCF4,TCF3,ZEB1,TCF12,NR1D1,TFAP4
GO: Molecular Function	GO:0035035	histone acetyltransferase binding		1.239E-14	5.289E-12	1.706E-13	1.132E-12	12	30	SP1,CEBPB,ETS1,MEF2A,STAT1,ZBTB7A,FOXP3,CREB1,EGR1,MTF1,PAX6,TP53
[truncated: 158,990 more rows]
