# Supplementary material for: Enhancer mutations modulate the severity of chemotherapy-induced myelosuppression
Source: Life Sci Alliance. 2024 Jan 16;7(3):e202302244. doi: 10.26508/lsa.202302244 (PMC10796589; doi:10.26508/lsa.202302244)
Supplement: Supplementary file 8 [file LSA-2023-02244_TableS7.xlsx]

## Sheet: Sheet1
Cell type	Number of Variants Overlapping DNase HS	Number of Variants Overlapping Histone marks (H3K27Ac, H3K4me1)	Number of Variants Overlapping FANTOM5	Number of available transcription factor (TF) datasets	Number of Variants Overlapping TF binding sites
			transcribed regions
K562	136.213	1,920,252	6.305	98	403.298
GM12878	121.075	1,709,964	12.781	73	390.283
Monocytes CD20+	74.723	1,282,537	-	-	-
Monocytes CD14+	92.522	1,427,523	12.641	-	-
CMK	91.622	-	-	-	-
HL-60	106.273	-	5.811	1	19.024
