# Supplementary material for: Enhancer mutations modulate the severity of chemotherapy-induced myelosuppression
Source: Life Sci Alliance. 2024 Jan 16;7(3):e202302244. doi: 10.26508/lsa.202302244 (PMC10796589; doi:10.26508/lsa.202302244)
Supplement: Supplementary file 9 [file LSA-2023-02244_TableS8.xlsx]

## Sheet: Sail2.hg19.ProbeSequences.chrAl
TargetID	ProbeID	Sequence	Replication	Strand	Coordinates
A1CF	chr10_52645803	CACTATATTACATGGAGTAAAGTGTGGAGTTTTAGGTCAAGTACGTAGATAAATGCTGGCTTACAAACAGAAAATACACAAAGCATTTATATAACAAAGTAGATAGATTTAGGCCAGATC	1	+	chr10:52645804-52645923
A1CF	chr10_52644371	GATCTATAAAACACTAATCCTGCACAATGTGCAAATaatgctgtgttcttcatcttcttggagatatacaatacatatctgaaaagtcctatagtaaataaaattgtttagtttGGAATC	1	+	chr10:52644372-52644491
A2M	chr12_9269213	ATACTCCTCTGCAAACTTTAAGTCATATAAATGATTTCATTAatccatccatccacccatgcatttattcatccatctattcatGTAGCTattcagttgctttgtaagtattttttgatc	1	+	chr12:9269214-9269333
A2M	chr12_9268079	gatcaatatgaatgtgaatatctaaaatttattcttttaaaaagctaaaaatttctgacaccccttaggaaggctttgcataTTAGAGCTTCAGAGAGTTGGGGAAGAATGATTAAAAGT	1	+	chr12:9268080-9268199
A2ML1	chr12_8975276	GGCCCTATCACCAGCCATTGCAGAAGAACTTCCGTGAGTGCTTGGTGTCAGAATTGGTTTATTAGGGCAGCGGCTTCTTCGCCTAACTTTCTCAAACATTTATATGGAGATGGGGAGATC	1	+	chr12:8975277-8975396
A2ML1	chr12_8974744	gatctgcccacctcaaccccccaaagtgctgggattacaggcgtgagccactgtgaccggccAAGTTTACTGCTTTTCTATTGAAACTGTTCTCATACCCGTGTTCCCAACTACACCTTA	1	+	chr12:8974745-8974864
A3GALT2	chr1_33786256	GATCAGCCATTAGGTCTTAAGGGGGCACAGGTTCCTAGTCCTGGACCATCAGTCCCAGTGGGGATAGAGGGAGCTCTCAGTTACAGTCGGGGAGGGAATGTACCCCCGGGTCTCTGCTTT	1	+	chr1:33786257-33786376
A3GALT2	chr1_33786990	TGTACAGACTCCTCTTCCCTCCCCAGGGGAAGTGTCTTTGGTTCTTGGGAACAGCTGGCAATCAAGGTATGGTGTTTGCCACGCAGGAAAAGCCGTTCTGCACAGAGCCTCAGCCAGATC	1	+	chr1:33786991-33787110
A4GALT	chr22_43117704	cagtagaaaattcccaccagctcccccacccacccgctgaggtagcacccagtcccttccctcttgggaccgggctgaacccgtccagctcctggccacgaccaccccctccagaagatc	1	+	chr22:43117705-43117824
A4GALT	chr22_43116752	GATCCCCCTGGAGCCCCCGTCCCCCGCAACATCGGCGCGGCCCCTCGTACCTCTAGCTCCAgcggcggcgggcggcggacagcggggccccggcgggcgggcggcgcggcggccggaggg	1	+	chr22:43116753-43116872
A4GNT	chr3_137850741	gatcaggaatatgatatgaatgtccattgtcattgtcactgacatcattggttacaatctgataattgtaaccaatgcaataaaacaagagaaatgaatttctactacgaatattaaaag	1	+	chr3:137850742-137850861
A4GNT	chr3_137851566	AGACCCTGTAAGGTGGTACAAACTCCCCTTTGCAAGCACAAAGTTTGATTAAAAGGAAAGAGAGCCCATCACCACAAATAAGCAATGAACAAAGCCCTGCAGTCCAAAGGCCCAGTGATC	1	+	chr3:137851567-137851686
AA06	chr17_31859500	GATCTGGGAGGTGAAATCCAGTCCCAAATCTCCTCTCACCCACTGACTCTTGGGACAGCAGAGCAAGTGAATAGGAAAGAAAAAGAAAGAAGATGCTGTAAAAAGGTGGCTTGGAGCTGG	1	+	chr17:31859501-31859620
AA06	chr17_31861098	GAAATTTCTGCCCTTGCTACGATGCTGTCAAAATTGAACCCCAGAGCTCAGCTCCCAAGAAGGTTAACATAATGGTTTTGCTACTCATCGTAACAACACCTCACATCATGCCTTCAGATC	1	+	chr17:31861099-31861218
AAAS	chr12_53716676	gcaaaatagcaagaccctgtatctacaaaaaattcaaaagttagccagcgtggtggtggcaagcgtctttagtccagctactcagaaggctgagataggagaatccagactacaatgatc	1	+	chr12:53716677-53716796
AAAS	chr12_53714824	GATCCTCCCCAGATACTGTCCCCAACTTTTAGATAGTTCTCCCGCATCCTCACACTCCCTAGATTCTCCCTCATTCTCTCCATTCCCTCTAGGCCTCCTCCACAGCTCCTTAACCGTTCC	1	+	chr12:53714825-53714944
AACS	chr12_125551886	TGGGATTATGTTCTTCCTCTGTGTCACCTTGCCTTGATTCCATCTGTTTCCTCTGCCAGCAATAACAGAATGCTGGTCTGGTGCCTGTCTAGCCCTGATGTTATGAAATAATTTCAGATC	1	+	chr12:125551887-125552006
AACS	chr12_125547765	gatctcacgcaataaagaattcaaggcgagtctacagactaaagcaaatgcaagttccttaggaaagtagaggaataaaaagatggctactccatagacagagcaccctgaggggtgctg	1	+	chr12:125547766-125547885
AADAC	chr3_151532313	ATAGGTTTTGCTAAAAAGTACTTTGTTTAGGTAGCTTTAATATCACGATAGTGGCTCTCCTTTGAAATTCTTATCTTAGGTATGGTTTGTTCCTTAAATTTTATACTCAAATTAGAGATC	1	+	chr3:151532314-151532433
AADACL2	chr3_151449811	gatcatacattatatttatatatccatatctatatatacatctatatatctatatacatctatatatctatatctatatatctattatctattgtattatatataacatatggatagata	1	+	chr3:151449812-151449931
AADACL2	chr3_151452656	CTCCATAATTTGAACTATAAACTGTCTCATTTTGAAACCCATACTCTTTCTGCCAAGCCAGACAGCTTCCAGAAAGGGTAACAATAAGAGGCTCAAAGGAGAAGGCCACAGAAGATGATC	1	+	chr3:151452657-151452776
AADACL3	chr1_12774823	gatcagcatgctggcatttggcagagccaggattcaaattcaagTGTTGCAAATGcagggtttctcaaccaccatactatcggcttgctggactgcataagtctttgtgcattgcaggat	1	+	chr1:12774824-12774943
AADACL3	chr1_12776352	TTTTGTGCTTTATGTGTCCCCTCCAGCTGACCATTAAGGAAGGCGGCAGGAAAAATCACACACCGGAAGCTTCTAGCTGAATGAACACCGGTATCATGGGGCCTGCAGTGACAGCTGATC	1	+	chr1:12776353-12776472
AADACL4	chr1_12706325	tctcagtttcctcatctgggagggttaataTGTCTAGAGATGTTTAGTGAATTCGTAAAATACATCTCTGTGCTGCTGGAAGTGTTCCCCATGGGTTACAAAAACATTTTCTAAAAGATC	1	+	chr1:12706326-12706445
AADACL4	chr1_12704022	GATCTGGCCAGAGGCCCAGAGGGTACATAGGCggtgacagagtgagaccttgtttcaaaaaacaaaacaaaaCTGGGGTTAGGGAAGCTAGCTAGGGAGCTGGGGTGAGACGTGCTGTGC	1	+	chr1:12704023-12704142
AADAT	chr4_171013961	tggctGTTGTTAGTAACATGCATTTAAGCAAACCTTAAGGCCTCAGCCTCCAAATGTTTTTGACTAAAGCTATTTGGCAACTTTTAAGGCCTGTTCTCAGTTAATCCATGCACACAGATC	1	+	chr4:171013962-171014081
AADAT	chr4_171011216	GATCATCGCCCTCAGAGCGCAGGGCGCGGGGTAGCCCAGGCGCGAGGCGCTTGCAGCCCCAGGCCAATGACTCTTGACCTCGCCGCTGGGAATCACCGCAACCCGGCGTCCGCGTTGGCC	1	+	chr4:171011217-171011336
AAED1	chr9_99417114	GATCCCTGTACTTCGCCGTGCGTGACGCGAGCAAAGGCGAcgcccgcggggccgggaccggcggctcgggcgcccggcgcgTGGGAAGCGGGCCTCGCCCTCGCCCTCTCCCTGCCCCGC	1	+	chr9:99417115-99417234
AAED1	chr9_99417856	ACCTATTCGAGAACTAATGGGTGTATGTGTAAAAGGTGGGCTAGGGCCAGGCCCACGTTTTGTAAACACACAGGCCGGgcctgtaatcctagcgacttgggaggccgaggcgggaagatc	1	+	chr9:99417857-99417976
AAGAB	chr15_67547784	AATGTGACATTTAAAAACTTAGTGAAAGACCTTTTTAATTTGAGAGGGGAAATGTCAAGAAAGTCTTGTCCAATACAGCTCAATTTGTAATAGTTGCACTCAGATGTTTCTGAAATGATC	1	+	chr15:67547785-67547904
AAGAB	chr15_67546617	gatcctcgcaaaaacctgtggcctgggctgagcagagcgggaaatcagtctcactttacacaggaagccgaAAGGAACGCCGAAGAAGGCCGAGTGGGCAGAAAAGCACGAGATTAAGAG	1	+	chr15:67546618-67546737
AAK1	chr2_69870605	GATCCGAGCTGCTCCGGCAGCGCCGACCCTCCCGGGCACTGCCTCCCGCTCCTCCCGGGTCTCCCCGCCGCCCCTCGAGGCGGCATCCTGGCAGCACCCACTTGAGACGGCTCGGCGGCC	1	+	chr2:69870606-69870725
AAK1	chr2_69871284	CAACAACTAAGTTCCCCCCCCCCCCCCCCCGCTGTATGTTCCACCCTTCTGGAGCCATCTTATTTGCGGCCTGGCCTCCTGGCACAAGGGATTCTGGAGGTTGTGGTTTCCGAACGGATC	1	+	chr2:69871285-69871404
AAMDC	chr11_77530412	GATCGGGAATAAATGGGGGTGAGTATAAGCACTCAGTGTGAAGGCTGGAGGCAGCAGGCGCAGCGCTGAGATGCTCCAGCAAAAGAACCAGCAGCAGCAGCAGGAAGTTTCAATGGGGCC	1	+	chr11:77530413-77530532
AAMDC	chr11_77532422	TGTGCCCTTAATTAGGGGCTGGGCTGGGACCTCGGTAAGATGTCTCTGTGGAAGTTTGCCGACGGGGTATTGCTCTCTGCTGGGGTACAGGAATCGCAGCTTTGCTGGAAAAGCAGGATC	1	+	chr11:77532423-77532542
AAMP	chr2_219134085	GATCGCCTCAAAGACCTACCTGAGTGCAATGCAAAGGTGACCTCGCTATCGTCGGGGCCCTCCATGCTGCCGACCACCCCTTCCTGGGGTTCTAGAACCCAGCCCTCTTCGTTGCCCTCT	1	+	chr2:219134086-219134205
AANAT	chr17_74447714	GATCAACTTCCAAAGTGCCCTCCCCTGAAATCAGACCTCTCAACCTCCCAAGGACCTAAAACAGCGTAGGCCTGATTCCTGCTTAGAAATGTTTTCTTGAAGGGGAGGGGAAGTAGGAGA	1	+	chr17:74447715-74447834
AANAT	chr17_74449758	tgtagagcatatgtataatgcactgtaTTCAGGAATTCCAAGCAGTTCGAACGTCATGACCCCTCAGAAGTTGACCCAGAAGCTGGTGAAGGAGGCCCAGAGAAAGGTAACAAAAGGATC	1	+	chr17:74449759-74449878
AAR2	chr20_34823650	gatctcctactggctctgtatctttggtggaaccctgattaataGTGCAGGGTTAGACCCACAAATAGTTATTTATTAATACCAAATTATCATCATTattaattaaatgcataatatatg	1	+	chr20:34823651-34823770
AAR2	chr20_34824754	atcataCTTGTATTAAATAAATGTTTACTAAGCGTTGAATCTGTGCTAGGGATACAGCAGGACTCAAGTCTCGTGGCGATGACAGCCTTCAATCAAACATCCAAAACTGCAGTTGTGATC	1	+	chr20:34824755-34824874
AARD	chr8_117950086	GATCAAGGCAACCAGGAAGGCTTTGGGTTGAAATATTCTAACCTTTGGTCATAAACCTTCCACCTGTACCTCAACTTCCACTTACATAGGCTGACTGCTCAGTTACCAAGCCTTCTCCTT	1	+	chr8:117950087-117950206
AARD	chr8_117952019	GAGCTGCAGGGTAGCCGGAGCCACCTCATTCGGCCACTGGAGGCCTGTGCTATGGGCCAGGATGCTAAactggaaggctgaaacctggcgcagccatctctgcattgtagtcttgggatc	1	+	chr8:117952020-117952139
AARS	chr16_70322829	GATCAGGTATACTAATCCTTTAACACCAAGTTCGGAATTAACTCACATGCTTCAAAGCACACCGAGAAATACAAACTGTTTTACAGAACAGCTTAAGATGACGGTCTCGGTGCGCCTGGA	1	+	chr16:70322830-70322949
AARS2	chr6_44280498	GATCAATAAACATTTAATGAAAGCGTTATCTTTATTTAAATAACGAATAAATGAAATCAGACTTCTCCCTCGGGATTCCACTCCAGCCATTTCTGGACCTAATACTCAATCCCAATCCAG	1	+	chr6:44280499-44280618
AARS2	chr6_44281613	GCATCAGACACGGCCATTTTTGCCCGTGAAGCAGGAGTCTATAGGAGAACACAGAAGCCAAACAGCATCTGCTATATTATTAATTGCCTAACATTTGGTCTTCTCATTTGCCTGGGGATC	1	+	chr6:44281614-44281733
AARSD1	chr17_41118148	aaagagcaacttggtaacagctatcaaaatgtttaaatgtattttatctactccttgacctagcaattctacttctagaaatgtaccctacagatatcctggcaaaaatatgtaaagatc	1	+	chr17:41118149-41118268
AARSD1	chr17_41116108	GATCGTTTTGGTACCTGTCCCCCGCCCTCAGGGAAAAGCACTGTGTCTTCCAGCACCACTTGGAAACCGCTCAGCACTTCTTTCTTGCCGTTGCTCCCTTCAGTCTGCAGCTCCGCGGGA	1	+	chr17:41116109-41116228
AASDH	chr4_57255605	taatccttaagggtgtatgactttaaaaatcctgttactgtcattttcagggagtcttagggagcaaatgtagaacactatgtttaagacagcatttttacctgataatcCAAGGTGATC	1	+	chr4:57255606-57255725
AASDH	chr4_57253083	GATCTTAAGAGTGTCAGCAAATTCAATTGCTATGGGGCCTCTCTCTAGGCCACTGGCTGTTTTAAAAATGGATAAATAATCTAGAAACTTTATTTTCCCAATTCCCCGGCTTCTAAATTT	1	+	chr4:57253084-57253203
AASDHPPT	chr11_105949518	CTTATATTCTTGTTTTTTTGTGTGTGTGTTTTTAGtaattatttaaaaaataataattGGAGGTGGGAGAGAGCAGaacaagataggtcatgccttgctaattgttgaagctgggtgatc	1	+	chr11:105949519-105949638
AASDHPPT	chr11_105947689	GATCCAGGCGGGGTCAGTGTTGCGCACTGGGGATAGTGCCTCTGCTCGGCCTTCGGAGGGAGGGTTTCAGGTAGGCTGCTGCTAAGGGTCGGGAGCGTACTGTGTGAGGGTGGGTCTTAG	1	+	chr11:105947690-105947809
AASS	chr7_121783700	GATCAGTTTGGCTAAGCTGGGCGTGGGGAGGGAAGGGGGAAAGAACCACCCCGAAATCTCCATCCACCGCCCCCTCAGCCAGCCGTCCCCTCTAAGCACGCCGTCCACAAATTAACAAGC	1	+	chr7:121783701-121783820
AASS	chr7_121785216	cccaaagcactgggattacaggtgttagccactgtgcccaaccCCAAATTAGAATTTTATCTGTAAGTAGAGTTGGAATTTTCTTCTGTATCTTCAGCTTCACATTTCCAAAATCGGATC	1	+	chr7:121785217-121785336
AATF	chr17_35305212	GATCCTTTTGAGGCAGATTCTGTTTAGAGGGGTCTAGGTCTCTACAGGCAACCTCCAACAGATACCATAAGAATAGACCACTTTGTAGTCAcacttatcatcccttattgcagtttctgt	1	+	chr17:35305213-35305332
AATF	chr17_35306623	TCGCTTGGCGCAGAGGAACGTCGCCTCCCGCGAGGGTGGTCCCGGCCTCGGGAGGAGGGCTTCGGCTTCTTTTCACACGCACTCGAAACTTGGTGCTCGGCTGGATGGGCGGAACAGATC	1	+	chr17:35306624-35306743
AATK	chr17_79139184	GATCTGGGCACCCACCAAGGCCCCTCTCTTCTGAGCCTCTGCCCACTGGGCTCTGTAATGTGGACTGGCCCCTGCTCCCCCCACATCCCCCGCCGGCTGCTGGTGGCTGGGCAGGGCTCT	1	+	chr17:79139185-79139304
AATK	chr17_79140592	AGCCATGAAGGAAGAACCTGGCTGAGTCTCCACCTGCCGTGGACTGTACCAGGTGCTTAGGGCAGCAGGTTGGCCTGGGCGCTGAGGGGCCATCCCTTCCCCTATGTTTCTCCCAGGATC	1	+	chr17:79140593-79140712
AB019440.50	chr14_106665174	TCCCGGGTTTCAGAATCACAGAATTGGACAGAGAAGCACAACCGTTGGTGCCCAGGACTTCTGGACACCACACATGGAAACTGAAATTCACACAACACCCCTTATAGTAAAATGGAGATC	1	+	chr14:106665175-106665294
AB019440.50	chr14_106661134	gatcagggtggccgggagttccggtaacaacccatcacacggcttgaacaatggtaggatttaatgacccttcacagggccatccgactccaaactttggtcattctagttcacagagtg	1	+	chr14:106661135-106661254
ABAT	chr16_8767841	gatcaggaggcgcagtgacctgctccaggtcatgcagAAGGAACCACCTCTGACTCCCAGCGCCCTGTTTGTCTTCCGGAGCGCTGGGGCCAGGCGGAGGAAAGTAGCTGGGAGCAAGAA	1	+	chr16:8767842-8767961
ABAT	chr16_8769407	cacacctggctgccccacctatttcacatcctctcacctttcctcacccacccTGGCCAAGGTAAGACTAGAGGGGGTTCAGCGAGATTTAGTAAGACTGGAGCTCTTAAAACTGGGATC	1	+	chr16:8769408-8769527
ABCA1	chr9_107691128	ATCTTACTGCTTCTCTTCATAAATTGAGAGGAAGGAGGCCacaaaaacaaaaaaagaaacaaacaaacaaaaacacagaacaaTATGGACCAGCCCCCTTTTAATTTCATTATATTGATC	1	+	chr9:107691129-107691248
ABCA1	chr9_107690122	GATCAAAGTCCCCGAAACCGAGCACTTCCCGAAGCCTCCTTGGCCTCGAAACAAAACAATAACGCCCAAGTAAGTCACTGGAGAGCCTCTTACCTGTTTTCCACTTTTGTGTTTGCGTCT	1	+	chr9:107690123-107690242
ABCA10	chr17_67240331	GATCTATAAACATACCTAGTTTATGTTTAAAATCTGAATGTAAATTAAAACAAAGTAATTGTCAATGTTCCTTCTGCACTTGAAAACTAGCCTCAGATACTTAAAAAAAATTACTAACAA	1	+	chr17:67240332-67240451
ABCA10	chr17_67241422	TTTTACTTTCCTTTGAAAATTTGACCATGAATGGGAAATATAAGGTTGGTGATGTTGCTTTTGCCTAATATGTATATTTATTTATTTATCTGTACTGACATAGAAAAAAGTTTTGAGATC	1	+	chr17:67241423-67241542
ABCA12	chr2_216002183	GATCTAATAGCTAACTTTGTAATTAGAACGCAAACATTAATGTAAGAGTACAAAAAAGACGTTGCAATGAGCAAGAGAAGATAGATTGTAGTAGTAAAGCTAAGTGATTCAATAATATTC	1	+	chr2:216002184-216002303
ABCA12	chr2_216003742	CTGTAGGGGACATAAATTACAAACTGGAGTCCCTCAATTCGTGAGTGGAGATTCACGTGTCTATTACAGACAAGCCACATTGTTTCAGGCTCTTATAGTGAAAGGGGACACAGGCTGATC	1	+	chr2:216003743-216003862
ABCA12	chr2_215896296	GATCTAGTTATGCAAGCTCAGAACTGAAAAAGAGATTTTCTTGTGCAATGCTTAAATATCATTAAATAATATCAAAAAATAAGTTTCAACTTTACTACACTTGGACTATGCCCTTTCCTC	1	+	chr2:215896297-215896416
ABCA12	chr2_215897125	TGTGAATGCAAATTGACTGATGTTAACAGAACTGCTCTGAGAGTTCTCAAATAATATGAGGGTGCATAGTGTGGAAGGCAGTCACTAAGTTTGGTCTAATGGAGACCACATACGAAGATC	1	+	chr2:215897126-215897245
ABCA13	chr7_48211940	AAGAGATTCAGTAATTGACATTGAATTACATTTTGCTGAATCCTCCGAGCCAGAATATTCTATCTCTCTGTCTTGAAATAAAATACAAGTTAAAGGAGATGTTTTCTTTTTTATGTGATC	1	+	chr7:48211941-48212060
ABCA13	chr7_48210486	GATCCCTTTGGAGGAAATGGGTGAAGGAGAAGTATGAAGTGCAGGTGCAGTAGCAGAGTGGAACTTGAGTCACCCATTCCCCAAACTCCCCCAGACACCAACACTGCTTCCATCTCCTTC	1	+	chr7:48210487-48210606
ABCA2	chr9_139925041	CTGACCTCTGTGCCCAGCCTCCCGTTAGCCCGCTGCTTGCCGGTAAGGGCCGGATGCCTGGTGGTTTGATTTCGACACCCAGCCCTTCCACCCACACCCACCTCCCCCGGCCAGCGGATC	1	+	chr9:139925042-139925161
ABCA3	chr16_2392186	GAGTAGGGTTTGAGCGGCTCGTTCCCCATTTTACTGTGTACATAGCACCTTTCACTCTGATGATGTTCTGGATAGCCCATTCCGCGAGCAAAGGGACTTCGTCAGGTTCATGCCTAGATC	1	+	chr16:2392187-2392306
ABCA3	chr16_2389698	GATCCAATCGACGCCTTCCCGGAGTGCACAGTCCAGGACGTAACCCGGAGAACAAGCGGCAATTACCCCCTGAGGACATGGCTTCATCTGTGCGACAGACACCAAGCGCCTTCCCCACGC	1	+	chr16:2389699-2389818
ABCA4	chr1_94586964	TGGAACAAAATCTCTTTGCATAAATATAGGCTGGGCATTTGTCCTCGGCAAGAGCCTGCCATGAGCCGGCAGTCAGGGTTTGACTGGCCCTTTAAGTCCAATCGACTCACTCGGCAGATC	1	+	chr1:94586965-94587084
ABCA4	chr1_94586035	gatcgtgagctgcatcccaatttcagaaatgctaacatgtgaaaaaacaatgtgcctcagagaatcaatgaaataaggCCTCACTAAGCTGGGAAGCTGTTCGAGGGGGTTCTTGCTTGC	1	+	chr1:94586036-94586155
ABCA5	chr17_67324742	aacggagttcaggccctaatgccagccatggggggcccctgtaaatacagataaagctgcactcacttgccctccgctcacctcctgctgtgctgcttggttcctcgcaggccacagatc	1	+	chr17:67324743-67324862
ABCA5	chr17_67322720	GATCCGCGCGTAACCTCGCAGGGAAGAGCAAGCGCTCATTACCCAGCTGTTCAGACGGAAATTTACATCAATATTTGTTTTCCTTCTTTCCCTGAGGTTGCTGAGGGTGGAACGACAGCG	1	+	chr17:67322721-67322840
ABCA6	chr17_67139385	ACCATTGTTTCTTGTGTATGCTTTCTTTTCCTTTTTCTTGACCTGTTTCCTCTTACTTATTTTCATTTTGGGAGGCTGTTTTCCTTACGTAATGTGACAATTTCCCCACAAATGGTGATC	1	+	chr17:67139386-67139505
ABCA6	chr17_67136922	GATCATAGTGTTGAGGAAAATATTTACTACCTTTAAAAAGTGTAAACATGaatttaaaatattatttcaataatttatGACTGTAAAATTTCACCTCAAATATTTCACCTTAAGCTTTTT	1	+	chr17:67136923-67137042
ABCA7	chr19_1040521	taagggtctgggtctgaggtcccagttccggcctggtcacctttagcaacttcctgcccctctgtcagcgtcagattctccatctgtGTCAGAGGTGGACCGGCCCAAGGAAAATAGATC	1	+	chr19:1040522-1040641
ABCA7	chr19_1039683	GATCTAGTGGAACCCCTACTTTACAGACGGACGAGTGTAGTCCCAGAGTCTGGACTAAACTAGAGGGAGCCTGGCCAGCCCCGGGGACAGCGGGGACAGAGGGAACTCCTGCAATTCGGA	1	+	chr19:1039684-1039803
ABCA8	chr17_66951939	gaagattttcttatcttttggttattgatttaattttaaatcagaagttcaattatactcagaaaaaatattttgtatgtcaaatttgttaaggcttatttgatgacccaggatatgatc	1	+	chr17:66951940-66952059
ABCA8	chr17_66950830	GATCCTAGAAAGAATCTTACATTTCTAAAATTCTTATAGACTAAGAGTGAGCGATAGGAACAATAAAAATATTTCTGTAAGTGCTCTTGGTAAACAGTCTTAAAGTCAGAAGAACACTTA	1	+	chr17:66950831-66950950
ABCA9	chr17_67058092	AATCAGCCTCTTATCTGTGTCTCATGGACCATGATAACCAAATGAAATCTTCCTTACCCATTTCCCATTCTCTCAATATTGATTCAATTATATTTATCCTTTTTCTAATTATATGCGATC	1	+	chr17:67058093-67058212
ABCA9	chr17_67056538	GATCAATAAAAATCTTTCCTTAAGTTTTCTTGATGAAAATATTCTCAAGCCATTTAAAAACAATTCAAAACTCAGAAAATTATGCATCCTGCAATGCTTACAATTCCTCTGGCAGTAAAA	1	+	chr17:67056539-67056658
ABCB1	chr7_87229493	GATCCATTCCGACCTGAAGAGAAACCGCAGCTCATTAGCCAAATGCATGAGCCTCAGGCGCGCTGGAGGTGAGACTAACCTCTAGTCCCCCGTCGAAGCCAGAGAGCAGTAAGAGGGAGC	1	+	chr7:87229494-87229613
ABCB1	chr7_87343365	AAAAATGAGTTGACAAATACTTTTCTCAATTACAGAAAAGTAGACAGAATAGTGATAAGTAACCAAAATCTTTTAAGAGTTAAGAATGCATTTTGGAATCTGTGTATGtattgtgggatc	1	+	chr7:87343366-87343485
ABCB1	chr7_87341272	GATCTTAACTTCCATATCCTAATACAGGGTTTGACATTCTGGATTTTGAGAAAATCTGGGCATTTATTATGACACATTCTTTCAACTAACTAGCTGGTACTAATTAAGTATCTTTATTTA	1	+	chr7:87341273-87341392
ABCB1	chr7_87230691	ATTTGATGATAAATGGAATGAAAGAAAAAGGAAGTTTTAAAAAATATATAGAGACAGGTATTTCAAGGTACAAATGCTATTTCAAAGTGTGTAATATTTTAAAACTTCAGACGTCAGATC	1	+	chr7:87230692-87230811
ABCB10	chr1_229693730	GATCCCCTCCCTCCTCCGGGGTTAGGAGTGGCCCAGGAGAGGCGGCGGTGACACGCGCTCTGCGGCCCGGCCGTGTCCCTCTCGGCGCCCCGGGACCCCGCGTGTGGAGAAGGAGAGGCC	1	+	chr1:229693731-229693850
ABCB10	chr1_229695011	GGCTGAGGTGCGGAGGGACCACTGAGAGGACTTCGCTGCGTGTCAGCTCAGCTCTGGACGGCGTGGAGGAGGTGGTTGGCGAATAGTGAAATGTATATAACTTTGAGAAGGGAAGAGATC	1	+	chr1:229695012-229695131
ABCB11	chr2_169887341	GATCATTGAATCTGTGATTATCAGAGCAAACAGAATTGTGCTTTCACAAAGCCAAGTTAAAAAAGAAGCCCACTGGTATTTTTACTTTGAGCAGATTATTCAATCTATTCGGCCATTTGT	1	+	chr2:169887342-169887461
ABCB11	chr2_169888101	TACAGGCCTGTAGTTGTGAAAAGTTACTTAAAAACATAACAAGACAAAAAAAAAAAATACCTTTAAACTTTCCCCCTCAATATAAAAGATTGCTCTTGGAAAATCCCTGGTTGCAGGATC	1	+	chr2:169888102-169888221
ABCB4	chr7_87105516	AGTCAGCCAGGGCCGGCAGGAACCATCACATTATGCTCCTTGGGGAGGAGGAACGCTGTTGGTGCCCTCTTAGCACTTAagagacacagagttttagggctagaggggtcttcagcgatc	1	+	chr7:87105517-87105636
ABCB4	chr7_87103874	GATCACTTGACACAGGTCAATTTTTTCTGGGTAGCCTGGTATGAACTCAGAGACCGTAATAGCCTCATAAACTATTTCAGGCTAAAGGCGAAAATGATTCACTATTCCCACAGTGAAAGA	1	+	chr7:87103875-87103994
ABCB5	chr7_20655490	GAAAACAATTGAAGCTTGTGAAGAATATAAAACACTTCTCCATCTTAGAAAGAATAGTTTGTGGTAAAGATGGAAACAAAAATGTGTGTGTATGAAACTTTTTCATAGTCAGAAATGATC	1	+	chr7:20655491-20655610
ABCB5	chr7_20654600	GATCGCTGAACTTATATTTTTTTTATTTCTTCTTCCTTGTCCTCTTTACCTACCTACCGCCTTAAAAATACCTCTCAAATAGTCTTACTTACTGCTATCAAACTAGATTTTAATGAGTCT	1	+	chr7:20654601-20654720
ABCB6	chr2_220082969	GATCCAGATGCCCATTGCCAGACGCTGCCGTGCCTGGCTCCGCTCCACGACAAGCAGCCACAGGCCACAGGCGCCGGCCAGACTCTCCAGCACGGAGGCCAGAAGTAGATAGCTTGGCAG	1	+	chr2:220082970-220083089
ABCB6	chr2_220085495	CTCCGAGCCCTCTTCGGGCACGGGCTCAGGGTGCCTTGATGCCGACTGCCCATCTTCTGCCCACCCTCCAAGAGGCAGCCGAGAGAAATGAGAGGGAACCCTGGGCACTGTGCCAGGATC	1	+	chr2:220085496-220085615
ABCB7	chrX_74377343	gtaggaggttaacctgagtgaacagagacctgatggtaaagggccttctatttcattctaagaagttaatactttatcctataaccagtgaagagttttaatcaggagagtaacatgatc	1	+	chrX:74377344-74377463
ABCB7	chrX_74375371	GATCTAGGACAGTCATATTTATACAAGAATTTAGGGCGGTCTATGTTTTGGAAAGATAGTTACGGTTTTGGCCTATCAAGAAGCACGCCTGTCAGCAAGGGAGTTAACTGGCGCCACCTG	1	+	chrX:74375372-74375491
ABCB8	chr7_150726898	TTCTAATCCTAGAGTGAATTACTTGGGGGCCAAACAGATAGAAGATTCCCAAGGGCAGGTGGATGTGGAGTTGTGTCATTTGGAAAGCCCATCTGACTGATGGAGGGCAAGAGCTGGATC	1	+	chr7:150726899-150727018
ABCB8	chr7_150723982	GATCTGAGGCCGCGCCTTGATAAATTACAGGCCCTCCATACCAATAGTTCTCAATGGCTGAGGCGTAGGGCAAGAGTGTCAGAATCACCGGGGGAGTTCTTCCCCAAGTACACGTGACtg	1	+	chr7:150723983-150724102
ABCB9	chr12_123451409	TGGTCCtcattcattcacttattctttcattcgttcaCCcaacagatatttatccagtgcctacggcgtgccatatgcccttttaagcatttgaaattaaacaattaacaaaacaagatc	1	+	chr12:123451410-123451529
ABCB9	chr12_123450551	GATCCTCCAACACCTCCCACATTTTCCAAGAGGCAGCGGCGCCTTGGGGGTTAAAAAAAATGGCAACATTCGCCCTACGGGCGCGGAAAGGATGCTGCAGGGATGGGGGCTGGGAGCTGC	1	+	chr12:123450552-123450671
ABCC1	chr16_16042659	gatcaataacctggttatttctaagtgatgcttaaagaggttgagaagaagcaaaggcgctctgcacaCAGGTGAGGTCAACAGCTGTTAGTGATGGAGACTGGCGCCGTCTGGGTCATC	1	+	chr16:16042660-16042779
ABCC1	chr16_16044554	TGTCTCGTGCTGTCTTGATTGTTGGTGAACGCAGTAGGCAAATCTGGACACGACTGTTTCTCTCTCCTCTTTTGTTTAGGAATCAGGAGAAACAGCCTTGGTTCTTAGGAGCTGGTGATC	1	+	chr16:16044555-16044674
ABCC10	chr6_43395805	CCAGCTGGTGCTCAGCGCCCTGCCCCACGCGCTCCTCGCCGTGCTCAGTGCCTGTTACTTGGGCACCCCGAGGTGGGTAGAGACGGGCGCAAGGCATCTGTCCATGTGTGCCTGCAGATC	1	+	chr6:43395806-43395925
ABCC10	chr6_43394977	gatctaccggcgcgcagagactacgggcgcgCAGGGACTACCGAGGCGCGCAACCGTGCCCGGCTCCCCACCTCTTCAAGAAATGGAGATTGCAATGCTTGTGCCAACTAGTAAGCTTAC	1	+	chr6:43394978-43395097
ABCC11	chr16_48268736	GATCCAGCTGGCTTGCAAAGACAGCAGGACAGGCAGTGAGCAAGTAGACAAAAGACCTCCCCTGGGAAAGCCTAGGAGCAGAGGTCACTGTGCCCAGGTTCCTGATTCTTTCTCTGCCAG	1	+	chr16:48268737-48268856
ABCC11	chr16_48269780	GGTGAAACAGACTGTGAACAGGAGGGGAGCCACTGGAGCGGGGTAACCTGTATCATGGGCTTTCTGGAGGAGCTGATTTATTTCCATGTTCTTATGCAGCAGGGTCTAGTGTCCAAGATC	1	+	chr16:48269781-48269900
ABCC12	chr16_48181051	GCTGCCCCAAATGAAAACCAACAACCCAGGTGGAGAGGACACTTTTTGCAATGTCTGTTCAGTCCCCAAGCCAGCCACCCCATCCTCCAGCCACCTAAATCCAATCCATAGAGCATGATC	1	+	chr16:48181052-48181171
ABCC12	chr16_48180301	GATCTGAGATAAGGTAGGGTCCTTCACCCACCATCCTGATGGCAGCCTGGAGCCCTGGGCTTTTGGCCTGGGGACACTTTCACTCTATGGCAGAGAAATGGCAAAGGTTATTGAGAGGTG	1	+	chr16:48180302-48180421
ABCC2	chr10_101541722	gatcgcttgaacccatgaggtcaaggctgcaatgaatcatgatggcaacactgcactctagctcaggcaacagaccaagaccctgtctcaaaaaacaaaaaacaataacaaaaaaagaaA	1	+	chr10:101541723-101541842
ABCC2	chr10_101542686	GGTAGTTAGTTAACTTAGGGTGGTCACCAACAAGAACCAGAAATGTTAGATGTGCAATTGGTCTAAAGCTCAGGCTTTTTAGAAAGCATAATTCATAATATCTCCAGAGGATATAAGATC	1	+	chr10:101542687-101542806
ABCC3	chr17_48713315	GGCTGCTCTTCAGCCTGCTGACTCCAGCCTCCAGCACAGTTCAGGTGAGCTAAGTGCATACAGCCTAGGAGCTTTCTTACCAACTTGCAAAACTTACTTGCCTCTATGAGGCAAGTGATC	1	+	chr17:48713316-48713435
ABCC3	chr17_48711414	GATCAGGCTGAAGCAGAGGGAATTCAcacatgttgggtgcccactaagtgtgccaggaaatacgctttgcctaccctttccattcaatcctcagagaaccctgggaggaagattctcttc	1	+	chr17:48711415-48711534
ABCC4	chr13_95953001	GATCAGATAAAGGAAACTGTTCGTAAGCTGCTTACTTAAAAAGAAAGGAAAAGGTGCGTTTGAGTTCAGGAGACTGCGAGTCCCAGAGCAGGAGGCGGGAGCCAGCGAAGGGTGGGCGTG	1	+	chr13:95953002-95953121
ABCC4	chr13_95954777	AAAATCAAAGGCTCCAAGTTCAAATACTGATAATTTTTGAAGCCAAATGATTGTCATGGAGGTTTATTTTCTTCATATTTCATGCATGTTTGAGAATTTGGTTTTCTTTGTAATAAGATC	1	+	chr13:95954778-95954897
ABCC5	chr3_183735381	GATCCTACCTGCCTGTCTTCCAGCACACGACCCCGTCACCAGACCCCGGGCTCACAGGCCTAGGAGGCGGCGGCAGGAGACCAGGGGGAGGCCATACGCCGTTCCCCAAGTCTCCAGTGT	1	+	chr3:183735382-183735501
ABCC5	chr3_183735934	GGTCGTGTTCCCTGGGGGAGGCAGCCGGGAGGCTTAACCGTGGCCCTGTGTTCGCACACAGTGCTGTTCGTAGGCAGAGCAGTCCCACCCTGCGTGGCCGTGTAGCTGCCAGAAAAGATC	1	+	chr3:183735935-183736054
ABCC8	chr11_17500318	tcctggctctactactactagttgtgtgatttgggggcaggttaccattctgcacttcagtttccttatttctaaatggaaaagataataatatggaacccagaagattaagatgagatc	1	+	chr11:17500319-17500438
ABCC8	chr11_17497971	GATCGGGGGCACCGGGGGAGTGAAGGGATGAGCTGGTGTGCGAGTGCGGGGACCGGCGGGCAGGACACAGGGCAGGGGACCCCGGGAACGAGGCGGACGGCGGTCGCGGGCCGGAAGGGG	1	+	chr11:17497972-17498091
ABCC9	chr12_22091910	GCTAGTTACTAGGAATCCAATGGTGCACGTCAGAAACAGTTTCTGTGGTTTTATTTAGACTGTATGAATCAGATTACAGTAGTCTCAGTAGCTGTGGGTATATTGTAGGGGTATATGATC	1	+	chr12:22091911-22092030
ABCC9	chr12_22089296	GATCACCTGTCAAAAATATATGTTTGAAAAACACAAAATACTTGCTTGTTCGTTTCTCACAGCCATCAGCTTCCATGTTACAGAAATTAAGTCAACATTATCCCAAATCTCAGCCATTAG	1	+	chr12:22089297-22089416
ABCD1	chrX_152989292	GATCCAGCGGCCTTCCGCCCGGGGCCGCTTCGCCTCCGGTGGGCTGGAGGCCCGCAAGAGCGACTCCTAGAGGGCAGGATTCGGGACCAAGCGCAAAGGCAGGTCTCGACCAAGCACCTC	1	+	chrX:152989293-152989412
ABCD1	chrX_152991480	ACGGCCAACGTGCTGCGGGCCTTCTCGCCCAAGTTCGGGGAGCTGGTGGCAGAGGAGGCGCGGCGGAAGGGGGAGCTGCGCTACATGCACTCGCGTGTGGTGGCCAACTCGGAGGAGATC	1	+	chrX:152991481-152991600
ABCD2	chr12_40013462	GATCATGCTTCACAGAAATCCCCAGCAAATGTTTTAGAAAGTCCTACAGCGTCCCATAGTCTGCAGCGTTTCTCTTCCACTGTTGTGTTTTTAATTTTGTTCTGCTGTGACAGATGCAGC	1	+	chr12:40013463-40013582
ABCD2	chr12_40014041	GTAAGATTTCAGCAGCTACCGCAAACAGAAGAGCAAGCAGAAAGGGAGATTTGCAAGAGTTTTAATGAGACGAGGAGGGAGAAGGAACCACGAAAATGAGGGAGGAGGGACAAGAGGATC	1	+	chr12:40014042-40014161
ABCD3	chr1_94884687	TGAAACTATTCCCGGTCCACTTGGCAGGATTGCCGTCTAAAGTGGTGAGCCCTTGGAGTCGGTGAACCCTTTGGTCGGTGAACATTTGGTCGGTGGCATTTCATCCGGAAAGGCTGGATC	1	+	chr1:94884688-94884807
ABCD3	chr1_94883430	GATCTGTGTCATTCTCCTCACATCTCCCTACACCTCTGCGGAGTTCCGATTGTTTGGTTTCGTCCTGATAATCACTGTGCTGTGTTTTCCCTACACGCTCTGTGACGGGGCCGTCCGCCT	1	+	chr1:94883431-94883550
ABCD4	chr14_74769269	gatcaactcaattttgtgcacctgaggttcttcttttcaaaaaaagaaTGCCAGTTGCGAGGGTGAGGGTCCCACACCGCAGGAGATGGCACAAGTCCGGCCAAGAACGGAGGGGGCCGC	1	+	chr14:74769270-74769389
ABCD4	chr14_74771125	tgggattacaggtgtgaatcaccgtgcccggccTACAGCTGTCTTTATGAAGTGCTATGACAAACATACCATACAGcaggggttctcaactttggcgccattaagttttggggcctgatc	1	+	chr14:74771126-74771245
ABCE1	chr4_146018854	GATCTAGGGCGAGACTATTCAACCTGCAACCATCATTACTAACTGAATGTCCTGTTACCTAAAAAAAGATAGAAATAAAGCCCATCTTTAGGGCAGAATTCAACTGCCGGACTTGGGACT	1	+	chr4:146018855-146018974
ABCF2	chr7_150925103	TCACATGACATTTTGGGCTGGATGGTTTAAAAATAAATACAATCTCTCAAGGACTTCACATTACCTACATTGTAAACTCCAAATGTTTAGCCTCAAGTACAAGGCAGGCCCTTTGTGATC	1	+	chr7:150925104-150925223
ABCF2	chr7_150923983	GATCGTCCCTCTCCACATCACCCGGCCGTCGAGCCCAGCCTCTTGCCGGGACGCACTCGTCCTCGCCCGCGTGAGTCCCCTCCGAGTCTCCACGCTCGTCACCCCCGGGTCCTCCCCCAC	1	+	chr7:150923984-150924103
ABCF3	chr3_183902762	gatcaatgcgtggccagttCCTTAATATCACATCCAGTTTGTGTTCACTTAACCAGGTGTCTTATCAAATTTTTCCAGATAAGGTCCATTGTGGTTGGTTAATGCTCCTCAAATTTTAAA	1	+	chr3:183902763-183902882
ABCF3	chr3_183904401	ATCAGGGCCGTGTGCCAGCGCATGTACAACACTCTGCGTCTGTATGTGCCAGGGAGTAGGGGTTGATGGGGGCGAAGGGACGGCGAACGGTCCGGAGACAAGAGGTGGGGGAGGAAGATC	1	+	chr3:183904402-183904521
ABCG1	chr21_43620132	TCAGACACCAAATATTGGTGAGCTGCCTGGATTTGGGAGATGCAGTGAGAATGAGTCAGAGCCCACGACATGAGGGAGAGAAAGGGGGACCCTGAGGACTTGGGGTCCGGTGTGAGGATC	1	+	chr21:43620133-43620252
ABCG1	chr21_43619353	GATCTCAGAGGCTTCACCAGCTCACTTTCCCCCACTTTGCTGCAATAATCATTGGCTAGAGGTATTGTGATATGATGTCATTAAAGTTAATCTAGACGAAAATTTGATTTACCTAAAACT	1	+	chr21:43619354-43619473
ABCG2	chr4_89154384	tttaatttttagctcccacaaataagtaagaacatgttacgtttgtgtctctgtgcttggcttgtttcacttaacataattaccttcagttccatctgtattgttgcaaatgataggatc	1	+	chr4:89154385-89154504
ABCG2	chr4_89152367	GATCCTGCAGCTACCAGGGAACATTGAGGCTTTCCGAGTAAACTAGCCTCGAGGAAATGTCCCGAGTGAAATTAACAGCTCTCCTATCTCCTTGGGTTCCTTTTTTCTCCACTACTAGCT	1	+	chr4:89152368-89152487
ABCG2	chr4_89081228	tactaaaaatacaaaagttagctgggtgtggtggcgaggctgtaatcccagctactcgcgaggctaaggaacaagaagcgcttgaacacaggaggcagaggttgcaaatgacccgagatc	1	+	chr4:89081229-89081348
ABCG2	chr4_89079574	GATCTCAGGATGCGTGCGCTCGGAGGCAGCGCTTTAACAATTAAGGATGTAAATGTTGGGATGAGTCACCCGGACCTTCCAAACAAACTCTAAAGCAGCAGTTTCCACTTAACAAGACCA	1	+	chr4:89079575-89079694
ABCG4	chr11_119018921	GATCACGTGTCTTGGCTAGCTAACCTACTTACCCCTTGAAGACATAGTGGCTGGGACAGGCAAGGGCCAAGAGGAATTGGCTGAGAAAGGGGCAGAGCAGGGGAAAGCCCCAAGTGTGTT	1	+	chr11:119018922-119019041
ABCG4	chr11_119020433	CGATTGAGGGCTTCAAGGGGACGGGCTGGGGTCAGGCTGGAGCTGGGCTGCCCGGGACTGAGCGTCTCCGTGCGGAGAGTGGGGGGCGGGGGCAGAGTGCGGGGCTAACAGTCGCGGATC	1	+	chr11:119020434-119020553
ABCG5	chr2_44065550	GATCCACTAAAGAGGGAGCCCGAAGTGCCCAGACTGGCACTTAAAGAGTGAAGAAAGGCAGCAGAGGGGTGAGCGCCGGGCCCCGCACTCCTGGGGGAGCAGCAGCAGCAAGGGCTCTGC	1	+	chr2:44065551-44065670
ABCG5	chr2_44067101	ATGTTTCCTTCCTCATTTTACCTGAGAAGTGTTTACTCAAGAAATAGCCTTTGACTGAATTCGGGATGTGGCAGGATTTGAAGCAGGAGGCTAAACTGGAAGACAAGCGAGAAGCAGATC	1	+	chr2:44067102-44067221
ABHD1	chr2_27346039	gatctgcagtcaaggttgaaagccactACTCTTAGTAGACGACCTCCTATATTTCAATGAAGACACGGACAGTAACATGGGGGGTCTGTATCAAGTGCCTGGTACAGGGCGGGTGGTGAG	1	+	chr2:27346040-27346159
ABHD1	chr2_27346986	GACACGGGCTTGGGCCCTTGGTGGGAACTGGGATGGTTGGGCTTCCCCACAGGTGAAATTTGCTACCACCGAATGGAGAGTCGGCTCTGCCTCTCTAGTGCCTCTGCATCCCATGTGATC	1	+	chr2:27346987-27347106
ABHD10	chr3_111698512	TGCTTTCTTGCTGCACCCACTCAGTGAAAGAACCATAATCATTATTGCACAAAGGAAACTAGAATTTGGGCTAAAAATCAGAGAACCTCTTATATGTATATATAGTCTTTGAATTAGATC	1	+	chr3:111698513-111698632
ABHD10	chr3_111696376	GATCTATTCAGTCTTTATTTATCTAACTGTTCCAGACTGTTCCAACAGTCCAGGTTCTCACGACTCCAAAGACATGCTGGATTCACTATATCCAAACTTTGCCTTTAATTCTGGTACCAA	1	+	chr3:111696377-111696496
ABHD11	chr7_73153583	AGCGGCGCCAGGGTGGCTCTGGGCGGCGGAGTGCCAGTGTGGTGGCGCCGTGCTCCACTGCCGGGGGCCCGGGCAGGTTGGGCGGAGCACGGACACCCACCCATCCTGGAGTCGTCGATC	1	+	chr7:73153584-73153703
ABHD11	chr7_73152806	GATCGAGGTCAGAGTCTGAGCCGGCGGAGACGGGGAAAGGGGTAGGGGGAAAGAGCTTTGGGGGAGAGGCCTGGGAGGTGACAGGCCCAAAGGGAGGAGATGGGGCCGTCGGGGCCCGGC	1	+	chr7:73152807-73152926
ABHD12	chr20_25371030	GATCGGGCGGACGGCCACTCTGGGAGGGGCTGGGAGGTACCGCGGCCCCCTGCGGGACGCACCTGCGCAAAGTGAGGGAccggccccccccccccccccgctccgcgcgAAGCCTCACCT	1	+	chr20:25371031-25371150
ABHD12	chr20_25372103	AAATTTAGTACTAATTCAACCCATCCTAGAAAGAGAAAAGGAAAGAATAAAGGGCTGTTTCACAAATTTAGTTTTATAACTTTGGCTTTCTTCAATATGGCATTAGTTTTACAGATGATC	1	+	chr20:25372104-25372223
ABHD12B	chr14_51337068	GATCCCTCCATCTCCACTTGGCATGGCCCCAGAGTCCCATCCAGAGCTTCCCTGAACAAGTTCTGGGAGATTCCAGACCACGTTTATGAAGAACTCCAAGGGTAGAGCCGACATCTGCTT	1	+	chr14:51337069-51337188
ABHD12B	chr14_51339228	TTTGGTATTTCAGGAAGTTATAACTTTTGGGGGCTTCTGAAATACAGATGCCAGGGAGATGGTTGAATTCCTACACCAATCTCTATTATCTGACCATTTTGCTAACATACAAGATGGATC	1	+	chr14:51339229-51339348
ABHD13	chr13_108871286	GAAACTAAGGTGCGCGCATTGCCAGAGGCTCGCCGGGTGTCGTTTTGTAATTGGAACCTAAAACGTATCTTAGTGTTCTATGTCAATTGTATTTCCAGTAATGTGTACAAACCTAAGATC	1	+	chr13:108871287-108871406
ABHD13	chr13_108869995	gatcacgccattgcactccagcctgggcgacaagagcgaggctccatctcaaaaggaaaaaaaaaaaaaCCCACAGATTTATGAAATATCCTCTGTATATATAAAATAGGGGACATAGAA	1	+	chr13:108869996-108870115
ABHD14B	chr3_52008297	GATCGCATCCTTGCTGCTGTCTTCCTGCTCCCCATCCCCCTTATCCCCAGCTTGAACTGCCCAGGGCAACTTGTTGGCCTGgcacggagttgaggcccgacaggtttgagtgcgaggctc	1	+	chr3:52008298-52008417
ABHD15	chr17_27893534	GATCCGGCGGCCCCGAACACAAGGTCCTACCACCCAGTCCAGGGCCACTAGCCCATCGTCCGCCAACTGCAGGTACTCCCGGGCCAGCTCAGGCCCAGGCGCTACGGGCAGGACGAAGTG	1	+	chr17:27893535-27893654
ABHD16B	chr20_62492148	GATCCAGAAAAGGAGAGGGCTTGTTTCTGGTCAGCACCGAAGAAGGAAGGTGTGGAGAGGAGGGGCCGGGCCGAGAGCAAATACCGCCTTTTTGGTGCAGCAGCAGCCCTGTCTCTGACC	1	+	chr20:62492149-62492268
ABHD16B	chr20_62493232	GGCTCCGTGTCCCTGATGACGCGCGCGCTGCTGCCGCTGCTGCAGCAGGGCCAAGAGCGCCTCGTGGAGCGCTACCACGGCCGGCGCGCCAAGCTGGTGGCCTGTGACGGCAACGAGATC	1	+	chr20:62493233-62493352
ABHD17A	chr19_1888398	GCCCGCAGGGTGGCCCACCAATCCAAGGCCACCTGGTGAAAGGTAAACGCACGCTGTAAACACTCAAATGTCTCAGAAGGACACCCATCCCTTCCTCCTCCCCAGAGACCCTTTGTGATC	1	+	chr19:1888399-1888518
ABHD17A	chr19_1884154	GATCTCCCCCCACCTCCAAACCAGAAACTCTATGAGAGCAGGACCATGACCTGCCACTCACTAAAGGAATGGGCAGGTGGTAGGCAGCACAGAATTAAGGAGGAAGCACAGGAGGAAAAG	1	+	chr19:1884155-1884274
ABHD17B	chr9_74526935	GTCTCCTGGTAAATATTTGATGGTCAGCACACTTAACTAATTGCACAGAGTGAACAGGACCCTAATGAAATCTAAGGTGCAGATGGGGCAGTTACGTCGTTCAGCGTTCCCATCTGGATC	1	+	chr9:74526936-74527055
ABHD17B	chr9_74525634	GATCCGCGCTCCGGGCGCCGTCCGACTCTCTCCGCCTGCAGACTGGCCCGACAGAGGAGCGGGGACCAGGGCTACAGCCCCCGGCGCCGGGGCGAAGAAGGACGGCGGCGCCCCAGGGGC	1	+	chr9:74525635-74525754
ABHD17C	chr15_80987193	GATCGGCCCAGCTGTCCGGGCGCAGAGCCCCCAGCCCCGGCACCCAGCTTCTCCGGGCCCCGGAGCCGCCTGGAAGCCCCCGTCGGCCGCAGGTCGAGAAGGTGCTTCCCAGGCCGGGGA	1	+	chr15:80987194-80987313
ABHD17C	chr15_80989658	TAAGTAGTTAAAAGCCACCTGTTCCAGTAAAGGGTTTCAAAAGTATGTGTCACACACAGTCTATAGCTTGCTAGAATTTGCTGTTGGCAAAGGTATTAAAAATAAGGTTGGCATTAGATC	1	+	chr15:80989659-80989778
ABHD18	chr4_128884274	GATCAAAATACTGACGTTATTCCTTTAATGCCTTAAAATTAGTCTTTCTTTGTACATTTGGCATAGGACAAAGGCGAGCTCATTTTGGACAGATTTGTTAAACTATCAAGAGGTTGTCAG	1	+	chr4:128884275-128884394
ABHD2	chr15_89630419	GATCAGCCTTCAAAGGATGTTATTTGGTTACGCTCCATAAAACTTGAGCCAGCCCACTGTTCCTTGTCACAACCTGAAATATGTTGGGAAAAATTTACATGGTAACAAATGCCACTTCCC	1	+	chr15:89630420-89630539
ABHD2	chr15_89631713	TCCATGAGCGCCGCTGGCAGCCGGGGAGCTGCAGGAACCAGACTGGGGGCGAGCTGAGCACCTGTAGTCAATCACACGCAGGTAAAGCCACGGCCGAGCGAGCTCCGCGGAGCGGGGATC	1	+	chr15:89631714-89631833
ABHD3	chr18_19286793	ctcccccacgagcgctgccccctgctctgccaagccgggttccatccaccgcccaagggctgaggagtgtggggctgacggggcagtactggtgggcagctgcggctcccctgtgggatc	1	+	chr18:19286794-19286913
ABHD3	chr18_19284200	GATCGGTGACCGGGCAGCGCCGCAGCGCAGAAGTCAGCCGGGTTCAGGCTGCGCTCCGAGGACCACCCGGCCGGGACCCCCAGGGGGCGGGCGAACGGGCGGGGCCTGTTGGCTTTCCCG	1	+	chr18:19284201-19284320
ABHD4	chr14_23066271	GATCTGAAATCTGACAGTTCCAGGGAGGTCAGGCCCTGTTTACCGGTACAAGCAAATTCAGCAGCCAGCCTCAAGATTTAGCTCCTCTGCTGAGCAAACTGAAGTGCACTCAGGACCTCT	1	+	chr14:23066272-23066391
ABHD4	chr14_23067348	CAGGTCGGCCTCCGGGGAGGGCGGGGGGTGGGTGCGTTGCTTGCTTTGCATTTGCCCAGAAGAGGCAGCGGCTGAGCCTGGGGAGCCATGGGAGACGCGCTCGCCCGCAGCCCGGGGATC	1	+	chr14:23067349-23067468
ABHD5	chr3_43731325	GATCTATCAAAACAGGAGCAGTATTTCAACCCATTGTTTTCAAGCACCTAGAACAAAGTGAGCCCATAGTAGACACACACCAAACATAAATGGATGAGTAGTAGTGGGTGGCAGAATTCC	1	+	chr3:43731326-43731445
ABHD6	chr3_58222649	gatcctcggttggaattcccagttcagtccttacAGTCTGACGTCCCGCACAACCCGACGCCGGCAACTGTCTCCAAACACCCGAGAGCCAGGGCGGGAGCATGAGCGCCTACGGTGTTC	1	+	chr3:58222650-58222769
ABHD6	chr3_58223647	GCGGAGGCGGGCGGGCGGGCGGTGGTGCGCTCCTAGGGGGATGGGGCGCCCTGATGGCCCCGTGACCTCTCCCCCAGTGTCTCCCTGCAGCGGCGCATCGAGTGGAAAGAGTCGGCGATC	1	+	chr3:58223648-58223767
ABHD8	chr19_17414509	CTCCCAAGCCCTTGCCCCCCAGCCCCTGCCTCCCAATTGCCCTGTTCCTCTCCAAACGAGGCCCCCATACTCTTCTCTCTGTATTGACCTTTCCATTCTAGAAGCagagactccaagatc	1	+	chr19:17414510-17414629
ABHD8	chr19_17413497	GATCTGCTATACAAGTCCCCAGAGGTGGCGAAGAGGATGGGAGAGGCAGGGCCCTGGCTGGGGGCCTCCAAGCCTCCATCCCACTCCTTGGGCCACCCCCGCCCCCGTGTCCATGGCAAC	1	+	chr19:17413498-17413617
ABI1	chr10_27150586	CTTTCCTGTCCTAATTTCTCTTTTCTCTGACTCTCCTTATCATGTAATCTTCCTACACTTTTAAGGTCATGTGCACGTTTTTTTAGGGGTGGGAGTTGTTTGCTTGtttgagacaggatc	1	+	chr10:27150587-27150706
ABI1	chr10_27148515	GATCTTCAAAACAAACTACCACACACAATTCACTTCCAATCATCCAAAGAGAAACGAACAAACAAGCATCTGTCACAAAGTCCCAAGAGTTTTCTAATTTACAATAACAGATATTTTTAC	1	+	chr10:27148516-27148635
ABI2	chr2_204192608	GATCTTTCACAGAGGAGGGTCCCAAGAGTGGAGGCTGTGCCCTCCTTCGGCCTCCCGTCAGCAGCAGAGGGAGAAAAGCCTCGAGAAGTTCCCTAGGCCGATGACCTCCATGGGGACGGA	1	+	chr2:204192609-204192728
ABI2	chr2_204193981	TAGGCAGTTTTCCTGGGGGTGGGAGGAGGACAGACTATGACTGTTTCTTAGAGAGAATTGGGAAGATGAACCTCCTGGTTTAAttttttttttttttttttttttttACCGTGATGGATC	1	+	chr2:204193982-204194101
ABI3	chr17_47286697	GATCCCCACAGTTTCACCTTACGAAGTTCTCCTAGCTCACTCTTCATCCACTCATTCAATAAAAATGTCCTTGCTCACCAAGCTGTGCCACTTAGTACTTGGGGCGTGGCCACCTCTAAT	1	+	chr17:47286698-47286817
ABI3BP	chr3_100713022	GTATATTCTACTGCTTAATAACGGATGCCACTTACTAATGAATTGTCCTTGAGCAAACTTCATCTCTATATTATCAATATTGATGacatttaaatgcttgctccgtgttaggcactgatc	1	+	chr3:100713023-100713142
ABI3BP	chr3_100711183	GATCTTTTGGATATTCTGACACTAGCAACCTTTCTTTCTGACTTTAGGCACACCAGGTTCTTGACAAGCCTGCAGCTCTGCATTACTTCTGATGTTTTCCATCATGACTGTATGGTAAAT	1	+	chr3:100711184-100711303
ABL1	chr9_133589547	TTGTTATGGAAGATGTCTTTCTGTGATTGACTTCAATTGCTGACTTGTGGAGATGCAGCGAATGTGAAATCCCACGTATATGCCATTTCCCTCTACGCTCGCTGACCGTTCTGGAAGATC	1	+	chr9:133589548-133589667
ABL1	chr9_133709405	gatccttggagccaggcagacctgggttgagtccatctccgcctgtttccagctgtgggcaaggtgtctgacttctctgagcatctgtggggtttgtttgtttttaaacctgaagaattg	1	+	chr9:133709406-133709525
ABL1	chr9_133711213	GGCACCAGCCCCGGTAGAGCCACGCCGGATGGTGACGGCGGCGTCCGGGGCCCCACAGTGCGGGCTCCCCCGAAAAAGTTTGAGAAAGCCAACTCGCCAGGCCTTAACATCCCTGGGATC	1	+	chr9:133711214-133711333
ABL1	chr9_133588894	GATCCCGGCCCCAACTTTGGCCACGGAGCCTCCCATTCAAATCCCTCCCTTGCTGTCAAGGGGTCTCCCCTTCCCCCAAGGTGGCTCCCGCGAGCCTCTAATGCCCTGACTTCTTCCAAT	1	+	chr9:133588895-133589014
ABL2	chr1_179199176	GAGGGCTCAGTGCCACCGCGTGCGCAGCTCAGGTGCAGGCACAGGTGGGGCAGAAAAGCACAAGGCATTTATTTGGTCCTTGCCATCCAGTTAAGGAGCTCTAAAATACCCAGGGGGATC	1	+	chr1:179199177-179199296
ABL2	chr1_179112573	TTACAATAAAACACGAAATACACTTTTAAAAGAAAGGAAACGCCTAACAAGACTCATCTTTTACATCACTTAAATAGTTCAAGAAACCACAAAGCCAAAGTCAAAGAAATAGCTGTGATC	1	+	chr1:179112574-179112693
ABL2	chr1_179198466	GATCCCGCGGGGCTGAGGCTGCTGGAGCCCCGGAGCTTCCCCGACGCGGCCCACCTGCTGCCCCATCCCTGCTCTCGCGTACTCCCGCGCCCCCGCCGACCCCTGGTCACATTCCTCCTC	1	+	chr1:179198467-179198586
ABL2	chr1_179111905	GATCCTACTATGAGATATTCCCCCAAGAAAGCACACAAACTTTCACTGACCAAGAATGAAGACAAAAACAGTAGCAGATAAGATGAATTTTTTGAAATCTTCATTCACACTTGATTAATG	1	+	chr1:179111906-179112025
ABLIM1	chr10_116527698	GATCCGCTGCCAAAGTTTCAGGCCGGGCTGGGGCCGGCGCGGCTGTCGCAGCCCCCCCGCCCTCCCGCACCTGTTCGGCCCGCCGGGGTCAGTGGACGGTGCCCACCTGGTCCCCACTCA	1	+	chr10:116527699-116527818
ABLIM1	chr10_116287327	GGAGGAACTGGAAGTTTCTCCAGTGATGGCACAGCCCTTTTAATGTACTCTTTCTTAGGATGATGGAAAGATTTCTGTAACAACTCTTGTCttttttttttttttttttgagatgggatc	1	+	chr10:116287328-116287447
ABLIM1	chr10_116417721	GATCAACGCTGTTACATACACGCCCACGTGGGCAGTAGTCCTTGGGACAGAGATACAGCAAATGAGTGATAGTGGCACGCCTATGAGCGGTGAAGGAGGTCCCAGAGACCCTCCGGTCCT	1	+	chr10:116417722-116417841
ABLIM1	chr10_116443705	GATCACAGGTGTTTGCCCACAGTCACTGAAGATGCCTTTTAATGTGCCCAAAGGACCAACCTACTGTTGGTTGAGTTGAGCTGGGCTACTGCTACAAAAGAGTCATGTCGATTTTAACAT	1	+	chr10:116443706-116443825
ABLIM1	chr10_116286320	GATCCGAGCGGCCTCCGACCTCACGAAGGAAGCCAGAAATCTCACATCTGCCACGCAAAGCAAAGGACATAGGTCACCTTGTGCAATGTCCGCTTTACCTCAGGCCAGGGTTCCTTTTCT	1	+	chr10:116286321-116286440
ABLIM1	chr10_116528606	CCCCTTTTTCTATATGTCAGGATAAAAAGGAGAAAATACAACAAAAACCTCTTAGTGCCCTGGAGGTTTATCAACTAGCGCTTGATGCTAATAAGCAACATAATAAAAAGCCACCAGATC	1	+	chr10:116528607-116528726
ABLIM1	chr10_116418304	TCATCTGGTAAGAGTACTGAGAATAGGGCTAGGGATATATACACATATTTTATATAATCTAAAAATGTCTATCAGAAAAATCCCAGGGTAATAATTCCAAGTTTTCCAGTATTTCAGATC	1	+	chr10:116418305-116418424
ABLIM2	chr4_8072402	gatctgtcacctgcgtctctgtgaacccagcatctagcccagggtggaacacacagtgaggccaggaagggtctAGAAGGGAGTGGTTGACTggggaaggaaagagaggaggggcagagg	1	+	chr4:8072403-8072522
ABLIM2	chr4_8160189	GATCCCCGGCCCGCGCCACTGAGCTACGCGCTCCGGGCGCAGGGCAGAGGGCTGCGCTCTGGCCCCTCGGGGCTGCAAAATCCTGGAGCAAAAGTTGGGTGGAGCCGCTGGGTGATTTTC	1	+	chr4:8160190-8160309
ABLIM2	chr4_8161633	CAGTGGGGGAGCTGAAGTCCTGGGGAACCAGCCAAGCCCCACACACCCTAGAAATCCAGGAGGCCCAGCTAGGTGATTCTGCCCGCAGCCGCAGGGTTCCCATGCCAGTCCACTGGGATC	1	+	chr4:8161634-8161753
ABLIM2	chr4_8074312	CAAACCTGCATCTGTGCACCAGGAGAAGACAAAGGGTTGGGGGAAACCTGCGCACCCCGGGCTCCAGTCTGGCTCTGCCACCGACTCTCAGTGGCTGATGGCCGGGCACGTGGGTGGATC	1	+	chr4:8074313-8074432
ABLIM3	chr5_148520122	GATCATGAATTAGGTTCAGAAAGTGACAGAGTAAGTAGTCACAGGAATGTAAAGAGCCCTACCCCACTGAATCAATTGTGACTAAAACACTTTGGAATATAAACTTCTACAATACACACG	1	+	chr5:148520123-148520242
ABLIM3	chr5_148521562	ACCCCCCAGGTGATGAGTGAGGTTCGAAGAACGGAAGATTTAAAAAGCAGCCGGGGCCTCCGTATTGAATGAAAGACCCAGTGCAAAGACATCACCATGAACACTAGCAGTAAGTGGATC	1	+	chr5:148521563-148521682
ABO	chr9_136149930	gatccaccctcggcctcccaaagtgctggggttacaggcctgagtcaccgcatctggTTGCCTCAATAATTTCTTCTTAACTCCTATATCACCTGAGGGCCCGGGGCACAGTTCCCCCGT	1	+	chr9:136149931-136150050
ABO	chr9_136150904	CCGTCCCCGGGGGCCCCTTGACACCCTGTCTCCCGGGCGGGGGCGACCCCCTGACATCCTGCTCCCCCGGGGAGGCGGGGGAGACGAACCCGTGAAGCTGCGGCCCCAGAACCCACGATC	1	+	chr9:136150905-136151024
ABR	chr17_1030110	ccttgagcccctggggcaggaggtgagcatctgagtcatcactgtacgccagcacccacaaccccacctgtggcaggctctcggggaaagtgcgtggagcgaatgaatGAGCAGAGGATC	1	+	chr17:1030111-1030230
ABR	chr17_983434	CCCCATCAGAGAGCACTTACTCAGCCCCCAGCACCCCCGACACTCCCCACCCACCACTGCCCATGCTGGGGGTCCGAGAGGAAGCTTCGAGGGAGGAACAGCCAATGCCCCTCCTGGATC	1	+	chr17:983435-983554
ABR	chr17_1133362	CGCCGGgattgatggattgattgattgatgattgattgattgattgactgattgattgattttccttttttgaggccaggtctcgctctgtcgcccaggctggggcacagtggcgcgatc	1	+	chr17:1133363-1133482
ABR	chr17_981806	GATCCTCGGGGCCACCTGGACCCCTCCAGCCTGGTCCTTCCATTTGCAAGCGGCCCTGCTCTGAGCAGCCCCCAGGTTTCAACTCTAGGCTGGATGCCGCCAAAACGAAGGGGGAATTCA	1	+	chr17:981807-981926
ABR	chr17_1132327	gATCAGGTGCATCCAGCGGCGGGGGCTGCGCGCCCGCTCGCGGGTCCCGAACCGGCAAGGGGCCACCAGCCAGTGGCTGAGGATGAACTTCTCGTTGAAATCCACCATCTCGAAGTCGTG	1	+	chr17:1132328-1132447
ABRA	chr8_107782851	TCCACTTTATAGCTAAGTAAAATAAAATCTAACTTCCAGCAGCTAATAAAATATGAGATTCAAATCCATCTCTGTGTAATTCAAAGCGTGTGCCTCCTTTTATTCCAGTTATCAAAGATC	1	+	chr8:107782852-107782971
ABRA	chr8_107781770	GATCCTGACCACAGCCACCTGCACTCCATCCTGCTCGGGCCTCTCCTCAGCCTCTCCTCCATAGCCGCTGTCCTCTGTGTCTACGCTGTCACTCCTCCATGTGGGCTCCTCCTGCTCCAT	1	+	chr8:107781771-107781890
ABRACL	chr6_139350357	GCAGAGCTGGGTGGGGAAGGGCTGGGGGCGAGAGGAGAGGCTGCCCCGAGGAACGTGGTGGCCTCAGGGCAGTGGACTCTGCAGCGCCGGAGGTGGGTGCGGCTCTGTGCGCTCCAGATC	1	+	chr6:139350358-139350477
ABRACL	chr6_139349135	gatcactcttaatttaaattagctgggctgggggtggggagggGGTAAGGAACGTTTTTTGTAGTTATTTGTGCAACCCCTGCTCTAGAAATAGTTTGGGTAACTGTTTCCTTTCCAAAA	1	+	chr6:139349136-139349255
ABRAXAS1	chr4_84407556	tgtgccctggagaaaatcacagtagagtgattacccaataatccaatgaggttcagatgcttatgtacactttttcataagggagagggagatggaggaatgtaagtaattttgaggatc	1	+	chr4:84407557-84407676
ABRAXAS1	chr4_84404934	GATCTGAGAAACAGGGGCCTCCCTAGCACTCAGGTACTTCCCAAGGGCTAATCGTTTAAGCTACCGAGGATTTACGGTCCCACTCTATCTACACTACAGGTATTCCAAAATAATTTCCAC	1	+	chr4:84404935-84405054
ABRAXAS2	chr10_126491050	TTGCGTGTTTAGTTCTTTGTGACTAGTTCTTTCACTAGTCACAGTGAAATAGGGAAGTGACAGGCCCACTACTGAGTGATGGGAAATGCATAGGCTGTGAGCCCACAGGAGGAGCAGATC	1	+	chr10:126491051-126491170
ABT1	chr6_26596348	GATCTGATAGGGAATCTGAGGACAGACCCAGGGAGAGCAGAAATAAGCGCGCCGCCGGGGGGTCGCCAGAATTGGAGGCTTGTGCGCCTCTGACAAGTATTTGCAACATAAGTATGCATA	1	+	chr6:26596349-26596468
ABT1	chr6_26597739	TCCGGACCTGTTTACTGGTTTGTTACATGAATACAACCTGAGTAAAAGTCTCGTCAGCTTTTCTACAAAACTGAACATAACTCTTTAGCATTGCTGCCTAGGTCAAGAAACTATTTGATC	1	+	chr6:26597740-26597859
ABTB1	chr3_127393606	tttaaaaccttttctctgtccaccttgcccatctctacttctacgacctgggcccagtcatcagcatttctccccggacacggtgcctgcctctctcttgccattgcagccaagttgatc	1	+	chr3:127393607-127393726
ABTB1	chr3_127390988	GATCTGGCACCTGTGGAGGGTGCCGCGGGAACCCCCTGGGTGGGGTTGCACAGACGGCCGCGGGCCTGGCGCTGTCCGGGGGCTGGCTCGCTCGCCCATGGCCTCTCCCCACCCCGCCTC	1	+	chr3:127390989-127391108
ABTB2	chr11_34378719	GATCAGTGCCCTGCGGAGCAGCCCGGCCAGGCGCCTCACCGCCTCGGCGGAGAACTGGGGCAGCCGCCGGCCGCCAGCGCCTTTGCGGAGCACCCGGGCCACGTCTCCTTCGGTCCAGGG	1	+	chr11:34378720-34378839
ABTB2	chr11_34380089	ACGCTGGCTGTGTTTGGAGGGAGGAGGGAGTCCCTGCCTCTCTTTCCAAGTCCGTCTGGTTCCTTTGCGCTGCCGTCTAGGCTCCAATAAGGAcagaatttcttaacctggtatctgatc	1	+	chr11:34380090-34380209
AC000120.7	chr7_91835000	gatcacaccactgcgtccagcctgggtgacagagcaagactctgtctcaaaaaacaaaacaaaaTGAAACAAATTAGATTTGATTTTTATTAGCTTCCTATTATAAACTAAAAAGCTGTT	1	+	chr7:91835001-91835120
AC000120.7	chr7_91836367	agaagaaatggagaaagtcaaagaaaacctacttgaagaaataatagctgaaaactccctaagtcttgtaagagatgcagacatcaagatacaggaagctcaaagatacccaagcagatc	1	+	chr7:91836368-91836487
AC000124.1	chr7_127117581	AAGTTTTTGATTTGAGAGCTCAAAACAATTTTAAAACTAAAATCTTCATATCTAAATGTTATTTTGCAGGTGGCAATTAAACAGTAAGAAAGCATCTGGCATAAATTAAGTGAACAGATC	1	+	chr7:127117582-127117701
AC000124.1	chr7_127116499	gatcaacaaaagaactacccagctgaaaccagtccaaatgttggcaaataaattattctgttttaagccaccaagttttgagatggtttattacttagcaccagataactgaTAGAcaaa	1	+	chr7:127116500-127116619
AC002064.5	chr7_89939950	gatcttctccttccctagcagctcCTGGCTTACATTCTCTTAGGTTCATGCCTGTGTCTCTGTGGTTTCTGCAGCTGCCTATGCATCTCAGGACCCCTGATTGCCCACATGCCTACGGTA	1	+	chr7:89939951-89940070
AC002064.5	chr7_89942438	atatccagtttctttcatcattcttctgataatgtagtttctagaatgtatgaatctggtcagctccatctgaagtgctacaatttgttaatactcctctaaactgtgaccaaacagatc	1	+	chr7:89942439-89942558
AC002386.1	chr7_108964570	GATCCTTCCAAAGTAAGCATTCCAACTGACATAAATATGCATAGGATGTAAGTGTTGGCTCCCAAACACCATAGAATTTATTTTGTAAAGTTCTGCTTTTCCACATTTTCTAAAATTGCT	1	+	chr7:108964571-108964690
AC002386.1	chr7_108969127	ATAAATAGAAAGTAAGGAAAAAAATTACTTGTCAGTTGTCTTTGTAACAAGTATTTTATTAAATTAGGTAGTTCCTCTAATTTTGTTACTACTGTTTGTTTTCTTTGTTGACTGAAGATC	1	+	chr7:108969128-108969247
AC002463.3	chr7_112262122	gatcacgccactgcactccagcctgggcgacagagcgacactccgtatcaaaaaaaaaaaaaagaaGATGGAGGAGCAGCAGTAAGGCTTATCAACGGAAATATTCGTACTGATGAGCAT	1	+	chr7:112262123-112262242
AC002463.3	chr7_112263153	ATTATTATAACACTTGCAGTGCTTGCTTAATTGcctatgtgagataggtgctattagtatcacctgtgtactgatgaagaaactgtggcatctgagaggttgaataaccttcttgggatc	1	+	chr7:112263154-112263273
AC002480.2	chr7_22704580	GATCAAGTCTTAAAGGATAAACAGGAAACTGGACAGCAAAAGGGGAAAAAAGTAGCCAATCCGGGCAAAGACAGCACCATCAACAAAGAATCAGGACGAACAAGAGAATGCCCTGTGCAA	1	+	chr7:22704581-22704700
AC002480.2	chr7_22705685	TGTACTCAAAAGGCTTCATTGAAACGAATCACACTGGTTAAAAGTCAGTTTGGTTTGGTGTCGTGGTGGTGGTGGTGAATGAGTCACATAGGTTAAAAACTCAGTTTGTGGTGGTAGATC	1	+	chr7:22705686-22705805
AC002480.5	chr7_22702081	CCAATCATGGTTCCTCTGTTTATGAAGGTCTGCCTCCTTCCTCTGCCCCACATGTCAACCTCATTTCTGTCCTTGTTCTCTTCCCATGGCACTTTCCAGCCTTCTCCCCACAGCAGGATC	1	+	chr7:22702082-22702201
AC002480.5	chr7_22701079	GATCAGCAAACTGTAATCCCTATGCTAGAATTAGGCAAATATTTCCCTGGATGAGACGCTCTAGGTGCAGCCAGCTGAGCACTAACTAGTCAGATGTTTCTTTTCATCATGTGTTCCCTG	1	+	chr7:22701080-22701199
AC002511.2	chr19_35915042	gatcttcccacctccgtctcccaaagttctgagattacaggtgtgggccaccacacctggcccaggactcctttagatggagtggccaggaagggctctctgaggacagacattggaaag	1	+	chr19:35915043-35915162
AC002511.2	chr19_35916599	GCTGCCTATACTCCGGGAAAGGATGTTGGTGGAGAAGGAATCGAGAGAGGGCCACACTGTTGGGGGCAAGGCAAGGGGCTCACTGCCAAGGGACAGACAGAACCAGGGAAGGCAAAGATC	1	+	chr19:35916600-35916719
AC003090.1	chr7_25702371	GATCATCCGTGCTCACAGCCCAGTATTTTTACAAGATGAAATGATTTACAGAATCAAGCCTGGAAAAATTGGAGGGCAACTCCAAAAGGCAAGAACATGTTGCCGAGTCAATCATTCATC	1	+	chr7:25702372-25702491
AC003090.1	chr7_25703364	cacacagtaggcactcagtaattggcacttctgattattTTCATTTTTCCTGGTTTCTGACAGAGAAACCTGACAGGACTGGTGAGGCTGCAAGAAACATAGCCAGTAAAATTTAGGATC	1	+	chr7:25703365-25703484
AC003092.2	chr7_93705788	gatcagacgctttatggataagtgtctgagttgcctcaatatttaagccatctaaaccagaaaaggtggtaactaagggtgagttggtggaggcgagaagtgacgaatgtcacctgagct	1	+	chr7:93705789-93705908
AC003092.2	chr7_93708279	TTTTTCCATGAGAAAGGTCATGTTTCTTTTCTTAATTCAGTAAAGTTTTATACAAAAGTCTCTTGTAATCCTACATCTATCTATATATAATATATATGTTATTTTATGTAATGCCTGATC	1	+	chr7:93708280-93708399
AC003682.16	chr19_58135668	gatccaaatgagacaggaatagcactgggtggtcacaggaggatggaaaatctcaacaccctggttttggtgcagctgaaaaaaaaaaagaaaaacccaaacaacagctaaaacgggaac	1	+	chr19:58135669-58135788
AC003682.16	chr19_58136871	GGGATTGGTTTAAAGAGCTGTGGAAGACAATTGAGCAATTACCACAGAGATTAGCAATGGAGTTCCTAGTATATTTGAAAATGAATAAAATTGTTCCTGGGAAAATTAACAATAGTGATC	1	+	chr19:58136872-58136991
AC003973.4	chr19_22220121	tgggcgacagagcaagatgaggctctgtctctaaataaataaataaataagtaaataaataaaGTACAgctgtcctaggactttttgtcacccacagacaattgttgtcttgattcgatc	1	+	chr19:22220122-22220241
AC003984.1	chr7_84162382	TAAGCTTATAATTTAGTTAAGATAATTATTTCCTCTATTGAAAAAAAAACAGTCTCTTGAAAACTGTTTTTGAATATTTTATATTTAGTTGTTATTCATAGGCCTGGCCTTCATTAGATC	1	+	chr7:84162383-84162502
AC003984.1	chr7_84160671	GATCTATTTGTTCCATTTGCAGTTCTTTATTACTGCATGACAGACTCCATGACAGAGAGTATCTTGGGAGACTGAAAACAACAAGCTCTGAAGTCAGATTTAGCAATAGCAATAAGTTGC	1	+	chr7:84160672-84160791
AC004051.2	chr4_110224652	TTTTGCGGGATTGGAAAAGGGAGTGTTGAGGTATACACATTTCTCAGGATTTAGGAAAGGAATGAAGAATGAAGTCAGTTTTTCCTTTTACCTGACTCTTAATGCTGTTCTCTCTGGATC	1	+	chr4:110224653-110224772
AC004158.3	chr16_72462653	GATCTTATACATGCACAACATATTAATTGGGGGCTTTTAAAGCTCCCTCAATGGGCTATTTCATTCCTGGTAAAACAGCAGCTGGTTAGCCACTACTGGTGACTCTTCAAATATTACTTC	1	+	chr16:72462654-72462773
AC004158.3	chr16_72463474	AGGTTCATTAGGAAACAGCTCAGAGCGACTACAGCATTTTGCTATTTCAATTTTTTCCCTTATTTTAAATGAAGAGTCAGACAGATGTGTTTTCTTTGCATGGCAGCATTGAGATGGATC	1	+	chr16:72463475-72463594
AC004448.2	chr17_19321275	GATCAGGTCCAGCTCCAGGGAAGTGTGTGGTGGGCAGAGGCAGCAACGTGGTCTAGAACAGATGGCTCAGCAGTGAAGCTATAGTTAACAGGCTGGGGACAAAATACAGAATGTAGAGAA	1	+	chr17:19321276-19321395
AC004448.2	chr17_19324562	atgacctaatcactcccaaagaccccacctcctgataccatcaccttggggttagttaggatttcaacatatgaattttgggtgtacataaacattcagCCTGTTGTAAAAGCAATGATC	1	+	chr17:19324563-19324682
AC004540.5	chr7_26438507	GCCTCCTCGTCCTCCCCCGCGCCTTTGTTTCCGTCTCCTTCTCCTTTCCCTCCTCTTTTGTGTCGGGCCAGACTCAGCCCCAGAAACCAGCCACCCTGCCGCGTCCGACTGCCAGGGATC	1	+	chr7:26438508-26438627
AC004540.5	chr7_26437511	gatcgctgtgataaacatgtaggtaaagcagttggcatagtaccttgcgtagaatagtcctcagcatatgTTTACTACTGTCGTTGTTGCTATTAATAAAAGTGACCTAGCTCCTCTCCT	1	+	chr7:26437512-26437631
AC004901.1	chr7_46940125	GATCTGAGTGAGCGGAACATGCAGATAGGAACAAGAGCTGGCCTAGGGCCATAGTACGAAACAGGAAGTGTCTGCAAGTGCAGAACCCAACTTCTATATCCCATTTGCTGTTTTATGTAC	1	+	chr7:46940126-46940245
AC004901.1	chr7_46940812	CTGGCAGGATTCTGTCATGAGGAGTCACAGAAGTGGGCAGCAGACATTTGAATCACCACAGCTACTCCCTGTCCTACCTCCTGCCCATCtgtggtagccatagttttacaccctcagatc	1	+	chr7:46940813-46940932
AC004947.2	chr7_26591818	AATGGAGAGAGGTAAGTTTCTGGGACCAGAGGGGTGTTGTCTTATCCTCGGTAGAGGGAGTGCAGAGGAGGGATGGAAAGGACAGGAGAGGACTGACTTCAGAAGGGGTCAACTGGGATC	1	+	chr7:26591819-26591938
AC004947.2	chr7_26590127	gatcatgccactacactccagcctgggcaacagagccaggctctgtcaaaaaaaagaagaagaaaaaTgaggaggaagagggaggaggaagaagaaggaggaaggaggaaggagatgaCA	1	+	chr7:26590128-26590247
AC005083.1	chr7_20255923	GATCttaaaaataaattttttaaaatCTATCtttattaattgtggtaaaaaacttaacatacaatttaccatcctaaccatttgtaagtgtttacacttacaaattttaagttcaatagt	1	+	chr7:20255924-20256043
AC005083.1	chr7_20257987	TAAGTAGATGGCAGAATGGTGACAAAGAAAAAGTTTCCTTTCCCTTTTCTGCACTTTCTCTCCTACTGTTCTAACCACCCCTTCCTCCCTGATGCATCCCTGGCTTCATGCTGCCAGATC	1	+	chr7:20257988-20258107
AC005150.1	chr4_163659134	gatcttgctactggtctccagcctggtggcagatgagactccatctcaaaaaataagaataaataaaaaaTAATAAAAATAAACCATTTAAGAATTAGGACAAAAAGGCAGTGAAATTTA	1	+	chr4:163659135-163659254
AC005150.1	chr4_163662703	TAAACATAAAAGTGGTATGTGTTCATGAGGAAAATTTATCCCTGCTTGTATCagaagacaaacggaaacaaaacaagaaaaaagaaaagaaaaCATTCCATTCACTTTTATTTGTAGATC	1	+	chr4:163662704-163662823
AC005152.3	chr17_70022735	AGTAAAACAAGATAAAACACGTGAGTGTTCATTTACAGAAGTTACAAGCTTTATGAAATGCAAAGGAGCTGTATTTTACCACAGGAAGCCAAGTGAAATAGGGTGAAACAGAAGTCGATC	1	+	chr17:70022736-70022855
AC005152.3	chr17_70021622	GATCAGCACTGACACCTCATGTTAGTAAGAGGCACACACCTCAAACCTAAGCTTTCAGGGATGTTGTAAAATTCATCATTTAAAAAGAGATTTTTAAAAAGGCAATAGCAGTTATGAAGA	1	+	chr17:70021623-70021742
AC005224.2	chr17_14113181	GATCATGCCTCACTCCTCACACTTCAGCTTGTGTGATGCCACCAGTTTGAGCCCTCTGAAAATCCCatctgaccactgctaacctcctctaccaccaccaggttggttgaaccaagcatc	1	+	chr17:14113182-14113301
AC005224.2	chr17_14115811	CCGTTCCTAACCTAGAATCCTCCAACCTCGCCTGTGACACTCTCAGGACCCGCCACCTGACTCGGGGCTGCCTTTGTGCAGCCTGGCTGGGGGCTTCTCAACATCCGCTTCTCCATGATC	1	+	chr17:14115812-14115931
AC005235.1	chr2_199239545	TTCTATTCTTTTCTTGGAGCTCAGGGTGGATTTTATAATACCCAGACTTTTATTACTATACCTCGAGTCTTGTTGTCTCTTTGCCTTGAGGGCTCCCAGAGAGCAGAATGTAGAGTGATC	1	+	chr2:199239546-199239665
AC005235.1	chr2_199238329	GATCATGTAAAAGGCTGTTAATTTGGATAAATACTATTCTGTCCATTGCTAAGTATTTATAAAATTCTGAGTTTAACTTAAAGACATCAAACATATTGGTACATTTAAATTGCACCAGTA	1	+	chr2:199238330-199238449
AC005256.1	chr19_1747097	gatctcaggacctccctgtgcctcagtttcctcacctgaaaaatgggaataattggagttgcttcctcagagTACCCCTGCCCCTAGCTCCCTGCAGGTACAGTGGGGATGGGGCAGGAG	1	+	chr19:1747098-1747217
AC005256.1	chr19_1748561	CAGAACCGGCGGCCCTGGAGACGCCCCGAGGGCAGCCCCGCTGCAGCCTTGCTCGGGTCCCCTAGCCCGGCGCCTCCGCAAACCAACCCACCGCGGGCCGCCGAGCCCCGCTCCGGGATC	1	+	chr19:1748562-1748681
AC005355.2	chr5_133841362	gatcgcaccatggcactccagcctgggaaacagagggaaactccatttaaaaaaaaaaaaaaaGCATCTTGTTCTGTCTGCTATGTGGGCTCTAACTGGAATTGGTAGGGCTATGGGCTC	1	+	chr5:133841363-133841482
AC005355.2	chr5_133842781	aaggtctcttgggcttgaactgagctcaagcaatccacccacttcagcttcccaaggtgctgggattacagtcgtgagccatggcatccggcTGGACTCAAGGTCTCTTGTTCCCTGATC	1	+	chr5:133842782-133842901
AC005498.3	chr19_57048630	gatccctttgccagctctctacagctgttctacctgttgacatcctgtgtcatacccaagcaggaagaaggTTGTGTGAGATGACAAAAGGCCAGAGTTACATGCCAGCTGTGTCTCTTT	1	+	chr19:57048631-57048750
AC005518.2	chr7_147369225	GTAAGTTGAGATGATATGTCAAATCTGATTTTTCTATAGGAAAAAATTGTACTTTAGGGAGGTATAGTTCTAGCCATGTTCTTAATACCCAAAAGTTAATCAGAATTACCACAAATGATC	1	+	chr7:147369226-147369345
AC005518.2	chr7_147368194	gatccgagtgagtggagctggctcctgcctgcgctgaagcagccagttggttccagtgtttgcgcactccagttctcacctcgttcatttcatgctctttcctgcaaggagttgacggct	1	+	chr7:147368195-147368314
AC005537.2	chr7_43004506	aaactaacacaaggtctcagcgactttatacaacaaaggtctatgtcaggctcatgttacgtgccctttgctagtcagccaggagctctgttttgtgtccctgtcatcctgacttggatc	1	+	chr7:43004507-43004626
AC005537.2	chr7_43002321	gatcaaaatttctcaacataaaaggagtccaaccattaaattcatctatgatggtttcttcaaaaAGTTCTTGAAGAACTTTCTTCCAAAAAGAAGAAAAAtgtaaaaataagtaatcca	1	+	chr7:43002322-43002441
AC005550.5	chr7_15731435	CAGACTCAACAAAGAAATACCAGCTGCCTTTTATGTCAACTTTTTTTTTTAGGAATAAAGGAAAAATGTTGTATATTTGTATACCAAACAAAATGAAAAGTTAAGGCCAAATACAAGATC	1	+	chr7:15731436-15731555
AC005550.5	chr7_15728554	GATCTGCAGACATCAGTACAAAACATCCACAACGGTCCTTTTGGTTTGCATTACATTGGTTTAGAGGAAGCTAAGCAATTACTAAATGAATGGATTTGAATTTAACCAGTGTGTTGCAGG	1	+	chr7:15728555-15728674
AC005592.1	chr5_142124795	GATCACTGATTCCTTCATGGAGAGGCTGGCTTGGGAATAGATGACGTGTCAAAGATTGACATCAACCTTGAGTGCTTATTTGTGGACTTGAGATACAGataaaaaaaaaaaaaaaaaaaC	1	+	chr5:142124796-142124915
AC005592.1	chr5_142125825	GTTTGGACAATAGAACAGTCAAGATGCAATAGCAATGCTGATTTTTAAAATAAATGGTTAAAATAATCTTTGTAAGAATAATAGAATTACAGTGTTTTGAATTTTTCCAAGGCAGAGATC	1	+	chr5:142125826-142125945
AC005606.14	chr16_2038079	AAGGCATCCAGGCCAGTGGAACTCTAGTGCAAGGAAAAGTTCTGGCTTGAGCTGGTGTTCCAGAGCTGTTGACACGCAGACCAAAGGAGTTAGCACAGAGGGAGAGACCTCCCCAGGATC	1	+	chr16:2038080-2038199
AC005616.1	chr19_29123080	gatcatcttaagagagcatgctcggattcaccagagaaccaatgggacccaaggaaagcagggaacagtggagccaggcagcctgcggagctgggacggtgtggagtgaagagaggctct	1	+	chr19:29123081-29123200
AC005616.1	chr19_29124338	AAAGAGAGCCATACGCTgaaaaggttctgccccaaaaccactcctgtggagagtctcaagacaggtgtgttccacagctctcaacccactgtggcttggatgtagacaacagtgaggatc	1	+	chr19:29124339-29124458
AC005624.2	chr19_2463032	CCGCCACTCCCACCCGGGGAGTGGATTTTGGCGCCAGATTTTAAAAATCTCAGCCTAACGGCTGTGGCTGGCTCCCAGCCCGGAATGCGAGCCTGGAGCCCGGATTccggaacctggatc	1	+	chr19:2463033-2463152
AC005624.2	chr19_2461208	gatccgcccacctcggccctgcaaagtgctgggattacaggcgtgagacaccgtgcccagctgcaagactctttctcaaaacaaacaacaaataaaCCAGCCAGGCAAGAGGGAGCTAAG	1	+	chr19:2461209-2461328
AC005703.2	chr17_15181821	gatcatacccctgcacggcttcttctccttgcctgccctgtttcccctcccccttcgccagtctgccctgggagccctcgcataataagtcacttgcttgtgaatccttgttgcttgttg	1	+	chr17:15181822-15181941
AC005703.2	chr17_15183883	actaagtctttgaaatccaatatacattttttatactgtagcatatctcaatttggtctagccacatttcaaaagcaccataaccctttgtggctgatggcaacgtagggattgcagatc	1	+	chr17:15183884-15184003
AC005703.3	chr17_15176976	gaggctttaaaagaacattctcattgggatttgctctgttgctcctggggacccttccaccatcatctgagcaaggctggacaagccactggatattgacaggcaacactgagagagatc	1	+	chr17:15176977-15177096
AC005703.3	chr17_15174884	GATCATTTAACCTGCAACTGTGTCTTGGGAATCGCTAGGAGGAAACACGATTACAAAGCATTTTCTAAATGTATGGGACCATGGAATTTTTATTCCCAGGTTACCTCCAAGACTTAGGTT	1	+	chr17:15174885-15175004
AC005772.2	chr17_14918373	ATGTAAATGGGTATTCAAATGCAAAGCCCAGAATCAGAGACTGAGCTATCTCTTCTATACTAATTTCCCTCGCTGACCTCTTGTGCTGTAGTAATATATCATTTAGTTTGACATCTGATC	1	+	chr17:14918374-14918493
AC005772.2	chr17_14917576	GATCAGAGAGTGGAAAAGGGGGATTCTCTTGGGATATTTCTGAGGACTATTTTGGGAAAAACAATATATTAGATAACATCTACTTTGGggctggacacggtggctcatgcctataatctt	1	+	chr17:14917577-14917696
AC005808.3	chr20_52226662	tcaatgagacaagtcaagggccttacaaatgttcatacatttggatgcagcaataacactcctggaatcaatcctaaggaaacagccctaatgtaggaaaaggtgttaggaacaaagatc	1	+	chr20:52226663-52226782
AC005808.3	chr20_52223180	GATCCCCCAGCAGAGTTGGAATCCAAGTCTCCCAGAGTACAAAGTGGCACCCTAGGAGCAGTGACCACCCCCCCCcacagcaggtcagggctgagctcttgaaaatggctctctgggttc	1	+	chr20:52223181-52223300
AC005863.1	chr17_14683905	AAGCCTCATTGAACTTGAAAAGCTACAAGCTTCCTTTCTTTCCGGAGACCCTCTGGCCTCTTCGCTTACCTCTTTCATCGAAGCCATTGTTAGGGGCTGCATTAGTGGGAACCACCGATC	1	+	chr17:14683906-14684025
AC005863.1	chr17_14683142	GATCAGGAGCACTGTCTCAGCCACTTAAGAGGGGAGTGACTTACGAGTTCACAGCCAAGTAGGATAAGAACAGAGATTTTGCTGTTGTCAACTCCTCTGCTTCGGTGGAATAAATAATAA	1	+	chr17:14683143-14683262
AC006007.1	chr7_145377900	GATCTGTTGTGAGCTCTAGGGCATAATGCGATGGGAAGAGTTTAGGATTTGCCGTAACAATTTCAGGGCTCAACAGCATATGTGCCACAGTTACTGATTGTAGTATACTGTACAATGCTG	1	+	chr7:145377901-145378020
AC006007.1	chr7_145379935	tatcattttatttgcttgtttgccctttgcatatgtttcttggagaaatttatatttaagtcttttgtctatttttaattaagttgtttgtgtatagttgtttatatatctagatagatc	1	+	chr7:145379936-145380055
AC006129.2	chr19_42057129	actccgcttcaaaaaaacaaaaaacaaagaaTAATAATAATAACGATAAATCCTATATGTTACGGTAAAAATCTTCATGAGAACAAATTTACTATCATTTTTTCTACTGAATGGATGATC	1	+	chr19:42057130-42057249
AC006129.2	chr19_42055183	GATCTGTGTATGCAGCAGAGGGTGCCCCTCCAAGCCTCTGGCTCTCTAAGGCCTCCTTCCATTTCAAGGGTAATTAAAATAAGGCTGATTGTTAGGGATTCTGGTGTGATGAACCCCAGC	1	+	chr19:42055184-42055303
AC006196.1	chr2_195595582	tatttttatttaatCCATGAGAATTTACTTTTAGGTAGTATAAAGCTCTTTCTTTTTTTACAAGTTATCTAAATATAAATCTTTTTATATGCTAAAACTTTATTTCATATTTTGTAGATC	1	+	chr2:195595583-195595702
AC006196.1	chr2_195594471	GATCATTTTTTAAATCTGGTAGAGGAATtttggtttctgataacagtaaattcgccttgtgcaaaccatctcttttataaacagacaagcaacaatgaaatctggacaaaatacaatcag	1	+	chr2:195594472-195594591
AC006262.4	chr19_46676226	GATCCTTGGTATTTATAGCATGAAAGAGCAAAAGGGGTTGTTAGTCATCTGGGAGACGGACTAGCATTTTCAAATATctcttccatagagaagattaaaggtctttgggttgtaaaatga	1	+	chr19:46676227-46676346
AC006262.4	chr19_46677500	atgcagcgctgcttgttcaatatgtgttttggatttcaacacagtgacagcagagcataaaaccaacaccgggcccttgtaagtgcaggggacccgcccttgtggctgGCTCTGGAGATC	1	+	chr19:46677501-46677620
AC006262.5	chr19_46706653	GGCCAACACCCCGGTACAGTTGGCCAGCTGCACTAGAGCTGCTTTGTTCTCCTGATTTGAATTTCAGTGGTTTCTTACAGTTTTTGCTGCTGCTGTAGAGCATTTAAGCAGGAAGGGATC	1	+	chr19:46706654-46706773
AC006262.5	chr19_46703488	gatctcagctcactgaaacttccacttctcaggctcaggaaattctcctgcctcagcccctgagtagctgggtctacaggcccatgacattatgcccggctaattctaatttctgtattt	1	+	chr19:46703489-46703608
AC006296.2	chr4_14392776	TGATTATTTTATTTTAACTTAATCTTTGGATGATAATATTTTAACAGTTCAAACATTTTCACAAATGGCAAAGATTGTATGTGTGTGTGTACATGTGCACATATTAAAATTTGTAAGATC	1	+	chr4:14392777-14392896
AC006296.2	chr4_14390402	GATCTCTGTCTTCCAAACCTCTCTGTCTTGCACAGGTTTATGTAATAACAATGATTAATAAAAATAGTAGATTCTGAATTTTGTTTTGGAATAAAATTAATAAGGCTGCGTGCTTCTGAG	1	+	chr4:14390403-14390522
AC006372.4	chr7_157259481	CGGCTGGCTGGCTGCAGAGTAACCTGCATTTTGGGCCATTTTTGGTTAAATGTATGAAAGCAAACATCCACATAAAGGCTGAAATGGTTTGTCAATGACCCAGAGGCTGTTCCCGGGATC	1	+	chr7:157259482-157259601
AC006372.4	chr7_157257315	GATCTCTGCTGGCAAAGGTGTGAGTGCTCTCCCTTCTCCCTCTCCCTCCCACTCCAGCCTCCACCCCAGAGCAGAGAAACGTTTGCCCAAATGTGACTTATACCTTCGTTCTGAGAGTAG	1	+	chr7:157257316-157257435
AC006372.5	chr7_157292926	GATCTCCCAGACTTAAAATTCTTTTATTATGTAACAtttatttttatttatttattttgagacacggtttcactcacgtcacccaggctggagtgcggtggcacgcgctcggctcactgc	1	+	chr7:157292927-157293046
AC006372.5	chr7_157294253	AACTGCGAAACCTCCAAATTTACCGGTAGAACCTGGCACACAGCTTTTGCCGTCGTTTGGAGAATTACTGCGTGCACTGCCGTTCGCTCAGAGCCATTGTGCACGTTTGTTTCTCTGATC	1	+	chr7:157294254-157294373
AC006552.1	chr4_55472585	GATCACATTTCAGACACTAATCCCTTCTCAAGTGCTTGAAATACAGGCAAAATATTTATTTGAACTAGCTGATTAACAAATCTGTGAATTAAGTGATACACAAAAGGCAATGAACTGGAA	1	+	chr4:55472586-55472705
AC006552.1	chr4_55473793	gcaagaatgtttggatagcaaacagccttagaagacagagatagggtctctctctggagcaaagggcaagttggctttcagtcttacaagatagaaacaatgtctccctctctccagatc	1	+	chr4:55473794-55473913
AC006946.15	chr22_17603674	ACACCACTTTtggaaagctggcatggtggtgagggcaggagctctggggccgccatcccacctgtgccacttaacacctttgtggtcttagcctgaatatttcacctcagaatgttgatc	1	+	chr22:17603675-17603794
AC007131.1	chr2_59445161	CTAAAAGAAGTAGTTGAAAAGTGTGAAAACCAGTCCAACTCATTCTGAAGATACAAAATAGTAGCAATTTGCTGGAGTTAAATGTGATTTATAAAAAACTGTATGGAGGCAAACCAGATC	1	+	chr2:59445162-59445281
AC007131.1	chr2_59442423	GATCCTAAAGAAAAATGGAGGTTTTCAAGCTTGACTTTAACTTTTACTGTTCTGTGGCTGAAAACACCAGATTGAGCATTTGTCCTGTTAGTATTCTTCTTGCTTTGTTATGTGTTTATT	1	+	chr2:59442424-59442543
AC007163.3	chr2_201599459	GATCACAAAAAttttaactcatttttagcttttgaaacaatgacaagtttacagaaaatttgcatgtacagtacaaagaattttttttaccctgaatcatttgagagtaaattgctgacc	1	+	chr2:201599460-201599579
AC007163.3	chr2_201601392	AGTACTCCTGCAACGATAAGGCAGGCCAGGACCTTCCAGAAGTTAAAAAACAGGCTCCACTGAAACCTGTGATAAGGAAGCAACAGACCATCACTGATGGGTCTGGGATGAAATTAGATC	1	+	chr2:201601393-201601512
AC007349.5	chr7_36820971	AGGAAGGGGACTTTAGAGATAATGGGACTTCATTTGTGGAGGAAGAGAGACACGAGAAAGCAAATAGCCTTGAGGAAGAATGGATAGAAACAAGTTCACACTACAATATTTGCCAGGATC	1	+	chr7:36820972-36821091
AC007349.5	chr7_36820021	GATCCAGAGCCATAAACAGAGCAGCACTTCTGCCTTCAGTTGAGAGACTTAGAGAAAATGCCAAGAAGGGGTCAAACACCAGCATAAAGGTGGAAGACACTAAACCAAGGGCAGTGATGC	1	+	chr7:36820022-36820141
AC007364.1	chr2_150715029	GATCTGAGCTAAACATCTGACTGAGAAGATTAATAGAAATGCATGAATCAGCAAGAGATTCAGGTACTAAACTTATAGGTCTAGGTTTCTGCaaaaaaaaaaaaaaaaaaaaaaaaaTGT	1	+	chr2:150715030-150715149
AC007364.1	chr2_150716135	CAAAGTGAAGGCAGATGTTTGCAGAGAGGAGTCAACATTGAGAAAGTTTTTTAGAATCACataaaaatattattaataaaatataaCCTTTCTTAAGAAATAAAAAGCCCACAGCGGATC	1	+	chr2:150716136-150716255
AC007365.1	chr2_64835524	tgagctgttaaaagtcaccatctaaggagctgtgctggggatagaacacgggtGGCTACgccgggcatggtggtgcgcacctgcagtcctggctgctggagaagctgaggcggaaggatc	1	+	chr2:64835525-64835644
AC007365.1	chr2_64833937	GATCGCCAAGGTGTTGTGTTCTGAGTAATAATGAATTGCCTTCATTATTCACACGCACAACCTGCACCACCGCCCACAAAGGCCTTGGACACTCCTGCTGAAGAGGTCAAGTCAGCCCTC	1	+	chr2:64833938-64834057
AC007365.3	chr2_64871180	GATCTGCCCTCATGTACCCACCTCTTTGGAAGAAAAAAGAAGTGTGGCGATTGTCTTATGAGAAGGCTGGCAGCGGTCCTTCCCTTCCCCTGACATACTGTGCCACCAAAGCCCACAGCC	1	+	chr2:64871181-64871300
AC007365.3	chr2_64872043	GAGTGGGCAAAAATTCCAACAGGGAGAGACCGTCTCTGGCTTATTTACAGACAGGGTAAGTAAGGATGCCCAAAGACAAGGCGGAGTATTAGTAACAGAACTCATGAAGTTCTATGGATC	1	+	chr2:64872044-64872163
AC007383.3	chr2_206948334	GATCTTAGGCAGACGAAAGGAAAAGAAAGGCACACACCTAGAAGAATCACATGAGTCTCATTTCGAAGCCTCACGGAAGTCAGCACTGAAAGTCGTGGGTGACCCATTGCCCTGCAAGTG	1	+	chr2:206948335-206948454
AC007389.3	chr2_65866747	GATCTAAAGCCATCTTAGAGATTGGCTACCTGCCTGAAAAACTCCCTGACCTGCTGAGGAACTGCAGCAGGGAGTCCTGTTAGCAGCTGTGGGAGGGTTGGAGTCTGACCAGAACATTCC	1	+	chr2:65866748-65866867
AC007389.3	chr2_65867994	CAATCCCAAGAAAATAAAAGCCCTGTGTAGGTAAAGCAGATACCCGACAGATTCTATCAATGGACTTTGAAATTGTTCTACTGTTTTTATTATGATAATTTACTGAAAATTTCTCAGATC	1	+	chr2:65867995-65868114
AC007391.2	chr2_37552861	AATCAAGAGGGCAGTTTTCTTTCTTCTCTCTTTTTCTTTCTTTTCCCCtttctctctttcttctttctctctagaaaaggttttactctgtcatccaggctgaagtgcagtgacacgatc	1	+	chr2:37552862-37552981
AC007391.2	chr2_37551912	GATCCCGCCCGCCTCCGGCGCCCCTTCCTCCCTCCCTCCCCGTCCCGTCCTggggccggagggcggggggccggggcgcgcggggggcgggggcgcgcggccagcgcggggccTGCCGGG	1	+	chr2:37551913-37552032
AC007403.1	chr2_67150610	tcattagaaacaagtcactaggtttagctcacaaacaaggagagaggattacactgggcatgtgtaccagtagttggtggtctttggaagccattttaaagAGATTTCTATAAAAGGATC	1	+	chr2:67150611-67150730
AC007403.1	chr2_67147892	GATCAGTTAGAGCTGAACCAATTTAGTTTAAGCAGGTTCATATTTTTTTTTTCTTAGCTGCTCATCCAGTCCTAATTATTAGGTGTAAAATACACTTTGGACATAGTTTAGACTTTGATA	1	+	chr2:67147893-67148012
AC007405.4	chr2_171626170	GATCAAGACATACCCTTGGCCTTGTTTAAATGAAAAGTCCTCAATCAAACAAGACATTTTCTATGTAAGGGTGTTCCTGTAATAGAGGAGGCAGTGGCCTGCTATGTCCTTATCAAACTA	1	+	chr2:171626171-171626290
AC007405.4	chr2_171628248	tcttatgagatgatgaaattgacttgaaacttccaaaatGTTGATATTGTTCTTTTGACTACTCAAACTACTCTACACTGAGCCCCTGTGGCATTTAAAGTAACACATGGTATAATGATC	1	+	chr2:171628249-171628368
AC007461.2	chr17_70068035	GATCTGGAATTCTATAAGTGCTCAAAGAAATTAGTTAGTTCTTGAAGGTGAAAGAGGAGAGCAAAAACTTCTAAGTACACCTGGCAGAGTGGTAGCAATATGCTTCCACATGGCCTGTCC	1	+	chr17:70068036-70068155
AC007461.2	chr17_70069119	agttaccaaaataattatatattttacttgtttatatgtgtgtatgtatgcagtatagctgtatcttaatgtatccacatgtttattaaaaaattacggttataaatgggtggtgggatc	1	+	chr17:70069120-70069239
AC007557.1	chr2_217735691	TGGGAGGACAAGGTATTGATGACATTTTCTGATTACAGAGGAGACTCTCAGGACTGAGGAATTGTCACCCATGCTTGGCCAATCTCCCAAACTGTCATGCCTCTGGCAAAAGCAAAGATC	1	+	chr2:217735692-217735811
AC007557.3	chr2_217733846	AGGATTAAAACCTTAGGTCTTATGTTAAAAGAATGACAAGAGAACTGTAGCATTCTCTGCCTCTTGGGCATCTGCAAGAGGTGGGATATTAGAGGGACACTGGGGGATGCTTGGATGATC	1	+	chr2:217733847-217733966
AC007557.3	chr2_217732110	GATCTCCTATTCATAATGGGAGATTCATGAATACTTGCAAATGACTTACTTCATACTGAGGCTGTGCCATTTGCCTGAGAATGGACTTAGTCTCTTCATTACTGGCTCCATGACCATCTC	1	+	chr2:217732111-217732230
AC007563.1	chr2_217738229	gatcatacagcttaggatgtgcttgagttaagacccaagtcAGAGTGGTGCTATTATACCTTCAAAAAAGTCACACAAAGGAAGAGGTAGGTAGAGCTGGCCGGCAGGGTTCTATCTACC	1	+	chr2:217738230-217738349
AC007563.1	chr2_217739241	ttgtaacctctgTCCTAAACTTTTGGTAGCTAGCACTACCAACTCTGTTGGTTCCATTGCTCTCTTGCCCACAGTTATCAAACAGTAAAGAGGACAGTTTGATATTCTAGGCAGGGGATC	1	+	chr2:217739242-217739361
AC007682.1	chr2_51259028	GATCCTGGCTCAGTTACAATGGGGAAAGATATCCTTCTTCAGCTTGCCTCGCCCCATCCCCTCCCCCCAACCCAAATTGAGCTTCTTTACCTGCCCGGTTATTCCCCTCAGCTCGAGCCA	1	+	chr2:51259029-51259148
AC007682.1	chr2_51260018	ACCCCTTACTGTGGCTCTGCCTTGGGTAATCACAACAAATCTTCATGACTTGCCTAGGCTGTGCCAAAAAGATGTAAAAGGAACCCACCAGGGTAAGATGCCAACTTGCAGACGACGATC	1	+	chr2:51260019-51260138
AC007879.2	chr2_208101647	gtgtctccaactggtgtgtgagcaatctgaagacaggcaccatgtctaactgtccagaaggccaaggaaaggatgggtacacagtagcttctcattaaatgactgaatgaataaTTGATC	1	+	chr2:208101648-208101767
AC007879.2	chr2_208100379	gatccttcatatgagggcactaatcccattcatgagtccccaaccttgcgacctaatgacctcccaaaggctccacctcccaatgccatcacattgggggttaggatttcaacataccaa	1	+	chr2:208100380-208100499
AC007880.1	chr2_65091264	TATATCCAAGGGGTTATGAGGGGCCAGGCTGGCTACAGGAGAGAATTCATGGGGAATGAGGGAAGAAACTTCTGCATGGTGGAAAGACTTAAATGCCATCACTCCCAGTCATTGGAGATC	1	+	chr2:65091265-65091384
AC007880.1	chr2_65090338	gatcatcagtaagccttatctattcccacctccaaaactgacccagaaaccagtatcacatctcaccatctccatagccacaactgtggtttttaaaatctcctcctgccaggacttttg	1	+	chr2:65090339-65090458
AC008060.7	chr7_155175670	ATCCCGATTGGTCCCCTGGTGCCTGGAGGGCTGTGGAGGGTCCCAGGCCTAGAGTTGGGGGCTGAGTGGGAGGACGGGCCTCACAACCTGGGATTTCTTTCCAGCTTCTGGGTCTGGATC	1	+	chr7:155175671-155175790
AC008060.7	chr7_155174294	GATCTGGGCAGAGCCCGGGTACAGCCCTGCGCGGCCCCAGGGAGAGGGGGGAGAGGGCGCGTGTCCCCAGCCCTGCCAAGTGGCGTGGGGAGCGCGAGGCCCTCCTCGGTCAGAGCCACC	1	+	chr7:155174295-155174414
AC008063.3	chr2_162950511	TCAAGGGCACATGATATGCTTAATGAGTGAGAATGAAGTTGTCATTAATATAATTCTTTACCAGCTTTATTTTCTTAATTTCTGAAGTATTGCCCTATCATAAAAAGATTAAAGTAGATC	1	+	chr2:162950512-162950631
AC008063.3	chr2_162949509	GATCCATGATTCTGTTTTGCCTTTGTGGTCTTCTGAGACCCTGTATTCACCCTGCCACACCACAGCACACTTCGCTGCGTGTCAATTTTTAGTGCATAGAAAAAAATCTGGTCAGCTGCT	1	+	chr2:162949510-162949629
AC008268.1	chr2_96333868	GCTTTCCTAGGAGAAAATGAACAGCTGGACAATGCTCCTGGTCAGTAGGCCTGAAGGATGCTGGGATGCAGCCCTCAAGATGGAACAGCCAGGATGCCAAGTATCCCTCTTGCCCAGATC	1	+	chr2:96333869-96333988
AC008271.1	chr2_15831152	ggacctaggagtgagtaccccgtgacccaatcagccattaggagcatagaccctggaagcaagctctgaggtatttgggcggcagggcattcctgggtcctgggtttatggagcacgatc	1	+	chr2:15831153-15831272
AC008271.1	chr2_15830248	GATCTCTTCAGGAGGGATGAAGGGACAAATAGGGGGAGACTGGGGACAAGTCTGGTTCTTGCAAGGTTGACAAGGTTGCAAGAGTGACCAGCCTGGGCTggcgcagaggtgactcatgcc	1	+	chr2:15830249-15830368
AC008281.1	chr2_220770122	caactgcaaaggcatttgggaagtgtaacctgcattagttttgtattgctgtatgacaaatgagcacagactcagtggcttaaacgacacaactttattatctctcagtttctggggatc	1	+	chr2:220770123-220770242
AC008281.1	chr2_220769177	GATCATTATTCACATGCATGTCATGTATGGCATGGCTCATGGGTGGAGGGAAACCAACCTTTTTATTCTGGCTATAGCCGATTGGACTGGGCAGATACGCTGAGGCCACAGAAAGGCCAT	1	+	chr2:220769178-220769297
AC008703.1	chr5_158894166	TGAGCAAGTCCTCTATACTAGGTATTGTTCCCAATGTAGAAAGAATTCAAAACACAGCTCTGAGGAGTTTATGTTCTGGTTGTAGAGGCAACTAGAGAGTTGGAAAAAAAAGTAGAGAtc	1	+	chr5:158894167-158894286
AC008703.1	chr5_158891359	gatcagaagcctaggctggagctataatgactgggttcaaatctaagctctgatacttattaaactgatgaccttTGAATCAGAAAGGAAGCATTTTACTGCAAATAATAGAAACCAAAC	1	+	chr5:158891360-158891479
AC008992.1	chr19_31912577	GATCTGATGTGGCTTTTTTAAGACAACACAGGCAGCCCTGGCATCACTTGTCAATCATCGGGGCATGCTCAAATCGTAGACCATTAGCAGGAGGGACGGCAGAGTTTCTTTAATGACGCT	1	+	chr19:31912578-31912697
AC008992.1	chr19_31913232	GTCCTTCTCGCCTGGAGAATCCCAAGCAGGTGGGCACCTGAAAGGCAAAGAAAGGGGGCGATTTGGGGAGTGGCCGGTCTCTTCTTTTACCAGCCCTCCAGCAGCCTCCTTCCTTTGATC	1	+	chr19:31913233-31913352
AC009120.4	chr16_74248511	gatctgcacacctcagcctctcaaagtgctgggattacaggcgtgagccactgcacctggccAAGTAATCTGTTTTTTATAAAAGTTCCTAAATTTTTTTAGCAGCTAGACTCTGATTAG	1	+	chr16:74248512-74248631
AC009120.4	chr16_74249782	TTCCTGCCCTCTGAGCGATGACAGAAGTGATACCTGCAAACTGTCCCCTTTGCAACTTCCCAAAGGTTCATTAGCTGCTCACCATGTCAACAGAGGTGGCCAGGCCTTTCACTCGGGATC	1	+	chr16:74249783-74249902
AC009299.3	chr2_162100287	GATCTATTTCTAGGTTAAAGCCTTTGATACATTTCAAAGCAGACTTTGCCTTTAAAGTTCTCAACTCAACTCTTTTTTTTTTTTCAAAATATACTAAATACCAATGGGTAACGTGGCTCT	1	+	chr2:162100288-162100407
AC009299.3	chr2_162101721	CCCCTCATTTGTTGCATTGTTTGCATTAATATGAATATCTTGTTCTGTTTGTTTTGTCTCCTGAGAGCCAATAAAGCTGTGAGTTTTTTCATTACACCAAATGCAGCTCTACGGGCGATC	1	+	chr2:162101722-162101841
AC009495.3	chr2_166695305	gatctgcccccatttggcctctcgatgggctgggattacaggcatgagccatcaccacacctggctttgctttctgccatgattggaagcttcctgaggctgctattcttcttgcacagc	1	+	chr2:166695306-166695425
AC009495.3	chr2_166697263	AATGACAAACATCAGCAATTTACCAAGGCTTCAAGGGAATATAAGAAATCTGATAACTCATCACCACTAAGGCAAATTTGTGTGAGTGAATTCTATGAATACATAGGACTGGACAAGATC	1	+	chr2:166697264-166697383
AC009502.4	chr2_220550295	GATCCGCTGCAACAGCCTCCCCTCTGGACTGAGATGGTGAGCATCAGCCAAGGCAGGACTCGGCACACGGTGCAGTCAGCAGCCTCTCCAGGGACATGCCAAGGTTTCCAGGAGGCCAGT	1	+	chr2:220550296-220550415
AC009502.4	chr2_220553582	TTTCATGTGTGCGGACCTCATGTACGTGGACCATGTGGAAGGCAGCTTTAGTCCTGACTGCAGAAAAGCGATGTTCACATGCGCGTTGGGAACTGGCCTGCGCACCCAGATTCCCAGATC	1	+	chr2:220553583-220553702
AC009505.4	chr2_106579122	AAAGATGGGGCCACTCCATAAATTTCATTTCATGCAACTAATGTCTAGGAAACATTCTTTCTCCTTCTTTATCACTCTCTTTTATGTGGATATATTTGTAGAACTATTTAGGCTCTGATC	1	+	chr2:106579123-106579242
AC009505.4	chr2_106577318	gatcaccctgacttctcagagacacctccccaacccactgtgtcaagtggatggaactccaccattctcttcatctcacaaccttatttatttccttcacaaccactcgtcgtattcaag	1	+	chr2:106577319-106577438
AC009518.4	chr7_131595618	CTTAGCCCCGGCCCCCCAGGCAGCAGCTGCATCCTAATCACAGGCATCCATAGAAGAGCTGTGACTCCAAATCTACAACCCTTCCCTCCCAGTTATCCTGTTGTCTTCCTGGGGGAGATC	1	+	chr7:131595619-131595738
AC009518.4	chr7_131593554	GATCCCATTTCAAAGCTGTCTCTTCAGGGACTCCCTGCATGCTTAGTGGCTCGCAGAGATGCAGCACTTGCTGGGAGGCCAGCAGCGGTCTGCAAAGGCCTTCTCGGGAGAGCCTAGCCC	1	+	chr7:131593555-131593674
AC009961.3	chr2_160568497	GATCACACAGGGCGGGCAGGGAAGCAAGCGGGGAGGGGTAGGTCGGAAAAGGCAGTGCTTGATTCAATTCAACATTCACTGCGCCACTTACCAAGAGCCAGaaaaagaaaaaaaaaaaaa	1	+	chr2:160568498-160568617
AC009961.3	chr2_160570042	TTATTTTAAATCTCCACCTTTCTGTCCAGAACCAAGATGTAGGATTAAAGATGAATTTTCGATTTAAAAATCCAATAGTATACAGTTATTAAGAAGGCACACATGTAGTGTAACTAGATC	1	+	chr2:160570043-160570162
AC010096.1	chr2_19668061	GATCTAGGTTACAAAGACAATACAAACAAAGGTTTCCAAAGTAATGTCCCCACCTGTAACTGAAGGCAGCAATGATGAATATAATCCCAAACAGCAGGCAATATAAAAAAAGAGTTGCTG	1	+	chr2:19668062-19668181
AC010096.1	chr2_19670282	CGGAGAACATTTTGTAAGATTCTAATGTAATGTCCctcaaagtgggttaaccaactacctgcattagaatcattgagagttcatttacatatttggatacccttggtcctattccagatc	1	+	chr2:19670283-19670402
AC010148.1	chr2_235796438	GATCAAGTCAAAAGTGTCTCTACCTGAAAAAGCAAAGTAAATTAACAATATGTTATTAAAACGAATAAGAAAGCTAAGTAAGTTTTCAGGCCCAAAATTAACATGAAAGAGCCAATGGTG	1	+	chr2:235796439-235796558
AC010744.1	chr2_83750748	taataGCTGCAATTTTGTCGATTATCAAACATTGAAAGCTGGGCATTATTAGTTTTATTGATGTTGAAACCTTTACTGCGAAACCTATAGAAACTTCCCCAGAGTGAGGTGGCTTTGATC	1	+	chr2:83750749-83750868
AC010744.1	chr2_83749418	GATCTGGTCATTTATTTTGTTTTCAAACTCGAATATATGCAAAACCCTACCCATAACACTGAAGGGCTATTACCAATTCCCCTAACCACCAAATAGTCTTAATCCTCCATTTTGAGGAAG	1	+	chr2:83749419-83749538
AC010891.2	chrY_9648860	GATCAAGAGAGAATTACTCTCAGGAATGATTCATTCATGATGTTTATGAAAAGACCAAAAAGTTAAACAGCTTGTGAGGTTGTGAACATAAAAATATCACAAAGAAAAGCAAGCAAAATT	1	+	chrY:9648861-9648980
AC010967.3	chr2_53090703	GATctgaatcatgaaggggagtttacatttccttataacattttctttaaaggatacaggaatgtagaatatgtttttgaaaagtaattctataaaaagtaatgaaaacagattttttgt	1	+	chr2:53090704-53090823
AC010967.3	chr2_53092760	TAGACTATATAGACTGTTCAGGCCAAACACTATGGTTAGGCTTTTCACATATGGTCTTCACTTTCTGCTATAGAGTGTTATCCTAGAATagcaactctcaatgtttttttcttcaggatc	1	+	chr2:53092761-53092880
AC010987.6	chr2_68053080	CAGGTTGCTAGCCAACAATTGAACGCTGACATCTTTTAGGAGAACCCACCCAGGAAAGAAGAAAACAAACATCTTAACATCTCAGTGTCTTTCCTGACTTCATTTACGTAGGCAGGGATC	1	+	chr2:68053081-68053200
AC010987.6	chr2_68052221	GATCAACTGGAGAAATTTAGATAAATTTGGCTTTTCATTAACTGCAGCTGTTGTTTCTTTCAGTGCTTAAATGCAATTTATCATTTGAATGTGCCGGCTGAGGAACGTTGCTTGAGTTTT	1	+	chr2:68052222-68052341
AC011196.3	chr15_26905697	AATCTGGCGAAAGTCCAGGCCTGTTTATCATACAGAGAGAACCACCACCACACAGCAGCCAGATTCTGTGGGATATTTTGGGGAAAGCACCCAGGATACggacaacttgggttgtagatc	1	+	chr15:26905698-26905817
AC011196.3	chr15_26903301	gatcccactcaggaatgaaaaacaagaagacagttttggtccctatgatttcatccccgacttgactagtcagcattccccagccccttgcccaccaaactatctctaaaaaaaacccca	1	+	chr15:26903302-26903421
AC011294.3	chr7_46737893	cattacataatgataaagtagttgatatggtttcactctgtgtccccataaaaatctcatcttgaactataatccccacttgtggggggtcgaggggacctggtgggaggtgattggatc	1	+	chr7:46737894-46738013
AC011294.3	chr7_46736220	gatccataatgtgaatagcaaaagaagaaagagaaaaagaaacagaaaaaattagtagaattaataatggcttaagtaatggagaattttccaaaattaatgacagataccaaactacac	1	+	chr7:46736221-46736340
AC011298.2	chr2_241626112	aacttgcatttccctcatgacaaaaagtgtgaaaccatcagtcatgaactgtctgtccattccaatctcttctgttcatttttaaagtggggctgtgtatctttttattgatttatgatc	1	+	chr2:241626113-241626232
AC011298.2	chr2_241623456	GATCCTGTCCACTGGGTCTGCACCCAAGCACTGGGACACCAGCCATGGCCATACGGGGTACAGCACGTGGGACCTGCTGGATGTCCCCCTCACAGCCCTTTCCCTCTCCCCCAGGACTGA	1	+	chr2:241623457-241623576
AC011306.1	chr2_56318222	ggttgagaatccactggaccagggcttaaatctgattcccctcatacaaattctgtctgattaggagtaggttccttaacccttcttatcctcagttccattatctaaaatattaggatc	1	+	chr2:56318223-56318342
AC011306.1	chr2_56316968	GATCTAGCCCAATTTTCCAGCCAGTCTTATGAACTGATACTGTGCTTTTCACTATTTGCCTCATGTCTTCTCTTAATGAATTCCAAATTCAGAGCAGATTTAAGGTGGTGAGCAGTTGTC	1	+	chr2:56316969-56317088
AC011343.1	chr5_159298627	tagaatcatctcatctcaagattcttaacatcttcaaaagccccatttccattaaagtcacattcacaggtactggggtggtggggtggggttaggacttagacgtatcttttggagatc	1	+	chr5:159298628-159298747
AC011343.1	chr5_159297487	GATCCACTGGCCTATGGGAGATTCAAAGATATGTAGCCCCCAATGTCAAAAAATTCTGCAAGGGAAGCTGATGTGTGTATAAACTCCTGTAAGTGAAGATACATGGGAGTGATGGAGGGA	1	+	chr5:159297488-159297607
AC011516.2	chr19_22807226	ACTCTCACCCTTGGCTTCAGAGTCCCTTCCAGGTGCCCCCTCCCTTTAGGCTCAATGAAAGCACAGAGCTGGCAAAATTCCCTTACCCAAGACAGCTGTAGAGTCCAGAATCAGAAGATC	1	+	chr19:22807227-22807346
AC011516.2	chr19_22806198	GATCTGCTGCCGCCCCTCTCCGAAATTCACAGCCAGAGCGGGCGCACTGGTGTGTGTGGCGCCTGGAGCGCTAGGGTCCCCACCCAAGTGCGAGGCCCCCGCGGGGAGCCCAGCCCAGGG	1	+	chr19:22806199-22806318
AC011518.1	chr19_32597552	AGGTCATAATGAAAAGTAATTTTAGTACACGGCAAAGGTATCATTTAAGTATACTTTTGACAGTTTTTACACATACATAATTATTCCAGTATTGTAATTTAAATGGATAAAAGACAGATC	1	+	chr19:32597553-32597672
AC011518.2	chr19_32594171	GATCTAAGCAGGGGGTTCCCATCCATGGCCTGCTCTAGGCCTGAAGGAACACAGATGGCATTTGCAGGAAGATGACATCTCACCATCCCCATCTGAGCAAAGCCTGCCCATCAAACAACC	1	+	chr19:32594172-32594291
AC011518.2	chr19_32595238	GAGTGCCCTCGGTGCACAGATGTGCTTTACAACAGAGTGACTGTAAATGAGAAAACACTAAGTTAGGCTCTGACGGCCAATGCTGGATGTATCCGTTTGCCCTATAAATAAGCACTGATC	1	+	chr19:32595239-32595358
AC011525.2	chr19_32087017	TCAGTCCTGAACCACCTCGGAAGGACCTTCTATGCAATTTCCTCGTGTCTGTGAGAGGAACCAAGACAAGTGGGAAGGCCTCCTGCTATTGTGCTCTGGTGGGGAGATGAGCTGTGGATC	1	+	chr19:32087018-32087137
AC011525.2	chr19_32086220	gatcaggctgatgtttgcatgaatgttatgcatgaaactatacacctaagagctgtgcatgcatcctatgttaattatgtcttaaTTTTTAAAATCTTAGTAACACATTTTTTTTCTAGT	1	+	chr19:32086221-32086340
AC011525.4	chr19_32079672	TGCTGGATGTGTTCGTTCAGCTCAGCCCCACCTTCTCTGAAACTATCTCAGAACCAGTGGCTTTGGTTGGGCACTGGAAGTACATAAAGAAGAAGACATACATGCTGTCTCAGGGTGATC	1	+	chr19:32079673-32079792
AC011525.4	chr19_32078346	gatcaccagtttcagatgtttctgtccatcaggagactgcctttccctggcactTACCcctttttataaatctgtttcaatttggtgtcatttttcctctacccaaaaagctttctttaa	1	+	chr19:32078347-32078466
AC011747.4	chr2_8723450	GATCACGAGCTCATAGACCAGATAAGCGCAGAGAAAGTTGTAATTAAACTACCCAATGCAGAACAATGACCAGCCCAGGTCAGGATACAGACCCAGGGCCATGGCTTAAGCAGCAGAGGG	1	+	chr2:8723451-8723570
AC011747.4	chr2_8724477	ACTTCCACAGGCCTCCATATCAGGCCTTCCCCTGCAGAATTCCATGGACCTCTCGGGGGTCCAGGACTCCTTCACAGCAGGGAGGCCCCGAACAGGAACCTCGGGCCCTGCCTCGGGATC	1	+	chr2:8724478-8724597
AC011752.1	chr2_21619867	caagacccccaggagagggttctaacatgttgttaggatggctctgaaaagcatgaagaaactgatggctcaaatcatgtaaggcagaaataccagaattgctatggcagagggtggatc	1	+	chr2:21619868-21619987
AC011752.1	chr2_21618166	GATCAGGGCTTCAAATCTTCCCCAATCCTGGGAACCCTCCCCTGAGCAAGCTCCAGTTGTGTACTGAGCTTTCCCACAAACATGTCATACTTCTGTCCCTAATATACAATAATCAAGACG	1	+	chr2:21618167-21618286
AC011995.3	chr2_2875786	GTCTGCAACACTCTATGGTGATGGGAAgagtcagtcgggcatcagtttgggtcctggttgtgcctgtcattcgccagtgacaccctggagctccagtttcttcgtttgcaaaatgggatc	1	+	chr2:2875787-2875906
AC011995.3	chr2_2874229	gatcataccctcctcattttacacagagggaaactgaatttggaggagattataaaacttaattctaaactatgcattcataaatgacatagacagaatGTAACTTAACTAAATAACagc	1	+	chr2:2874230-2874349
AC012361.1	chr2_21060518	ATGAAGACAATAACTTTCTCACCTGAGAACTAAAGACTTACCTGGCTATAGCTCCATATTATAATCTACTTAAATTATAAATTATATGGTATCAGACCATCATCTGAACCATTTTAGATC	1	+	chr2:21060519-21060638
AC012361.1	chr2_21058649	gatctgggagagagataaaatggtcagtgtttaacatatagatgaaacccccacaataaatgagctcttccaagaagaatgtatagaagacaacagaggCTGGACAGCAAACATCTCCCA	1	+	chr2:21058650-21058769
AC012494.1	chr2_78316288	ctgagtttttgctgcaatgcattcgctgtatgctaaattcaatgtgaggtatatagctttgctccatgaggcctgccaggccaatcctttgtgattgcctatggtcaggcctgaaagatc	1	+	chr2:78316289-78316408
AC012494.1	chr2_78315295	GATCAGACCATAATTCATGTTTCATTGTCAATTTATATCTTATGGTTACCATTCTTTTATAGTACAAACGCAATACAAATTTGAAATAATTCCTTTGTTAAAAAAATTAAAACCTAAAAC	1	+	chr2:78315296-78315415
AC013401.1	chr2_193494844	actgctatagcttcaatgtgtccccaaaagttcatgtgttggaaatttaatccccaatgcaacagtgttgagaagcagcctggcttaGACTATGAGTAGAGGAAGGTGTTGTAAGTGATC	1	+	chr2:193494845-193494964
AC013401.1	chr2_193493381	GATCACATTAAAATTATTTGTTAttaattgtggtaaaatgtatttaacataaaattgaccatttaactatttttaaatatataggtcagtagcatcaagtacattcacattattgtgcaa	1	+	chr2:193493382-193493501
AC013401.2	chr2_193511696	GTGCAGCTTAAAGTACCAGTTTAGACAAAGAAGTTTGTTTActcctccaactattagttgtagaaacgtaggcaacttacttatcttctctgtctttacaccctcatctataacatgatc	1	+	chr2:193511697-193511816
AC013401.2	chr2_193509033	GATCGTTAACTTTTGACAGGCCAGAATTTTTGGAAAGAAATTGTCTGGCTTTAAGCAACTAATTAAATTAACAACTACATCATTCTACATACATTTTAGGAACATATCTGCTGTCAGCAG	1	+	chr2:193509034-193509153
AC013402.3	chr2_105198833	GATCACACAAGCAACCTGTAATTTATCTGCAGCTAAAAATAAAGATTTCAGAGTACAAACGCTGTGAAACACAGGAGATGTTAAAATagaaagagagagagagataaggagagaaaaaac	1	+	chr2:105198834-105198953
AC013402.3	chr2_105199838	TCTTTCATATCATTGGAATAAAATCTCCTTAGAATAAAGTGCTCTTTGACTTAATGTCTTAGTGGTGAGTATTTTCTTCTCTCTGGAGAAAGTATAACCTCTTTGAGCATTTCAGAGATC	1	+	chr2:105199839-105199958
AC013460.1	chr2_7560897	GATCCATTTCAATGCAAGAGAATGAAATGGCTCCGGTATAACAACCAATACAGAAACAGCAGTTACAAACTTACAGGGCTGCTGCTGCTTAAATATCTAGGCTAAGTACTTTTAAAATTA	1	+	chr2:7560898-7561017
AC013460.1	chr2_7561740	TACTTAAACCTAAGAATTGATAGGCAGTAGGCAGAGTGTGGTACACACTGATATGTCACCCTCATCCCCTTTCAGTGAAGAAATGTTTGTCCCCGGTGCTGAGAACACCATCAGATGATC	1	+	chr2:7561741-7561860
AC015849.16	chr17_34238738	CTTTGCCTAGACCGTACTCCTATTTTTTTCTTATTTAACAAATTATAGCTAATTTTTAAGCCCCAGGTAAAGTGTTAGTTTACTGATGCAGCTTCCCCTGACCTCCATAATTCAAGGATC	1	+	chr17:34238739-34238858
AC015849.16	chr17_34236775	GATCCAAAGTTTAAACTGTGACCTCAGTTAGGTTTGTGTGCTGAGCCTGCACATGGTCTGGAGTTGCAAGAGTCACTTCAGGGTGTTTTGGAGGAACTGCAGTTTTTCTCAGGGTTGTCG	1	+	chr17:34236776-34236895
AC016682.1	chr2_151028194	CAGCTTGAGACTAAGGCTTAATCAGAGCGTTAGGGAACCCTTTCTTCCCCCACTGCCACCCTAACACACTCAGTAAAAATAGCCATGAAATTCAACCGGAAGAGCTGCAAGAGATAGATC	1	+	chr2:151028195-151028314
AC016682.1	chr2_151027559	gatcccgaactggggccgcaggtggagctgcctgccagtcccgcgcagtgcgcccgcactcttcagcctttggcggtcgatgggactgggcgctgtggagctgggagcagtgctctcgtc	1	+	chr2:151027560-151027679
AC016700.5	chr2_70353603	cctggagaatattgagatgtggacaacaaggatgacaaaatttggtcctatgagaaatcatctgtgaggaagagtggagagaactgagcttgttcaAGACAGTGAGGTCCTGGGATGATC	1	+	chr2:70353604-70353723
AC016700.5	chr2_70352040	gatcgcgccactgcactccagcctgggtgacagagcgagacgccgtctcaaaaaaaaaaaaaaaaaTACTAATGCTTGTGTAAATTGGGATGGTGGAAAATGAGGAAGAGGGCGGCAGGG	1	+	chr2:70352041-70352160
AC016730.1	chr2_13863460	TTATCTTATTCCTGAGAACGTACCTAGACTCTCTGTTGTATCAGCTTATATTGTTGGTAGCAATGCTTTTAGTCTTCATACTCTTTAACATTCTAGAAATGCCACCAAAATTACTTGATC	1	+	chr2:13863461-13863580
AC016730.1	chr2_13862377	gatcagggacctctcccatttcaCTTTTACAGATGTTAGATATATTAATGGCATAGTGTAACTTCTGATTTTATTTTTATATCCTTGTAACTTATGTGTTAATTTTTATATGTGTGGTGA	1	+	chr2:13862378-13862497
AC016735.1	chr2_43234739	AAGCCCCCCAGGAGCTCTAGGACCCTGCCCAAGGACTCCCTGTATCCTGCCCTGAGTTGTTTTCCTGGTGTCCTATACCAGGGCTACTTGCTCTAGGCCCTAGACCACCCCCACCAGATC	1	+	chr2:43234740-43234859
AC016735.1	chr2_43232633	GATCTGTACGAACTTGGGGTGTGCTTTTCTCGCCTTGTCAAAACAGCAGCTCCTATCTGGCTGGCGATGGGCTGGGAGCCAGACCCCAACAATGGAGCCTTGTGAGCCGGCCCCGGGGGT	1	+	chr2:43232634-43232753
AC016747.3	chr2_61373037	tatactcaatataggagggtgtcaggaaaacaggtgcagtgttacagtgctagtaggagcagaatgcagcaatccttagtggttatcaaaaccacactgaataatatttgcattttgatc	1	+	chr2:61373038-61373157
AC016747.3	chr2_61371729	gatcgcgccactgcactgcagcctggggaacagggcgagaatccgactctttaaaaaaagagaaaaaaatttaagtaatttaattttttatttttttCCGCCCCCGCCGTCCCGCCCCTA	1	+	chr2:61371730-61371849
AC016757.3	chr2_239143096	TCCTCCGAGCGCCTCCCAGCTCACGGCGCCCCCCGAACCCGGCTCCAAGGGACTCGGTATTCCCCAGCGCCGGCTCCGGGCAGTCCCGGAAGGGCTCAAGGGCTGGGCGACTGGCTGATC	1	+	chr2:239143097-239143216
AC016757.3	chr2_239139804	GATCTTAAAGACAATgcaggggccttgtgagtctcacctctgtacccccagcacataacaggtgctcaacacatTCGCGAGGGGAGCGCTGAGCAAAGCGGAGGCCCGGGTTCCCTCCTG	1	+	chr2:239139805-239139924
AC016912.3	chr2_46621926	caggtgcaggaaaacagagtccagctgaaCGCAAATACACTCGGAAACAAACTTCACCCTTTCCCTGATGTTTCAGTGTTTACTTGCTCAGAATAACAGAGAAATCCCTTTACTCTGATC	1	+	chr2:46621927-46622046
AC016912.3	chr2_46620717	GATCCTGGGTACGTGTGTCCACTCCTGCTTAAAATGTGGAGCACCAGCTGTGCTGGCCAGCGTGGGCTCTGCCGCGATGGTCATCATTCCCACCCCCCTACATGCTGTGGACCAACTCTG	1	+	chr2:46620718-46620837
AC017048.1	chr2_177373843	ATATGTAATTACAAGGCAGATTGTTTTTCTTGAACAACCCAGTGTGGTTTCTTTTACATCATGTAGGGAGAGAGTAGGAGGGGCCTACATTTAGAGCCCCACCGGGTGAGATGTGGGATC	1	+	chr2:177373844-177373963
AC017048.1	chr2_177372064	gatcttcaaagactgtatcatgaaataatacagtcatattctgagttactggggagttaggactgtagcgtataaacttggagggatgacgagactcaattcagcccataataGTCAGTC	1	+	chr2:177372065-177372184
AC018742.1	chr2_21933839	cacaatctatttcttgctCTTTCATTTATAAAGGTTTTCCTGGAGTGCCAGAGTTACATTACacgtgcatgtcactctttttggcaccatagagaccaaagtactgaacaagacaagatc	1	+	chr2:21933840-21933959
AC018742.1	chr2_21932158	gatcaaagaaatccaaggtgggagttaagaagctcagggccagaaaagtgggcaaaagtgagtttcaacgactgtgtgtgccatgttgtgaagtagacactttattctgaggtgatagaa	1	+	chr2:21932159-21932278
AC018799.1	chr2_195208308	GATCAATAAAAACAGTAATAATAAAAATAATGATATTCAAAATGACATTATTTAATTATAGATTACTACGTCAGATATTTTTTCTAAGCAATATTGTTGATTTTAACTATATCTATTTTG	1	+	chr2:195208309-195208428
AC018799.1	chr2_195209738	ATATTTTCTGAAAATATTACAAAGACTTTTCAAATTGTCAGGCTATTCTTATACATTCACATTTACATCATTTTTATGTGTAGTGCAGTACAATTCATACATTAACCTAATACTGAGATC	1	+	chr2:195209739-195209858
AC018866.1	chr2_121467583	gatctggggtatggcctgagagtctgcatttctagtgcgtattccaggtgatgccaatgctactgtgggccccgagaccctgcttggaggaGGACAGAGGTGGTAAATGCCCAGATAACA	1	+	chr2:121467584-121467703
AC018866.1	chr2_121468713	GAGACAGTCGAAGGCAGAAGGGACAGGGGTGGGAGGGCCCTTGGGAACAGTGAATTTTTGAGCTGAGCTTCCTTAAAAGAAGACAGGGAAGGGGATTACAAACAGACGGGTGCCCTGATC	1	+	chr2:121468714-121468833
AC019064.1	chr2_35225483	ATGCACAGTTACATCTTCTTCTAGGGAAATGTGAGTGCTGCTCACACGATAATTTTAAAATGAATGAACACAGTGAAAGTAGATGAAAATGAGGGTGATAGGGATGCTCAGCTGGAGATC	1	+	chr2:35225484-35225603
AC019064.1	chr2_35224347	GATCTATAGTAATACACAAATAAAATTGATTTTATTTAGTTTTTTTAAAGAATGGTGCCTTATGTATGTGTTGGAGACTAGATGTGTGTATGTGATGTTTGGTCGTGTGTTTATAAGACT	1	+	chr2:35224348-35224467
AC019117.1	chr7_17413754	gatctataaatgaagaagcctccagataattcctgcccagtacaatcaagtcagctggagctgctacactgtggagcacagataaaccacacctgccttgcgatgtccaagtttctgacc	1	+	chr7:17413755-17413874
AC019117.1	chr7_17414720	GTTGGAAATTTATGATGAAGTACTGCCATATAATGAAGTTCTTTTTAGTTTTTCAAACATTTCATGAATGTACCTTATTTCAGCTATAGTTAGTATCCAAACAACTTTGCTAGATTGATC	1	+	chr7:17414721-17414840
AC021218.2	chr7_155756903	TCAGCAGGGACCCTGCGGTCAGCATCTTGTCCTTTCCTTTGGTCAGGAGGAGTGACCCTTGTTGGGGAGGGGACCCTGAGGCTGGCGGGGAGGGCTGTGGGCAGGAGGAACTGTGGGATC	1	+	chr7:155756904-155757023
AC021218.2	chr7_155754052	GATCTGTCCGTGTGTCATGGAGCACCTGGAGTGTTCTGTCTGGAATGCTGGCTGGGAGCCTTCTCCTGGCATTTGAACGAGGGGCAGCTGTGTCCTCTGTTTGCCGTGTAAAGAAAAGAG	1	+	chr7:155754053-155754172
AC022007.5	chr3_10052117	GAtcatcccttttgtcaatctagttaatgtcacctcctcagagaagccctccctgagcaccccatctgcagtaggtcacccccatcttccaccatcacttttcctggtgtttccgtcata	1	+	chr3:10052118-10052237
AC022007.5	chr3_10053232	CCCCCCCACACCCGCCGCCAGAGTCTTCCTGCAGCAAGGCTCTCTTCAGGAGGGGCTGTGAATGTTTCCCCGGGGTGGGGCTAAGCCAGAGCCCAGAGGTTAGCCCCTGGGGCACGGATC	1	+	chr3:10053233-10053352
AC022182.1	chr8_61823732	agcccctgcacctggccAAGATTTTTCTTAAAGCGCTGCAGGTTGCCCCAAAATGAACTTGGGTCTCCAGAAGGTAAGGGGTTAATTGTTCCTCCTTGCAGCTCCCAATCTGGGCTGATC	1	+	chr8:61823733-61823852
AC022182.1	chr8_61821522	GATCCACCCCGCCCCTCTCTCTCTCGGCCTTAAGGAGGcccttctccctcccttcccggcccacgctctcctcctccacccctccctcacttcttcccctaacagccctccctcctccct	1	+	chr8:61821523-61821642
AC022182.3	chr8_61881914	atagtatactctttaagtgtaggggtgcatgacttaacccttgcctagcatagccttaggttctgtttccaattcggtatcttactgccacaaagcgtctgttatgtcagccttacgatc	1	+	chr8:61881915-61882034
AC022182.3	chr8_61879447	GATCAAGGTTAGAGGGAAAAAATTCAAATAAAATTAAAGAATAGAGGGGGTTTAAAATGCCCAGTTATGATAATTAACATGCCATGAACTGAAGAAACAACTCAGTTTTGCACTAAATTC	1	+	chr8:61879448-61879567
AC024132.1	chr4_27220288	CTTATCTAAAATGGTTTATCCAATTGTAATTTGTTGACTGTACATTTCGATGCATAGGTATGTGACTCTTGCTGGCATAATTTcttttttttaattgtaaaaaacacataagatgggatc	1	+	chr4:27220289-27220408
AC026188.1	chr3_3526775	GTTCTTAGGATTTATGGACATGAAAAAAAGCATATCAGATGGATTTCCAAGGGTCTCTTTTGCACACCGATTACTTAAGAAGCTAGTAGGCCCAAAGTGGGGACCCTTTTAAAGCTGATC	1	+	chr3:3526776-3526895
AC026188.1	chr3_3525446	GATCCTTGAAAAAGGAAAACGGGAATACATTCAACTATCTTTGTCTTGACAGGCACCTTTAACTATACTTCTAAAGGATTCTTTGAAAGTGCAAAGAACAAATGTGCTATCAAGAAAATA	1	+	chr3:3525447-3525566
AC026904.1	chr8_49503493	TTCCCCAGATATCTCTCTCCTAGCCTCTGACTATTTAAGCTTACTTTATAAGGACTACTTCTTATACCTGAAGTGAGGGCATATGAATTTGAATGTGCAAGGATGGAGAGTGAAATGATC	1	+	chr8:49503494-49503613
AC026904.1	chr8_49501272	GATCTTTCTTATCAGTCCTtatggcagaaattgtaaaggttaaccaaaatctgtttccttttccatcacaggcacacagctaggtgatactgcctgtcttgcttgtggccatgtgactga	1	+	chr8:49501273-49501392
AC034110.1	chr18_74401576	GATCTGCATGTTGTACCCGAGGGCATCTAGCAATGTGCTAATACCTAATTCAGGAAATCTGGATTGAACATGGGCACCTGTGAAGAAGTGGAAACGGCAGTGGAGCTAAGACATACAGCA	1	+	chr18:74401577-74401696
AC034110.1	chr18_74402240	TCCGCTCATGTAAGTTGGCCTTAGTAGGTTTTTCTTCCATGAGTGAATTTCTATTCAGAGCAAGTAAAACACAGCCTGTGACACTGTTTGTCCCGAATGTCAACAGCGCTCTCTGTGATC	1	+	chr18:74402241-74402360
AC058791.1	chr7_130598384	GTGAGTATTTCTGAAAGAGCTTATGATATTTCCTTCAAAAAAAAAAAATTGTGGGGAGGAAAGCCACTCGGGGAGGAGAAGCAACTTCAACAAGCAAAGCTAAAAGCATGCAACGTGATC	1	+	chr7:130598385-130598504
AC058791.1	chr7_130597325	GATCAAGTTTCTTCATTTAAAGAGTCAGCATAACTTTTTCTCTATCGAGACCATTTCTTTCTTTCATATAGGAGGACTGAATGATGCTGAAAATAAATATAGAAAAGCGATAACTGTACC	1	+	chr7:130597326-130597445
AC062028.1	chr2_11270483	gatccccagGTGAGGCCAGCCTCAGAGCTGGCGGGAGGGGCAGGGCGGGGTTGGTCCTCCCAGGCTGGGGCGCAGTGAGGCTCACCCAGAGTGAATTTGGATGTTTTTCCAGGCAGAAGG	1	+	chr2:11270484-11270603
AC063976.3	chr5_131518185	agggagggaggaagggaggaaCCTCTTgggaagattgcttgaggccaggaattccagactagcccgagcagcacagcagtgaaacAAgaagaactcttttggataaggtaatctttgatc	1	+	chr5:131518186-131518305
AC063976.3	chr5_131516506	gatcaaaaAAAAAAAGTTTCCCCCGAGTTTAGAATAAAGAATCTTCACAAAAGTTAAACCTCTTCAAAGTAGCGTCAGCCTTAGATATTACGTCCAAGACATCATTTGACGCACCCAGAC	1	+	chr5:131516507-131516626
AC064834.1	chr2_196312391	GATCACAGACCAGAAAGTAATTTGGAAAGGACGAATTCTACTCTCTTTCTGCTAACATAGTTAAGACTGCCATTCCagctgggcgtggtgcctcatgcccgtaatcccagcactttggga	1	+	chr2:196312392-196312511
AC064834.1	chr2_196314086	TAAGGATGTGGGGGAAATTTTTGCTATGAAGTTTAATGCACTTCATTGTGGTTTATGGGTGCAAAGTCTAAGTCATCAAAAGCATATTATGTAAGTCTGATTAGCCTTCTTGCAAAGATC	1	+	chr2:196314087-196314206
AC064834.3	chr2_196438090	CTCACACTAAATACCTGTGACCCGACAACTCCAATTCTCATCACTTAACTATGACTTTTGTGTCTCAGTGAAATTTTTTCAAACAATATCATCTAGTTGGCTtggcctaacctatggatc	1	+	chr2:196438091-196438210
AC064834.3	chr2_196436887	GATCATATTACTGAGAGAGTTCAAGAGGAGGGAACTTAtcacttaataaatttcggtgatgcaactaatgtgtcctaggcattctgctaggtggtacagaaccaagcaaaacacaatgga	1	+	chr2:196436888-196437007
AC064875.2	chr2_13146091	gatcactttcccgcatactgtggtattttattttatttatttatttttttggtttattgtaggtctgctgctatcagcatataagtttgtgaattctggggcctctatcttttctgttct	1	+	chr2:13146092-13146211
AC064875.2	chr2_13147708	ATGTTACAGAAACGTGCCTGTGAAAGTTAACTAACTGTGGACCAAGCAGCATTGGGCATAGTCGAAAAATCAGAAATGGCTTGGCAGTGACTTTTTGCAAGTCTTCACATTTTGATGATC	1	+	chr2:13147709-13147828
AC067956.1	chr2_221315588	acactggttgatgtggggtacaaagtcctggaccttgtcttagatgggatagttctgaagggctattccagctccagaactcctcataggattggctgaggtctcctctgcaactggatc	1	+	chr2:221315589-221315708
AC067956.1	chr2_221315026	gatctgcagtagtttgaatctgaggatgctgaacctgtggataaggagagcctacttttcttggacaaatgccctgtgtcagaagagtgtggtaaacagaagctcagctccttcaaggat	1	+	chr2:221315027-221315146
AC068057.1	chr2_105320706	AAGAGCCACATTAAAAAAAATTGGTTGCTGTTTTAATTTTCGGCTCATGGTGTTTTTAAAAGTGTCTTTATTACATATCTGGACATTGTTTTAAACACCACGTATGCTTTATTGTAGATC	1	+	chr2:105320707-105320826
AC068057.1	chr2_105318957	GATCTTTAAGGTAGACTGAACTAATAGATTGGTGTGGAGCGCACTGAAGTTACCAAGGATGAGAAAGCAGGCAGTAGTACATTTGAACTACAGGTTTCTCATATGCTCCACGTCATGCTG	1	+	chr2:105318958-105319077
AC068138.1	chr2_227050350	TTGGCTACATTGCTACTAATAGAAAAGACGACCTCAGAAGGACTTAGTCACTTCCTCAGCTTTTTGGGGTGTGGCTATGACTTGGAATTATTGGTATCACTTAGTAAACACTGTTTGATC	1	+	chr2:227050351-227050470
AC068138.1	chr2_227049743	GATCAGAAGGCGATGAGCTTGCTTTGTTTCCCAACTGACCTATTCATATCAAGTTAGTTACACTCACTTAAGTCTCCCCACCACCTTTGGCCAATCCCACAGAGCCCTCCTATGGAGCTG	1	+	chr2:227049744-227049863
AC068282.3	chr2_128145873	GATCCCGTGAAAAGGTCTCCCACGTGGGCTGTGGACAGGGCCCAAGGGTAGCAGAGCTAGCAGAGGCAGTGACGGACTGTGTGGCAGGTCATTTGCAAGGAGAAAAGCCGTCTGCCTCTT	1	+	chr2:128145874-128145993
AC068282.3	chr2_128147467	gtgagagatgacttcagagaggaaatgTGGCAtgttccttttctgttgctgcataacaaactgccacaaacttagtgacttaaaacagtgtctgttttttagctcccagttatacagatc	1	+	chr2:128147468-128147587
AC068535.3	chr2_105030764	TTCAGGGGTTTTGACGTGAACTCTTTCAAGAGAGCCTCCCTTTTGTAATCACCAGGATTTGTGGTTTGCACAAATCTTTTCAAATCTTGTCATCGTCACACATACTTACACATTTAGATC	1	+	chr2:105030765-105030884
AC068535.3	chr2_105029787	GATCTCACAATCTTTTGGGATTGGCAATTCACACAGTGCAAAATCCCATTTGCAACATAGCTTTCCCCAATCCCATGGGATTCATTGTGAGAGCATTTTAATATAATAGTTTTCTTACAG	1	+	chr2:105029788-105029907
AC068858.1	chr11_44995951	CCCTGCTGTGAGTCCCCCAGTGGGTTGCTTTGAGAGCCTTTCCTTTTACTGTGTATGGGGAAAATCTTCTGGGGGGATTGGCAGAGGTGGGGGGAAGCACCCTATGCCCTTCTCTGGATC	1	+	chr11:44995952-44996071
AC068858.1	chr11_44995108	GATCCCGCTCAAACCTCCAGAGAAGCGGAGGCCCTGGCTCTCTCAGCGTTTCTATGTCCTCTTCCCCTATCACAGGAGAGGCCTAAGGATGGGCAGCAAAGGCTTTCTTCCCCAAACAGG	1	+	chr11:44995109-44995228
AC069277.2	chr3_6532629	gtatgtatgtatcttctgtcttttctgctctccaagttagttctgaatattttctgatgagttatttttagttcttatattccttttatcagctacctgcagttaaactaatttatgatc	1	+	chr3:6532630-6532749
AC073094.4	chr7_1306321	GATCGTGTAGCACTGGGGGATAGATTGGGTTGGGTATGGGGGAGAGGTTGTGTAGTGTTATGGGAGATAGACTGTATAGGGTTGGGGACAGACTGTGTAGGGTTGCGGGAGAGATTGTGC	1	+	chr7:1306322-1306441
AC073130.1	chr7_115927674	aaggtgacttttgagcatagacctgaagaaaatggaggaatgagccctgtacattgtcagggaagaactgctctggcagaggaaatacagatggaaagggcctgcactggaaaagtgatc	1	+	chr7:115927675-115927794
AC073130.1	chr7_115926315	GATCTATATATCTATTGATTGAGGGGTCATATTTCTACATCTTGTTCATTTGTAACTTGGATATTACATAGTAAAATCTGTTTGATTGCCATCCTTGCCATCTCTTGTAGGACATTTTGG	1	+	chr7:115926316-115926435
AC073133.1	chr7_156238484	TCCTGTAGAGCATGCTGACCTTGCCTTTCCAAACTCCTGGAAAGCAAGAACAAAAGTTTTTTTAAAAAATTTACATAGAATTGGCATATATTAGACACTTCATGTTTAATTGAACGGATC	1	+	chr7:156238485-156238604
AC073133.1	chr7_156237500	GATCTAACCAAAGGTGGGGAACGGTTATTTGAGTTACAGCCTCTCGGACACACCAAAAGTCAAAGCAATCAAAAATTGTGAAGGAGGAAAGCGTCTGCATTTCCGCTCTTTCTAGAGTGG	1	+	chr7:156237501-156237620
AC073283.4	chr2_47570678	GATCCCAGCAGTTTTGGGGTCTAAAGACTTTTCAGGCTCCCGAAACTCCCTCTATTTTTAATAATTTTAAATGTTTCCCCAATACTTAGCTAAGCAAAGAAGGAAAAAGTGTACTTTTAT	1	+	chr2:47570679-47570798
AC073283.4	chr2_47572490	CCACACTGAGAGCAAAGCGTAAAGGGGAAAGGCTTTCACAACCAGCTCGAGCCCCCAGCCCCTCCTTTCGGGGTTCTTCCCTGCCTTTCAGAGTCTCCCCTCCCACTTCTCCTTTGGATC	1	+	chr2:47572491-47572610
AC073316.2	chr7_3236640	GATCCAGGATGGCATAGACGTGTGGGAGGCGCACATGCTGGGAGGGGTTTGAGTCCCCTGCCCGAGGTTGCAGAGTGCCTGGGGACGGGGGTGGGGGCATGCTGGGGGCATTTGCAGAAA	1	+	chr7:3236641-3236760
AC073316.2	chr7_3239448	tgcattttggtgcctgtttgttttttcattcaagttgtaattttccttttccttgacatgataaatgattgtctgctctatcctggacattttaggtattatattatgagagtctggatc	1	+	chr7:3239449-3239568
AC073321.4	chr2_217469782	TTTTCTTTTGGTCATGTGCACCCTCATCACtgctctgctagactcttcttacatttaccatttcatcttatattttagttaattctcattgcatttgaaatcttcccaacagactagatc	1	+	chr2:217469783-217469902
AC073321.4	chr2_217469145	gatcagggagcttcttgctagactgatttagcagggctctttgctaaaactggattttacaagaaagaatctcagaggagattcagaagcctaactgaagtttgtccaagcaaagaatct	1	+	chr2:217469146-217469265
AC074286.1	chr2_178256939	GATCTAGCATTAAACACAGTGCCAGGCACGAAATAGGTGGTGAGAAATAAGAAAATGATAGAGCTATTTGCTCTAATGGTTAGAGGCAATGATGGTCAGCTTTGAGTTACTTTGGTGACC	1	+	chr2:178256940-178257059
AC074286.1	chr2_178258060	TTAGTGCCAGGAATTCATTTTTTATCTTGAATTAATACTTTTGGTGCTGAGGTCTTGGAATGGGTAGCAGAGGTTCTATTTTTCTCCGAGGAGATATAAATTTGTACTAGATGATAGATC	1	+	chr2:178258061-178258180
AC074389.6	chr7_1733404	GATCAGTGCTGACAGACACGGGGTGCGGGACACGTGGGATGGGCCTCCCCAGGGACGGCTGGGCCAATCGGGGTTCCTGGGCAGAGGCTCCAGCAGGAGTGAGAGTGCTTCCTCCTCCCC	1	+	chr7:1733405-1733524
AC074391.1	chr2_65664751	ttccctccagggattcggtcagctggggcaacaggcatgtaaaaaacaCATGAGGCCGCGAGGTAACAGCTCTGAAAAATGGAGTAAGCAGAAGAGAAAGCAGGGGTCAGGGAAAGGATC	1	+	chr2:65664752-65664871
AC074391.1	chr2_65663548	GATCTGGTGCCTTTATTATGATGTTTAAGTAAGCAGTCGTGTGTGCCAAGTGAGTTTGTAGCCCAGCTGTCTCCCCCAAGCCCCGCTGGCAGGAATGGAAACCCAAGCTCTCTCGTAATG	1	+	chr2:65663549-65663668
AC078842.4	chr7_137003645	AACTCTCCCTCCCCACTACCGTCACCAACACCAAGATTCTTTGTCTGCTTTCTGGCATTTTAGTGACTGCTGTCGTGTCTCTTCCTTTTTAAATTACTGTAGGGATACTTTTTTCTGATC	1	+	chr7:137003646-137003765
AC078842.4	chr7_137002965	gatcatgccactgcactccagaccgggcaacagtgtgagactcgtcttaataatagataaataaaaGAGTAATCTAGTGGCTGAGAGCACATTGAAGAAAAGGCTGTGAATGAACCAGGT	1	+	chr7:137002966-137003085
AC078882.1	chr2_142896311	CAAAGGATTGTTGATATTAGTTATCTAAAACTAAGGAGTTTAATCAACTTGGACATTTCCACAAAGATACATATAGCTACTGGGAAAATAGCTCAAAAAAAGTAACATATTCTGTTGATC	1	+	chr2:142896312-142896431
AC078882.1	chr2_142894484	GATCTAGAACTTGGTAGCAAGTACAGAAATGTTAAGAACTTTCAGAAATATCAACAGTGATACATGCCTACATGTTCATTAGATTCTACGGACTCTATTCTGTTGTGGGGTCACATAAAA	1	+	chr2:142894485-142894604
AC078941.1	chr2_67440239	GATCTTTTATGAATATTTGGAAAATCATCCTTCGCTTTTTTGCAGCCCAGAAAAGAAGCAAAAAGAATCATAATATGCATTTTATGTGGTGATATAAAAGAGTCCCATGGTAAGAGCAGA	1	+	chr2:67440240-67440359
AC078941.1	chr2_67442698	AAGCTGGAGTGTGAAGTTACCTTCCAATCCCCAAGAGGTGTTTGTTAAAGAGTTTTTTTCCTCTGAGCCCTTTGTATGCCAGTTTAAGCAGAACAAATCTATTTATTTTTTGTGAGGATC	1	+	chr2:67442699-67442818
AC079163.1	chr2_146360285	GATCATTgggaacaaccagtctctttttctcagtttatgtatttattgtagaaaagtctcacttcctggttcccaaaatggacatttgagcctagcccaggcaattaggatatgccaatg	1	+	chr2:146360286-146360405
AC079163.1	chr2_146363437	ttataaaaatGAACAAAGTAGAGGGGTGGGCACCCCATTTTCACAATACTGTGTAAGTTGAACTTTTTGAGGAGGAGAGCATTTTGAGGAGAAGAAGAGCAAGAGGTCATCATGAAGATC	1	+	chr2:146363438-146363557
AC079466.1	chr19_29098183	ATAGACAGTGGTTGCCGTCCGAAGTGAGTGTTGAGCCCTGAGCTGCAGTTCCGTAGGATACCTCGTACAGCTAAGTGGCGGTTCGTGCTGGTGCCTGGTACCAGCCTGCCTAAGAGGATC	1	+	chr19:29098184-29098303
AC079466.1	chr19_29096773	GATCTTAGGCTCAGAGGCTGCAAGGTTTCAGCTTTTGTTGTTAAATAGTAAAGCACACTCTACTTCCAGCCACTACAACTGTGCTTCTTTAAGGGCGGTATCCATTAAGGTTGTTTGATT	1	+	chr19:29096774-29096893
AC079586.1	chr2_130032384	gtaggtcttcaacaagagtagctATCACTAATTGCTTCATTACAAAGCTGGGTCAAGCTCTAGTAGCAGTTCCACATGGGCAAAAAGGCTTCATAGTTTTTGGAATCTGAATAGGAGATC	1	+	chr2:130032385-130032504
AC079586.1	chr2_130030989	GATCCCACCTTGGGGTGTGCCAGTGATAAGGTCAGAGCTGGCTACAGGTGCCACGCAGATATCTGGCCCTCTAGAGAGCAATGGGAAATCAGAGAGGGGCAGCTCGGAGGGGCCTCAGGG	1	+	chr2:130030990-130031109
AC079610.2	chr2_214148599	GATCACAAGAAAGGAATTGACAAAGCTGAACACCATAGTTCTTCATTGCTAAGCATCTGAGGAGCGTCTGGTAGCTCCCCTGGGTCAGTCTTTCTATTATGATTTCTAGAACTTTATTTT	1	+	chr2:214148600-214148719
AC079612.1	chr2_240499680	GATCTCAGAGGTAGGAGAAAGGCCCTGAAATCCCAGCACAGGCACTCGGGCTATGAAGGGTAGGAGGAGCGGAGCTGGGAGCCTGGGCTTTGAGGCCTTGCGAAATCCCCCTGTGCCACC	1	+	chr2:240499681-240499800
AC079612.1	chr2_240500850	ACAGCACGTTTGACCTTGAGGTCTGCAATGGTTCTCCTGGGTGAGGCCTGGACCCCTGTGGCCCGGGCATGAGACCTTGAGCTCAGGCCATGCCATGCCTGACCTTGAACCTTGCTGATC	1	+	chr2:240500851-240500970
AC079612.2	chr2_240546989	gatctcagactcctagcctccagaactgtgaggaaataagtgtttgtggtttaaaccctcctagcctggggcacttagttatggcagcccgagcagacacatacTGCCCCTGAGAAGCGG	1	+	chr2:240546990-240547109
AC079612.2	chr2_240549138	TCCTGACACTGGCCTTCCTCCAGGCCACAGCTCTGCTCAGGTGCCCTCCACGCCCTGTGAACAGCCTGCCAGTGCCCACCCCTCCTTGACTGGTGCCCAACTTCTGAAAATGTTTTGATC	1	+	chr2:240549139-240549258
AC079767.4	chr2_208526208	GATCTGGAGACTAGCTCCAGAAATTCACTAACTTCCTATTTATCTTTCTTTTATCTCCATTCTATGAAATTTTCCAGCAATAATACTATTCTCCAGAAACGCATTCTAGGTGAGACCttt	1	+	chr2:208526209-208526328
AC079767.4	chr2_208529957	cagagcgagactccatctaaaaaaaaaaaaaaaaaaaaaaaaaaGAGGGGGCCTATAGATATTAGCCTCTGAAATGTGCCTATCAGAGTCTCCAATCCTGACTTGGAGGAGCTGATGATC	1	+	chr2:208529958-208530077
AC079776.3	chr2_130679964	gatcctcctaccttggcctcccaaaatgctaggattataggcgtaagccactgcccccagccttacacaatttaaaatggttagaatgatgaattttacattgaattccacttcaTAGGA	1	+	chr2:130679965-130680084
AC079776.3	chr2_130681116	CCTGCACTGCTCACCTTTTCCGAGGAGGTCGGGGACGGGGCTGAAGGGTCCCCCGGGCAGGTTCCAGGCCAGGTCCTCTAGCAGGCCCAGCAGGCCTTTCACCTGTGTCCCCAGGTGATC	1	+	chr2:130681117-130681236
AC079807.4	chr2_48468494	AGCTGTGATTTTCACCTGGGACCCTCATCTTCACAGAAAAGTGCAACACATGACCCTTTTTTGCTTTTCTCTTTTCAGTAATATCAAAACTATCCCTGCAATGCCAGAAGGCTGGAGATC	1	+	chr2:48468495-48468614
AC079807.4	chr2_48466917	gatctaaaaatcaggatatagagagtaaaaagatggttaccagagactgggaagggtagtgggagagtgaggtggaggtgagaatgattaatgagtacagttagaatgaataaggcctag	1	+	chr2:48466918-48467037
AC079922.3	chr2_113402685	gatctgggactggctcaaggtgacacactgcagcaaggagtcagaatttgaatccgaagcagtGTCCTTCCCCCTCGCAACAGCTGCGGCGTTACAAACACAGGTCAGCCACGGAGAAAT	1	+	chr2:113402686-113402805
AC083864.4	chr7_36117995	gatcaccagcttcaggtgtttctctctctatagggagactgcctttctctggtgctggctgcaacctattattattttagagaggcagaaaattgcctgagtatcacctgatgggtgcct	1	+	chr7:36117996-36118115
AC083864.4	chr7_36118982	CACACCCCAGAAACAGGTTCTGGGATTTGGGAATCCCTCTAAGGAATCATGGACACATAGGTTGTATTGAATCATccttctgcttgtgtcaatcctctccaggtaaatcaatcctggatc	1	+	chr7:36118983-36119102
AC083900.1	chr2_208735989	TAGCTGCTCCTCACCCTCCCCAATCCATTATGGGACTACTCTAACAAGACTTAAATTTTGGCTAATCAAGCACTTTACTGAGGGTGGATTGTGATGCCACCAATTAGCTCTTATCTGATC	1	+	chr2:208735990-208736109
AC083900.1	chr2_208733616	GATCAGTAGAAATTAATGTAAAGCAGTCACATCCATTTCTTCTGGTATTGCTGTAAATAAGAAAACAGGGCTTGTACAAGCATACGTAATTTTGCCAAGGCCAAAATGCTAGGGGGAAGA	1	+	chr2:208733617-208733736
AC084082.3	chr8_67024835	GATCTTCTTCCCTCTCTTTGCTTAGCCGGGGGTTGGTGAGGGGACTTTCTCTAGGAACTTAGTGACTCTGATGTCTTAGTAGATGCGGTGGAACCAGCTCTGTCTACAGAACCCCGGGCT	1	+	chr8:67024836-67024955
AC084082.3	chr8_67026855	AGAAACAGAGAACTTGGAAACGGACGCTGATTACTTTGAACGTTTGCTCAACCGAGGAAGCAGGAACTGTTCGGCCCCATCTCAAGTCCGCAGGGCGGACTGCCTGGCTCTGGGCAGATC	1	+	chr8:67026856-67026975
AC084809.3	chr17_31233091	GTTCCACTTGTACATGAATTCATAGAAACCATGAGTACTGGGTGTTGGGTCAGACCACAACTGTTCACTGTGGGAAGCCTTTACTTCTGTCTCACCTCTGTGCCATTTCTCCCCTAGATC	1	+	chr17:31233092-31233211
AC084809.3	chr17_31231051	gatcagtttttatacgtgtttcctggatgagtcttttttttaaattaatttttgttggagatttccctgtggggttgttgtatgtcatgggggtcaaccccccagacactcccacaaggc	1	+	chr17:31231052-31231171
AC087073.1	chr2_52600463	TGTATCACTGAAGTGTAATATGATGAAGAGAAAATGAAATtgctatgggaagcaggaggacatacttagacctagaggacagggaagacctcttttaggaagcaacattcaatagagatc	1	+	chr2:52600464-52600583
AC087073.1	chr2_52599815	GATCTATTGTGTGCTGAGGTATATGAAGTGTTGAATAAGGGCCTGGTACTGTCCTTGGCATTAACAAACCCAAATAGGCCTAGGTAGAGGAAGGCAATTAGGTCTGGAAGGTGTTGAGGA	1	+	chr2:52599816-52599935
AC087430.1	chr3_1049182	GATCAGAATTAAAAGATActctatttcaatttaagctctacaagggcagggttttgcttatttcgttatgtatatatgtatacgcacacacacacacacacacacacacacacacacaca	1	+	chr3:1049183-1049302
AC087430.1	chr3_1050592	GATTGTTGACACTTGATTGAGGTATTCTTTACTTGAGATGGCCATTGAAGCCTCTAAGGTTGAAAACTGCTAAACTGTGAAGGGAAACACAAAAGATAAAGGTCTGCATTTTCTTTGATC	1	+	chr3:1050593-1050712
AC090044.2	chr3_899722	agctcctccctgggtctccagctgcacgaccctcaaactacaacatcagctcctccccgggtctctaactccatgaccctcaaactaaaacaacactgctcacccctgggactccagatc	1	+	chr3:899723-899842
AC090044.2	chr3_897625	gatcacgccactgcactccagcctgggtgacagagtgagactgccacaaaaaCATAATAATAGTAATAATAAaagaaaaaggcaaaaattcaaacaacagaaactgggcaaagccctcca	1	+	chr3:897626-897745
AC090505.6	chr3_194429892	ATTTATTATATATTCACCTGTTTCCAGATTTAATAGCCAACCTATATTAGTGCTCTGGTCCTAAATGTCCATGCAGTTTACTGTGCTCTTTGGTTGTATCTCTAATCCAGGTAGTTGATC	1	+	chr3:194429893-194430012
AC090505.6	chr3_194427912	GATCGTGGTCTATTGTTACCTAAATTAGGTCTTTACGTGTTGGTAGATTGGATGCACAAATGAAATGTTCCTTAAATCCTGACAGGTACATGGTGCCGGTTTGCCAAGAACCAGCCTATG	1	+	chr3:194427913-194428032
AC090587.4	chr11_3874457	GATCaactgtcagtctgagtgattaatctgggctgcagacatgttttctgtggcctatataaggttttatccttttaaacgaattgctaatatttttttaaaaaggatatgtcatatgaa	1	+	chr11:3874458-3874577
AC091770.3	chr7_48701798	GATCAGGTAGAGAGATGGAGGAAAAGATAACTGAGAAGGTGTGGTGCCAAACCAGAATACCAGAATATACCTCTGAACAAAATATATTTGTATTAGtgatatggtttggctgtgtcccca	1	+	chr7:48701799-48701918
AC091770.3	chr7_48703197	ctcaggaaagcctcgtaggatagatggagtctcacctgcatgttccctacattataccatagctgaggaatccaaaaagcattctgcactggggtttataccccaggaaaaactgggatc	1	+	chr7:48703198-48703317
AC091801.1	chr7_3212707	gatcccattcctttcatggaagaactgcaaagtcaacagcaaagggcatggatacggggagggCAGAGATGCAGTCTGTAACGGTGGGCCAAGGGGAGAGAGGCAGGCAGGAAGATGACA	1	+	chr7:3212708-3212827
AC091801.1	chr7_3214795	TTGTGTTTACTCCACTTAAACCGATATTTACTGGGGAGTCCACCTCCCGGGGCCCCTGCCTCCTCTCACACAAGGGTGGGTCTTTAAATGTCACTCACATGGGGCGAAACACTTAGGATC	1	+	chr7:3214796-3214915
AC091814.2	chr12_10098120	tagaaatgtggtatctcacagttctggaggccagaagtctggaataaagaggctctgaggaagaacctgcttcacacctctcttccagcttctggtggctgctggcaatccttagtgatc	1	+	chr12:10098121-10098240
AC091814.2	chr12_10095686	GATCAAGAAAAGATGCTAGAATAATCACACAACCTCACCCACCTGGCGTGTTGGTCTGCTGCTCCACAACCTCCGTCCCATCCTTACTCTCCATCCCTTCTCCCTCCATCTCCAACCCTC	1	+	chr12:10095687-10095806
AC091814.3	chr12_10107146	caacctttattggattacctatcagaacaaataaagttcaaccatgtgaacatgttcataaaccagtgagtttgcattgctatctcatggctggaatttaaaggtaaaagctattggatc	1	+	chr12:10107147-10107266
AC092198.1	chrX_39866593	GATCTGCAACGCCTAAGGCTTAAACTTGGCGCGGCGGTAAATTTAGCCCGAAGGCAGCGGCTCCTAAGGGGCGGGGATGTCTCCTTGGAAGAAGGAAAGGGAACAGGGTAAGAAAATGGA	1	+	chrX:39866594-39866713
AC092198.1	chrX_39868942	TCTCGCGGCAGCGCCTCGCTTCTTCCAGACTGTAATTCCACACTCCCGCAAGCGCTGGGGCTGCGGAATCGTTTGAGGGAGTTGGAACTGCATCAGATGAGCACGCCGGGAGGTGAGATC	1	+	chrX:39868943-39869062
AC092580.3	chr2_7812923	TTAGTTGACAAGCACTGGCTACCATCTATGTGTCAACAATTGTGTCATGAGTTTGAGATGGGCCGACAGCACGTGGAACTCAAAGGTGACTAAGGGAGAAAGGAAAGTAAATCAATGATC	1	+	chr2:7812924-7813043
AC092580.3	chr2_7812019	GATCAAGGCAGCATTCCACCTGAGTTAAAGGAAAACATTTTAGGTGATGTGAGCTCTTAAAATGAGATTTCCTCTTAAGAGAACCTCTTCAGCATCTTTTTTATCTGCAGCTCTTATCAA	1	+	chr2:7812020-7812139
AC092580.4	chr2_7865369	GATCCTAAGGACTGCCGTAGACGTAGATTAGTCTGATTTTAGGCCATTGCTTTGCAGCATTATGCAGTTTTTATCTGAAAGACGTTTCAAGAGGGGGAGCTAGTTAGCTAATTAATTAGA	1	+	chr2:7865370-7865489
AC092580.4	chr2_7867525	TTATTGGGGTTCCCTAGCTTCACCATCTTCAGTAACTTCCATCTTTGGTTCTGGCGGGCTTTTCTGAAGGACAGAACAGAAGCCCATGATAAAGGTGGGGTTGAGAATTCAAAAGAGATC	1	+	chr2:7867526-7867645
AC092660.1	chr2_78824086	gatcaaattttccactttgagcttttgctgatggctccctttgcccccaagcatgcagataacagagagtaaaagaacatttgatgcagaccataaggtcaggtttttggaacacaggaa	1	+	chr2:78824087-78824206
AC092660.1	chr2_78825635	gcgtgagccaccgcgcccggccTACGTTGCTTTTCTTACATCTTGGCTATACCTATTCAGAAGATTCAAATGGGTAAGTGTAAGAAAAAATAAGGTTCTAATCCAAATCAACCTTTGATC	1	+	chr2:78825636-78825755
AC092669.3	chr2_66610785	TCCATACGGTCACTAATTTGATTATATCTCTGTCTACGAATTAAGTTGATGGGTGCATTTCACTCAGGAAATTCAGTGCTCTGAAGTTGAAATACAGGTTTTATGACCTATGTACCGATC	1	+	chr2:66610786-66610905
AC092669.3	chr2_66610126	gatccaccagccttgccctcccaaagtgctgggaGGAGTATTTTTAAAGTTGTTTTACCTTTGTACATACTGAAAAGCATCACAATTAATGAGAAAAATAAATGCAGAAAATCCTTCTAT	1	+	chr2:66610127-66610246
AC093323.3	chr4_6673426	GATCTCTTGGGAAATGAGcattaaagcaacatttactgggctcctgctgtatgccaagcccatttcaagctgaggaaacagatgactaaactgactaagtacctgcccctagggcctgtt	1	+	chr4:6673427-6673546
AC093326.1	chr2_491938	GATCTTTAATCCAGTCTAAATTTCTTATTATCTCCCAGACATTCCTTGGGTTTTTCCCTTTCCACCTTTGCTCATACCATTTGTCTCACTGAAATGACACTTCCGATATCTTTATGCCTG	1	+	chr2:491939-492058
AC093326.1	chr2_493239	TGCACAGAGCGGGACTCAGGAGGGAGGCCTGAGCtaaaaatttaataatattattCATCCCAAGATGAGTCATCCAGGGGCAATTATAGAGGTTGAAGCAAAGAACATGATAGATTGATC	1	+	chr2:493240-493359
AC093326.2	chr2_545475	GATCTGCCTTTCTCCTGATGCCCACAGACGTTTGAGAAGCATCGCTGCTGCCGTGGAGCACACGGAGTCAGTGAGCTGGGGCTGAGGCTTCCTTATTCCCTGCAGGTGTCTCCTGTGATG	1	+	chr2:545476-545595
AC093326.2	chr2_548576	TAAAAATAACTGAAGATGGAGAAAGAGGCTGTTGTCATTGGAAAGGCAGTCACGCAATGCTGGGCATGGGGTCGAAGTAAACGCCGTTAAGCTGTTGCTTTATTCTGTGTCCTCTGGATC	1	+	chr2:548577-548696
AC093590.1	chr2_200488363	GATCATTAATACTTATACTTCTGTATTCCTTCCTTAATAAGCTAAGGGCCTTTCATTTTTATGCTTCTATAAAATGGGAGTTATGAAAGTTACCAAACTCTTTTTGATGGAAGAAAGAAT	1	+	chr2:200488364-200488483
AC093590.1	chr2_200490194	CTGTGGGAGAAGGCATTCACCAGTTGGAACATGACCCTCTCCCAGGAGAATGGATGCTGGCCAGGGTGCTTGCCAGTAGGCTATTTGCAAACAAAGAGCTTTTACTGAAGATATTAGATC	1	+	chr2:200490195-200490314
AC093609.1	chr2_43328926	gatcacagaacagagctggaactggaccctcggcatgctggttGTATACAAAAGCAGAACAGAAGAAGGGAGAGGGTGCTAGAAAGGGGGGCTCAGGCCTCACTTCCTCCGCTAAGCATC	1	+	chr2:43328927-43329046
AC093609.1	chr2_43330343	GATAGCACTGATATTCCAAATGCCATACCCAGTGAAGGGACTCAACTCTTCTGTTACCTTCCCCCTGCAACACACAGTCACACTCACACtcaaaatacttggaaccgcacgcttaagatc	1	+	chr2:43330344-43330463
AC093627.10	chr7_147822	gatcccatctttgggttctagattgtgaaggggttgattgtcctcagtgaaccataaaaagctctttacctggtgaaaatacactgatacatagtaatctactgttataacattagccct	1	+	chr7:147823-147942
AC093627.10	chr7_149812	TAAAGCCCGGGGCAGCCAGGCCTCCCTGCCTGGCCTCGGCGGGGACGCGGGACCTGGGGCCCCGGACCGGGCCTAACCGCCCTGGCCGGTCCCCACTGATGGTGGCGGTCGGTCCTGATC	1	+	chr7:149813-149932
AC093639.1	chr2_184768335	gatccacattgaaatcagaaagtagaggattaccaggtccccaaatgtcccaattttgcttctagttactactctcttaagtgtaatgtcctaatttttctaactgcatgaatttgtctt	1	+	chr2:184768336-184768455
AC093639.1	chr2_184770743	tgctactattttacagtcagtcaattccttccccactcttatatttaactccttgcaattatataacaatacaatatatagcactggatttttttttctcagcatgattcctttgggatc	1	+	chr2:184770744-184770863
AC093642.3	chr2_242910745	GATCTTGGTGTTTCTCCTGGAGGAAACGCTGTGCTGCTGTGTTGATGACGGGGCGTGTGTGGGGTtgatgatgggtgatggagtgtggggttggtgacaggtgacggagtgtggggttga	1	+	chr2:242910746-242910865
AC093642.3	chr2_242913982	AGACCTGCCTCCTGGGAAGTTGGGAGGGGGCATTTCAACCTGTTAATTTCTCAAATTATGTAGTCATTCAAAAAGAAATAGAAACACTTCATTAACTTTGTGATTGCCAAATTATTGATC	1	+	chr2:242913983-242914102
AC093802.1	chr2_240684253	gatcataacggtttgtggtttgaagccattcaaaccggtttgtgcttcagagttgtggggatgatttgttctgtgtcaatagataactGTCCCATGTTTCCCATCTGCCGGCTGAATGCA	1	+	chr2:240684254-240684373
AC093802.1	chr2_240685266	TCCCGCTGGCTGAGGGGCTCCTGGAAAGTGGGGCCTGTCAGGTGACAGAGGTGGAGAGAGGGTGGTGCAACGGGAAGGGCTGCATGGCAGGATGAGAAGGTGGCAGCAATGCCAGCGATC	1	+	chr2:240685267-240685386
AC093822.1	chr2_38659246	aaagtgctaggattacaggcgtgagccgctgcgtctggccGACCCTCTCAGATTTCCGACTCAGAAATGTAAACAGTGGAAAGAAGGCGAGAGAGCAGGCTAGTAGTCTCCAGAGAGATC	1	+	chr2:38659247-38659366
AC093822.1	chr2_38656763	gatctgcacgcctcggcctcccaaagtgctgggattataggcgtgagccaccacgtctggcctggaataattttaaatttataaaaaagttgcagagatagctcaatgagctcccatata	1	+	chr2:38656764-38656883
AC093843.1	chr2_221654481	gatcacaccactgtgctccagcctgggcgacagagtgagactccgtctcaaaaaaaaaaaaTTGTTACGCTCTCTTGTCCACTAAATCTCAGGTAGAAAATATCTGTCAAAAGTATAGAT	1	+	chr2:221654482-221654601
AC096559.2	chr2_12737564	GATCCTAAGTTAATAGAGACTTTCCAGCCACTTTTCTGCACAAAGCTCCGGCACACCAGTTACATCTGCCTGGTGATTTTAGATTCTTCTTTTAATGATATGCCAGGTGACACCTTCTAC	1	+	chr2:12737565-12737684
AC096559.2	chr2_12740429	ctccaactcagaaattaaagttgagcaaactttgcactcaatggatgccaaaacgattgtgcccagacgagctgcagacaaaagcggagtttttgatggaaatttcaaacaacagggatc	1	+	chr2:12740430-12740549
AC096574.5	chr2_238521974	ggaataagctgctgggtgcagtttactcaacctctcaggggctcagttcatctatctgtaaaagtcagataaatctgggcctaacctatgggagggtatgaaaatgaacctcctgagatc	1	+	chr2:238521975-238522094
AC096669.1	chr2_107978388	GATCTAAGCTCCCATCAGTCAAGTTTAATCATATGGTGCCTGGAAGCCTAAGAAGGAGACATTCAGGATGAAGTTAGCAGAAAATCTTCAGTTCATAATCAGAAGGCGCCATCAGCTTAT	1	+	chr2:107978389-107978508
AC096669.1	chr2_107979073	tcattctctggtaggccccagcccagccagagggatattagtgttcacatagccagaacacaaggcagaaggtgttaagttatcataaaacgttccaaggacttggagaaaagagggatc	1	+	chr2:107979074-107979193
AC097495.3	chr2_69064849	AACTCTCAACCTCGGtgcattagttttctaggactgtcataatgaagtatatcacagattctatggcttgagcaatagaaatttatttccttgccattctgagtctagaaatctgagatc	1	+	chr2:69064850-69064969
AC097495.3	chr2_69061424	GATCTCAATGTAATTCATTACAGAagtgcttcccaaagcttctccttggaaggcttttctttacacgatatactctttgaacaatggatgctatgcttaaataagtttataacaccctct	1	+	chr2:69061425-69061544
AC097532.2	chr2_133050937	gatcaaaactctgtccaaataaaaaaaGCTTGAGCTCTGGAAACTTCCTCTCAGTTTGTTGTACTAGATTGTTTAGTAGTTGGTCTGCCTTTTACTAGACATGCTGTtctctgtacctca	1	+	chr2:133050938-133051057
AC097532.2	chr2_133052509	ttccctctgggtgtgtctgtgtccaaagtttcttctgttttttaggacagaaatcattgcattaaggcccaccctaatctaatgtggtctcattttaacttggttatatctgcaaagatc	1	+	chr2:133052510-133052629
AC097721.2	chr2_139259842	GCCTGCTCTGGGGACTACCTCCCACGCCCCCGGACCGCCCTTCCCTCGCGCGGCGGCACCACTTTCCCCGGGGTTGCCCCCAATCCCTCCTTGATTTCCCAGCCTCCACCTTCCAGGATC	1	+	chr2:139259843-139259962
AC097721.2	chr2_139258513	GATCCTTGAATGACGTTCATGTCTGTTCTGGCAAAGCCGGGATTGTTGGTCCCCCAAACTTCTTTAAAGAAGTTTACTCCTGGTAGCTCGATTAAGTATCTTTGTCCCATGGCCGTGGGG	1	+	chr2:139258514-139258633
AC098823.3	chr2_231564824	gatcatgagctactgtgaaacaattcctgactacttaaagtgacaataaaatattttttaaaataaacatgggaggtaacataattataaagaatcttactttttcctaagtgagaaaac	1	+	chr2:231564825-231564944
AC098823.3	chr2_231565434	tggttccttctggagactttaggaagacaactcatttccttgcctttttcagcttctagggccccctttcattcctggctcagggcccctcctctatctcaaagccagcagcagaggatc	1	+	chr2:231565435-231565554
AC098973.1	chr3_27875134	GATCTTGGTTATAAAGAAGTACAGAAATCAGCAACAGTAATATTTGGAGTGAGGGATGTGTGAGCTGACTTTACATACAGGCCTTTTTTAAATGGAAAGAGTCAACAAAATAGAGAGCAA	1	+	chr3:27875135-27875254
AC098973.1	chr3_27878186	gaattacacttacgtaaggattgcagagtgtattactgagggttctccagagggacagaacgaattgaatatatgtttatattgaaaggagtttattaaggagaagtgactcacatgatc	1	+	chr3:27878187-27878306
AC099344.2	chr2_11506154	ttttacaatcttcattgtactttactatgatatttgattttttttcattataactgtgcatcatacttataggaaaataaTTTAAGCCTTGGAATCAGATAGCCTTTGGCAAATCAGATC	1	+	chr2:11506155-11506274
AC099344.2	chr2_11504875	gatctgaggaggtaactgagactttatcatggctgccatgcagtgttccgggtgggggtctatggtaaagagtttgggtttcaccccaagggaagctgttgctggattttgagcaggtga	1	+	chr2:11504876-11504995
AC102948.2	chr17_50938851	GATCACAATTTTACAGTCCTTAACTAAATACAATCAATAGATGATGTACTAGGttgtgttatgtcaacatggctaaggctaaaactttgcttgctagaattccctcctttgtatgggacg	1	+	chr17:50938852-50938971
AC102948.2	chr17_50940469	GGAGTTCTAGGCACattccattccatgcttatggcaatcccatggtgcagttactgctgtgttcccattttatagctagggaaactgggttttaataaggttttgtaatttgctgagatc	1	+	chr17:50940470-50940589
AC104024.1	chr17_16883988	gatcataccgttgcactccagcctgggcgacaagagcgaaatctgtctcaaaaaaataaaaaataaaaaGGTAAATGGACAAGAAAGTTGGAATCTTAAAACAAATGCACAAAACCCCCA	1	+	chr17:16883989-16884108
AC104024.1	chr17_16885633	GAAACAGTTACTGAGCTAATGAAATATCATCTCGGGCTCCCCCACATGTAATCACAGCTATTTCAAAGTCTGGCACAGCGAAGCCCCTCCAGAAATGTCTGCAATGAATGGAATTGGATC	1	+	chr17:16885634-16885753
AC104653.1	chr2_114588703	GATCTCCAGAAAGGGTTAACTTTTGGCAATTTAGCTGAAATGTGGGAGAACAGATGTGTAATACTTTATATCAACAAATACTTATTTAGTGACATCGCCAGAAACAAAGATGGCTTCTGG	1	+	chr2:114588704-114588823
AC104653.1	chr2_114590461	CGATGAATGTATCATCATCCTTAACATCTTAAAAGTTAATGTAtttattaaattgaggtataatttatataccataaaattaaccactttaCTTTGGTTTTGAAAAAGAAGAAATGGATC	1	+	chr2:114590462-114590581
AC104654.1	chr2_42105486	TCTCCCGTACCCCTTCCCCATCCATGTCAAGGGCTTTGGCCACAGCACATAATGGGTCCAGCGAGTCACAGTCTCTCCCGGAGGCGGCCCCAAAGACCCCTTACCCACACCTCCTCGATC	1	+	chr2:42105487-42105606
AC104654.1	chr2_42104009	gatccagtcacccctgttttaccaatgaggaatctagacccagaagaagttaaaggacttacccaagagtacccaacAACTCTCTCACCACCCCAGGCTCCCATCTTTGTGTCTCTCCTG	1	+	chr2:42104010-42104129
AC104655.3	chr2_105761017	GccaccgtcaccaccatcaccaaccaccaccaccatcaccatcacTGACTGTCGCCCATCCCAGCTCCCCTGCCTCACCTCCCATCTCATATCCCTGTGCAGTGCCAACTTTATCAGATC	1	+	chr2:105761018-105761137
AC104655.3	chr2_105760006	gatccggcattctcctctcagcctgccactcagtatccctgcgtcctcgggcatttcaactcccaggtctcagttttgctgctcataaaatggttggaccaTCCGAAAGCGAGGTGTGCG	1	+	chr2:105760007-105760126
AC104777.2	chr2_151429144	acgtaggttgaactgattttctagggggcctaaaatgctcactatggatttgtattgatattctggaggcaatgaagtgaaactagaaggttttggataaatgagaaacaagataagatc	1	+	chr2:151429145-151429264
AC104777.2	chr2_151428414	gatcatggcactgcactccaacctgggcgacaagagtggaaaaaaaaaaaaaaagaaaagaaaagaaagaaAGAAACTCCGTCTCAAAATAAAAAAAAAAAGAAAGATAGATGTTGATAT	1	+	chr2:151428415-151428534
AC107079.1	chr2_238033099	agcccagtgagactcatttttgaattctgccctttagaactttaagcaaataaatgtgatattgtcaagctactgcatttgtagtagctgttacagcagcactggaagctcatgcaGATC	1	+	chr2:238033100-238033219
AC107079.1	chr2_238032427	gatctgccatggcctgaatgtgccccctcaacagtcatatgttgaagcttaatcaccaatgtggcaacattaacagatggggtctttaggaggtgattaagtcatggagcagagcccctc	1	+	chr2:238032428-238032547
AC108676.1	chr3_194222892	aatgataaatattataagtagtggtatgcaaacaaattagataactaaaatggatacatttctagaaaggtacaaactatcaaaactgactcaagaagaaatagaaaatctaaattgatc	1	+	chr3:194222893-194223012
AC108676.1	chr3_194221612	gatccatctgccttggcctcccaaagtgctgggattacaggcattagccTGGCCGATATCATTAATAATGGGAAAAAAATGGAGGGGAGGATATCTAAAGCTCTAAAATATCAGCAAATA	1	+	chr3:194221613-194221732
AC108868.6	chr2_107158751	gatctgacttctcttgccatctttggaaactaaaagagtgacttatacacatatgaggtgctcaAAGGCATTTGACTAATACAGTCATGAATAGAGATTGTTACTTAGAGTCCTTATATT	1	+	chr2:107158752-107158871
AC108868.6	chr2_107160079	ggtaacagggcgagactctgtctcaatataaataaaTTAATTAAACAAAATAAAGAATATAAAAGTAAAAAGAAACAAAATATCCAAAGCCTGTCAATCCATGATGTAAATATCAGGATC	1	+	chr2:107160080-107160199
AC113331.9	chr11_5131052	tcataggagtagatagtagaatggtagttaccagagctgaggaagttaggcagtgaaggggagatattggcaaaagggtacagaattttagttagaccagaagggcaagtttttgagatc	1	+	chr11:5131053-5131172
AC113331.9	chr11_5128321	GATCTTTGTGTAGGGTAGGCTGCATGTGTCCAATGTAATACAACAAGTTAAATAACGACATTTGGATAGGTTACATAGCAACCCAAGGTAACATCTGAAAGTGGCATTTTCCTTGCCTGC	1	+	chr11:5128322-5128441
AC114752.3	chr2_64569281	ttgtccttataaaaaggggaagtttggacagagatagacacacacagagggaagacgatgtgaagagacataggtgaaaatggtcatctacaagtcaaggaaagaggcgtggaacagatc	1	+	chr2:64569282-64569401
AC114752.3	chr2_64568326	GATCTAGAAAAAGGACACTGGGCAATGAGAGCTTGGAGCGGGCCTCTGCACCAGGGGAGGGGTGGCTTTGACTGGCAGATACACATGTCTAGTACACGTGGAGGGTATGAAAACTCCAGG	1	+	chr2:64568327-64568446
AC114763.1	chr2_139227909	GATCATTATGGAGACCAGGAGGAACCTGACATTTTGAGTGGGTGGTAGAAGATTTTCTTTGGAGAGGTAAAGTTATCAAAGACAAAGTCACTTCCAACTTAAGAAGCAGATATTTTACAA	1	+	chr2:139227910-139228029
AC114763.1	chr2_139228658	GTGGAAGCACAACTGTTATTTCTGAATGCCATCCACGTGGCTCAGCCACTGAGATGAAGCACCATTCAGAAGAAGCAAATGTGTGCTCTATGTTTCACCCAGTCTGATTTGGCCAAGATC	1	+	chr2:139228659-139228778
AC114813.1	chr2_126877699	CGTAAAGACCCAGGCTCTGCCCTTGTCAAAGACACTCATCTCTGAGCATCTTTGGGCAGCCAAGGGTCTTTTGCCTCTTCAGTGAGTGAAAAGATTAATTCGTTTTCAGAATTCTGGATC	1	+	chr2:126877700-126877819
AC114813.1	chr2_126874976	GATCTTATATTACTATTTTCCTTTGGGCTCTCAGTATACCCACCAGTATCCATTCTTGAATGGTAAAAAATCTCCATATAACTCTGGACTATACTTAATAAGCACTTTTAGACAAGTGAA	1	+	chr2:126874977-126875096
AC114814.3	chr2_236085982	GATCTATTGCCCATCAAAGACCTATTGCCCATTGGGTAATAGGGGCAAGATGTGTTAGGAAAACCCCACCCAACTGTGGGTGGTGTATAAGTTGGGTAAAAGTAGGTAGGGCATAAAGTG	1	+	chr2:236085983-236086102
AC114814.3	chr2_236086851	gcaattttctagtagcatttgtatttattataaactcttgctgcaaagatttatctctctggtgtgtccctaaagacccctactccaggaatctgaactgtgaattaatgtcatgtgatc	1	+	chr2:236086852-236086971
AC116609.1	chr2_733172	GAGGGAGGGCGCCAGGCGGGGCCACAGCCAACTGGGCATCCGGGACCTTCTGGTCTGCCTCATGCCTTGAGGCCAGTGGTGGGTTCCTCAGAGGCTCCCAGAGCTCCCACATGGGTGATC	1	+	chr2:733173-733292
AC116609.1	chr2_730878	GATCACTGATTTCTCCGAGGAAGTTTTAAAAGTGAATAGTCCATCTTTAATTATATAATATTTCTTCCAAATAATAGAATTTATGTGACTAGAATCTCCCCATCAAGTTTTAGACACGTA	1	+	chr2:730879-730998
AC124944.5	chr3_195580215	gatcccaaccacaaaatacagagacttgaaaactgacattggagctgccctcgctggaacttggggtctcagcctaagtcaactacctgctaaaaccaacctgctgacaaacaaaaataa	1	+	chr3:195580216-195580335
AC124944.5	chr3_195581595	CAGAGCAAAGAAAAGAGGCACAGACAGCAGAGGCAGCTCTGGGAAGGGCCAAAGCATCAGCCTCCGCCGTCGGCCTTCTCCTTCCTGGGacagaacgccagagctgggaggggcccgatc	1	+	chr3:195581596-195581715
AC124997.1	chr15_25824502	ctaaaagtccagtgattataaatgttaatcacattttaaagagtcttcacagcaacatctagactactgtttgactacacaactaggcaccatagcctggccagattgacacgtaagatc	1	+	chr15:25824503-25824622
AC124997.1	chr15_25823478	GATCCAGGTGACAGCATCCCTTCAAGTCCTGACTAAAGACTGGGCAATGTCACTCCTTGGTTGGAAAGTCACATGCTACCTCTGACTTCTTGTGAATTGTTACCTTTTCTCCTTATTTAG	1	+	chr15:25823479-25823598
AC125421.1	chr17_71782298	GATCCTGGCCTCTCTGCCAGCTCTCCCCAGCCTCTGGCTGTTCTTTTTTCTCCATCCCCCTAGTGAGCCACTCCCACCCTCAATGGGAATTTAAAGGCTTGATTTGTGCTGAAATTTGGG	1	+	chr17:71782299-71782418
AC125421.1	chr17_71783615	CACAGTAGCAGAAAGCAAATTTGAAATCCTGACTTTGGGGGCCCTGGAGCCCCTTTGCTGCACCTTTACTTTCCCTACCAGAAAGGAGGAAGGACAGAGTAGCTCCCCAGCAAGCAGATC	1	+	chr17:71783616-71783735
AC130689.5	chr17_2120019	GCTAAAATATTATATAGTCTCTTGTCCCCATGGAGACATACTCTAGTTGAGGGATTTATGCATTTTATGAAGCTAAAATAATTCCATTTTCAAGATGAGCTAAATATTCCCTAATTGATC	1	+	chr17:2120020-2120139
AC130689.5	chr17_2118552	GATCTACTATAACAGGATATTTTTAGTTTCTACAATGCTGCACTAAAAATACAGTCCCGGCTGATACATCATGGCAGAACTATTCTCTCTCTGTCCCTTCAGGAACAGTTTAAAACATTT	1	+	chr17:2118553-2118672
AC139712.4	chr2_52728737	aaataaTGACTATAgacttctggtttccagtgcagcatgcaaggagcttacaggtcatcattccatccaagcaacaaggaaagaactgaacaaactgaaaaaaacaactcttcttagatc	1	+	chr2:52728738-52728857
AC139712.4	chr2_52725653	gatctggttgttttaaagtgtgttgcacctccctgtgctctcacttcctcctgttctagccctaagatgtgcctgcttcccctttaccttctgtcttgattgtgagtttcctgagacctt	1	+	chr2:52725654-52725773
AC140542.2	chr16_47920620	GATCCTCAACCCACCAGGCAGACTCCACTTTCTGACCCCATCTGTCAGACGCTGAAATTCATGGTCCTTCCCAGGGCAGAAGCCACGAGCCACAGAGCAAAGCTGCCATCACTTTGTATA	1	+	chr16:47920621-47920740
AC140542.2	chr16_47921729	AATAGGTACTCACCTGAAAATGGTCTTTTGTCTTTCAGTTTACCCCTGGGAAAGGGTGAAAAAAAGGAGCTGCTACATGGTGGGTTACTTGAGTGTAGGAAGGAGAACAGGCATAGGATC	1	+	chr16:47921730-47921849
AC141928.1	chr4_3764495	gatctatgtgtgcacaaggatgtgtgtggatacatatatgtgtgtggacactgtacatctgcgtatgtgcatgcatGCCTGCATGTGCAGGGAGGGGGCTCAAGGAGCCAAACTCCCCTC	1	+	chr4:3764496-3764615
AC141928.1	chr4_3765391	TTCAGCCCTCCTGGGCAGTGGGAGGCTCATCTGGCTCAGGGCCCCAGGTGCTCCGTGTCCTTTTCCCTCCAAATTCCCGTGCCTGGGCTGCCATCTCTTGGGAACATAGGAGCCAGGATC	1	+	chr4:3765392-3765511
AC144450.2	chr2_1628031	GATCTGGGTGCACAACATGGCGACTCTGCCCAACAAGCCGCTGCCGCCCCCGGCAGGTCAGACGGCTGTAACCTTTTTATTTTTTTTCTTTTTACTGACATTTATTTTGTTCAAATAAAA	1	+	chr2:1628032-1628151
AC144450.2	chr2_1630979	CTTCCGTCCTCCGCAGCACCAAACCAGTAACCGCAAAGTGATTCCTGAAAACTGTGGTTTCTTGGCGGTATTGTACTAGACCATAAGGGTGACATCCAGAGTTATGATGGAAAAAGGATC	1	+	chr2:1630980-1631099
AC144836.1	chr17_1156919	gatcgtgccattgcactctagcctggcgacagagcaagactctgtctcaaaaaaaaTTTTTTTAATGTAAAAAATAATGCAATGATAAAAAACAATGAAAGCAAGATTGTTTCCCACCTA	1	+	chr17:1156920-1157039
AC144836.1	chr17_1158749	ctttacaaaacacacaaaaattagccaggcgtggtggcaggcgtctgcagtcccaactactcatgaggctgaggcgggagggctgctttgagccaggaggcagaggtgacagccgtgatc	1	+	chr17:1158750-1158869
AC145110.1	chr8_29605130	GATCTTCTGGTGCACCTACCACAAGTGCTTGGGGCTGCTTCAGCAAGAATGATGGAAGCATCACCCCACTTCTGCTATACTCTCTTGTCTGTCCTTGGGGAGGGTTATGCCAACTGGCTC	1	+	chr8:29605131-29605250
AC145110.1	chr8_29606660	TGGCTCCATCACAGTTTCTTGGACAGCCAGAAGCCCTTGGAGATAGATGACCAATAGTGTAGAAAACATAAGCCTTCATAACAGGAAGGCAGCGACTGCTCTCTGGGTGTTTACGGGATC	1	+	chr8:29606661-29606780
AC156455.1	chr12_122501689	GCAACTAGGGAACTGGAACAATAGGCCAAGCGGGGGGCCAGCGGTTGGCAACAGGGCCCATGTGGCCCCAGGCAATGTGAAGGCGGTCAGTAGGCAGGGAGGTGGGGTGGGAAAGGGATC	1	+	chr12:122501690-122501809
AC156455.1	chr12_122500575	GATCCGCCTACCCCGAGACCTGGGTTCCAGCAGGGACATGTTTTCAGCTTCCCTGTCTCTGAGGGGACTCTGGATTGTGGTAGGGACTCAGGGGCGTTAGTGCATGGGTGGACTGCAACC	1	+	chr12:122500576-122500695
AC195454.1	chr4_40317983	gatcattgtgacattataatggtgaaaaattagaaataacctaaacatctagcatttagagaatgattaatattgggaaaatgaactgtaatataatgcggtcttttaaaaatcaagttt	1	+	chr4:40317984-40318103
AC195454.1	chr4_40319266	TTTGCCTGATAAATGGAATCGGAGCTCAGCGTCTCGCTCCTAGGCCCCCTAGTGGTTGTCTTTTGCAATTAAAAAAATGAAGTGACGTGAGGTCAACAGCAGGCTCTTTGGGTAACGATC	1	+	chr4:40319267-40319386
AC226118.1	chr7_416827	GATCCGTCAACCCTACCTGAAGCCGGGGTTTCTGAGGCATGAGACCCAGGCCCCGAGGTGCAAGGGTGGTGGGCGGGGCGGCAGCTCCCGGCGGACACACCCAGGGCGTCCTACAATGCA	1	+	chr7:416828-416947
ACAA1	chr3_38176905	gatcactatctctactatcttggcaagagggatgtggcattatataccattactataaggtaatggtggggagggggtcaacaggaaaaaatgtgagcaaaggactcagtgtcataagta	1	+	chr3:38176906-38177025
ACAA2	chr18_47340439	ACTGGGGGCAGGGCAGAGAGGTGGGCGGCAGTTGGGGTGCGGTGATTGTAGTAGGCTAGGGCGCTTTCGGGTCCCCATTGCAGCCCCCGGATGAGCCCGCAGTATTTTCCTTATATGATC	1	+	chr18:47340440-47340559
ACAA2	chr18_47339144	GATCCTGCCAAGCTTTTTCCTGTCTCAGGGCCTCGATATGTATTCCACCTCAATGTTCTTCGACTCGTACATCCTTAAAGTAAGATTCCATTGACTGTGCCCACTTGTTTTGAAAAGGGA	1	+	chr18:47339145-47339264
ACACA	chr17_35715301	GATCAGCATGGCAAACGAGGAGAGTAACAAAAGGCATGTACATTTACTATGTCCCTCGCAGAGAACATAATAAAATCCTGGGAACAGGAACTGGCAGATACAACCTGCCTGGCCCTGGCT	1	+	chr17:35715302-35715421
ACACA	chr17_35767646	GTGTCAGAATGTGGTCTCTTGTGAAAGGGGGAGAAAGAAGATTCTGCAGACTGCAATATTGTGCTTTTTTGCCTTTTTTTTTTTTTCTCCTAGGCTGTActgcagtgcagtggcacgatc	1	+	chr17:35767647-35767766
ACACA	chr17_35766336	gatcttgggacatacctagccctcaagattgacatcagagtagacCACCACATCCTCTCATCATTGCGCCTCAATTTGGGCCTCTGAAGCCCAAAGAGGGGATGGTTCTTTCCAAAGAAG	1	+	chr17:35766337-35766456
ACACA	chr17_35716696	TGGCTGGTTTCCAAGTCTGGGCGAGCTAAGTAACCCCATGCTGGAACTCCATAACCAGCCCCCCGTTTCGCTCCTCAGCCCCGAGACAGCCCACTCCAAAGGTGTTATACATGCTGGATC	1	+	chr17:35716697-35716816
ACACA	chr17_35656114	GATCAAATAAATCTCAGGGCTTAGCTGTCAGTACCTTACTGTTTTTTTAAAGATATATATATTACCCAAATGTGGTAGCCTAACACTTACCTTTGAAGCATGTAATATCTCATTTCCTTA	1	+	chr17:35656115-35656234
ACACA	chr17_35657089	GACCCTGACAAATATTTTGGAGGTCTAACCCCCTTAAGCAGGGAAGAAAAATCCTGCCTAGAAAGACTACTTACTGAGACACATATATTACTATGAAAGCAAATTTGCCACAGACAGATC	1	+	chr17:35657090-35657209
ACACB	chr12_109576042	GATCTACTCATTAGTAGGGCAGAGTTAGGGTGATAGAAAGAGGTGTGGCTTAGAGATTGGAATACCTGGGttcattctttcaatacacacttgtaagccctcattgcataccaggcactg	1	+	chr12:109576043-109576162
ACACB	chr12_109577827	CACAGGTGAAGCTGAGACCCGCGTCCCCACTATGAGGTAATGTGCATTTTCTCCTTGTAACTGAGGAGTGCAGAGTTCAGGTGGGGTCCACACCCTTCCCAACCTGTGCCCACCTTGATC	1	+	chr12:109577828-109577947
ACAD10	chr12_112124101	ACTCCTGTCTCTAACCCTAGTCTGGATGGTTTTGTTTCTGTcccactttacagataggtacaacgaggctcagagaggtgaagttccttctaaggggccgtagagagtggagagtcgATC	1	+	chr12:112124102-112124221
ACAD10	chr12_112123379	GATCCCGATTACCTCTCCGTGTCTTCCTGGGCAACAGCCCTCGCCGCGGGCTTTTCCCGGGCCAGTGCTTTGGGAAGGGAAGCCCTCCGGGCCCAGACCCGGCTACAGGGAATGCGGCGA	1	+	chr12:112123380-112123499
ACAD11	chr3_132379587	GGCTCCGTGAGGTCAGAAGTGAGGCGCTTCCCACGTCCCGCTCATGGGGACGCCCGCCACCCTTTTCTTGGTCTGCGAATCCTGTTCCCAAATGGGCAAGGCCACATCTTAGTACTGATC	1	+	chr3:132379588-132379707
ACAD11	chr3_132378595	GATCACCCCCGCAGGCCACAGCAACGCGGCATCCACAGGTCTCGAGTGCCGAAGTCCTTCAGGATTGGGGCAACGTCCCCTCTAGAGCATGGGCCGAGGCCGGGGTGGGGTCTGGCTCCA	1	+	chr3:132378596-132378715
ACAD8	chr11_134121932	gatcacacatccagtaatggtggaatcaagatatgaggtcagcacctgtcactgaggtctatctgaagctacttaatgactatactGCCTCTGAATTTAGTCAAAGTCCCTACATCAATT	1	+	chr11:134121933-134122052
ACAD8	chr11_134124335	TTTGTGACTTCTCTGCCAAGAATGTTTATAAACACTTTTTTCTTCTGaaatatttttaaatttattttaaataaatGGCAGTTTTCTTTACAACAGAATAAGTCCCTTAGATATCAGATC	1	+	chr11:134124336-134124455
ACAD9	chr3_128599746	gaataaacacatttcttgcTCTTTCCTTTGTATTTCATTTTATCTTCTAAGGAAACCAACAGTATACTTGCTATTTCGTCGAGGTGCCCTACTTTGAACTTGGCTGAATGTTGGCTGATC	1	+	chr3:128599747-128599866
ACAD9	chr3_128597580	gatccgtttttggggagaccgatttggctaataaaactccctttccaacacacccggctctgcgtgaattactctctctctattgcaatttccgtcttgataaatcagctgtctagtcag	1	+	chr3:128597581-128597700
ACADL	chr2_211092083	TATTTCCCCTGGTGCAAAGCAAAACTTATCTAATCAAATATAGAAGTGTTGCATAAGTTTTAGTGCATTACAGTCTTAGACTAAAGAAATCTAAGCATCTGTAATTCTGTAATATAGATC	1	+	chr2:211092084-211092203
ACADL	chr2_211089751	GATCCAGGAAAGGAGGCCAGCTCTAGCCCGGCGCCGGAGTTGGGGAGCACTCCCAGCCGCGCGCGCACCGCCCTGCTTCAAGCCAGCGACAGGAGTGACTCGCTGCCCCACCCCACAGCC	1	+	chr2:211089752-211089871
ACADM	chr1_76187781	GATCTGAGAAAAATAAAACCAACAACCAAAACACACACACATAGGTACACatataaatatataaataaatatGGAAAAATATTTGAATCTAGGTGATAATGATAttgagaagaaattact	1	+	chr1:76187782-76187901
ACADM	chr1_76190875	ACTTAATGTTTAATAAGCTTTTCGTTGTAACGTTTCCACGTTGCTTACGGGAAAAAAAAAAGTAAAAAAAAAACCTGCAGAATTTTATGTGAACTTGTGTGTATATTCTAGTATTGGATC	1	+	chr1:76190876-76190995
ACADS	chr12_121163176	gatcacagaggccccgagtcaggaaccagctaagggtcttagagaagagctgcctcgtaaagctaagcaacaataaccagggaacggtgggcatgggccctgatagacaaggcaggtctt	1	+	chr12:121163177-121163296
ACADS	chr12_121164524	AGTGAGTGTACTAAGCATTCAGTTAGTATGGGGTTTTCAGTGGCcgccatggacattttgggctgacagttctttgttgtgggggctgtcctctgccttgttggatgttcagcagggatc	1	+	chr12:121164525-121164644
ACADVL	chr17_7119968	GATCAGTCAGGCACTCACAACCAATAACCTTTACCCCATGCCAGGAGCCCCCCAAAACTGGACAAGGCCCTTGGAAGCCAGCTTTTCCCTGGGGAGGAAAGAGGAACCCCCCAACATAGC	1	+	chr17:7119969-7120088
ACADVL	chr17_7121662	GTCATCACCGCTGCTGGCTGGCTGGCAAGGGAggagccctttcagccaaggctggtccacactcatggaggacaccataggcaggaccctgcatggtgctccagcttggaccaaatgatc	1	+	chr17:7121663-7121782
ACAN	chr15_89347832	AGCAGGAGCCCTTTCCAACCCTGGGGCTGGGTTGGAGGCTGTCAGTATGTCAACTGAACCACACTCTGGGCAGAGCAAGCTGCGGGGGTGGGGGCTTGTCTCTGGTTGTGAGACAGGATC	1	+	chr15:89347833-89347952
ACAN	chr15_89346201	GATCGCGTCGTGGCCAGCCTCAGCTGCAGAACCCCGCCGGGCGCCCGGGAGCCCTGTCCCGCCGCGGCGGCCTCAGAGTCCGGGCACTTGGGGATTCTCTGAGGGTGCAGCCCTCCTGGG	1	+	chr15:89346202-89346321
ACAP1	chr17_7238845	GATCTCATGCCTGCTACGAGAAAGCCATGAACTCAAACTCTTCTCTCCAGATGAAACCCTGGGACTTCAATGGACTCAAGAAAAGGAAAGCAAACAATGGAAAATGGGGCTGGTTGGGGG	1	+	chr17:7238846-7238965
ACAP1	chr17_7240747	GGAGAAAGCTGGAGACACAGAATGCATCCCAGGGATTATTGAATACTGTGTAGGGGAGATATTTTGGAGACTGCAGAGAAGCAAAAAAGGTGGTTCTGTACCGACAAGAAGCTCAGGATC	1	+	chr17:7240748-7240867
ACAP2	chr3_195164535	TTTTCACTGTTCTGCCATGGTGGGGTTCTGAAGACCAGGCTCATCGTACTCACCTTGCAACACCTGCCCCTCTAATCCACACTTTTTCTAGAAGCACTTTAAGATACTTATCATCTGATC	1	+	chr3:195164536-195164655
ACAP2	chr3_195162903	GATCACAGCGCTTCCCCCCGCGATTCCCGCACGCATCCACCGCGGGCGCCCTCCGGAGAGTCGCTCTGGCCGGGGGCACCGCGAAGCAGAAGTCGGCGTCCCAGTTCGCCCCCTACTCTC	1	+	chr3:195162904-195163023
ACAP3	chr1_1242773	GATCAAGTCAGAGACCAGGGGCCGACGCCCCCACGGACCCAGACGACCCTGGCCAGAGCTGGACTGCAGGGCCCGGGAGGGGCTCAGCCCAGTGGAGGTGCAGACACAGAGCGGGGGCGG	1	+	chr1:1242774-1242893
ACAP3	chr1_1244607	TCCTGGCCGAGGCCCTCAACACACACCTGCGGCACCCGGCCATCAGGTGAGCCCGCGACCTAAGCAGCCCTGGGGCTGTGCCTTCCCGACTCCATCTGTCGCGGGCGGAGGCTGGAGATC	1	+	chr1:1244608-1244727
ACAT1	chr11_107992610	TACTTCCAAGGTCTCGGCGTAATCATCTTAATGAGCGTTACTGGTGTGTCAAACAAGGGCACGTGTCTGGGCGGGCAGGACCGCCAGGATTGGCGCTGGCCCGGCCTGAGCGGTGGGATC	1	+	chr11:107992611-107992730
ACAT1	chr11_107990167	gatccactcacctgggcctcccaaagtgctgtgattacaggcgtgagcgaccacgcccagccTAACCAGTCATCTTTTACTGTGTGATACCCTAGTCATCAGCTTTGGCCTCTCACAACT	1	+	chr11:107990168-107990287
ACAT2	chr6_160182473	GATCTTAGAAGGCAGGGGGCTCGCACCGAGACGCTCCTAGCAAGCCCCTCACGCGAGCGAATGACTGGCGCCAGGAGAAACGCATAGGACCTCCCGAAGCCGCCGAGAGCAAAAGGACCC	1	+	chr6:160182474-160182593
ACBD3	chr1_226374843	tctcgtttggccttcacagcaactctaaggaaatgcagggcaaattcccaatttttttaaaaggggaaactgagactgcagagaaattcagtgacttTGAGGTTGCAGACggggctgatc	1	+	chr1:226374844-226374963
ACBD3	chr1_226373765	GATCCTTTGGAAGAAAGTGGGCTCATTCTTCCACCAGGGCTCCTGGAAATCCCAGAAGCTAAATCAGGTAAAATGTCCCGGTAACCTCTGGGAGGCGGGACATGACTGCTAAACCAAGGT	1	+	chr1:226373766-226373885
ACBD4	chr17_43208330	GATCTCCCTGCTGGAACCTCAGCTCTCTAATGCAAGAGCCCCAGGGTGGAGCATACCATAGGCACTCCACAAGTGCTTGTACCATAGTACCATACCATGGGCACCGCATAAGTGCTTGTC	1	+	chr17:43208331-43208450
ACBD4	chr17_43210702	CAGAGACATGGGCGCACACCGCCACTTTGCGGCGGCCAGCGGCGTGGCATCCTACAGAGAGGCTAGTGCTCAGGGCCTGATTTGCCACCTACTTGCCCTGCTCTACCCCATCCTCAGATC	1	+	chr17:43210703-43210822
ACBD5	chr10_27529516	GATCGAAGCGGCCCGGCTCCTTCCTCCTCCCCCGGGGCGTGACTAAGGTCACGAATCCGGCCCGCGACGACAGCAAAACAACTCACCGAGAGGAAGAGCATGTCTAGCAGAAGACAGAGG	1	+	chr10:27529517-27529636
ACBD6	chr1_180471293	GATCTCAGGGCTATGGGGGAACTCCACCTCCCCGGAGTCGTCCCCTGAGCTCAGCTCTCCACCGCTGTCGCCGGTGATGGCCCCCGCGGGCAGGAATGATGAAGCCATGTCTCCTTGCTC	1	+	chr1:180471294-180471413
ACBD6	chr1_180472647	CAGAAAGTTCCACTGTTAgtccctgctgtcaaggtgctcgcaatccagtcaaagggaTGTTTAATGACCAAATTCTTGCAATTAAAAAGTGATTAAGAATAatgtattgaggacttgatc	1	+	chr1:180472648-180472767
ACBD7	chr10_15133204	tcctttgggattctgatagggattgcattgaatctttagTACTGTCACGATGAACATttcttaaccctggcagtgcattcaattacctggggaaaaaaagatacaaaccccagtctgatc	1	+	chr10:15133205-15133324
ACBD7	chr10_15130409	GATCTCGACTCCCTCTCGGAGACGGAGAGGAGGAGGCCCGCTCCGTGCTCCCCGGCGCTCCTGCCTTGCCTGCTTTTCCGCTCACCCGGCCCCTGGGGTCCGGAAGGGTTGCCCTGGGAG	1	+	chr10:15130410-15130529
ACCS	chr11_44089151	GGCCTGTGCGTTTTGTCTTTTTGCAGATGTTCACCCTTCCTCAAAAGGACTTCAGGGCTCCCACCACCTGTCTGGGCCCCACCTGCATGCAGGACCTGGGCAGTAGCCATGGGGAAGATC	1	+	chr11:44089152-44089271
ACCS	chr11_44085508	gatctttagtcaattcacatttaatgtaaCGTGTGTGTATGTCTTCCACTTAGGACAAGTGCCTGTGTTTGTTGTTTCGTGGGGTTAAATCCCCCTGCTGCATGTTTCCATGGTACCCAG	1	+	chr11:44085509-44085628
ACCSL	chr11_44068390	GATCTTGCTATCTGATTTATTGATTCTTTGAGGCTTTAAAAGGTATTTTTTGGTCTCGTTCAGTATTTAACTTGTTTTCAAAAGGAAGGTTAATCCTAATCGTTGGAAGTTTgttgcagt	1	+	chr11:44068391-44068510
ACCSL	chr11_44071409	CTTATTTATGTGGCTCTAATGGGGAAATTTGCAAGCTGTACTATTTTGGGTTCATggaaagctttcctaacgtgtaaagttgtcaaatttggattgaattgccTCATAGGCAGTGAGATC	1	+	chr11:44071410-44071529
ACD	chr16_67695330	CTCCTCTCCCCCAACCCCGACTTCCAGTTTGACGCCGAGTTCCGACGCTTCGCGCTGCCTCGCGCTTCGGTGAGCGGCTTCCAGGAGTTCTCGCGGTTGCTGCGGGCGGTGCACCAGATC	1	+	chr16:67695331-67695450
ACD	chr16_67693711	GATCCTCACTGCCGGGCCCACCTGAACACAAGGCCCGCCCACCTCGCGCTCTCCTGCCGGACTCCGACCTCCAGAGCCGCGCGGGGCCTCTCACCAGTCCGAGGTGTCCAGGGCCTCCCG	1	+	chr16:67693712-67693831
ACE	chr17_61554090	GATCGAGCCGGAGGCCGCTAGGCTCCCAGGCCCCGGCCGAGGCTGCGCGGCCGCACGGTGGGCAGGCTCGGGTGTTCCGGCAAACTGCCGGGTCCCCATCTTCTAAAGAGAGGAGGCCCT	1	+	chr17:61554091-61554210
ACE	chr17_61555047	ACCCTCCACTCGCCCGGCCTCTTTTCTGGTCCCAATTTCTGCTCCACCATTCCCATGAGGCAGATTCCCTCCAGAAGGAGGAAGCGCGGCTTCCGCAAACTAAGGTCTCCCGCAGGGATC	1	+	chr17:61555048-61555167
ACE2	chrX_15620540	gagcatcacaagaaacctataggcaaatattttatcaccattttatgaattatgaaactaagtttaagtaaattgctatatctcactcagctaacaaatgatggaatcagaacatggatc	1	+	chrX:15620541-15620660
ACE2	chrX_15619051	GATCACATCCACTGAATGACTTTCCCTAGACTAAAACCTCCTCATGAGATTTTCTCTCTTATCAGCCTTTGAACTTGGGTTGGGCGCTGAGCAGGAAAGACCAAAAAAAGAAAAAGAAGA	1	+	chrX:15619052-15619171
ACER1	chr19_6332521	gatcttcctgcctctgcgttccaaattgctggggttacaggcatgagccaTGGTGCTAGGTACATCCATGATTTTTTAGCACTTCCCATGTGGTGTTTTAACAGGGAAAGAGAAGaccac	1	+	chr19:6332522-6332641
ACER2	chr9_19408117	gatctgaggacatcttgcctgaattgaatttccagctctgtcacttgctaatagaagcccctcacagggtctctgctgggcacactaaatgagtgatacatggaaactcttcagacagca	1	+	chr9:19408118-19408237
ACER2	chr9_19409436	ATTGTCTTGTTTGGCCCCCACGCGTCCAGGAACCAGGGGTCTGTGTCAGCCCATTCTCCTTGTTTGGGTCAGCTGGGGGCGGTGAACCTGCCGGGACAAGTCTCTTCCTCCCCTGGGATC	1	+	chr9:19409437-19409556
ACER3	chr11_76571344	GATCTCAGAACCTACTTTTTTTTTTTCGGTCCTGGGTTGTTCACCCTTTCCCTTTGTACCGAAGAGACACTTACACCTTTATCAGAAAATCACGGTTTATTTCCTGAGAATCACGGGGAT	1	+	chr11:76571345-76571464
ACER3	chr11_76572546	AGTTCCTAGCTTCGTCTTTCCCCCAATCCGTGAGAATTCTACCGTCTTTCCCTTCCCTTTTCACTGGAATATTAGACCTCCTTGCTCACCTCCAGGGAACAGTTTCACTAGTCTGAGATC	1	+	chr11:76572547-76572666
ACHE	chr7_100493153	GATCGGGGAAGGGGTGCTCGGGGGTCCCCGCGGGAATCGGAGCGCAGAGGCGGCGGCCGTTCCCGCGGGCTCGGGCTCCTGCGTGGGCGTCGGTGAGTGTGAGGCGGCCGGGGAAGAGTT	1	+	chr7:100493154-100493273
ACHE	chr7_100493982	GGGAGTGTGGCAGAGTACCGTCCCCTTAGGGGTCCAGGTGGCACGGGTGCAGAAAAGGTGACGTGGGACACTCCTGGGGATGAAAGGACACCTGTGGGAATGGAGATGTAAAATGGGATC	1	+	chr7:100493983-100494102
ACIN1	chr14_23565286	CCAACTTGATGCAGAAGAAACACAAACAGTAAAATAGGTCACAGACAAATAGTTTAGAGATTTAAGAGATACGTTAGAGATTTAAGAGACTGAAAACTATTAAAGTCAAATTGGCTGATC	1	+	chr14:23565287-23565406
ACIN1	chr14_23564053	GATCCAGAGGCTCGCGCTGGCGGCCTGAGCGAGCTCGCGCCGAGCCCGGATACTGCGCCTGCGCCGCGGCAGAGGCTCGTCTCTACCGGGTCCGCTCTCCTCCGACACCCCAGCAACGCC	1	+	chr14:23564054-23564173
ACKR1	chr1_159172428	GATCCAGGATGCCCTTGGCATCGCTCCCACCCTCCCCCAGCTTTTCCTCCCTGGTCTGACAATGGGCATGCAAAAAGGGGCAGCTGCAATCTAGCAGGCCTGCCCACCCCCTTCAGTTCA	1	+	chr1:159172429-159172548
ACKR1	chr1_159174128	CAGAGTTCAGTACACACAAAGAGCTCACGCCCACGTGCACACACCCCTCAGTTGGGACAGAGTTGACCACCACCACCTTTCTCCCAAACACATGGCTTTTGAACTGCCTTTCCTTGGATC	1	+	chr1:159174129-159174248
ACKR2	chr3_42851753	GTTAGGAGTCAACTAACCATTTCAAACAAATTAACTTTTTGTTGAAATTGTTTAAAAAGACTGGGTGTATTGATAAACTGAtgtgggatatgataagatttctcttcaaataatctgatc	1	+	chr3:42851754-42851873
ACKR2	chr3_42849881	GATCCACATAGATAATTTAAGGAAGTTAGATATGCACTCTATGGCTACAACTGTGTGGAAGATGCACATTTGTCCCCCAAAATCTCTTTATTGAGGCTACTGGTATACACTACTTGGTAG	1	+	chr3:42849882-42850001
ACKR3	chr2_237477649	GATCACATTTTTAGGTTGAATTCCTCCGTGGGGGGAACTTTAGCAATACGCATCCAAATAAGAATGTAGATTGCAATAATTGTAGTAAAGTGTTTGCCAGACTCATCTCAGAAAAAGACA	1	+	chr2:237477650-237477769
ACKR3	chr2_237480216	TTTCTAATCAGGCCCAGAACAGGCCAAGTATAGGCTTTCTGAATGaaaaaaaaaaaaaaaaaaaaaaaaCCCAAAACAAAAAACCCTGCTTAATCAGGAACAGTGGCTTTTTGTGTGATC	1	+	chr2:237480217-237480336
ACKR4	chr3_132316409	AAAATAGGTTTTATTATACCACTTTTTTTCACTTTCTTTTACAAGTACTGATTTTTTTTTTATTCTCATGGTAATTATAAAGACACTTAAAAGCGTGTCTATATATCTGCCGGAAGGATC	1	+	chr3:132316410-132316529
ACKR4	chr3_132313649	gatcaaagagattattatCTGATAATTATGGAGGCTGCAGTTGCAGACCAGTTGTTAGATAATAATCAAAATGGACAGTAGAATGTTtttattaattcaaaatatttttgagtagtcatt	1	+	chr3:132313650-132313769
ACLY	chr17_40075791	GGCTAACAGAGCATACTTCCCAGTGTGGGATAAGGCAGGGGCCGCGGTAAGCAAGTGGGGCTAGGAGGGTGCAGGCACAGCGCTGTCCGTCCCACTCACCTGCTCGCCTCAGCACGGATC	1	+	chr17:40075792-40075911
ACLY	chr17_40072865	gatccacccacctcagcctcccaaagtgctgggatttacaggcatgagccaccacgcccggccTTCAGTGAGGTCTTAAAGTCTCTCTAAGGcagtggctcttaacctctttgaggcctc	1	+	chr17:40072866-40072985
ACMSD	chr2_135596573	TAAATAAGGCAGATTTACCTTTTCAAAAATCACATATTCAGCTGCTGGGAAGATACATGCCAACTACAGAATTTAAAGTTACAATTTTAAGTAGAAGACCATTAAAAATGGAATGTGATC	1	+	chr2:135596574-135596693
ACMSD	chr2_135595762	GATCTATCCTTTTTCTGTAAAAGCCCTCTGCATGGTTTTATTTTTAACTACAAACTATTTAATTATTAACTATGTACAACTAAGTTAAAATATTTAAAATGAAAAATCAGTCAATTTTTG	1	+	chr2:135595763-135595882
ACO1	chr9_32385026	AGGGTGTGCGGCCAGTCCTGGGAGTCCTAACCCCGAGGGTGTGAGGCCCGCACTGGGAGTCCTCGCCCAGGCCCGGCTGGCTGGATAGGGAAACCCTTGCTAAAGTTGTGCGGGCAGATC	1	+	chr9:32385027-32385146
ACO1	chr9_32383995	GATCTTGTGAAAGCCCACTTGCTGCCATCTCCCAGCCATTTCTCCGACTTCAGACCGGTGAACATCGTGCATTAGAAAGTGTTGTTACATGTCCAAGGAAATCTACATATAGAACTTTTG	1	+	chr9:32383996-32384115
ACO2	chr22_41866166	AAGGTGTTATACTCAGAGGTTCAATGTCAAATGTGTACTTTGTTAATAAAAATCAAGCAAGCATCTGTAGACATTCTCTGTCAACCTTTCACATTTAACTTTGTGAATTCCTTTTGGATC	1	+	chr22:41866167-41866286
ACOD1	chr13_77525884	GATCCTAATGAAAACAGAATCCTGTGCTATGCTTCCAGAGGTTCCATTTCTGGGGagagtctaattttggtggtctggagtggggaccagaaatgttccttttcagcaagaaccccaggc	1	+	chr13:77525885-77526004
ACOD1	chr13_77527395	GAGCTCCTGCTCTCCCTAGGGTGTATTAGAGATAAACAGTTAGTCCATCTTCCCTGGTATTTACCCCAAGGAGTAAATAAGAGTAACTTCAGATGTGCTTCCTTGGAGCACTTCCGGATC	1	+	chr13:77527396-77527515
ACOT1	chr14_74002622	gatcttcagaaaatcagttaaattctctgggccttaatttactACTACGGTTCTTGTAAGTATTAACAATTAGCTACTATTATTTACCTTCTTTAGTTCCTGAGACTTCTATGCACAGAA	1	+	chr14:74002623-74002742
ACOT11	chr1_55014106	ATCTCCTCACACTCTCCACGGGCCATTTTCTAGCTCTCTTTGGAAGGAGAAATCGCAGAACCCCTGGGCTGGTTTATTATCAGCAGCAATCTCCAAACAAGCCCCAGGGGCTGTCAGATC	1	+	chr1:55014107-55014226
ACOT11	chr1_55013161	GATCAAGCCTGTGGGCAGAAGTCAGAGGGAGAAGGGAAAACCCTGGTGGTCTCTCAGTTGGTGGTGGCTAGAGAGAAACTGGAGTGGGTGCCCCAAGGGGCTGAAGCCTGTGTGGCCATC	1	+	chr1:55013162-55013281
ACOT12	chr5_80690347	TGGTGGATGTCTGACTGTCAGGGGAGGCTGCTCCAGGGAGCACATTTACGATGGAGAACTGGAAACCCGGAGAAGTGGAGCAAGCAGCTGAGGTGATAGGAGCCGATAAGCGACCCGATC	1	+	chr5:80690348-80690467
ACOT12	chr5_80689446	gatcgctttagctcaggaggtcgaggctgcagcgacctctgatggcgccaccgctctccagcccgggagagagCTCAACAACAACAACAACAAACAAACAAACAAAAAACCCCGCAGAAG	1	+	chr5:80689447-80689566
ACOT13	chr6_24666641	GATCTGCCTCAGCATCGTCCGCCCAGCTCCACGGCAGGTCCCAGGACGCGCAGGGCTACCTGGTATCAAACTGCCTCCGTGCGGACTGGCTCCCGCTCCCCTCATCACTTACTAGGTCTT	1	+	chr6:24666642-24666761
ACOT13	chr6_24667721	TTTAATGGAGCCCCTAAATATGCTGGGTCGAACGCGTAAGTTCTCTATCTAAACATAGATAAGTATGGTTATGACTCGTGGAGACAGTTCCAAGGCTGGGAGGGACTTTGGAGTTTGATC	1	+	chr6:24667722-24667841
ACOT2	chr14_74035992	TCTGAATTCAAAATGGCCTCATCTCCTGCTGTCCTTCGAGCGTCCCGGCTGTACCAATGGAGCCTGAAGAGTTCGGCGCAGTTCCTGGGGTCTCCACAGCTGAGGCAGGTTGGTCAGATC	1	+	chr14:74035993-74036112
ACOT4	chr14_74059099	CCACGCTCTTCCTGCCGCCAGGTGAGCCAGGCTGCTGGCGGGTGGTGTGAGCGTCAGTGGCCTGAGTCTCCGTTTGTTTCCAGTGCTGATTTAGCACTGGTTTGGTTTTGGAGCAAGATC	1	+	chr14:74059100-74059219
ACOT4	chr14_74056260	gatccgcccaactcggcctcccacagcactgagattacaagtgtgtgcccctgtgcctagccTACCTTATATTTCATCAAAAAGCTTTTTTTAAGTAAACTGACATGTATGGCCAGGCAC	1	+	chr14:74056261-74056380
ACOT6	chr14_74080855	gatcacgccactgcattccagcctggacaacagagtgaaaccctgcctcaaacaacaacaacaacaacaaATTCTAGAGTTGCAACAGCACATAGAATCCTTAAACCGAATTCTGTGATT	1	+	chr14:74080856-74080975
ACOT6	chr14_74084823	gcaacaagaatgaaaccccatctcaaaaaaaaaCCCAACAACAACAACGACAACAAATTTTGGTATAATTAAAAATGGAATTATATATACTCTTTGTTATCATCCAGGTTTAAAGAGATC	1	+	chr14:74084824-74084943
ACOT7	chr1_6454447	CGGCTCCCTAGTGCAATTTGAACAACCCATTTACACTCAGCTAGGTAGCTCTGAAGGAACTGTGCCTCACCCCGGTCACCCTTGAGTTACCAGACCGTGGAGGCAGCCCACAGCATGATC	1	+	chr1:6454448-6454567
ACOT7	chr1_6453321	GATCTGGATGGCGGACGGCGTCTCGACGTCTGGGCCCGACATGCTGGGGGCTGCGGCGGCGGATGCGGCGGGCGGCTGCAGAAGGGCGCAGGTGTCTGGCAGGCCCGGCGCGGAATGAAT	1	+	chr1:6453322-6453441
ACOT8	chr20_44485501	GATCCatcagctgtgtgcccttgggcaaatcactgccctctctgggctagctcccccgtgaaggcttagggcaggctgccgagcagggtctctcaggtcACCACTATATTTGCTCAGCTG	1	+	chr20:44485502-44485621
ACOT9	chrX_23760029	gatccatccacctcagcatcccaaaacgctgggactgcagtcgtgcaccaccacacccggccTCAATAGAATTTTCAAGAAAGGAACACAGGGTTATAAGAGAAAGCACCTGAACAAGAC	1	+	chrX:23760030-23760149
ACOT9	chrX_23762148	tgACCTAACAGGAAAAAATTGTTCCTCTCCTCTTCTCGGCCTGACCCCCAATGTTTGATATCTTGGGCGAGCTAGAGAGATTCAAGGCCAGAGAGTTTAAGATTATTTCACCCTACGATC	1	+	chrX:23762149-23762268
ACOX1	chr17_73976810	AGTCTGTGTAATACTATGACTTTGGTTTTCTCAGAAGTAAAACTACGAGAGATGCATAACATTCATAATTTGAATAATAGAACTATAATACACACTCTTAACCCCTAGGACCTCAGGATC	1	+	chr17:73976811-73976930
ACOX2	chr3_58523149	GACTTCTGGGAGGTTGGAGCCCTTACATCTCAAAGCCAGGGATTCCTTTGACACTACTTGTACCAAAAAGCTGTGTACCCCAGCAGTGTTTCCAAAGTGATATCCTGGTCTTCCCTGATC	1	+	chr3:58523150-58523269
ACOX2	chr3_58522079	gatccccttccttcctgacctcaacctgacagatgcactgctgttattaccattttatggagaggatgtgggccttggaaagggaggagactttataagggtcatgcaaccacatgtagc	1	+	chr3:58522080-58522199
ACOX3	chr4_8442853	AGGCCCAGGGCCAGTGCCAGCAAGAGGAGGCACAGAGGGAAGCCGCCTCAGTGCCCCTGAGGGACTCCGGGCACCCCGGCCATGCTGAAGGAAGGGAGGGCGACTTCCCCGCCGCAGATC	1	+	chr4:8442854-8442973
ACOX3	chr4_8441403	gatcctaggtctttatttaaaagatagtttccagctataagagaatttaaaaccctcactgcaagtgtattacataaaacactatcactctgtctcccaaagagactcaaagtaaaaata	1	+	chr4:8441404-8441523
ACOXL	chr2_111490555	TTCGGCCCCCTGAGAGGTGCCCTCTCCTCCCGAGCTCCCTCCCCCACGAAGAGTCGGGTGCAGGGCTGGGCCCCGCGGTGACAGGCGCGGTGTCTACGAAGACCGTGTGGCTGGAAGATC	1	+	chr2:111490556-111490675
ACOXL	chr2_111489826	GATCTGCTGAGTGGGTCAGCCGGTCAGTCCTGAGCAGCCGGGCCTCTGGTGCCCAGGTCCACGTGACTGGCACCCTTTCTAGGGGTCTAGTACTTGTTTCTTACGGCTCACAAATCTTGA	1	+	chr2:111489827-111489946
ACP1	chr2_265319	CAATGGGCCCAGGTAGGCCTGGAGGTTGTCGGACTGATGTGGTCTCTTAGGGGCCTCCTGAGTCCTATGACAACATTGTTTTGTTTGCTAGTTTCCTTAGCCCATGCTTAGATAGGGATC	1	+	chr2:265320-265439
ACP1	chr2_264212	GATCGAAAAGCCCAGAGCCCCGCGGCGGCTCCAAGCACGGTGTTGGGGGTGGGGGTCTCAGGGAGCGCCCAGGCCCAAGGCCGCCCTGGTCCGGCGTGGACCCCGCGGGGCTCAAGGCAG	1	+	chr2:264213-264332
ACP2	chr11_47269392	GATCCCAGAAGTCTTTCATTAAGTGGCCAGTCATGCACAGCAATATCATGGGCACAGAGATTAAGGTTATGAAATCTGGTCAAAGTCAGCACCCATATGGGAAAAGGCAGTTTAGTAGGA	1	+	chr11:47269393-47269512
ACP2	chr11_47270604	GGCCACAAATTCGCGTTTGCCTCTGCTCGGAGAAATCCCTTACCAAGGTGGCACTTGCAGTGGGCGGGACCATGTCTGGAGAACCAGCGTCCCCTCCAGGCTTGACCCCATAGCTAGATC	1	+	chr11:47270605-47270724
ACP4	chr19_51294314	GACCTCTGACCTCCATCAACTCTGACTTTATTTTCTGGCCTCCATCTCTGTTTTCTAAGTCCCATTGACTCCAGTCAGACCTCTGGCCTCTGACATTTGACCCCAAACTTGATTTCGATC	1	+	chr19:51294315-51294434
ACP4	chr19_51293196	gatcagcaaggcccctgatgtcaaagcatcagagtacagaaaatcaagcacatagttactaTCGTCAGCCTCTGCAACTCAGGGGGTCAAGACTGTTGCTGAGACGAACAATGTGGGGTG	1	+	chr19:51293197-51293316
ACP5	chr19_11688625	GATCTGGGCACACGTGTGCAGCAGCCTCGGCCCACACAGCCTCCGGGTGGACCTGCAGGGGCCTGTTTGTGCTGTAGGCTTGACACGTCCAGGTATCTCtgtgtgtctgtgtatctcagt	1	+	chr19:11688626-11688745
ACP5	chr19_11691087	cagaaaaaaaaaaaaagaaaGAAATCTGAAGCAATTATGACCAAATGTTAACATCTGTTTCTTCACGTGGTGGGTACAGGCGTGTTTTGGAAGCTTCTATGCTTCCTGTATTTTGAGATC	1	+	chr19:11691088-11691207
ACP6	chr1_147142164	GATCATGGTGGTAGGCCCTCGCTGCCCTCCGGGTTGAGGCTGCAGGAGGCAAACACAAGTCTTCTGCGGGCGCCGGGGCTCAGCGGGCGCCCCCAAGTCCGCGGGAACCTGCGGATGCGT	1	+	chr1:147142165-147142284
ACP6	chr1_147143526	actccgtctcaaaaaaaaaaacaaaaaaaaaaCCTAAGAAcacagaacaatgccagccttaccacctgctagtctggtttctGTTGATATACAGGTATCCCAAGCCTGTGTTTCCAGATC	1	+	chr1:147143527-147143646
ACP7	chr19_39574636	GATCGGGCAGGGCCAGGATAGGGGCCGGTGTCCGTGCCCTGGGGCTCCCCAGCTGATGAGTGGGCGCCTGAGGGACGAGCGCAGGGTTACCTGCCTGGGCTCTCACCTGGTGGCCGGCTC	1	+	chr19:39574637-39574756
ACP7	chr19_39575685	CTGCTGCTGTTCCTTAGCGATTCTTATTTTTGGTTTCTCTCTCCAGCACCTGGATAACCACCCATCTTGAAGGAGACCTCCCTGCCCTGCCTCTGTTGTCCCCCAGAGCACTGCCTGATC	1	+	chr19:39575686-39575805
ACPP	chr3_132038550	atggtggagacagaatttgaacccaggctctctgaccccggatgcctttccctttatcactaGACATGGTCTTTTCCTGCTGTGTGTATATAACCCAGCACATGGAGCTAGTCTGAGATC	1	+	chr3:132038551-132038670
ACPP	chr3_132035335	gatctgcccacctcggcctcccaaagtgctgggattacagacatgagccaccacgcccagccTAAAATTTTTCAAAATAAACTTGCTGTTACTTTTCTTCTTTAATTTAAAAATACCTCT	1	+	chr3:132035336-132035455
ACR	chr22_51176266	GATCCACAAACATGTTGCACCGTCTCATCACTGAAGGGCTGAGCCGCTCCTCAGTCTGTGAGTCTGCAGTGGTCACAGCACGCATGAGAGGCAGACTCTGAACCTGCACAAAGCCAGAGC	1	+	chr22:51176267-51176386
ACR	chr22_51177687	TCTCTCCCCAGTGGCCCCTGTGGGTTACGGTTCAGGCAAAACCCACAGGGTGGTGTCCGCATCGTCGGCGGGAAGGCTGCACAGCATGGGGCCTGGCCCTGGATGGTCAGCCTCCAGATC	1	+	chr22:51177688-51177807
ACRBP	chr12_6755375	gatctgcccatctcgggctcccaaagtgctgagattacaggcatgagccaccatgcccagtcTCTTCTCTACTTTTCTTGCAGTAACAGAATTGTTCAATCTGAATATCCAAGGTGAGAC	1	+	chr12:6755376-6755495
ACRV1	chr11_125550992	ATTTTTTGTAATAAAGTTTAAAAGATATCTACTGTCTTTTAAAAGTGTTTTTGACAATGAGATGTAATtgttgattgttttctgtttggctttctaaatcagcctttcttggctctgatc	1	+	chr11:125550993-125551112
ACRV1	chr11_125550285	GATCCCTCACATTTAATTGGTGGGACAAACCTTCATTGGGCTTCTACAGAACCCCTAAGCCTACTTTTTCATCTCATGCAGCATCAGGTATAAATGTTGAGTGGCTAAAATAAGTAGAAA	1	+	chr11:125550286-125550405
ACSBG1	chr15_78526577	gatccttcccttcatttcccaggtgaagaaactgaggctcagagagagaagcagcttgcccaagttcacacagcagagcaaagtctagaactcggcccacaggtgcagtgtgCAGAAACC	1	+	chr15:78526578-78526697
ACSBG1	chr15_78527384	GGAGACATTTCCAACACTGAGACCACGCCACATGGTCTATAGAAGCAGTTGCACTGAAGACATGATAGAGGCAACCGAGGAATGTGACTTTCCAGGGACACATGAATAGAAGCCTGGATC	1	+	chr15:78527385-78527504
ACSBG2	chr19_6135331	gatcaagccctcaacatgccttggggctctcttcacaatggtaagtttgcatttgtttgtgtgattctaggcctcctcttattttcttgaacaggcctcatctggctttgttcatcttta	1	+	chr19:6135332-6135451
ACSBG2	chr19_6136727	gcatatctgtacgatttaatgaataacgataaatatctgtgtgcccttttcacttcgtgaaatcgaatattactagtaacttacaagtcctctgTAGAgaactcctgagctcaagtgatc	1	+	chr19:6136728-6136847
ACSF2	chr17_48502422	GATCATAAAGAGGCCCAGCATGGACTCCTTCTCATGACCCAAGTGGAGCCAGAGTTCCCAGATAAGGGCAAAGGTCACCTCAGGCCAGGCTCCACTCTCAGCCACCCCTTCTGCCTGGCA	1	+	chr17:48502423-48502542
ACSF2	chr17_48504022	CAAGGAGTGTGGGCTTTAAGGAGAATATTCCGATGGGGAGGGGCAAGGGCCAAGGCCTGGGCTGTACCCCCAGGACACTGCCTCTGAGTTGGAACCCCTTCATGGGCAAACTTGGGGATC	1	+	chr17:48504023-48504142
ACSF3	chr16_89160744	CATTGGGCTTCAGAAGTCACCCTTGAAGTACTCCCCGTTTTAGTTGTTTGCTGCGTGCACCTTGCTGGGCGCGTGGGGCACAGGTTCACAGCCGGCCTAGCCCCTGAGGGCATGTAGATC	1	+	chr16:89160745-89160864
ACSF3	chr16_89159456	gatctgcctacctcggcctcccaaagtgctgggattacaggcgtgagccatcacaccaggACGGTTCTGCAGATAATTTGTACTACTGTTTGCCAGTACATGTCTTTGTGTTATTAGTAT	1	+	chr16:89159457-89159576
ACSL1	chr4_185746454	GATCAATGACTCCACGGCCAAGTGCAAGGGCCACGGGCACTCCTCTGGAGTCACCGAGAGAATGTCTGCCTCTGGCAGCGGCCTCTGAGCTGCCTGTGGGCCTCGTGCCGCCGCGCTGCG	1	+	chr4:185746455-185746574
ACSL1	chr4_185748325	CACAAATAACTGAAGGACTTTCCCTGGGTGTCTCCCACAGTGTGCTGGGCGCAGTGGTGCAGTGGGGTGAGGACAACGCACACACCAGCAACCTCTCTAGCAGCTCAGTCCTTTTAGATC	1	+	chr4:185748326-185748445
ACSL3	chr2_223726638	gtggggtaggtgttatcaggctcgtttcacagatgaggagcccgaggcacaggttttcaaatggttttcgcaggaagtctgatactagaaagtgTGCTCTAAGCTGCTGTATAAAAGATC	1	+	chr2:223726639-223726758
ACSL3	chr2_223723644	gatcagttagcagccatcaaccctgaggtgagaccctcctccagcaaaaaagattacaacttgctgaagactcaggtgattgccagcattttttttgcaataaagtatttttaaattaag	1	+	chr2:223723645-223723764
ACSL4	chrX_108976055	GATCAGGAAGATGACTTCTGGCCCTCGGGATGCGGTGAGCGGCAGGAAGAGGCAGGCTGGGGTTCCGAGGACCCCAGAGTCCATCACAGGAGCAGATACAGTGACCTCGGGAATCTTCCC	1	+	chrX:108976056-108976175
ACSL4	chrX_108976966	GGTTTCACTGCTCCTCTTTAAGAGAGCTATCTTGAACACTTTGACTAAAAGCATCTTGCTCCTGTAAGCCTGAACTAATGCCTCTCATCCGTTTATCTTGCCTCTTACTGCGTTAAGATC	1	+	chrX:108976967-108977086
ACSL5	chr10_114134255	GGGGATGGAATTGGAAGGGAACACTGATTTTGGTAAGTGTACTAAAGCACACCAAGCCAGAATGTGGGTCTCCTTCATCTTCCATTAAGAAATTTCTGTCTCAGTGTAGTTAGAAGGATC	1	+	chr10:114134256-114134375
ACSL5	chr10_114133525	GATCTCAAGGAGCCCTTTTTCTTCTAGTAATCTAGACCTTCCTCTTCCTATCACAGTCTCAAGGATTGTGCCCCCAAAGCAGATGCAAAGCCCTGTCTACCCCTTCTCCTTCCCCTGAGG	1	+	chr10:114133526-114133645
ACSL6	chr5_131346888	GATCCGCGGATGGTCCTTGCCATCAGGGAAGGGGGACGCAAGAACTCGGCGGGGGTTTGTGGTGGGGTCGCAGAGAGCAAGCCCTATATCTCCCTCCGCAGACCCAGGTGCTCCCCAAAC	1	+	chr5:131346889-131347008
ACSL6	chr5_131348226	TGGACACCTGTTGCAGTGTCTGCCATTGAAAGGAGGAAGCCCAGTTGCACATTTTCTGAAATAATAAGGGTAGGCATCCTGGTGGGCACCCCATGAACATCTGCACCTCCAAGCAAGATC	1	+	chr5:131348227-131348346
ACSM1	chr16_20709480	actccagcctgggagacagagactctgtctcaaaaaaaaaaaaaaaaagaaaaacaaaCCACGTATACGAAGTCACCTCCAATTCCGGTGGCATGGCTAGGGGTGTGAATGAACTAGATC	1	+	chr16:20709481-20709600
ACSM1	chr16_20708457	gatcatagctcactgcagcctcaatctcctgggctacagtcatcctcctgcctcagcctttcaagtacctgggaccacaggcatgtattactatgcttggataatttttTTTAGAAGGCA	1	+	chr16:20708458-20708577
ACSM3	chr16_20774838	gatcatacaactccttgcagttcatgtaaggactcggattttacctggagtggaaaaagaagcactgaaagatttgagcaggggagtaacctgatagcgtttatgtttAGTCCTGCCACT	1	+	chr16:20774839-20774958
ACSM3	chr16_20775705	aaaaactatgtacatgtattaagttgataaaTTTTTTTTTTAATTTTAATTGAAccagatgcggtggctcaagcctgtaatcccaccactttaggaggctatggtgggcagatgcagatc	1	+	chr16:20775706-20775825
ACSM4	chr12_7455485	GATCTTCTGTGAGTCATGCTTAGTGCTAAGAACACATTACATAGCCTCAACCCATACCGGCTGGGTAGGGAGACAGGGCACATATATGAAAAACTATCATTGATAATACAAAGTAGACAA	1	+	chr12:7455486-7455605
ACSM4	chr12_7457170	ATCTCTCAGTCTTCCATTTCCTTGTTCTGTGGTCTACCACTTAATTCCAATGCACTCTCTCACCCTCTTGGTTTCCTTTGTTTGTTTTCCAATTGCCCTCCCCTCTCCCCAGGGAAGATC	1	+	chr12:7457171-7457290
ACSM5	chr16_20420154	gatctgcagtcatgaccacaatccaaatttagaacaattctatgacttcaaagggatgccttagagccgttccctggaaccactcctctgttctctctGTATctactggagggttctaag	1	+	chr16:20420155-20420274
ACSM5	chr16_20421556	TATTTTGTTATTATTATTACTAAGAGGAATTTAATGCAAGGAAACTGAAACTGAGGTCACACGCAGCTCCCGGGCcagtgcctctcaaactttaacatgcatatgactcatctgaagatc	1	+	chr16:20421557-20421676
ACSM6	chr10_96953461	GATCTGGCTCCCTACCTGATTGTTGCAAGACTTTCACCTACACTACCTTGAGTACGAGACTTTCACCTACACTACCTCGAGAGGCAATCCCTAGAGGGCCTTCGATGTGCCTATTTATTT	1	+	chr10:96953462-96953581
ACSM6	chr10_96954294	TTGAAGCCTGCTGCTATCCAAACCAAAAATGTGCTACTCAGACCATCAGACCCCCTGACTCCAGGTGCCTAGTCCAAGCAGTTTCTCAGAACTTTAATTTTGCAAAGGATGTGTTGGATC	1	+	chr10:96954295-96954414
ACSS1	chr20_25038438	GATCTTGCCAGTGCTGAAGTCGCAGTCCCAGACGGTGTGGTAGGGGGTGTCCCACACGAGAGTGTCCCGCGCCAGAGGCCCCCAGAAGGCGGCCGGCTCCCGGGCTGCCTGTGCACTCAG	1	+	chr20:25038439-25038558
ACSS1	chr20_25040115	GCATTTTCTCCtttatttatttatgatacttttttagagatagggcctgtagcccaggctggagtgcaatggttcccatcacagctcactacagcctggaactcctgagctcaagcgatc	1	+	chr20:25040116-25040235
ACSS2	chr20_33463538	ctgtgcaccagttccttccctttcctgggtttgccatttgtgcaattaggaggtgggcttattacaaaaaacctgaaggtgtctcctagtcttcacttattgagtctTGTACTTTAGATC	1	+	chr20:33463539-33463658
ACSS3	chr12_81471160	GATCACATGCGGAGTCTGGTCAGCAGGTGAATCCGCATCCCAGTGGGGTCACCTTCCCTGTGACCTGTCAATCACCCCAAGAAGCACTTCCCAATTTGTCTGGCACAACCTCCTTCCACT	1	+	chr12:81471161-81471280
ACSS3	chr12_81472031	GGTCTCGGGGGCCGGGGATGCAGGGCACTGTCCTCCGGCAGTGGCAGCGAGTACAAGACCCACTTCGCAGCCTCGGTGACCGACCCCGAGAGGTTCTGGGGCAAAGCTGCCGAGCAGATC	1	+	chr12:81472032-81472151
ACTA1	chr1_229570186	CCGCACCTGTCCCAAAGGCCTCCCCAACCATGTCCACTCTGAGCGCCCTGGGCGCTCGGGAAGGTGCCTGACTGCTGACTTCCAATATTTCAACTCCTCTTCGGGTTCTTTGCTCAGATC	1	+	chr1:229570187-229570306
ACTA1	chr1_229568073	GATCGCGGCCCGCCAGGTCCAGGCGCATGATGGCGTGCGGCAGCGCGTAGCCCTCATAAATGGGCACGTTGTGGGTGACGCCGTCGCCGGAGTCCAGCACGATGCCTGTGCGCGCGCGGG	1	+	chr1:229568074-229568193
ACTA2	chr10_90751510	CGTTCCCACCGCACAGAACCCGGCGCCTATTATTGGCCAAGAAACTTGAGCAGCCTGTTTTGAAAAGTCCCTCGCTCAGAAATGCCAGCTTGCAGATGGCTAATCAAAGAGACGTGGATC	1	+	chr10:90751511-90751630
ACTB	chr7_5571327	TGTCACCCTTTCTTGCCTTGGGTCTGTCCACTGAGTAGCACACAAGACCGGGTGGGCAGGGTCCGTTCTGCTCCGGGAATCACAGACTGTGTGTACCCAGGTGGTGGGCATGCAGCGATC	1	+	chr7:5571328-5571447
ACTB	chr7_5569860	GATCCCCATTGGCAAGAGCCCGGCTCAGACAAAGACCCCGCCGGTTGCCCCCGCCCCGAGAGCGGCACCCCCGGAGCGCGCCTCCCGAGCGCGGCCTCGCGCCTCCGAACTGGCGTGGGG	1	+	chr7:5569861-5569980
ACTBL2	chr5_56779125	GACTGTTTTAGTAAATGAAAATAATAAATGGCTAAGGATGGCCTGATGGCTGTAATTACAATGCACTTGTGTCAAGCAAAATGTAGAGATATTTAATAGACTTCTAATCCATCAGAGATC	1	+	chr5:56779126-56779245
ACTBL2	chr5_56778276	GATCTTTTCCATATCGTCCCAGTTGGTGACCACTCCATGCTCGATAGGATACTTCAGGGTCAGGACGCCTCTCTTGCTCTGAGCCTCATCTCCCACGTAGCAGTCCTTCTGGCCCATGCC	1	+	chr5:56778277-56778396
ACTC1	chr15_35087367	GATCTCCAGCCCTGTCCATATCGCCATGCCTGTGCCCCAGATGGAGGGGAAAGCGCACGAGAGTAGGGACCCAAAAGCCCCTTGGGGAGCCACAAAATTCCCCTTCTTAGAGCCCCTGCG	1	+	chr15:35087368-35087487
ACTC1	chr15_35088310	CCTTCTGGTCTAGTCCCCGCCAGCCTGAATGGCTTTACTCAGAGAGCTGGTGCTGGGCTCATCTAGGTCAGAAAGCTGAGATTAACCAAGGCCACCCGAGTTCCAACCCATGCATGGATC	1	+	chr15:35088311-35088430
ACTG1	chr17_79479510	GATCGCAACCGCCTGGAACCGAAGGCCGGGCCTTTTACGTAACGTCCACGGCTCGGAAGTCTGCACTgcggccgggccccgccctggacccccggcgcccccccAGCCCCGTCCGCCTGA	1	+	chr17:79479511-79479630
ACTG1	chr17_79480181	CCTGAcccggggcggggccgcgccggAGCTGGGGTGGGTCCCCGAGTCCCCGGCCACGCTGCGGGGCTTTGCTCCCTGGGACGTCCCTTGCAATCTTTCCCCTCGGGCTCCACGAGGATC	1	+	chr17:79480182-79480301
ACTG2	chr2_74120359	CCATGGGACATCCTGGGGCAGGGGCAGCTTGGAACCGTGCTCCCTGCCTCAGAATGGGGACTGGCGGGATATAATGCCTGCAGTCTCTACTAGCCCTGCTCCCCAGGGCCAGTGCAGATC	1	+	chr2:74120360-74120479
ACTG2	chr2_74118850	gatcagggtgagggagggggaccatgagaatgtggagttgaaagtaatACTGCAGAGCTGGTAGCTGATAATGTGGGAAATGAACCAGCTACCTAGGGATAGTACATGAATTACACAAAG	1	+	chr2:74118851-74118970
ACTL10	chr20_32255358	CCGTGGAGGCGGGCGCGGGCGTGTGCCACGCCACGCCCATCTACGCGGGTCACTCGTGGCACCAGGCCACCTTCCGACTGAACGTGGCAGGCAGCACCCTGTCGCGCTACCTGCGGGATC	1	+	chr20:32255359-32255478
ACTL10	chr20_32254003	GATCTGTGATGAAAAAGCTTTTTCTTCAGCACTGGGAGGGGTAGGGGGCCACACATCTGGACAGAGTACATCAGATAATTCTAAGTGGTTTGGGAAAGGAATCAGACTGTGCTGGGCTGC	1	+	chr20:32254004-32254123
ACTL6A	chr3_179281427	GGGTACTGCCTCCTCCCCGTCTGCGCCCCATGCGCGAGCTGCCTCACCTTTCAGTAACTCTTGCCTGTTTTTTGGCTGCGGAGTCTCCAGAGTGACTCGTGGGCGGGTCTGTTTGAGATC	1	+	chr3:179281428-179281547
ACTL6A	chr3_179280210	GATCCTATCAATTTGTCTGATTTACTGATTCCCCTATCCCAAAGTGGAGCGCAAAATTTTTACTTTTTCAACATAAAAGTTAGTTTAAAATACTTTTTCTGAAGAAAAAAAGAAAGAAAT	1	+	chr3:179280211-179280330
ACTL6B	chr7_100253341	GATCTGGGAGAGCCCTGGGTCACTGGAAAGCCTGAAGAAGGGTCCGAAGCCCCTAGGATTTGGAGAGGAGACTGGAAGGCTCACCTTGGGACAGTCCTCCCCAGCGTACCCAGCGCGGAC	1	+	chr7:100253342-100253461
ACTL6B	chr7_100255914	CAGGTTTCAGCAGGAGTGGTGAGCTGTAGGGGAGAGGGCCGACTCAGGAGCTGGGAGAGTGAGATTTTTCCAAAGTGACCCTAGGTCAGTCCATTGAGGTCTGGAAGAATTGAGTGGATC	1	+	chr7:100255915-100256034
ACTL7A	chr9_111624767	GAATCAAAGGCAGCCAAGGAGAGGCCCAAGCAGGAGGTGACCAAAGCAGTGGTCGTGGACCTGGGCACTGGCTACTGTAAATGTGGCTTTGCCGGCCTGCCAAGACCCACCCACAAGATC	1	+	chr9:111624768-111624887
ACTL7A	chr9_111624062	gatctaactcttcagtcacacatctgcctccagtcctctgcacctgctgctcccctgacatacacatggctctctccctcacctcctgcaggtcttcattcaaatgtcaccctctcagga	1	+	chr9:111624063-111624182
ACTL7B	chr9_111617790	GATCTTCATGGCGGTGCGGAAGATGTACTCCCAGATGTCCTGCACGCAGTCCCAGTCCACCACGATGCCGTGCTTCAGCGGGTTCACCAGCTTGAGAGGCGCCTCCGTGTTGAGCAGCTC	1	+	chr9:111617791-111617910
ACTL7B	chr9_111619106	acagatgaagctagagaagtcacagagccaaatagaaagggcatcaaatggcaggagtaggtttagactaaactgaggagagccagggaagctatgaagactttaagcaggggaatgatc	1	+	chr9:111619107-111619226
ACTL8	chr1_18082497	ACGTTTACTCTGTCACAGGTGGCAGGAGGGTGTCTCTTCGGGACTCTACCGCAGCCCTCAGGGGCTTTTTCTTTGTGGACTTTatttcagccttcggaggggactcttccttgggggatc	1	+	chr1:18082498-18082617
ACTL8	chr1_18081346	gatctgattgggaacctgggcaggaacttttgcgcaaaacttgatgcttccctcattcttgggaactccccttcattttccagtggagggtgcatctccaagtttgcaaactgttttctg	1	+	chr1:18081347-18081466
ACTL9	chr19_8807905	GATCCATACGGAGAAATTCCTGGTGGGCTGGGCAGCCACCACCACGTGGGTCTCGGCTGGCAGAGCGCGCAGCAGCTCTGCCCGGAAGCGACCCTCGAAGCCGGTGAAGAGCGAGGACCC	1	+	chr19:8807906-8808025
ACTL9	chr19_8809910	cactccagcctgtatgacagagcgagactcatctcaaaacaaacaaacaaacaaacaaagaaacaaacaaaaaacCctcataagtggaaggcatttcagcaagttgtttcttttttgatc	1	+	chr19:8809911-8810030
ACTN1	chr14_69446512	AGGAAAGGGGGCGGAGTGGGGCAATGGAAAGGAATTTCTTGGGAATTTCACGactccaccgccgccccccccggccccgccccaccccaccccaccctacAAGGCGCGACCCGGCTGATC	1	+	chr14:69446513-69446632
ACTN1	chr14_69445290	GATCCGGAGCAAGCAGCCCCGAGCCGGGGTCTCAGCCCCAGCCTGAAGACCACCGCCCCCGAGCACAGCCCACGCGGGGATGGTTGCAACAGCCGCAGGGTGGCCTGGACCACGGACCCC	1	+	chr14:69445291-69445410
ACTN2	chr1_236850254	AAAGAGGACACGTCCGGGGACAGGCAGGACACTGGGCGTCGTGTGTGTGCGCGCGCGCTAGCAGCATCGGAGGTACAGATGTGGTTCTGTTCCTCACACCAACCCGCGTTAGACCAGATC	1	+	chr1:236850255-236850374
ACTN2	chr1_236849222	gatctatgagagagagacactggagaaagaGGGACagagatgagagagagacagacgagagacagacacaagagagagggaccgatgagcggaaagagaggcacgagagagagatgagag	1	+	chr1:236849223-236849342
ACTN3	chr11_66314068	GCCACtattattatcggcctttctattgtggagaggagtaaacagactcagagaggtcccgtggatttctcaaggtcacacagcgccccagcagcggagcaggaatgcaaacccaggatc	1	+	chr11:66314069-66314188
ACTN3	chr11_66313245	GATCCGAGCGCAGGAAGAGCCCCACGTTGCCCAGCAGGTTGAGCAGCTGGAAGGCGGCCAGCGCCAGCTGCAAGGCCCGGGCCAGGGGTCCCAGCGGCGGCGGCCCGGGACCGAGCACCA	1	+	chr11:66313246-66313365
ACTN4	chr19_39138763	GGGGAATATGGGAGTCAAATAAAAGGAATCGGGAAGGCTGATGAAGGATTTGGAGGGTCTGGGCGTGCCATTAGGGGAAACCGAGGAGATGACTGGGCAGGCTGAAATGGAACTGGGATC	1	+	chr19:39138764-39138883
ACTN4	chr19_39137761	gatcgcgccactgcactccagcctgggagacagagcgagactccgtctcaaaaaataataaaaataaaagtagatttgtgtgtatgtggcttcctttactagaaggtagtttcatgaaag	1	+	chr19:39137762-39137881
ACTR10	chr14_58665728	gATCCTGCGCTCGGACAGTTGGGAcatcttaatacagtataacctcatcttaacttgattacatctgccaagactctatttccaaatagggtcacattctgaggttcccagtggacaaga	1	+	chr14:58665729-58665848
ACTR10	chr14_58667077	TGCCTGGGTCCTCATCGCCGACTCGCTGGGCAGCTCCGGGCCTCCCCTTTTCTTCAACCAGCGCCCTTGCAAATAACAGCTCTTATTATTTCCTCCCTGGGCGATGCGAATCCGAGGATC	1	+	chr14:58667078-58667197
ACTR1A	chr10_104262040	GATCGGAAATGGGGGAGAGGGCGGGCGACGGGAATCTCACACAGCGGTTAAGGCCCCTAGAGCCAAGGGCCCAAGGACTGGCTTGGACTATAACTCTTTCCTTTATCCACTCCAGAGTTC	1	+	chr10:104262041-104262160
ACTR1A	chr10_104262966	attcctacaacaaaggaaaacaatttaaattgcataaaattagctttaagtttaaaaacctgtacattgtcgttgccttttgcattttctttttttctgcataacaggctaacattgatc	1	+	chr10:104262967-104263086
ACTR1B	chr2_98279679	GATCACCCCAAATTGCTTGCTGATACTGGGAAGAGTGGCCATGAACTCTCCATTGCTCTGCTGGCTGTGGAATGTTTGCTCAGCACAGGAAGCATTTAAGGAGAAAGTCAAAGTAGCCAA	1	+	chr2:98279680-98279799
ACTR1B	chr2_98280867	AGCGCCCTCTCCAAGGAGGCCGGCCCTGGATATTTCACCCAAAATAtttattttttctttttttctaggtaaggtgtcttgctctgtcgctcaggctggaaatcttgggctcaagcgatc	1	+	chr2:98280868-98280987
ACTR2	chr2_65452819	gatcgatatatctgcctctatgccagtattacagtcttcattactgtagctttataataagttttgaattcaggtagtggaagttctccatctttttctgtttcgaaatccttttattct	1	+	chr2:65452820-65452939
ACTR2	chr2_65455549	CGGGTTTACttaaaaaaaaaaaaaaaaaaaGGGAAGTGCTGTCATGGAGTGTGGACCTCAGCCCTTTCGCTGTGTTTGTTGGGCTTTTTATTAGTTTTTTCGAGGGAAGGGGTCCAGATC	1	+	chr2:65455550-65455669
ACTR3	chr2_114648252	TTTCCTTTCCCTCCGCGCCCGTTTTTGCCAGTCGGTTTGGGGACCCAGGGGCCGAGCTCGGGGACTGGCCTGGCAGGGGAGCTAGAAAAGAGAAGCGCTCCTGGTAGGTTTGACAAGATC	1	+	chr2:114648253-114648372
ACTR3	chr2_114646352	GATCTTATGGACTGAATAAGACATCCCTCCTTTTAAAGAATATTTTTGTTTTAGCTTCACATCAGCAAACCCCGAACGGTTCATCCTAAGATAAGCCTGGTAGAGAGGAAAGATACTAAC	1	+	chr2:114646353-114646472
ACTR3B	chr7_152457253	CTCTGAGCGAGCCCGGCGCTCCTCGCCTCCCCCGCCCACGTGGCCGGGCCCCTGGACCCGCAGCCCGGCTCCGGCCGTCGCCGGGGTGGACACCCTGAGGGACACCGGGAGCGCGGGATC	1	+	chr7:152457254-152457373
ACTR3B	chr7_152456204	gatccaccctcagcctcccaaagtgctgggattacaggcgtgagccaccgcgcccggccAATTCCAACtaatttttttttttttttttattatatGGGGAAGGTTactcagtcattcaac	1	+	chr7:152456205-152456324
ACTR3C	chr7_150019985	GATCCTTATCGTCTTTGTGGCCCCTTCCATCTGCACGTGCGGACGAGGTCCGGGTCGCACTCGGGCGGTCAGCCTGGCACGCACAGCGCCGGCGTGCAGGGGGCCTTGGGTGCCACCGAG	1	+	chr7:150019986-150020105
ACTR3C	chr7_150021466	TGGCCGCTTTCCTTCTGGGCACGCACTTGGGAAAAGGCTTGGTGAGAGCAGCGAGAAGAATAGGTCTAATTTCTTGAGCCAGTGTGCGGAGGTGCTTCCCAGCCCAGGCTAAGCCAGATC	1	+	chr7:150021467-150021586
ACTR5	chr20_37378036	gcagccagtaaaaaggccccgaggcaggagtgtgccctaatcctaactgcaaggctgcctgtgtgagggggagagtagtacctgaaagaggatgtcagagaggtagtggagaggcagatc	1	+	chr20:37378037-37378156
ACTR5	chr20_37376359	GATCGCAGCCAGACGGATGGCCACGTGGGAGTGGGAGGTGATGCCACTAAAAGAGAGGGAATGCTTGGGGAACAATCAGCAGTCTTTTCTCAGGGTTTGAGAAAACACTGTGTCTTAGTG	1	+	chr20:37376360-37376479
ACTR6	chr12_100595009	aactatgggcacggtgtttgggtgtatgcggattttcctgggtacaagattataggtttcattagattctcaaagggttctatgaccctccaaaagtctaaaaatcacGGTCTTAGGATC	1	+	chr12:100595010-100595129
ACTR6	chr12_100592746	gatcctatggcaaaaagaacaaataaataaaaataaaaTAAatgtactaacatttactgagcagtttagagtataattagtttaatctcaacaccccatgatatagatactactgctatc	1	+	chr12:100592747-100592866
ACTR8	chr3_53915772	GATCGGAGCGGTGTCCCTGCGGGGGCTCCGCCTGGCTCCTGGCGCTCCGCACCTCCCAGCCCTCGGCGTCCCGGCGCGCCACCACCCGGAAAAGAACGACCGCTTCCGCACTCCCCCCAC	1	+	chr3:53915773-53915892
ACTR8	chr3_53916523	CTGATGTTGGGGTTAGGtcttttccaggcacactccttgggtgactatccagtttcctggctttagcaatgaatacgattcccaaatatatatatccaggatgaaccgctcagagagatc	1	+	chr3:53916524-53916643
ACTRT1	chrX_127185195	GATCTTGATGGGAGTACCTTTGGAAGCCAGCTGTTCCACTTCCTTCATGAGCCTTTCCTCCAGCCCAGGGAGGAGAGTGGTGCCCCCGGAGAGTACAATGTCTGCATAAAGTTTATTCTG	1	+	chrX:127185196-127185315
ACTRT1	chrX_127187336	accatttgctgaagaggataattttgccccatagaatgactagtatctttttcaagcaacaattgaccatagacagacacctgggtttatttctggactcactgccctattccattgatc	1	+	chrX:127187337-127187456
ACTRT2	chr1_2937189	GATCCCCTCCCACTTTCTCCCCAAGCGGAAGACAAAGCGGGGGTCTGAGTGCCGGGCGTGCACTGTTGTGGGTGCCCTTGGCCTGGCCCGGTGCCTCCTTCCTGGTCATGCTCAGGCCTT	1	+	chr1:2937190-2937309
ACTRT2	chr1_2938370	CACCTGAAATTCCAGGCTCCCTCAGCAGAGGCCAACCAGAAGAAGTACTTTGTGGGGGAGGAGGCCCTGTACAAGCAGGAGGCCCTGCAGCTGCACTCCCCTTTCGAGCGTGGCCTGATC	1	+	chr1:2938371-2938490
ACTRT3	chr3_169487278	GATCACCACCGGTAGCTGGCAGTGGTTCATGCCGCCGCTGCTGCCGCCGCCTCCTGTCTCTGAGCCGCTCTAGCTACGGGCTCGGCCGGGGCCGAGTGCCTGGAACGCCGCGTCACAGAG	1	+	chr3:169487279-169487398
ACVR1	chr2_158731956	GATCGATTTACAAGTCAGAGTCGCACACCCTGAAGGAGTTcacaacacacacacacacacacacgcactcacacacacCCCAATACAAACCTGAGACCCCCGCTCCACGCCTCTGCCCCC	1	+	chr2:158731957-158732076
ACVR1	chr2_158732846	GCCGGAGCGggaggagcgggaggaggaggaggaggaAGTGGCTGCGGAGCGCTCGGCCAATGAGTGTCTGGAGCTGTGATTAACCAGGCAGCAACACATCATTTCCTCCCGGCGCGGATC	1	+	chr2:158732847-158732966
ACVR1B	chr12_52345664	CAAGGGCGAGGCCTCGAGCCGCGGCCGCTGGACTACAGCGCGCCCCCTCCCCACGAGCACAATATGGCCGGGTGGGGGGCGCAGAGGAGTCGGGGTGACCCCCAGTCAGCTTCCCCGATC	1	+	chr12:52345665-52345784
ACVR1B	chr12_52344285	gatccagaattctctggctgcaaaaattctgccctttcctttatatcaagttctttctcAAGCTAAAGAAACTGACCTCTTTTCAGAAAGATACGGAGTGATTTGTTTACTTTCTTAAGC	1	+	chr12:52344286-52344405
ACVR1C	chr2_158486456	AGTAAAACATTTCTTGCTTCTTCACCTAGCTCAGGACTAAATTATATGCTAGGTGTTCTAAGTTCTATGAAAGACCTATGGTGAAATGTTGTATGTAATTGACTTTATTATCAAAGGATC	1	+	chr2:158486457-158486576
ACVR1C	chr2_158484498	GATCGTACCTCGAAAGCAATGTGCGTTGCAAACCACACAGATTTAAGCTCCCACTCTCGCCTCCATAGCTTGGCATCTGCGGCTTTTGGGGTATTCCCCGCCTCCTAAAACTCAGACTAA	1	+	chr2:158484499-158484618
ACVR2A	chr2_148601161	GATCATCAAATATGTCGTTCGAAATCCTCATTTTTTTCTTCAAAGCGCAGTAAACAAGTATTTGCGCACCTATTACGTGCAAAACAGTTTTCAACACAATGCTTTGTGTGTAAAAGGAAC	1	+	chr2:148601162-148601281
ACVR2A	chr2_148602831	GCTGGGGGCCGCGGCTGGTGTTGAGTCGGAGAGTCCAGTGGAGCCTGGGGAGGTTGCCCACTCCCTGCGCCCCTCGGCTGCCAccgccccccccccccgcccccAGGTCTGATTGTGATC	1	+	chr2:148602832-148602951
ACVR2B	chr3_38494950	GATCCGACTTTCCCACGGTTCACTGTCACCCCCATTGCACAGGTGGGGAATCCAAGGCACAGAGGCGTCTGGGCCAGAGTCCCGGGACTATCCACTCATTCCGGGGTTGTAGGGCAGCAT	1	+	chr3:38494951-38495070
ACVR2B	chr3_38496105	ATGGGGGCCGGGACGCGGAGCCTCAGGGTCGGAGTTCGGGCTACGCGGGCGCGTGGAACCCAGGGAAAGAGTGAGGAAAACCTGAGCGTGGGGAAGGCGGCCAAGAGGGGTGGGCAGATC	1	+	chr3:38496106-38496225
ACVRL1	chr12_52301694	tcagaaacttggttctagtcgggtgacctggggtcagtgacttcacttctctgttctcctaccctcttcataaaatgggcagtgggattcctgtcttgctctactcacaTAGAAGGGATC	1	+	chr12:52301695-52301814
ACVRL1	chr12_52300882	GATCCCCCTCTACCCCCACCCACTACTCCGGCCGCCAGACGTTGCCTACAGTCTCGGCTCTGTCTCCCACGGCTGTGGGTCCGGAccccacgggacccctatgggacccccacaggaccc	1	+	chr12:52300883-52301002
ACY1	chr3_52014823	GATCACAGCCCCCTGCCTTGCCCTGCAGACTCCAACCCTTATCCTGTATGGAGAGCTGGACCACATCCTGGCTCGAGAGTCACTGCGGCAGCTCCGCCACCTGCCCAACCACTCTGTGGT	1	+	chr3:52014824-52014943
ACY3	chr11_67418800	CAGGAGCTCTGCCATTTGATGAAAAAAATACTTTTTTCAGATAAATGTTTTTGTCATATCATCACACAAAGCGGGTAAAGTTGTATATATATACATACAACTTTTTACAAATATGTGATC	1	+	chr11:67418801-67418920
ACY3	chr11_67417770	gatcacgcctcattaccctatgcttataaaacctgccccagccctcagctcggggagacactgctttgggagctgtctaggtgttctccttacttgttgcaagaaataaaatcccctatt	1	+	chr11:67417771-67417890
ACYP1	chr14_75535692	GATCTGGTAGTTAACTTTATCATCATTACATTTGGCTGAGTCATTCCTGGGCCCTAAGTAGAGACGGCTAGAATTACCACGTGAGTAAAACATTATAATATCAAAATAATTAGATTGGCC	1	+	chr14:75535693-75535812
ACYP1	chr14_75536489	CCACCTCCTAAGGGACCGAAGGGCAGGAGAGCGAGAGGACTTGTCCCCAGAGGTGGAGTCCGAAGTGGGGGCGCCCCAGTTGACCCTTCGGGACAAAACGTGACTTCAGCCTTAAGGATC	1	+	chr14:75536490-75536609
ACYP2	chr2_54341399	GATCCTTTGGAGTGGTGGATGGTTTTATATTAAAACTTGGTAATAGCTCACCAGGAAATAAAATTCAGCCTTAACCTTCTAGGCAATTGGGATGTTGCTGAGAATAATCAAGACAATCaa	1	+	chr2:54341400-54341519
ACYP2	chr2_54199932	AAGACGACGCTGGGTAGATAGGTGAAGTCCTTCACTGAGATAAAGAACACAGCAGAAACAGCTTGGGAGGCAGAATGCCTATGGGATGGGTATGTTGACATATGTATCAGGAGGGTGATC	1	+	chr2:54199933-54200052
ACYP2	chr2_54342801	TCTCCGGCTCCTCAACAGAGGGCTCGCCGCCGCCATGTCTACCGCCCAGTCACTCAAATCCGTGGACTACGAGGTGTTCGGAAGAGTGCAGGGTAGGAGGCCCCTCTACGGTGGGAGATC	1	+	chr2:54342802-54342921
ADA	chr20_43282092	atgtgggacccagcgatggtgtgggattcctaggaagtcagtggagtgttttaagtggaggcgagacaaaatcacccttttatttggaaaaaatattctccagctactgaaagtgtgatc	1	+	chr20:43282093-43282212
ADA	chr20_43279876	GATCATACAGCTGAGCTTCAGAGACCTCAAGTCCCTGCCCAGGCCCACACAGCGCTCAGCggtgctaggatgcccacttgacagacagcgaaactgagacccagaggggtcaagtCAGGG	1	+	chr20:43279877-43279996
ADA2	chr22_17703006	ACAGGACAAAGGCATCTTTTAGTGACTGCAAAACTAAACCTCAACAGAAAGATGCCTGAAGAGACAGGTGGATTATGACCTCAGAATTGGAGACAGGAGAGGTTTTCAGAATTAAAGATC	1	+	chr22:17703007-17703126
ADA2	chr22_17702404	GATCAAGCTTTTCTTTCCAAACGCTTTAGCTAAAAGTAGGAGCTAATTTTCACATCTCCGAAGGTGGCTCCAGGACTCCAAGTCACACCTTGGCAAGGGTGTGGCAGCTGGCAGAGGACT	1	+	chr22:17702405-17702524
ADAD1	chr4_123299728	gatctcctgggctcaattggtcctcctgcctcagcctctccagtatctgggaataccagtgcccaccaccatgcctggcTTCCTTCTTTTTTTTAAAAAAAAAGATTTACATCTGACTta	1	+	chr4:123299729-123299848
ADAD1	chr4_123300952	GGTCTTTTACAGGGACCTCTCTCTGTTCCTTCTTTCCTCCTTTGTAGCAGAGGTTTAGGGAAGGGATTCAGGAGAGAAGAGGTCCGTGTCTATGAAAACTCAAAAAGCAGTCGTGAGATC	1	+	chr4:123300953-123301072
ADAD2	chr16_84224313	GATCCTGCTGACAGTGTGAACCCCTAATTCCTGTGTTGAAGTCTCCAGGCTCAGCCAGTGAAGCAGCTGAGCAGCCTGTGATGTGGAGGTGCCTAGGGGCCTAGGGCAGGAGCTAGAGTG	1	+	chr16:84224314-84224433
ADAD2	chr16_84225316	ACGTGGGGAGCAGGGGGTCTGGGGAAGGTGGACCTTGGTCCCTATGCTCAGAGACACCGCCGGAGCAGGACCTGGCCTGAGCTTGGGACCTTGGGGTGGACCCTGCTGTGAGCAGCGATC	1	+	chr16:84225317-84225436
ADAL	chr15_43621115	GATCCTGACCCAAGCCATTGTCCCTACATGGAGGAAATGCCAGTCACTTAGTACAGGTTCCACCACGCTTCGACCCCCATACACAAACAAATATTCCTGATTCTGACAGGACACTTCTGT	1	+	chr15:43621116-43621235
ADAM10	chr15_59041788	GATCCGGAGGGAGAAGCTGAAGGGGCTTGGTCCGGAGCCTCCACGGGAAGCCGGGACCTCCCCTGGCAGGAGAAACGGCGAAGCACCTCCCTCTCGCTCCACTTCAGGGGCCGGCAACGC	1	+	chr15:59041789-59041908
ADAM11	chr17_42835752	GATCCCTGAAGCCCTCCTGGAGGCCGGGGCATCTTTGGCGGGGAGAAGGAGCCGATGGGAAGGGGTCTGTACCGCGGGCGTGAGAGGACTCCGCAGTGACACGACCCGTAGCGAAGGTGC	1	+	chr17:42835753-42835872
ADAM11	chr17_42836841	GGCCAGCTCTGCAGGTCTCTGCGGGTTTGGGCGGATGGGGGGGCAGTCGTGACGGTTGGGCGGGAGTGAAGCTCCTGGCCCCCTCCCCGCGGGCTCTTGCCTCTGCAGGGCAGCCAGATC	1	+	chr17:42836842-42836961
ADAM12	chr10_128074776	gatctagggttctgttttggacttgttaggccgagttgccccagaaagtaccaagtaggcaactgTGCCAGGGCTCAGGGTACAGACAAGGCTAGGGAGAAACTCAGAATATGCTCAGAC	1	+	chr10:128074777-128074896
ADAM12	chr10_128077414	ACCGCGGCCCACAGCCCGGCGCGCGACCCCGCCCGGCCCTAAGCGCCCAAAGGGGCATCTCTCGCCCGAGAAACAAGCTTGGACTCGCAGGCACAAGACACCTGGGCGTTACTTTTGATC	1	+	chr10:128077415-128077534
ADAM15	chr1_155022788	gatctggcctgctcacttctcagcctcactgtgagaaccaaataagatgatttacaggaaagtgcAAATGAGAGTTGTGGCTGATATCCGCTTGGAGAGAGCCTGGAGGGTGCATCCTCC	1	+	chr1:155022789-155022908
ADAM15	chr1_155024122	AGGAGGGGGGATGCCGGCGCCCCCTGCCTCCTGCCTGGTCATCCTCTGCGCGGTCCCTGCGGACACTTTCAGGCTCAGGTACCAGGTACCGAGGGGCCTGTCCAGCGCCACTTCAAGATC	1	+	chr1:155024123-155024242
ADAM17	chr2_9695324	GATCCAGCCACCCTACTCCTTACCGCTTTCCCAACACCCTCCCCGAACACAAAGCTAGGGAGCAAACCCCTCTCAGGCGCTCAGTCACTACATGGAGCCCGTCCAGTAGCCCTTTCCCAC	1	+	chr2:9695325-9695444
ADAM17	chr2_9697278	AGAATGTGACAGTTGAGTACGGTTTTTGGGGGGCTTTTTTGGTGTACCATAATAATGTCATCTGGTTTCTTTTCTGAACATCCAGTCACCATAATGTCCGGCTTGTAACTTTAGTAGATC	1	+	chr2:9697279-9697398
ADAM18	chr8_39442827	CACGGAAGATTAAGTCAAATGACAGTGAAGTTTCAGAGAGGAAGGTAAATGATGAGGAATATTTATTCTATATTTAAAGCTTTATGGCAATTTTTATTTACCCTTATATTAAGTCAGATC	1	+	chr8:39442828-39442947
ADAM18	chr8_39441422	gatcatacagtatttgtctttctgtgcctggcatatttcccttagcataacgttctctggttccatccctgttgttgcaaatgaatttccttcgttaaggctgtatactattccactgtg	1	+	chr8:39441423-39441542
ADAM19	chr5_157003257	tttttttttttttttttttttttttttAAGCAGGACACAAATCCAGGAGCCATTCCTTCTGCCTGGGAGGAGGGAGTGATGAAGACCAGAGGAATCCCAGAGGAGAAGCCATCTGAGATC	1	+	chr5:157003258-157003377
ADAM19	chr5_157002048	GATCCGAAGTGTGTGGCTGCAGATACCCAGCGAGCCATCCCCTAGCCAAGGCTACCACAGTCTGCCGCGGGCATTTTATGTCCTACCCCACCAGTGTGGCAGGCACCGAGCCTGGTCCCA	1	+	chr5:157002049-157002168
ADAM2	chr8_39696632	tttgtttattgttccagctattaaaaataatatttagctataaacattcttctacatgccttttggtgtaataagtaaggatttctactgtgtatatttctagagtgaagttgtcggatc	1	+	chr8:39696633-39696752
ADAM2	chr8_39695384	GATCTGAAACTACAATTTTGAAGCAACCTCTTAAGGCCTAGGACCTCCTATCTTATCTTTCCTAGGTTTCCAGGACGTGTGGGAAAGCCCTTATTCTACGTGGATTTTGGGTGGGGAAGG	1	+	chr8:39695385-39695504
ADAM20	chr14_71001053	gatctagtaatcccacttctaggtatttatccaaattatcaaaatcgggctcttgaagatatctttgcattcccatgttaactgcagcattatttacaataaccaaaaggtggaaaaaaa	1	+	chr14:71001054-71001173
ADAM20	chr14_71002274	aagcttgagaccttacaatgagctcagctggggaacttatcctgaaaacggatgcctagactcctcaagacatactcctaccaccccttattggctctagatgcaaagaagaatcagatc	1	+	chr14:71002275-71002394
ADAM21	chr14_70917777	GATCTTGCAGGTTACTATTTGTTCTGCCTGAAGCAGGCATTCTATTCTTCCTCAATTATCTTTCTCCCTGCGTAGAGTTTCTTCGCTCTGCTTACTAGTGCTACTGGCTTGCTACTAAGC	1	+	chr14:70917778-70917897
ADAM21	chr14_70919520	aggatgaggtagtcaccTCAATTGCCAGTAAGGAATAGATAAAGTAGTAGAAGATGAAGATGCAGTTGAGAATAGGGAAAATTAATAGAAACAGTCCTCAAGTAGGTGGGAGAGATGATC	1	+	chr14:70919521-70919640
ADAM22	chr7_87564466	ACACGCGGGTGCGGGGCGACCTCGGTGGCCCGCAGGTGAGAGGCTCGGTCCGGGAGGTGGTCCTCCGCGCCTCCCGGCCCACCCGAGACCCCACGATTGCGCTCGGTTGCCCTGGAGATC	1	+	chr7:87564467-87564586
ADAM22	chr7_87563045	gatccccgtgtccttccggttgtcaaccgctgggtacatagtatatcctcaatctgtatttgttgaataaTTCACTAGCACTGTATTCGTGAGGGTATGGTTCTCCGGATAACTTAAGTA	1	+	chr7:87563046-87563165
ADAM23	chr2_207308937	ACCCTTCTCGTTCCCAAACCCCCATTCATCCCAGTTCACTTTTGGAAGTCCATTTCTGTTGCATTCGCGAAAAACCCATTCCAATTCTTGTTGGTTCCACTGGGAGGTGTTTAGTGGATC	1	+	chr2:207308938-207309057
ADAM23	chr2_207307899	GATCATCCCTGTCTCTGGCCTGGAAACCCCCGTACTCTCTTTCTTCTGGCTTATCCGTGACTGCCGGCTCCCCCTCCACCGCCCCCATCTTTTGAGGTACCACCCGTCACCTCCGATGCT	1	+	chr2:207307900-207308019
ADAM28	chr8_24152687	AATTTCACTTAACCTAATATCTTTAAATATCGAATTATTTTCCTTTTGTTTCTGTGTATTTTTGCTTTATATAATATGTACCTATATCtgaactgaaccttttcccactgtgctgtgatc	1	+	chr8:24152688-24152807
ADAM28	chr8_24151027	GATCTAAAAATTATTGTGCTTATATTGTCAGACATTCTTATTTCAGGATAGTTCAAACTTCCTGAGAGTACACTTGTGTGAGGAATAGAACATAAAATAATGGAAAAGAGAATGCTATAT	1	+	chr8:24151028-24151147
ADAM29	chr4_175838798	gatcctggaaatgaaaaaaaaattaggggaaaatacaggcaaatcctaatgaagtctgtaacttagttaatagtattataccaatggtaattttttacttttaataaatgtatcatggtt	1	+	chr4:175838799-175838918
ADAM29	chr4_175839860	AAACTTTGTACTATTCCTTGTAGTACTTCTCTAAATTTAAAAAAAAGAAAAAGAAAAAAAAACACAGGGCAGTGATATAAATTTGTTCAGAATCTCAGGAGTATAAATTGAATAATGATC	1	+	chr4:175839861-175839980
ADAM30	chr1_120440651	atgcctgagttggagctgaactggagtcctctgcacagtggtgctgattgaagccataaaagctgatgatgatgcctcatgggatggtgaggaatgagcagagaaagaccaggttggatc	1	+	chr1:120440652-120440771
ADAM30	chr1_120438652	GATCCTCCAGCAGTTCCCCATGTTCTGTGAAGGAGAAAACGCGCAGATGTCGGGGCAACAGAAGTCTCTTGGGCCACAAATGGAGGACGTGCTTCTTGCCTTTTAACTGCAGTAGGTAGG	1	+	chr1:120438653-120438772
ADAM32	chr8_38963911	gatccaaccacctcggcctccctaagtgctgggattacaggcgtgagccacctcacctggccTGTTGCCTTGTTTTTGTTCATGCTATTAATTTCAGGTGTAGATTGCCCTGTTGAAATT	1	+	chr8:38963912-38964031
ADAM32	chr8_38967049	gagcaaaactccatctcaaaaaataaaataaaaaaaaaaTATTaatgaacattattttttagagtacgtttaggttcatagcaaaattgagctgaaagagttcccatatagcccctgatc	1	+	chr8:38967050-38967169
ADAM33	chr20_3660508	GATCACAAGGAAGAGGCCAAGGCCGCCAGTGCAGAGGGGAAGGAAAGAGCGCGGCAGCCTTAGGGATTTTTAGATGGGCAGCAGATGCCTTTAGGGTGAGAGATGTACGAAGAGAGGACA	1	+	chr20:3660509-3660628
ADAM33	chr20_3664360	TTTGGTCGCTTAATACACCTTAGATATCAGTGCGTTTAGAGGGTCCTTGTTGTTCTTATGAttattatttagagacagggtctcactctgtcacccacgctagaggacagtggcctgatc	1	+	chr20:3664361-3664480
ADAM7	chr8_24297003	gatctgttgcccaaatggctagaaatataaaatgtgaggcatagcatagcaataattaaaccataactgaagatgagatggctttggaacaagcataatcggaggaaaagagggtgttta	1	+	chr8:24297004-24297123
ADAM7	chr8_24298901	CATATCTGCAGCATGGCAGGCACTGTGCTGGCCATTAGCTGCTTTGTATGTTAAAGTGTTTAAAATTTGAAattaatatctccactttacagataaggaaaatgagactatttacagatc	1	+	chr8:24298902-24299021
ADAM8	chr10_135090810	AGGCCTCACCGGAGTGGGATAGGCATGGGCCCGCAGGCGTCCAAGTGGGGAGGGGGAGCCCTAGGTGGGGGTCCCAGCCCAGGTGATGGCAGGTGCAGGGGCCGTCCCTAGCCTAAGATC	1	+	chr10:135090811-135090930
ADAM8	chr10_135089810	GATCCAGGGTCAGCAGCCCCATGTCCTCCCCCAGGCAGGAGACGGGTCCCCTCAGCCCACACCCCTGCACTCCAGGCCTCAGCTTGTCTGCCCTCCCTTCCCTCCTCGGCTAAATAGTGG	1	+	chr10:135089811-135089930
ADAM9	chr8_38853526	GATCTCAAAGCCTCTGTCACTGACACACAAGAGTTTTCTCTGCACGGGCTGTGAGAAACCTGGTTCATGATATTTGCCTCCGGAACGACCTCAGAGAGGCAGGGTCTGAAAAAATGCAGC	1	+	chr8:38853527-38853646
ADAM9	chr8_38856257	ggaaagtttttgcaagagtatggtggggcggggggcgtatgaaagaacatgactttttaggaaatgataaaaatgtcaatatgtcttcatgcagactataaaagggagggatggaagatc	1	+	chr8:38856258-38856377
ADAMDEC1	chr8_24241213	GATCATTGGCAGTCAACTTTTTTCTCATAATAAACTTGTGATATTATAATCATGAAAATCTACCATATTTGTCAGAGAAACATTGTTATTGTATAAGGTAGAACTCAGAAAGTACACCTC	1	+	chr8:24241214-24241333
ADAMDEC1	chr8_24242575	AGGAACCCTTTTTGTCTTTGAGATTGATTATTGATATTATTGATAGATGAACCATTTTGATGACACACTATACACACCCTACAAATAATTTTCAAGTCACTGGTTATTTTACTAGTGATC	1	+	chr8:24242576-24242695
ADAMTS1	chr21_28217014	GATCCAGCTGCTGGTCAAAGGCGTGCAGGCGGAGGCGCGTGGTCCCGTGTCCCGGGGCGCGCTCCAGCTCCGGCACCACTAGCTCCTCGTCCTCCTCGGAGGGGCGCCCGAGTGCGTCCG	1	+	chr21:28217015-28217134
ADAMTS1	chr21_28218268	AGGAGCTCCTTAGCCGCCGCCTGCTCTCTCTTCGCCCCAGCTTTTCTAGGGAAAGCTTGGCCCTGCGCTTCCCCCAGAAAGCATGCCTGGGTGAGGGGCCAGGTGACACTTCCTACGATC	1	+	chr21:28218269-28218388
ADAMTS10	chr19_8675175	GATCTGCGCGCACATAGCAAACCCCTATGCGCACACACTGTCCAAACACACAGACACACAAGAGACTCATCCCCAGGCACTGACACACACATGTAATGCACAACCACTCTGCCCCTACGT	1	+	chr19:8675176-8675295
ADAMTS10	chr19_8676431	CTGGGCCTGGCTCAaacaagcatttattgggcgcctcccgtgtgccaggcacggtgcccggggcgggaaataagtcccagctcggccccgccctctccgagctctcagGGGGGTTTGATC	1	+	chr19:8676432-8676551
ADAMTS12	chr5_33892679	AAGTCACACAAAGGGAAATGGGCTGCGCTAATCTGCTAATGTGACCTCAGACAAGCCCCCTCAGCTGTGCAATGAGGTGACTGCTGCAAATGCCTGTGGGCCCCTCTGAGTCTGCAGATC	1	+	chr5:33892680-33892799
ADAMTS12	chr5_33891511	GATCAAAACAGTACAGCATTCAAAGAGGAGACAAAAGAGAAAAAGTTACCAGCTACCTCTTGGGTCTTTCAAAGACTGCAGTGTCATCCCTGTAAAAGAGTGAGGTACTCACCTTTCTAT	1	+	chr5:33891512-33891631
ADAMTS13	chr9_136288264	GAGCCCTGGTGCTCCCTTAAAAGGTACTTGTCCTGGTGTCTTCTCTCCCGGGGGGAGTTTCTCAGGACTTTCAAGGGGTATCTCACCACTGAGTCAGTGGTCTGGGATTTTTGGTGGATC	1	+	chr9:136288265-136288384
ADAMTS14	chr10_72431812	GATCCAAGGGGTCGATGGTTAGTGAGGGCATCAAGACCATAGTGAAAGAAAGAGGGAGTCTCCCTCTACCGGGAGGTTCACTGTCCACCACACTCCCAAATGCAGCCGGACACCCCTTGG	1	+	chr10:72431813-72431932
ADAMTS14	chr10_72433565	GAGAGCTGCGTGAGGATGGGCCTGCTGGCATGTGGCCTGGAGCATGGGGCCATGACCTCACAGTTAATTCAGCCCAAGTGGGCAGGTCACCCCCTGTATATCCTTTTATTTTTGAAGATC	1	+	chr10:72433566-72433685
ADAMTS15	chr11_130319571	GCGCGGACCTGGAACATTATCTGCTGACGCTGCTGGCAACGGCGGCGCGACTCTACCGCCATCCCAGCATCCTCAACCCCATCAACATCGTTGTGGTCAAGGTGCTGCTTCTTAGAGATC	1	+	chr11:130319572-130319691
ADAMTS15	chr11_130318194	GATCTGCCCTGAGATAAAAGACTAAGACCCAGAGAGTGAACGCTGTCCGCGGGGGCAGAAGCGAGTGAGGCGTCGGGACAGTGGGGCATAACCAAGAGCAAAACGCAAACTGAGACTTCA	1	+	chr11:130318195-130318314
ADAMTS16	chr5_5141131	AAGTTCATTTTATTTTATTCTAAAGAGCTTAGGAAGAATCTAAAGCTATTAATGTATGCATCAAAGCCGTCATAAAGAGCAAATTACTTTCTTTTCCGTCCCCTTCTACATCCTCGGATC	1	+	chr5:5141132-5141251
ADAMTS16	chr5_5139803	GATCGCTCCGCAAACTCCAGAGCGAGGCACGCGCCTTTAAAGGCAGGTCCGCGGCTCTCCCACGTCCTGGCGCCCGGTTTTCCGCACCCAGTGTCCCCACAGCTGTGCCCGGGCACAGAG	1	+	chr5:5139804-5139923
ADAMTS17	chr15_100880951	GATCTGCGCTCCCTAGAGCGGGCGGCGTATACCCCACGCAACCCCAGCTCCGCGCGGGTTCCACGGGCTGCAGAGGCGCTGGACTGGGATGCTGCCCCTCCCACCCCCTTTGCCTATAGA	1	+	chr15:100880952-100881071
ADAMTS17	chr15_100882738	gcaacacgcatgctcacaccctcttacagactgaaaaactgaggaagagagagagcttaaggaaaaacgctgaagttacccagagagttcctgttggagcagaggctagaatttgtgatc	1	+	chr15:100882739-100882858
ADAMTS18	chr16_77469445	gacctagcttcccagagtcagcaaatctgaggcagccgggaGGACCAGAACAATGAGCTGTCACTGTCTGCAGCATGTAAAAACTCATGGCACGCGGGGGCCTCCCTCTTCTCCCGGATC	1	+	chr16:77469446-77469565
ADAMTS18	chr16_77467426	GATCCTGATATAAGAATGAGGGGTGGTTTTAGAAACTGCAGCCTCTCTGTTTGGACAAAAGGTGAATCCCTTCTCCATGACTCCATCCTGCCCCACTCCCCATTCCCCTGACAAGAAAAG	1	+	chr16:77467427-77467546
ADAMTS19	chr5_128794825	GATCTTTAGAATATAATGTTTAATGTTGATTCCCTTACTCTTACTCCTTTTAGGACTCgtgtgtgtgtgtgtgtgtgtgtgtgtgtgtgtgtgtgtgtAATGGGGTGGGGTAGGGGAAGG	1	+	chr5:128794826-128794945
ADAMTS19	chr5_128796515	GTCTTTGCATCGGTTTTCTTTTCAACAATGAAGTGCGGTCACCAAACTTTGATTCCCCCTCCCCCGCCCCTAATATAATCGTACTTTTACTCTGAAAATGCTGGGGTCTGTAATCTGATC	1	+	chr5:128796516-128796635
ADAMTS2	chr5_178772905	AGGGGAGGGGGGACTGACTACTGGGTCCAAGGTCTGAGCCAGGCCGAATGCCCAAATAGAGGCCGCAAAGGCCAGAAGATGCTGTTAGGAGGGTACACCCAGGGCGCGACCCCAAAGATC	1	+	chr5:178772906-178773025
ADAMTS2	chr5_178771756	GATCTCCGGGGATTCCCTGCGGGGCGCCCCAACCAATCCTTAGGGCCCAAGGCTACGCGCTCGGCAGCCGGCTCCTCCGGAGCGTCCCCGGACGCGAGCCCCGGCGCCGCCTCGCCCTGG	1	+	chr5:178771757-178771876
ADAMTS20	chr12_43946461	tgcatgggcccctgtgtgtgctgggagttgccgggagttgagtgccataggtggggcgaggaagccgagtttgcacacgagcacttctgacaattgccgaaataaattcagaaaaggatc	1	+	chr12:43946462-43946581
ADAMTS20	chr12_43945032	GATCACTACTTCGTAGGAGGTCAGTGTCCTCACCAGGGCTTCTGCAACAACAGCGACAGGACCAGTGAGCTCCCACGCGTTCCTCATTGTCCAACTCTAAACTTCTTCCACCAAACGTCC	1	+	chr12:43945033-43945152
ADAMTS3	chr4_73434029	GATCCCGGACCCAGCGTCCAGAACTTCATTCAAGCGCCCAGACCGCCCTCCAGAAAGGGGAAGCCCAGATGGCCCGGCGAGGATGGGAACTGGCTGCGGTTTGTCACTAGGAATTGTTAC	1	+	chr4:73434030-73434149
ADAMTS3	chr4_73435332	ATAGGAAGGGGGAGGGTCCGAGGGCTGGTCCTGGGCTGTAGGAAATTCACCTCCTCCAACCTCCACTGTTCTCCCAGCCAGAGAATTCTCCCCGAAGAGAAGCCCTGGAACCTCCAGATC	1	+	chr4:73435333-73435452
ADAMTS4	chr1_161168234	GATCTCCTCCTCCCGGGGGAGGGGGCTGGCCAGCCGGGCTGAGGGCAGGAGAGAGGCCAGCAGTAGCAGAAGCAGCCACACCAGCCAGGAGAGCGGCACAATGGGGAGCAGGAGGCAGGG	1	+	chr1:161168235-161168354
ADAMTS5	chr21_28340717	CTAATGCACCAGTGAAAAATGAATGTGGTGTAATTTGTACATTTCCATCTTTTTCTACGTTTAACTTTGGCTACGCTGGGGATAGCAGGGCGGGTGCCTTAATGGGGCCCCAAGCTGATC	1	+	chr21:28340718-28340837
ADAMTS5	chr21_28339061	GATCGCTGTTTCAAGAAAAGTAAGGAAAGGTACCGCGCACCGGGCTGGCAACTGGTGCGCGCAGCCTCCCGCCCCCGCGCTGCGCTGGACAAGCCGGCTGTGGAGGTTCCAAGCTCCGGG	1	+	chr21:28339062-28339181
ADAMTS6	chr5_64776848	GATCAGTTAAAAGATTACAATAATCATAATCAAGTCCACTTCACAAAACATGTATTGTATATTCATAAAATAAACGTATTTTTTTTGCATCATAAAATAACTGCAAGTCCCAGAATTCTA	1	+	chr5:64776849-64776968
ADAMTS6	chr5_64777961	TCCTCCTCTAAACTCTCTTAGAAATTCTAGCCTGGTTTGCTATTAGTTGTTTCTTGGAAAAATGAAGGGGGAGGGAGAAGGATGAATGACTTTAGATGGACTAATGTCACTGTTAAGATC	1	+	chr5:64777962-64778081
ADAMTS7	chr15_79106052	CAAAGCCAAATTCCTTCTCCACCTTGACCTGCACAGTGCATTCTAGAGATACCCTCCCTGTTCACATACCTCCACTCTGCCCTCATCACCTGGCACATCTCTTCttcactccataagatc	1	+	chr15:79106053-79106172
ADAMTS7	chr15_79102374	GATCAAGAGTCAATGTCCCCATCCTTCCCGCCCAGACTACTTTCTCGTCACAATCCCTCCAGTGGGGAGGCAGGTCGACCCCATCCCAGCAAGCAACCCTAATCCAGTCCCCCGACTGAT	1	+	chr15:79102375-79102494
ADAMTS8	chr11_130299481	GACACAGGTCTGGATTGGGTGGAGGGCCCTGTTCTCTACCTACAAACTCTAGACTCATCCACCAACTGTGCCTTTCTCTGAGTTGTCAATGTGGGTGATGCATTAGGAACCGCTGGGATC	1	+	chr11:130299482-130299601
ADAMTS8	chr11_130297938	GATCTTGAACTCGGGCGCTAGGAAGCTGTCGTCGGGCGCCAGGCGCAGCACGAAGCCCTTGCCGAAGGCGGACAGGTGGAGCGCGAGCTCGCCCGCGCTGCCGGGCAACCGCGTGGGCAC	1	+	chr11:130297939-130298058
ADAMTS9	chr3_64671811	GATCCTCAGCCCCACATCCCCGATGCAAGGCGCACCAATAAGGAGTCTGGTCCGCCCTGCGCTCAGCGGCTCCGCTCCCGGGTGGCCAAGTTTGCTGCAGGGAACCGCAACTCCAGTAAC	1	+	chr3:64671812-64671931
ADAMTS9	chr3_64674545	CCCAAAAAAGGTTAAGAACAAATTTTGGCAGCAAGAAGGGGCGGGGACTCTGGCGCCCCTCACTACCAGGGGGTTTAGAGATGGGAGGGGAAGGGGGGATGGAGTGTAAAGTTGTAGATC	1	+	chr3:64674546-64674665
ADAMTSL1	chr9_18473390	GATCTAAGTTTCTAATTGTGCCTTTACAATTAGCAAATCTTAAATGCCTTCAATTGTCACTTTACAGAGAAGCAACTTGCTTTGTTTTTTTCCCCCCAAATTAAGTCCTTAATAACACAA	1	+	chr9:18473391-18473510
ADAMTSL1	chr9_18474755	AAAGAGGGGAATGAGAGCCTCTTTGCAGCCAACCCAGATTATGGCTCTTAATTACTGCAAGTCATTTATGGATAGAAGTTAATGCTAGGATTTATGAATTGAGGATTATGGCCTTTGATC	1	+	chr9:18474756-18474875
ADAMTSL2	chr9_136396114	GATCCAAGGTCCTGGGTTTCCTGCTTCACCTGGCTGTGACACCAGTGGCTGCCCGCCCCTGGTCACTGTGGGTGGCATGGAAGAAAGAGCTCACTGGCTTGGTGATGTCCTCCTGCCCCC	1	+	chr9:136396115-136396234
ADAMTSL2	chr9_136397646	TCTCCAGCACCAGGGCCATACGGCTGCAACACCCCTACAAGTGCCGGTAGGTGTGGGCTGAGACCATCCTACATGGGGAAGGCCCTGAGAGGCCGGGAATTTGCAGGCCGAAGAGGGATC	1	+	chr9:136397647-136397766
ADAMTSL3	chr15_84323314	GGTTGGAGTTTTTCAGGATTGGGAGTTACTAAGCAGAAACCTCGCGGGTCCGAAGGTCCGGCCGGTTGACCACTGGGTAGCGAGCGCCCAGAACGCCGGGGGTTGAGGCGACGCGCGATC	1	+	chr15:84323315-84323434
ADAMTSL3	chr15_84322096	GATCCTCGTGGTCCCTGGCTGCCAAAGGTCCCAGGCCTCTGGGCAGTGAGCGCTCCACAGTCCCTTGTGTGGCGTCTATGCTGCGCGGAGGAGGCGCAGGCCAGGAGAGGGCCATTGGTC	1	+	chr15:84322097-84322216
ADAMTSL4	chr1_150521353	GATCGGGGGCCGCGGGTACCTCCGTCCAGGGCGCTTCCCTCCCGGACCAGCGGCTCTCCCAGGCCGCCTCGCTCCAGGCGCCCCTGGAGgctgccccgcctgtgccgcgccgcgccgcgc	1	+	chr1:150521354-150521473
ADAMTSL4	chr1_150522051	cgTCGTCCCCTCTCCCTGCGCTGTGCGGTCGCGACCCCGCCACGACCCCGGACCCAGCTCCGGTGGCCTCGGACAATCTTCCAGCCCCTGGGGTCGAATTCCTGGGGAGGGAGTCTGATC	1	+	chr1:150522052-150522171
ADAMTSL5	chr19_1513712	GGGCTGCCAGCGGGGCTTCAGAGCCAGACCCGGGTCCAGGCGGTCCCTCTCCCTCACAGCCGCGGCCACACCCTCTCCGGCCTCAGTTTCCCCATCCCAGCAGTGGGCCCGGCAGGGATC	1	+	chr19:1513713-1513832
ADAMTSL5	chr19_1512887	GATCTCAAGGCAAGCCGCACCTCTGGGCCTCAGTTTCCCCCGGAGAAAGTGGGAGGATAGGCAGATGGACTTACCGGCTGCGCGGAGCCCAGGCAGCGCGTCCCGGCTCCCTGAGCGGCC	1	+	chr19:1512888-1513007
ADAP1	chr7_993889	GATCCGGCCCGGTGTTCAgcgccgccacccccgcggcgtccgcgctcccccgcccggtccccggggcccacccaggacccgcccggcaccccgcgcccaccccggacccacccggccccg	1	+	chr7:993890-994009
ADAP1	chr7_995686	AGAGTGCCACCAAAGGCACCTGTCCCCCTGCTCCAGCTGACGTGGAATCATGGAGCTGCTTAAGCTCTGTCTACCTGAAGCAGAACGCGGCAGCCCGTTTTGGTCTGTGTCTCTGGGATC	1	+	chr7:995687-995806
ADAP2	chr17_29249663	TCCGCGCCGAGCCCCGCGGTGCGCCCCCCGCGCCCTCCTCTCGGTTCCTTCTGAGTCCCTTCACTTCCACGTCGCGCAGCCTCAGACTCTCTCCCCGGGCCCTGAACTGCCTCCAGGATC	1	+	chr17:29249664-29249783
ADAP2	chr17_29247706	gatcttacgctctccatttaacagttgagggtttggaggctcagagaagtgaaggaacttgcccagagacaaacagttgggaaatgtggaaatgaaggagtcaacatttaaagcctgaat	1	+	chr17:29247707-29247826
ADAR	chr1_154599356	GATCTTTAAAAGGATGGGAACAAGGCTTCTCTGGTGGAGAAAGAAGTTGGCATCACAACTGCTGACAGTTTGACGCCCCTGCCTTCTCTGCCCCCAATGACCCGCTCTAGCAATCCTGCC	1	+	chr1:154599357-154599476
ADAR	chr1_154601551	tttagggctgagcaagaaaaaatatatgaccaggaggtgacagtagcacactcaagctttatttgtgtgagctttgacaggtttgtatttaggggaagtccttggcagcatgagaagatc	1	+	chr1:154601552-154601671
ADARB1	chr21_46573234	GCTGCTTTAAAAGCTGTTGATGTTTTTTTTTTCTCTTTGTATAATATGAAATAATTAATAGAAAATGCCTTAGTGAAAAGATGTGTCTAGCCCGGAGAACAGCTGAACACAGGCGTGATC	1	+	chr21:46573235-46573354
ADARB1	chr21_46494966	CGCCGAGTCCGCGTGGGATGCGCCGCGCTGCGCCGCGGGGAGGGCAGGTGCGCCGGGACGAGGCTGCGCCCTGGGGACCGAGACTGCGTTTTGGGGAGGGGACGGTGTGCCCTGGAGATC	1	+	chr21:46494967-46495086
ADARB1	chr21_46494108	gatcgcgtgagctcggaggtccaccgcgctccagtctgggcgacagtgagaccccgtccccaaaaCGAAGGCGGGCAGAGTCTCCTCAGCCGCGCTCGGGCGGGCGGCGCCGCGACGCCA	1	+	chr21:46494109-46494228
ADARB1	chr21_46571951	GATCCATTTGTCAGTGGCCTGCAGTTTCCTGTCCCAGGGATTTCACTGGTGACATCCTGACCACTCACCTGCACTTTATATGGAGCTGTTTTCATCAGCTGGCGTCTGCTGAGCCTCTGC	1	+	chr21:46571952-46572071
ADARB2	chr10_1779086	GATCTGAACTCCCGAGCGCCCTGCACGGAGCAGCCATCCCGCCAGCACCCCAAAGTGAAGCTGCTCACAACGGACAAGCCCGGAGACCCCATGAGAGGCCGGGGTGGAGAAGCCGGGGGT	1	+	chr10:1779087-1779206
ADARB2	chr10_1780193	GGCATTTATTCCTCAGAGCCTGCATGCTTGTCTGTTTGCCTCTTCTTTCCCCTCTTCATATTCCTTGGCCGTTTCCAATGCAAAAGATAAATCTTGCATAAAGACAGAGGTTTTGGGATC	1	+	chr10:1780194-1780313
ADAT1	chr16_75658322	caccgcacctggctgccgagtctcaatattttaaaaaatacttatgttctgttctgtttttaatgcgaagtttaagaaatctggtgtgtgttacacttagaatacatcccaatttggatc	1	+	chr16:75658323-75658442
ADAT1	chr16_75656916	GATCCATTGGGTCCTGCGGCTGCCAGGCCAGAGGCCCCGCGCCAGGAGCTCTTCAGGCGCCGGCTGCTGACAGTTCCAGGCGTGGAGCGCCTTCCCACGTGAAACGCGTCCCGGAAGATA	1	+	chr16:75656917-75657036
ADAT2	chr6_143772219	AGAAATGCATCTTCCTGGGCACGGTCCTTGGAGGTGGGTGACAACGTGCTTGAAAGGGGGCATTGGGAGAAGGGGGTGGGAGAGGTGACTTCTTCTAAAATAAGGACAGGCCGGGCGATC	1	+	chr6:143772220-143772339
ADAT2	chr6_143770976	gatctcggaagctaagcagggtcaggcctggttagtacttggatgggaCAATAGGGCTAAGGTGAGTAGATTTAATGCTCCAGGATAACGACCTTTACCGACAGGTCATTGTGTGGCACG	1	+	chr6:143770977-143771096
ADAT3	chr19_1905937	GTTTTTCAGGTTTTTGTATCACAGGCCCCCAGTTATCTCCCACACACTACCCCGAGGACCGAGGTTCCCCGCTGTCTTGCAGAGAAGGCCTCCTTGTAGGGTGGCCAGAAACAGAGGATC	1	+	chr19:1905938-1906057
ADAT3	chr19_1904216	gatcgtgctgctgcactccagcctcggtgacaagagcgagactgtctcgaaaaaaaagaaaaaagaaagaacgttttagagctaatctggagacaggccaagcacggagacccacctgca	1	+	chr19:1904217-1904336
ADCK1	chr14_78265565	gatctgctagccttggcctgctgggattacaggcgtgagccaccgccccgCCAGCATACATCAATTGTCAGTAAATTTCTTCTTCGCCTACTAGTTCCAATATCTTATTTAAAATCTATg	1	+	chr14:78265566-78265685
ADCK1	chr14_78266921	GCGTGGTCTGGGCAAGAGCAGGGGGCGATGCCCATATCCTGGCCCTCCACCCGGTCTTGCGAACGTGCCCCAGACCGCTGCTTATCTCCAGCATCTTGCAGGGCCCTGGGCTTCCAGATC	1	+	chr14:78266922-78267041
ADCK2	chr7_140373482	CCCTCACCTACCTGGCTCCCAGCGTCTCCACCCTCTGGCTCCACCTGCTTCTGAAAGCCACCGAGACCTCAGGCCCAACCTACATCAAACTGGGCCAGTGGGCCAGCACCCGGCGCGATC	1	+	chr7:140373483-140373602
ADCK2	chr7_140372512	gatctctttcattatctgttataattttgcaatggcggtttcaACCTAGTGGCCGAAcccgtcccatccatctcccgcgcccctccgctccaccacagccctcggtgcctcggttccctg	1	+	chr7:140372513-140372632
ADCK5	chr8_145598007	cctcggccccgcaagtagctgacaccgcaggcgtgaccgctcccggccgactctgtttagcagagtcggggtctcgccgtgttgctcaggctggtctcgaattcctgggctctagcgatc	1	+	chr8:145598008-145598127
ADCK5	chr8_145596921	gatccctggcatgttcggggacggtgaggtcagtccagcagcggtgaggtcagtctagtagcagtgaggtcagtctagtagcggtgaggtcagtctagtagCGGTGAGGTCGTCAGTCCA	1	+	chr8:145596922-145597041
ADCY1	chr7_45615781	ACTGGGGAGAGGTAAGGGGTCGGAGGGGAAGCTGAATCCAGAGAGATTAGGGAAGAATAACTGGGGGGCGGTGGTAAGGAGTCCCACAGCCCGGCCCCGGGGGACCAGCACCCAAGGATC	1	+	chr7:45615782-45615901
ADCY1	chr7_45612987	GATCCTCACTGTAAGGGGGATGCAGGCAGCCCAGGGGCCGTCTGAGCACCAAATGACATCATGTACTTGAAGCACCAGCACAAAGTTGTCTCCCTCATAGTGAATGAATGTAAGCAGTGG	1	+	chr7:45612988-45613107
ADCY10	chr1_167881943	gatccttaaaatcactccacatgtgtctgtgtcgttttatctaaaccgggatgaggactaagaaccttggtgttcctccactcatcggagccgtatcaattctacataggttgcctcatt	1	+	chr1:167881944-167882063
ADCY10	chr1_167884337	GAAAGGAACCTTAGCTTTGAGGTCCATCCTCATTAACATTCAACCTTTCGCTATGATTTTATAAGTTAAAAAAGAAAATATTTACTATGAGGAAACAGCAGCACTGACATACCTTGGATC	1	+	chr1:167884338-167884457
ADCY2	chr5_7394598	GATCCGTGCCCGGCCTGGCCCTGTGCTCAGGGTAACGCAGCTACCTAGCTTACATGCCCTCTGCCAGCGAGGAGGACAGGACAGCCAGGGAGGCGGGGCATGGGGCCATTCGAGAAGGTT	1	+	chr5:7394599-7394718
ADCY2	chr5_7397354	TGCAGCTCAACAGCTGATGTCAGTTTTGCCAGTTTATATTTTTCAAGCAGAAATCCTTGGCTCGCTCCCTTGAAAAGTGAGGGGAAGTCTGTAGATGGCGATAACTTCCTGTTACTGATC	1	+	chr5:7397355-7397474
ADCY3	chr2_25143161	TCGCCCCAGTCTCCGCCCTCTCGGCGGCGCGTTCCGGAGTGGGGCGGCGAGGGAGGCGCCGGGCGGCGGTCCCAGGACCCGCGCGGGCGAGAGGTGGAGGGGCCCGGGCGGCCCCCGATC	1	+	chr2:25143162-25143281
ADCY3	chr2_25142480	GATCCGGCCCCCTTCCCACGCTCGGGGCGCTGTCTTCCCCCCCGGAAGCCTGGCCCTGCCCCTGCGTTTACCTGTGCGGGAACTCGGCCACCGCGTGCTCCGGGACGGTCCCCGCGCGGG	1	+	chr2:25142481-25142600
ADCY4	chr14_24803858	GATCTCCCCAGCCCCGAGCCCCGGGGCTGGCTAGGGCCGGGCGCCGGGTTACCTCCTTCGGCCCGGCGGGCCCCACCTGAGCTTTTCTCACCCGCTCAAAGCCGCTACCACCCCGCGCCC	1	+	chr14:24803859-24803978
ADCY4	chr14_24804492	TGGGGTGGACCCAATGGGATGTGTCCAAATGGAGGTGAACGTTTGGTAGTGGGGAGACCGAGGGCGGGGGGCTGAAGCCTGGCGAGAATGTAGGGAAGAATGTGGGTCCTGGTGGGGATC	1	+	chr14:24804493-24804612
ADCY5	chr3_123168320	TGCGGGCCCACCGCGGCCGGCGCGGAACGACTAGGCGGAGGACGGAATCCGGCGCAGCGCTGCCGCGGTTCTGCCCCGACGCAGGCAGGCTTCTCCCGGGGAGTAAGGCATCCAGAGATC	1	+	chr3:123168321-123168440
ADCY5	chr3_123166549	GATCACGCCGACGGCGGCCGCCAGCACGGCCAGGTAGGGCAGCTGGAGCGGGGGCCGCGCCGCGTGGAAGGCCAACATGACCAGGCACACGAGCACCAGCACGGCCATGAGCATGGTGAG	1	+	chr3:123166550-123166669
ADCY6	chr12_49182502	GATCCCACTGCCTCCATGACTTCCCTTTGCCAACCCCAACTCCCTCGGGCAACACTGCCGAGACGACCCGTCCAAGGCTTCGGCGCCCCCACCCACAAACTCTTGTCGAGAGCCGCTCGG	1	+	chr12:49182503-49182622
ADCY7	chr16_50302575	GGTCTGGGAGGTTTGCTTGAGGGCATGGAGGTTGGTGTAGGGAGAGCTCAGGAAGTAGAAATTGGGCTGGAGTGTGGCCTCTGGACAGGCCACAGGAGAGTCTCAAAAGGAGAAAAGatc	1	+	chr16:50302576-50302695
ADCY7	chr16_50299997	GATCTTTGACCTCTCCTGGGCCCCTCTCAGAGGTGGACGGGGccaccttactacatagatagggaaattgagtcccaggaaggcgCGGGGGGCCTGTCTGTGAGCGTCAGAGCCCACAGG	1	+	chr16:50299998-50300117
ADCY8	chr8_132053422	AGCCTGAGCTATAAGACGAGGTCAACGCTTTCAGCTGTGCTTTCGAAGGGTCGCAGCACACAGTTCTCATCCCCTTTATTTCGTTCTTTGGAGTCCATTTGGCTCGGAGCTAGGAGGATC	1	+	chr8:132053423-132053542
ADCY8	chr8_132051901	GATCACTACCTCAATGCCGGTGAAGAAGCCCAGCAGGATGCCCTTGAGCGGGTCCATGGGGGCCGAGGCCAGGCTCAAGTGTAGGACCAAGAGAGTGAGTTTGGTCAGCACGTCCAGCAC	1	+	chr8:132051902-132052021
ADCY9	chr16_4167074	TTTCCTTTTACACAAATGAGACTTTCAAAGGAGTCCGCGTCCCATAATGGCAGTTGTGCATTGGCCTCCATAAACATTGCCACGTGTAAATAAAATCCTATTCTCTCTAGCATGCAGATC	1	+	chr16:4167075-4167194
ADCY9	chr16_4165347	GATCTTGACGCGCACGCTGTTGCTGTCCCCGCTGGAGTCGCAGCTCACCTCGGTGCTGTGGTGATGCAGCAGCTGCTGGTGGGGTGGGGAAGCCATGTTGTCGAGTCCCGGGGCCTGCCC	1	+	chr16:4165348-4165467
ADCYAP1	chr18_904336	GATCATTACGTGACTGAGAAAAAAAAAAAGGAAGTCATTTCATGAATAAAAATCGGAGCGCAACAGTGCAACAAAATATTCTGTACTTAAAGGCAACAGGCAGGCAGATGTTGACAAAGA	1	+	chr18:904337-904456
ADCYAP1	chr18_905375	ATCCTGCGCAGAATGACCATGTGTAGCGGAGCGAGGCTGGCCCTGCTGGTCTATGGGATAATCATGCACAGCAGCGTCTACAGCTCACCTGCCGCCGCCGGACTCCGGTTCCCCGGGATC	1	+	chr18:905376-905495
ADCYAP1R1	chr7_31090317	gatcttcacaacaCCAGAGTTGGAGGCAGATGAAGAAAGCGGCTCTCAGCTCTCAGGGGTTAGGGCAACAAGCTAAGAAGGGGTTAGCCAGGATTAAAGGGAGGTCCTGTCTGTGTCTGA	1	+	chr7:31090318-31090437
ADCYAP1R1	chr7_31092260	CCCGGCCCCACGGACAGGCCCCGCAGTGAGCAGGTAAGGGTCGCCCCGCCGCGGCTGCCCCTCCACGCCTCGGCCGTCTTCTCCCCCTCCAGAACCTTCGCCCAGCCGGGACCTCGGATC	1	+	chr7:31092261-31092380
ADD1	chr4_2845854	ctgcggcggcccgggcagcctcgggggcggggaggccgctgcggcgccgagggcgTCTTGGAGGGGTCCCCGCGGGGCCTTCGGCCTGGGCCGAGCCGGGGAGCGAGGGCGCCGCAGATC	1	+	chr4:2845855-2845974
ADD1	chr4_2844695	GATCTTGTCAGAAAAATCGTCTTGGAAAAGCCAACGTCCAACAGAAATGGTTAGAACAGGGGTCGCTGGCTTCCATCCAGACAGTATCCCTGACCCTTGTTGGGGCAATGTCACAGAGGC	1	+	chr4:2844696-2844815
ADD2	chr2_70996193	ttcacccccataatctccaccagtccccaaaactcccctcaatcaacatcctctccaagggcttttgaaaatgtgcttgtgaaaatgtacagcttccagaaaagcctctggccactgatc	1	+	chr2:70996194-70996313
ADD2	chr2_70994548	GATCGCGAGGCCCCGGGGGACGCGCCCAGCCCCGCCAAGCCCGCCTCGCACCGCTACCCCGGAGGGCGGCGGCCGAGCgggaaggaaagagaggggaggggagggaggggaggggaggAG	1	+	chr2:70994549-70994668
ADD3	chr10_111755638	gatcttgggcaaattacttaacctctcagtgccttagttccactgtttctaaacaggtatattagggcaatacctcatggaggtgtattaaatgaaacaacctacattaaaaagcactta	1	+	chr10:111755639-111755758
ADD3	chr10_111756625	AATGAATTGTGCTGTTCAGGTTCTGCTATCATACATTTACACTTTAGTGAGAATTTAGGTTAATGTGTTACTACTCCCAGGAAGGATTTGTTTTGAAAGCTTTACCTCTAACTATAGATC	1	+	chr10:111756626-111756745
ADGB	chr6_146918380	gatcttttgatttctaaggcttatcttccCTAATTCTTTTGGCATCTTGCAGCCATTAACAATGGCTGCAGGATAGCCCTTGTTCAAGAAGAAACTCACCTCTCTGTGGGGTTGGCTGCT	1	+	chr6:146918381-146918500
ADGB	chr6_146920593	AAAGCCACATCTTCATGGCCCCGGAAATGATACAGACAGCGAGTGACAGACAGACATGGACACATTTCACCTTAATGGTGATTTTCTAGTTTGCATCTGCCCAGTCCAACGACTACGATC	1	+	chr6:146920594-146920713
ADGRA1	chr10_134902235	CCGCCCCGCCGCGGTCACCCTGAGGCCAGGGGCCCGGGAGCGCGACCTCCTGGCCGCCGTCTGGGACTTTGACCTTCCAGAGGCCATGGAGGCTGGCGGGGAGCAGGGCGCCACCTGATC	1	+	chr10:134902236-134902355
ADGRA1	chr10_134899062	GATCCTCCAGGGGGGCAGCTCCTCATCCTGCCACACAGCGCCCGGAGACTTCTGGAACACACAACCGCAAGTGGGGTCTAACCTGCAACTGGAAGAGCACGTGACTGTCTGTGCCTCGGT	1	+	chr10:134899063-134899182
ADGRA2	chr8_37655308	CACAGGTGAAGTGGAGAGCACGCCTGCAGGGCACCCACGCCCCGGATTTCCAGCCTGGACTAGGGTTGCGGACTTTGGGGACCTGAGAAGGGTGAGAGCGGGGAATGCTCAGGAAAGATC	1	+	chr8:37655309-37655428
ADGRA2	chr8_37653984	GATCATCGTGTCAGGGGCCAAAGGAAACCTCGGAGCCTTCCACCAAGTTCAACCCAAAACAGGGCGCCCCAGACGTCTCTGTCCAAGCCCGCGGGTCCAGGAGGGCCCCAGCAGCCTGGA	1	+	chr8:37653985-37654104
ADGRA3	chr4_22518553	atattctgtgctcctgccttgagaaattaccttcataacaacctggaaggtttgtaagcaggattctcagacaccttggagtttctccctgaaacatggcaggtgggaaagagtcagatc	1	+	chr4:22518554-22518673
ADGRA3	chr4_22516581	GATCTGAAATGTTTCCAGCCCTTAATAACAACTCTATCTTAAAAGGTGCTCTTTAACTGTAATAAAACTAAGATAGCAAAAGGCAAAGGAAGCGTCTTGGGGTTTGGGCTCGCACACAGT	1	+	chr4:22516582-22516701
ADGRB1	chr8_143546063	TTCTCCGTGGAGTACCTGGTGGTGGGGAACCGCAACCCCAGCCGTGCCGCCTGCCAGATGCTGTGCCGCTGGCTGGACGCGTGTCTGGCCGGTAGTCGCAGCTCGCACCCCTGCGGGATC	1	+	chr8:143546064-143546183
ADGRB1	chr8_143544712	GATCCAGTCATTGCTATTGAGGCTCTGCACCCCCTTCCTGCTCTCCAAGCCTTTAGAAAGGGCTCGGGGGCCAGACGGGAGGCTGGGGAATGGCCCGAGTAACCTTTCTCCTGTGCTCCG	1	+	chr8:143544713-143544832
ADGRB2	chr1_32229968	cgcgggccgggcccgggagggggcgcgcgccgggccgggcgcgaggagccgcgggagaaggggcgggggcgACGCGCGCCGCCTCCTGTTAAAGGGGGAACAGCGCCAGCCGAGCCGATC	1	+	chr1:32229969-32230088
ADGRB2	chr1_32229136	GATCCAGGCCGAGATAGGGAAAGACTCGAGACAGCAAGCACGGTCTGTGTCAGAATTCTGGAGGGGGAGACTTTAGCATAGATGGGTAAGAGGGTCGGTCCAGGCTGGGGGAGGGGGGGG	1	+	chr1:32229137-32229256
ADGRB3	chr6_69345907	CAGGGGTCACCTTTTCTCTGCCGGGGGTCGCCACCGTGGAGCTTTGGGCTTAATGTTTGAGAAGGGAGGAAAATGAAAGGAAAGGCTGTTGCTGGCGGATGGGGAGGCTGTGAGCAGATC	1	+	chr6:69345908-69346027
ADGRB3	chr6_69344635	GATCAAGTCCAGCATTCACTTCCCACCCTTCAGAGTCGCCTTCCCATCCTCCGCACCCCCCTGCCTCGCCTCCCAGTGAGTTTCTCTTACAGTTGGTCGCCGCCAGCCCCAGCGGTGGGA	1	+	chr6:69344636-69344755
ADGRD1	chr12_131438681	GGCGCAGGTCGCGGTCACAGTGGTGACCTGGGATTGCTTTCCCAGGACTGCGAGTCGGGTTTGGGTTTCTCCTCCCTGCATTCCACAGCTGCTCTGGTCATCGCAACGTGTTTATTGATC	1	+	chr12:131438682-131438801
ADGRD1	chr12_131437891	GATCGGATAAACTTTGGTCTTGGGTAAACTGAGGCATGTCTGGCGAAGGGGCTGACTCTTTTCTATCCCATTGAGAACATCCTCCTGGTGCTGGGGTGGGGGTATATGTGGGATGGTGTA	1	+	chr12:131437892-131438011
ADGRE1	chr19_6887055	gatcttggacaagttataactcctctgcaagtctcagtttccattttgttggtgaatagagggagggaggggaattcctactttacaaggttaacatgataatgaaattacactttgttg	1	+	chr19:6887056-6887175
ADGRE1	chr19_6887879	gtcaggtgctgttctaggcactagaggatatagcagtgagaaaaaaagactaagttcctgcactcttgaggctgatattctagtgggtaggagcagacaggaaagaaggcacagatgatc	1	+	chr19:6887880-6887999
ADGRE2	chr19_14888989	gatcgcttgagctcaggagtttgagaccagcctgggcaacatggcaaagctctgtttcttcaaaaagaaaaaaaattacctgggcttggtggcagacgtctgtggtcccagctgctacta	1	+	chr19:14888990-14889109
ADGRE2	chr19_14892110	TATTAGTATAAtttattgttattattttagagacagggtctctgttgcccacgctggagcacagtggcggtggcacaattatggcttcaggcaacctgcacgtcctgggcttatgtgatc	1	+	chr19:14892111-14892230
ADGRE3	chr19_14784350	gatctggagacagatggtttggattcaaatcccagctctcttatttactagctgtgtgatgttggacaaataacataacctgtgccccagttttcttatctgtaagatgaggatacccca	1	+	chr19:14784351-14784470
ADGRE3	chr19_14788278	aaaaataaaGGAATGGAGAGGCAGCTAATAGAGGAGACAGGACGAGAATGGCCAGAGAGATGAGGGGTGGGGGTGGGAAATGAATGGAGTATGGTATTATGGAGGTAAAGGAAAGAGATC	1	+	chr19:14788279-14788398
ADGRE5	chr19_14492756	CAGGACTTCTCCACTGCAAGGTACCCCCAATTTGTCCCTCGCAGTCTCAGCAGCAGGGGCAGCCCCCAGAGACCCCAGTTCTTGCTCCCCGCAGACCTGGCTGGGGCTCAGCTGCGGATC	1	+	chr19:14492757-14492876
ADGRF1	chr6_47009444	GATCCAGGCAAAGCTTAAACTAATTCACCCTAAAGGAAAAATAAGCTTAATTCTCTCAAGCATAATTTTATTTTAAGAGATTGCAAGGGTTAACGTATTATGAATTAGTGAAAACCATAT	1	+	chr6:47009445-47009564
ADGRF1	chr6_47011295	GAGTGAACAATATTCCCGTCAACATTTGAGCTTCTAATTGCATGTTGAAGACCTTTAGTGCTATGTGGGCCTAAACCCAGTATGACCCACTTGTCTTCCACACCAGCTGGGCCACTGATC	1	+	chr6:47011296-47011415
ADGRF2	chr6_47623373	GATCAAGACTAGCTAAGGAAACAAAATGAGGAAGGGGGAATGCTGAGATTAAAATTAAGGGGTGCCTTTCAGTATATTAGGAGAACTTCGTGAAGATTTTGAAAAATGCCACACTCTAGA	1	+	chr6:47623374-47623493
ADGRF2	chr6_47624602	AAGGAATTTATTAACTTTAAGGCACTTTACGTAATAAGAGCACAAGTCTGTATAAAAATATTTTTGTTTTCATTTATTCTTCTCTGTTCTTCTGTGCTCCACTAATTTTATCCAAAGATC	1	+	chr6:47624603-47624722
ADGRF3	chr2_26570630	GAGCAGTGTTTATAATAGGAAATCTCCTTTTTCTTATAAAGAATCTTCCCTAGATTTATATTTTCAACTAAATAAGTGTCTTAATTTACTAGAAGTTTCGTGTAATTTTCTGTTCTGATC	1	+	chr2:26570631-26570750
ADGRF4	chr6_47665977	GATCACAATTGATGCACCAGTTTATCAGCCAATTTCCTCCAAGTTCAACATCAGAACAGGCAAAAAAAAAAAGTATCAGCCTTTAAAAATCATCAACAATAGTGGCATAACCTTGCATTT	1	+	chr6:47665978-47666097
ADGRF4	chr6_47667824	CCCTCTCACCTTGTGGTACAGTTCCGGGGAGAGGAACCCTTTGGGAAAGTATTTCCTTGATTCACAAATATTCTTGGCCATTCACCTTAGGGTGTTTTGCATGAACAGGTTTGCGAGATC	1	+	chr6:47667825-47667944
ADGRF5	chr6_46923049	CCCAGTCCAGATGTCATATTACAGAGCAGCTGATGACAGGCAGGTTAGAACAGGCCCTGGAAGAATCCATTCCCAGCCTCAGGCAAGACCCCCTAAGCTCTGTCTTTGGAAAGTCTGATC	1	+	chr6:46923050-46923169
ADGRF5	chr6_46922236	GATCTATATACTGGCTGGCATTCTTTATCCAAAGATGTACAGATTTGAAAAATCCATATGTCATATCCCATCTCACTATTTGCCCCTCACAGTCTTGTAAATCAGTAAATCTCCACAAGA	1	+	chr6:46922237-46922356
ADGRG1	chr16_57652946	GATCAGGAAAGAAAGAATTCCGACACTTAGGGATTGGTCCCAGCCAAGGGGGAGCCTGGGGGACTATGGGAGAAACAGTGGGGTGAGGGGAGGTGAGGGAAGGTTTATAGGGTGCATTGA	1	+	chr16:57652947-57653066
ADGRG1	chr16_57654338	CTGCAGGACGCAGGGCAAGGGTGACGCCGCGGAGCCTGAGCATGGACGGGAGGCAGGCGGCAGGACCTGAAGTCTCCTGCCTGCTTTCCGCAGCGCCCTGAGCAGCTTCCTCCTGGGATC	1	+	chr16:57654339-57654458
ADGRG2	chrX_19141008	TCAGCGGCTCACCTTTAGGGCTCGCCCCGGTACCCATATGCCCGTTTCAGTGTCGCACGCTGTAATGGGTGGGAGCCCCGAGGGCGCACTTCTACCAAGATATTCCTGAATCCGGAGATC	1	+	chrX:19141009-19141128
ADGRG2	chrX_19139815	gatccctgggggattatcgtgcacagtacagACTGTCACTGTCGAAGCAGCCACGGAAAACCTGTCCCCTGCTTCGTCTGGCTCTCGGGAGGTCAGCTCTCTTCTTCCCCCTCACTTTTT	1	+	chrX:19139816-19139935
ADGRG3	chr16_57702569	ATAGGGGAGGTCGGAGGGTGCTCCCTGACTCCCCAACCTGGGCTGTGTCTCCCTGACAGGCCTGGCTCTGAGACAGGGGTTGGCCCCGGGCAGGCAATTCTCCAGCTGGCTTGTGAGATC	1	+	chr16:57702570-57702689
ADGRG3	chr16_57701421	GATCAGAAATGATGTAATGGCCACAGGCGGCTCCGCCTGCGTCATCCATGATTTCATCACACACCTCGGgaggctcagggtgacagacagtgcatgcaaggtcacccggccaggaagtgg	1	+	chr16:57701422-57701541
ADGRG4	chrX_135382505	GATCCGCGGGAGCCGGGAGGCCCGCGGGCCGCGCACAGCCCTCGGGCGGCCGGGCAGGCCAGAGCCCGAGGCCACTCCGGGCTCAGCGTCGAGCGGCTGGTCGGGTCTCCATGCATCACG	1	+	chrX:135382506-135382625
ADGRG4	chrX_135384921	aatacttaataaagcatttattacgtaccaggtagtgttttaagtgctttacatgtattatctcattgattttatacaaataatagaggtggataccatcatcaccattaactcatgatc	1	+	chrX:135384922-135385041
ADGRG5	chr16_57576945	TGAGTCTGGGAACCTGCACCTTGGATGGCTGTCAGGGgctcagtagaggacctggcacacagtttgtgcttggcaaTCTGGAGCAGGTGCAGCTCCTTTCAGAGTGACCTGGATTGGATC	1	+	chr16:57576946-57577065
ADGRG5	chr16_57576178	gatcattttcccttttctatagatgggaaaactgaggcccagaggggcaacatgtcttgcccaaaggtgcagagctCAGGTGGGTCTTGCGCACTGCATAAGGCCACGTTGCCATGTCCT	1	+	chr16:57576179-57576298
ADGRG6	chr6_142623309	GCCCATGAACTCTCCAGAAACGGCGTAAAGGAGGGTCCCGCCGCGGCGCAGGGCTGGGGCGCCTGGGTTCCCCCTGGGTGGAGCAGCGGCAGCAGAGCGGGAAAGTGGTGGAGGATGATC	1	+	chr6:142623310-142623429
ADGRG6	chr6_142622349	GATCCCTTTGCCAGACAGCTACTTTACAGGAGCATTGGAGAGCAGGCAGCTAACTTTCCCCAACAAGCAGCTGGATTTACGTTGGCAAATCAATCCCTCTCAATAAAATGTTATGTGACC	1	+	chr6:142622350-142622469
ADGRG7	chr3_100328682	TTGTGGTTTGGCTTCACCATGGCTTCCTGCCGTGCCTGGAACCTTAGGGTGCTGGTGGCTGTCGTGTGTGGACTACTGACTGGCATCATTTTGGGACTGGGCATCTGGAGGATTGTGATC	1	+	chr3:100328683-100328802
ADGRG7	chr3_100327907	gatcacctctgcagtaaccacatctccatgtgaggcctcattctgaggtaccgaaggttaggactccaacatatgaatgttggaggggacacaattcagcccatagcaGGTGGGTTATCA	1	+	chr3:100327908-100328027
ADGRL2	chr1_82267214	CCCCTCCGCTGCTGTGTGTGGCGTGGCTCTTCCCGGCTACTCCTTGCTTCCCCGAGCCCGAGTCTGCGCCGCCAGCCTTCCTTGGGGCAGCGGCCACCGCTCAGCCCCGGCCGGGAGATC	1	+	chr1:82267215-82267334
ADGRL2	chr1_82164711	GATCATAACTAACACATGTATTTGGTTTGCTATTAGAAAATTTAAAAGCAAAATGTACAACATACAACATACACAGCGATATTCATTTTGATTGTTTGAGGAACTCTAATTTTATTTTCC	1	+	chr1:82164712-82164831
ADGRL2	chr1_82265277	GATCTTCATGTATTTTGAACAATCTGCTGTTGACATATTAATAACATTGTTTGGAATGATTCCTGAAGTATGATGCTTGCAACATTCCTGCAGCACCAAAAAGTACCTATTGTTTCTGAA	1	+	chr1:82265278-82265397
ADGRL2	chr1_82165891	TTTTCAAAAGAATTGTCACAGGAAGATTTCCTTCAGAGGAACGGAGAAACCAAAGGAGATGGCTTTATTGTGGAAGAGTTGAGGAAAGCCTTCTGTCCTAGAAGTTAACATTTACGGATC	1	+	chr1:82165892-82166011
ADGRL3	chr4_62064288	GATCTAAATAAATATTAAATATGTATTTAATGTTTCTGATGCTACCACTAATAATCTTTAATATCTATACTTGTCATCATATATATTATTACAATGTTATTTTTATTACTTGGTTGTTTT	1	+	chr4:62064289-62064408
ADGRL3	chr4_62067340	TTGCCGCGTGTGGTTGGGGGTGTCTGCACAGGGGCCGGCCGGTCTTTTGCCCCGGGCTCAATGGCTGGATTGTGGAAACTGCACCCGCCTTCAGGTTGTTGAGCAACTGATGGGACGATC	1	+	chr4:62067341-62067460
ADGRL4	chr1_79472964	TCCATTATCAACTCAATTTCAGGTAAAATTCACCTGTAGCCCTTCCTTACATCTGCAGAAAAATTGGTGCATCATATCCTTTGCATGTTAATATACAAGTCGATTACGTAGAAAGAGATC	1	+	chr1:79472965-79473084
ADGRL4	chr1_79471578	GATCTTCCAGAAATGGAACAGCACACAAATGTGAACAAAAAAAAATGAAACAAAACAAGGAACAAGACTATACATCAGAGTTATTGAAATACATTTGGAAATTATATGTTGTGGACTGAT	1	+	chr1:79471579-79471698
ADGRV1	chr5_89854882	CGCCGCGGCCTGCGGGTAATGGGGCATAGCTGCCCGCGTCGGTTCTGTCCAAGGCTGCGGTTTTGCAGGGAGCGTTAGGTTCCTGCACCCCCTACCCGCCCTTTCCAAAGATGTCTGATC	1	+	chr5:89854883-89855002
ADGRV1	chr5_89854025	GATCCTTCCTTTCTAATATTTCATCAATTTATGCTCAAATTCTTATGGGGTAAACTTAGGGAGAGCTTCGGTAAACGTGAAACGAAACATTCTCTTAGGAACGAAAAAAGACTCAGTAAA	1	+	chr5:89854026-89854145
ADH1A	chr4_100213052	tactaaatgctagctacaattattATTCATAAAaggaagctcacagtctatggggaaaagatacacaggcagccaagtctacatatcagcctggctgggaagtgcgctatcacagggatc	1	+	chr4:100213053-100213172
ADH1A	chr4_100210520	gatccattgactcagtgattaactaatttctctaaagtctcaaagctggCTTTCCAGAGAATAAAGATGAATCTAGCCTTATGTTTTCACTACTCGGTGTCAGTAAAAAGTTAGCAAAAA	1	+	chr4:100210521-100210640
ADH1B	chr4_100242915	GGGGTGGCGAGGAAGGAAGAAGAGTAAGAAAACAGGAAAAACGAAGTAGGATAGAGAGAGCAGCCTCTTTGTCTTTACAGCAGAGAATCAGACACCCAATTAGTCACAGCAAAGGGGATC	1	+	chr4:100242916-100243035
ADH1B	chr4_100240481	GATCTGACTCTATAAGAGCAATTATACATTTACCTTCCTGCGCACAATGACATTTCTTTCTCTCCCTATTTGCTTATTGTCCTCTTTTAATTTTCTCTCTCCACTACTTCTGTGTGCTAC	1	+	chr4:100240482-100240601
ADH1C	chr4_100273278	GATCAATGAGTATTTTGTAAGATATTTTATAGTAAGATTAAAAGTATATTTCAAAATCTTCTCAAATCCCTCTCATAAAAGTTTTGTCAGACTTCTTGTGTTCACAAAAAATATGAATAC	1	+	chr4:100273279-100273398
ADH1C	chr4_100274469	catctccctgtgtcaggcactaagctggggctgatggggtggcagtgataaataaaacTTGACTCTTACCTCTGCTGAGAGGcagtatagggaagcggttatgacacagcctttgggatc	1	+	chr4:100274470-100274589
ADH4	chr4_100066608	tgtatgagagtcctcgttgctccacatcctcacccatgcttggaattggcagactttaaaaatcttcttaatctggtcgtgtgtaaagatatctaattctgtttttaatttgtattgatc	1	+	chr4:100066609-100066728
ADH4	chr4_100064104	GATCTTAAAGAAAAATAAGAAGTTAAATTCTACATTATAGTCATTACATTTTTTATTTCTTGAAAAAAAAACAGGTGTATTAAAGTTTACCTTGATATAATGTCTCAAGTTTTTCCCTCT	1	+	chr4:100064105-100064224
ADH5	chr4_100009439	gatctggctgcagctctgccaagtatgcaagctgcaagaatgacccagagcgagttacttaatttcGTGTAAGAAGCAATGCGTGGCCGCTCCTAAGCCATTTCCACTGGGATACCGACC	1	+	chr4:100009440-100009559
ADH5	chr4_100010399	AACTTCCCAAGCTCCCATTCCAGCAGTTCCTGAAGGGTAGGTAGGATTTTGGGGAGACAGTAGAACGTGGGCAGAGAACTTTGGAAGGAGGAGATGAGGAGAACAAAAAGTCTCCTGATC	1	+	chr4:100010400-100010519
ADH6	chr4_100140823	TGCAGAGCTGGTTACTCAGAGGAAGTGAAACTAATTTGCATACAGGGCCTACCAACTTGGATTTGGACCCTAGAAAATCTCCGTGTGTGGACCTGGGTCTTGACCCAAGGCCCAAGGATC	1	+	chr4:100140824-100140943
ADH6	chr4_100140029	gatccttggagaaggggaTATATCTTTGACTCTGGAAATTCTGATAAAGGGCTTGGACATTACTTATTGAAGAGATGAAAGAACTGAGGGAAGTCAAAAGGGAATTAAGGAAAAAGGAGA	1	+	chr4:100140030-100140149
ADH7	chr4_100354846	gatcatgtgaagacagcgagaagagggtcatccacaagccaaggacacaggcctcagaagaaaccaaccctgatgacaccttaatctcagaattgcagccttcagatgtacaagaaaaca	1	+	chr4:100354847-100354966
ADH7	chr4_100357176	GAATGCCAGAGGGTTTTCATCTACTTGGGCAAGTACCTAGGTCTTCTTGAGTAGCTGTTTAACCATTACAGACCATTATTTCTTAATATAAGTTGCAATGGCTCCAGAAGCTTCTGGATC	1	+	chr4:100357177-100357296
ADHFE1	chr8_67345366	GCCTGCCTCCCAGCAGAAATGTGAGGTACATCCTGGTCACCTGATAAATACTTGCTGACTGTGCAAGTGCACAAGTCTGCCTGGGAAACATGGAAAAGTTTGAGCTCACAGGTGCAGATC	1	+	chr8:67345367-67345486
ADI1	chr2_3523603	AACGACGTTAAACGTGTTTAGAGTATGGAAAGCAAATGCAAAAAAAAAAAAAAAAGAATAAGGATTTTGTTAAGCTCATGCAGTCCATATGGGCACAGTTGAGACTTCACAGCTCGGATC	1	+	chr2:3523604-3523723
ADI1	chr2_3522447	GATCTGCTGGCGCCCGGTCCCTCCCCCAGGACACTTTCAAGCGGAGTCCCCCTTCCTCCGATAGAAGAAACCCCTGGGCCTTTGACCGAGGTTAGCCAGGCAGGCAGGGCGTCGGACAAG	1	+	chr2:3522448-3522567
ADIG	chr20_37209510	GATCCTGGGGGTAATTTTTGTCCCATCTATTTTTCTAACTTAACAGAattatctccatcttacaagaaaaagggtcagaggggtgtcatgaacccaatagctactggactgagattcaag	1	+	chr20:37209511-37209630
ADIG	chr20_37210436	tcaattggctgcttttgtgcagtaaacagcttgcacgatgggatacagcagccttAGGCATTTTTCAGATACCTGCAGACCACTCACTGTTTCTGCCTAAGCCATGTATCAGAAAGGATC	1	+	chr20:37210437-37210556
ADIPOQ	chr3_186559465	GATCCTGCCCTTCAAAAACAAAACATGAGCGTGCCAAGAAAGTCCAAGGTGTTGAATGTTGCCACTTCAAGCCTAAACTTTCTAGGAACACCTAAGTGGGTGGCAGCTTCCAGTTCTCCA	1	+	chr3:186559466-186559585
ADIPOQ	chr3_186561461	aaaagaaagaaaagaaaaAGAGGCTCTAATGAGATAAAATGAGAAAAGCCTGGCATATAGTGGCAACTTATGAAAAATTGTAATTAAAAAAAAACATTTTCTGACAGAAGAAACTGGATC	1	+	chr3:186561462-186561581
ADIPOR1	chr1_202927398	GATCTTCAGCGCCCTCCCCGCGCCGGAAGGGGCGCGCGACCTCCCGCGTCACCTCCGCAGCCGCGTCACCTCCTCGCGGGCTCTGCCTGGGCCCTCCAATCCTAGGCCCTCTCGCGGAGT	1	+	chr1:202927399-202927518
ADIPOR1	chr1_202927899	ggctagacCTCAGTCTGCCTCCTGTTATTTTCTTATCAGAGAGCAGAATTGTTTCTAACTACTCTTGCTGGTGAACCCGTGCCCCAGTTCCTGCTCCCACAGGCACCTAGAGTGCAGATC	1	+	chr1:202927900-202928019
ADIPOR2	chr12_1800603	GGAGGAGTCCGGCGCCCGCTGTTCCCCTCGCCTCGCCTTTCGCGGCGGAGGGTCGGAGCCTGCTGCCCTCTGCTCACCTTCGGGTGCAGTTGCTCCAGCTCCCTGCCCGCGGAGAGGATC	1	+	chr12:1800604-1800723
ADIPOR2	chr12_1799808	GATCCAGCCTAAATCCTCAAATTCTGGCTCTTGCCCAAAGTGTGTAGCCAGTATCCATAGAGACTGCGAAAAGCATCCGCGAGCCGGGGCGGCCCCCTCCTCCTCAGCTCCAAATTGCTT	1	+	chr12:1799809-1799928
ADIRF	chr10_88727696	gatccaagtccctgccacatgcgtttgggtgagaccgacctcactgcctcagtttcctcctatacactgatgctatcaacaaaaatacccacttcaggaggtggttgtaaagattataca	1	+	chr10:88727697-88727816
ADIRF	chr10_88728566	GGCTCCGGAGGAGCCGGAGCTGCGCTGCGGGCACTGCGGGAGCCCCTCCAAGGAGGCCATGCTGGCGCTGGGCGGCCCGCCCAGGCCCTCAGGAGAGGGTGAAGGTCCAGGACAGGGATC	1	+	chr10:88728567-88728686
ADK	chr10_75912285	GCACCTCCTTCGCCAAACTGGAAGACAGATGCAACTTTTCCCTACCATCCTACTGAACATATAACCCTTAGATTTCCTTAGATTTTTCCttaataaaaattattatatataatGCTGATC	1	+	chr10:75912286-75912405
ADM	chr11_10327614	TGAAGGGTGCCTCTCGAAGCCCCGAAGACAGGTAACTACGCCCTGTGCTGTCCAGGGACGGGAGGGAAGGAAGGTGTGCGGGAGGAGTTCTCTGTCTCCACTCCCCTGGCCCGGGGGATC	1	+	chr11:10327615-10327734
ADM	chr11_10324784	GATCCAGACCAGTGCGCCGCGCTGCACTCCTCTAACCCTCCGCGTCCCAACCCCTTACCAGGGCCAGGGTCAGGGCCCGGAATCTGTCCTCCGTCCTCAGATGGAATTCAGGTCCGCTCA	1	+	chr11:10324785-10324904
ADM2	chr22_50919704	GATCAGCTCGGACGACGGTTCGCCCCCCAGAACCCCGCTGCAGCGTGGGGAAGTCCGGCCCCCGCAGGCTCGGGGCTGCGTCCCCACCAGAAGGCGCTTGGAGTGAGGCTGGCGGTCCCG	1	+	chr22:50919705-50919824
ADM2	chr22_50921834	CCCCCGGGGTTGGGCAAGGGAAGGATGGTGGCCCTCCAGAGGTCATGAAGGGACCTCTGTGGCTCCAGCTGCCAACCCTGGAGCCCAGACCGAGGTGGCCATGGAGACTCCACCTGGATC	1	+	chr22:50921835-50921954
ADM5	chr19_50190556	GATCCAGTGTGGTGGGTCTGAGCAGGCAGGAGGATGGAAGGCTTGGAGCCTGGAGTCGCCGGGAGTGGTCTGGGTTGGAAAAGTGGGTCCCGGCCGATGGGTGCGAGGGTGGGTGGCACT	1	+	chr19:50190557-50190676
ADM5	chr19_50192905	AATCCTGCCCCTCTGGTGTGGTGCGGCCTCTTCCCACAGACTTTTGGCCTCAGTGTTCCCCGCCTGGGAAGTGGGGACTGGCCCTGGTACCTGGCTCCAGAGCTGCACCCAGAGGCGATC	1	+	chr19:50192906-50193025
ADNP	chr20_49548256	GCGCTCCCGGGGCCCGTGTGCTCGGCGGGCGCCTTCCTCTGGCCGCAGCGCCGGCGGCGGAGGCAGAAGCAGCGGGCCGCAGCACGCCCAGCACTCAGTCAGGTGGCCGTGCTGGGGATC	1	+	chr20:49548257-49548376
ADNP	chr20_49546567	GATCAAGGTTGGGGGGGAGGGGAAGGCAGGCAGGCCTCCCAGAGGAAAGAAGAGGTGAATACGAGTGTGTTCACAAAACTACTCCCCATTCATTACATTAAAAAAAAATCTTTTTGCAGC	1	+	chr20:49546568-49546687
ADNP2	chr18_77868157	ACTGTACAGATGCAGAATGAGAAATAATTAGATATTTTAAGTAGTTTATTTGAACAGAAGACTTGCCTGCGTGCTTAAAACTTACTCTATTTGCACGGGTAATCACTGCCTCTTGGGATC	1	+	chr18:77868158-77868277
ADNP2	chr18_77866600	GATCACTTTCCCACAGGAATGATGAAGTCAGGAGACCCCAGCTAGTCGGTTCACCAGGATATGCCAATCATGGCACACTTGTCCCAGTTCTGGGAGCCAAAGTTTTGTCTTCCAATGGCA	1	+	chr18:77866601-77866720
ADO	chr10_64564729	GGGCTGGGGGCAGCCGTGGCGGCCGCCGGGGACCGCAAGGGGCGGAGGAAAGGAGGGGGCCGGTCCCGGCACGCAGAGGAGCAGCCGACCATGCCCCGAGACAACATGGCCTCCTTGATC	1	+	chr10:64564730-64564849
ADO	chr10_64563973	GATCACAGAGGACGGCCTGGACCCCCTCCCCTCCTAGGAAACACAAAATTATAAAAGCGCCCTCCTGCAATTCCCGTGGGAGACAGTGCTGCCTAGGCCGCTACGAGGAGCTAAGGCTGA	1	+	chr10:64563974-64564093
ADORA1	chr1_203097083	GGGCTCCCCAATGGGGGTGCAGGAGAGGGTTGAAAGAAGAGACCGGAATGCCCCCTTGGGGCAGGCCATGGGCAAGGTTCCCCGACAGAGCTGGAACGGGACCAGAGGACTGCTAAGATC	1	+	chr1:203097084-203097203
ADORA1	chr1_203096523	GATCCCAGAGGGGGCATTCTGAAGTCCTGCAGAAGAGATGCTGTGCCGTGAGGGGTGAGGGGTCGCTGGAGGCCAGACCAGGGCTCCCAGGAGTCCTGCATTGAGAAGGGAGAGAGTGGA	1	+	chr1:203096524-203096643
ADORA2A	chr22_24821219	GGGGTCGGGGCTTCCTCACTGGCCCTGCTTTGGCCGTTCCTGGAGGCCTTGGGTGGGGCTGGGAAGGCCGGGCCCTGTGGGCAGCACCCCCCCCCCCCCCGCCCAACATCCCGGCAGATC	1	+	chr22:24821220-24821339
ADORA2A	chr22_24818492	GATCAAGGCCACACTGGGCACCAGGAGCTGGAAGAACAAGAGGGTCTCTGGCCCAGAGTCTGGGATGGGGAGAGGCAGAGGGGGCATTGGAAATTGGGGACACATCTTTGAACTGAGATA	1	+	chr22:24818493-24818612
ADORA2B	chr17_15847700	GATCCAGGGTGAGTGTGAAGGAAAGAAAAAAGAGGGCCCGGGGAACACTGGTATTTTCGGGCGGTGGACGAGGATGGGACGGCCACGAGCTTGTCTTAAGGTAGAAGGCAGAGCGGGGCC	1	+	chr17:15847701-15847820
ADORA2B	chr17_15848997	CCAGGCTGGGGGCGCGCGGGGCGCTTGGAGGGCTGGTTCCCAGCCTGGCCACCCCGCAACGCTAGACCAGTGCGCCCGGGCACCCAAGACATCCCAGATGCGCGTCGCTCTAAGGAGATC	1	+	chr17:15848998-15849117
ADORA3	chr1_112046136	GATCTCTTGGAAACCCTTCTCCTTAGAAAGGGCTCATCACAGGTGGGTCACTTCCAGCCCCTTTATGCACCGCACATCCTCAAGTTTCCAGAATGCTGTAGGACAGCTCTATATGGACTG	1	+	chr1:112046137-112046256
ADORA3	chr1_112047287	AAAATAAAATTCAGCAGTAACAACAATGGCGTTCTGGTGTTTACTAACAAACACTTCAGAGTGGGGCATAAGGGAGACGCCTCTGCCTGGGGCTCATCAGGGTCCTCTTGTTAGTTGATC	1	+	chr1:112047288-112047407
ADPGK	chr15_73074378	gatccacgagaaaacagatttgttgtttaatccacctaatttgtggtattctgttctagcagcccaaatgactgatacaATAATATGTTTCCAACAAgtgagacaggggccttgcttcac	1	+	chr15:73074379-73074498
ADPGK	chr15_73076315	CCAAATAGAGGGATGGGAACACATTTGCTTTCGCAGTAAAACGAAACGGACAGATTGTGAAGAAGCGGACAAACCTCGCGTTAATATTCGAACCAGTGGGTGTCCCCATTGGCACGGATC	1	+	chr15:73076316-73076435
ADPRH	chr3_119298589	CCGCCCCAACCCGCGCCCTCGTCCACCCGCAGCAGCCAAGGCCTCTTCCCCGGCCCCGGGAGCCCGCGCCACGCCCGTCGCTCGCGCGTTCCAGTCCAGGCTACAGCAGGTATCGCGATC	1	+	chr3:119298590-119298709
ADPRH	chr3_119297718	gatctctgcctcccttattggtgaacttgatttttgtaaacactcaaaagtcacttaggctagagttggagatggagatggttattcactgggaaggccacaagagaatgttttaaagtg	1	+	chr3:119297719-119297838
ADPRHL1	chr13_114107354	GATCTGCCGCATATCAAATTTGAGGGACACTCAGATTAAATTGCCACTTTTAGCAGCGGTATCAGGTAACACCATCCGCTGAAGGACCGCACTGCCTTCAAAGCTCTCGGAGGCTTACTG	1	+	chr13:114107355-114107474
ADPRHL1	chr13_114108756	CAAAGAGTTACACCTGGACTGAAGAAATGCGTCTGATAAAAACTCTCGTAGTGTACAGCGAGACAGTAGGAAGCATTTAACCGCCTGGCGTTATATCAGCACTTGTTAAAACGGAGGATC	1	+	chr13:114108757-114108876
ADPRHL2	chr1_36553869	GATCTCAGGCCGGCTGTTCTCTGCCCCACTGTATGTAGCCAGCAGGGAGAGGGTTCTTGAACACCCTCCTGTCTATGGAGGAGCAAAGATGGGGAACACTATTCCTCCGAACTCCATGTA	1	+	chr1:36553870-36553989
ADPRHL2	chr1_36554766	GGGCGCGGAGCCTCCGGGGGCGACGGGTCGGGGGTGCGCGGGGATGAGGCTGCCGAGGGCACCGGGGCCAGAGCCGGATGACCCGCAGACAGCTTGAGCTCAGCGAGTGCCAGTGCGATC	1	+	chr1:36554767-36554886
ADPRM	chr17_10601728	TCTTAATATCCGCAATATTAACCACTCCCTCCCCGCCCCTACCTCGGTGGTTGCTTTACAAAATACAGAGAAATAAAAAAAGGAAAATCGTCCTCTAATTATCTTCCTTAACTACAGATC	1	+	chr17:10601729-10601848
ADPRM	chr17_10600117	GATCCACACATAACTAAGTTCCACTTTTTGTTTCAATTTCAACGTATACATGGAACTCTGGATGGGGCTCAAGTGACAAATTATAAAAGTCCTCTGACTTCTCAATCACGGTAAACTTTA	1	+	chr17:10600118-10600237
ADRA1A	chr8_26723544	GATCCTAGCCGGGGAATTCTGGAGGATGTACTCGGTTTCCGTTAGAACAGGTTGCCTCGCAGTCACCTGGAGGGGGCGGCCTGGGAGAGGGAACAGCTGCGACCCAGGGACCTCAGGGCC	1	+	chr8:26723545-26723664
ADRA1A	chr8_26725032	CGAAAAATTGACACCCTTGCTAGATATTGCTGTGTGTATGGTGTGTTCATAGGAATGTGCTATAAAGTAACTTTGAACAGCTTGATTTGATTAACATTTGGCCTAGGTTTTGTTAAGATC	1	+	chr8:26725033-26725152
ADRA1B	chr5_159344140	CGGACGCCCACCAACTACTTCATTGTCAACCTGGCCATGGCCGACCTGCTGTTGAGCTTCACCGTCCTGCCCTTCTCAGCGGCCCTAGAGGTGCTCGGCTACTGGGTGCTGGGGCGGATC	1	+	chr5:159344141-159344260
ADRA1B	chr5_159343275	GATCTCCACGCCCAGGTcccgccctcgcggcccctgcccccgccccgccccccgcAGAGGGCGCGCCCTGGGAGCGGCGGGGGACGCGGCTGGCTTCCCGGCTTGCGGGGTGGCGGCGTC	1	+	chr5:159343276-159343395
ADRA1D	chr20_4228145	GATCTGTAGGGGGACACATACACTGCCGACCACATATGGGCAGATGCCCGCCCAGATTTTCACAGACGTTTTATTTTTAGAGGGGCCAGCAGCATAAGCCCAAGGCTTGGAAAAGAAGAA	1	+	chr20:4228146-4228265
ADRA1D	chr20_4230200	CCCCTTGGCCCTCAGCGGCGTCCCTCTTCCTCCCGCCCTCTCCCCCGAGTCTCTCGGTCACTCGCTGGTGCCCTTGGGCGCGCGGTGCGTTGAAGGCGTGAGTCCCGGGTCTTCGGGATC	1	+	chr20:4230201-4230320
ADRA2A	chr10_112838003	AACCTCTTCCTGGTGTCTCTGGCCTCGGCCGACATCCTGGTGGCCACGCTCGTCATCCCTTTCTCGCTGGCCAACGAGGTCATGGGCTACTGGTACTTCGGCAAGGCTTGGTGCGAGATC	1	+	chr10:112838004-112838123
ADRA2A	chr10_112836446	GATCCAGCTTCTTGGGGGCACTCACGGGTGCCCGTTGCGTTCTGCTCCGTCGGCCCGGAGCTGCATGGCCAACTCCCAGCAGGGGCCGCTCCTCCCCTACCCCCCACCCCCGGGCTCCCT	1	+	chr10:112836447-112836566
ADRA2B	chr2_96783702	CAGTGCCCACGGACAATGTCTAGCGCCTCCCCAGGCTCAGGTGGGAGGTGCCCCGTCTCAGGTACCCAGACCAGCACCCCCAGCCACGGGGGTGTGTTGGGAGTAGGTGCCTCCTTGATC	1	+	chr2:96783703-96783822
ADRA2B	chr2_96781349	GATCCGATGCTGGAGGCCAGGATGTACCAGGCCTCCTGGTTGAGCTTGCACTGGGGGCGCCCGCGCGGCTGGGGGCCCTGGTCGCCCTTGTAGATGAGGGGCGGCAGCGAGATGACGGCG	1	+	chr2:96781350-96781469
ADRA2C	chr4_3768630	GTGGCCACGCTGGTCATGCCCTTCTCGTTGGCCAACGAGCTCATGGCCTACTGGTACTTCGGGCAGGTGTGGTGCGGCGTGTACCTGGCGCTCGATGTGCTGTTTTGCACCTCGTCGATC	1	+	chr4:3768631-3768750
ADRA2C	chr4_3767625	GATCGCAGGCGGCCGCACTCGCGCCCAGCGCAGggcggcggcggcggcggcggcgCAGCTCCGGCGAGCGAGGCGGCGGCCGCACGGCCAAGCGTGGAccgcggggggcgcccgcgcccg	1	+	chr4:3767626-3767745
ADRB1	chr10_115803419	GATCAGCTCGGGACTCTCAGGAGCCGCTCAATTGCCAACGGGAGGGGGGTGCGGGGAGTTGGAGGTGGGGGTGCAGACCAGACGGGGGCGTGCCTTTGCCCGGATTGGCTGCAGGAGCCT	1	+	chr10:115803420-115803539
ADRB1	chr10_115804011	TCGTTGCTGCCTCCCGCCAGCGAAAGCCCCGAGCCGCTGTCTCAGCAGTGGACAGCGGGCATGGGTCTGCTGATGGCGCTCATCGTGCTGCTCATCGTGGCGGGCAATGTGCTGGTGATC	1	+	chr10:115804012-115804131
ADRB2	chr5_148206512	TGTCTCTCATCGTCCTGGCCATCGTGTTTGGCAATGTGCTGGTCATCACAGCCATTGCCAAGTTCGAGCGTCTGCAGACGGTCACCAACTACTTCATCACTTCACTGGCCTGTGCTGATC	1	+	chr5:148206513-148206632
ADRB2	chr5_148204929	gATCTTTTGCTTTCTATAGCTTCAAAATGTTCTTAATGTTAAGACATTCTTAATACTCtgaaccatatgaatttgccattttggtaagtcacagacgccagatggtggcaatttcacatg	1	+	chr5:148204930-148205049
ADRB3	chr8_37822603	GATCCGGAAAGAAAAGGACCCTGGGTCCCATTTTGGTTCGCTACTCCTCGTTCCCTTTTCTCTCCAAGCAAAGCCATCCCACCTTCTCTTAATAAACTCCACACTCAAAAAGTTGACCCA	1	+	chr8:37822604-37822723
ADRB3	chr8_37824503	TCAAGCAAAGGATTCACAGGAGCCCCGCATCCACTTGGGTGGCCTCCCCTAAGGTATTTTAAATTAAGTAATAGGGCTCAGCCAGTATCTCCTCTCCCAAGACCTCAGCTTGGTGAGATC	1	+	chr8:37824504-37824623
ADRM1	chr20_60878339	GGGTCGCCGGGGTGGCGCGTCGAGGCTGGTGCCCCGCGGAGACGGCGTCAAGCCTAGGGCCGGCCCCACTAGGCTTGGCGGGGCTGCCCCGGCCCAGCGCCGAGTGCGGGCGGTGCGATC	1	+	chr20:60878340-60878459
ADRM1	chr20_60877377	gatccctcccctccaggagcccctcccctctcgggacccctctcctcccggacccaccccttcctgacccctgccctcccGGACCCCTGCGGGACTAGATGTATACAGCTGAGACCATAT	1	+	chr20:60877378-60877497
ADSL	chr22_40742768	ACGTGCCGGGCTCTGTTCCGGGCTGGGCTTAGCCACCCCGGAGCTGCGGCCCGGCTATTTTCAGCTGGGTGTTCCCTGTCCTGAGGAGCTGCGGCCCCAGGAAAGCAAGGGCAGGAGATC	1	+	chr22:40742769-40742888
ADSL	chr22_40741530	gatcaccccactggcactccagactgaacaacatagcaagaccctgtcaaaaaaaaaaaaaaGGGGGGGGGCCACTTGAGTGTTTCTATTTCTAtttatttatttaattcttttattttt	1	+	chr22:40741531-40741650
ADSS	chr1_244614843	GATCCGGGTTCTGGGTCCGAGTTCCCGGGCACCAGGAGCCAGGCAGCCCGAGCTCCCGGGCCCGGCTTCCCATGAGAGGCCCCGTCGCCTCACCTGGCAGCGGCACACGATGTCGGCGTC	1	+	chr1:244614844-244614963
ADSS	chr1_244615664	ATGAATGTGTACAAAATACAAACTGTGGAATTTCGCAGTACAAACAGCATAAAATCGGAACGTGTAAGTGTAGAATTGGAAATTAAAAGTCCGGAAGTAACAGAGATGGGGACAGGGATC	1	+	chr1:244615665-244615784
ADSSL1	chr14_105190967	actcacacaacccccgacccacacacaccgccctccttccacccacccctactccaccacccCGGCAGCGGGCCAGGGCACAGCTATAAATACAAGTCGCTGAGTTGGGGACACCCGATC	1	+	chr14:105190968-105191087
ADTRP	chr6_11778807	GATCGGTTCCTGGTACGGACATATGGACTTACCAGATTAAGCAGCGTCATATATTTCCACCTTGCACCATTTGCCAAGATTTTGGGTTTCACCTCGTCTTTTCCTTCCTGTGAGATGTAA	1	+	chr6:11778808-11778927
ADTRP	chr6_11780469	cacctcggaaagctcccctctcctaatgccatcaccctgggagttaagatttcaacataggaatttgcagggaacacaaacatagaccatagcaAACCATTCTCAAAGGAAGGGGTGATC	1	+	chr6:11780470-11780589
AEBP1	chr7_44144246	cccgcgcgtgccgcggccatggcggccgtgcgcggggcgccccTGCTCAGCTGCCTCCTGGCGTTGCTGGCCCTGTGCCCTGGAGGGCGCCCGCAGACGGTGCTGACCGACGACGAGATC	1	+	chr7:44144247-44144366
AEBP1	chr7_44143097	GATCAGTTGACACTCAATCCACCTGCCTTCTGGGTCCTCTGGGCCCTCTGGGTCCATGTGGCAGCTGGAGGTATGGTAGACACTTTTTAAAAAATGAGTTCTGGTAAGAAGAAGGTGATA	1	+	chr7:44143098-44143217
AEBP2	chr12_19593274	ACCCCTGAGCCGCATGGACTCGGAGGACAGGTCAGTGCTCTGAAGCGTTTCCCCTTCCCTTCCTCCTCTTGAACTCCCGGGCCCCTCAGAGGGGGACCAAGGCGACGTTTTGCCGCGATC	1	+	chr12:19593275-19593394
AEBP2	chr12_19591629	gatcaaaatagttcaaatataaaatatattactaggataaaattctagaggagatatgcaacgtcaatatgagttccagaaaacaatatttggaaattgtattttccaaactgtatttta	1	+	chr12:19591630-19591749
AEN	chr15_89163877	gatcacctgcctcggcctcccaaagtgctgggattacagtcgtgagccaccgcgccccggccTCATGTTGCACTGAATTTTCTGTTAACCTTGCTGTTTCCCTGCTGTTAGATAAACAAC	1	+	chr15:89163878-89163997
AEN	chr15_89164782	TCTCCAGCCCTCGCTCTGCTCGGGGGTCCAGGGCCAGAGGGGGCGGCGCTGGTCGTTGGGACTCGGCCCAGCTGCCGCGGCCAGCAAGTGACCAACGCCCGAGTCCTTCCCGGTGAGATC	1	+	chr15:89164783-89164902
AES	chr19_3064147	ttacaggtgtgagccactgcgcctggccctggacttgggcttttgctctgagtgaggtgggaatcctggagagccgtgggaagaggagggatgggacctggtggcggttattaaaggatc	1	+	chr19:3064148-3064267
AES	chr19_3062596	gatccccacgccggcccgcctccccgtggcccgcccgccgcggtgaccttgggcccggcccgcccccgccccgggcagcggcccccgccACCCTCTCCTACCCGGCAGCCGGccgggcct	1	+	chr19:3062597-3062716
AF011889.2	chrX_148608068	CTGTGCTGCCACATCCTCATCTTGGGCCTCTGGGGCAGAAGCTAGAAACCTCTGGGCATGGGATTTAACAGGCTGCCTGAGCTGGCTGTCAAGGTCACTGGGCTCTTGTTCCTCCTGATC	1	+	chrX:148608069-148608188
AF011889.2	chrX_148606430	gatccacctgcctcagcctcccaaagtgctgggattacaggcatgagccactgtggctggcTACAGGTGTTATTTTCCAAAGCACATGTCCTATCCTTTCAAGTTGCAGGGATGAACTAG	1	+	chrX:148606431-148606550
AF064858.6	chr21_40309029	GATCTGTGCTTCCCCCCATCAGGCTGGTGCCACAGGAGGAAGGAAAGGGCAAACACCTCTTCCTGGGAGCAGGGGTCAGGTCAGCCTGAGGCGGCAGGAATTTTAGCAAATCCAAGTTTT	1	+	chr21:40309030-40309149
AF064858.6	chr21_40310936	gattaaggcgctggcggagtcagttctggtgagggaggcttcctctccgatggcctctgctcaccctaacttcacatgggaaggggtgaggggtctctctggggtctctttcatgggatc	1	+	chr21:40310937-40311056
AF064858.7	chr21_40350307	gggccaaaaatctgcattttaaaaaatAAtttcaacttctattttagatgcagggggtacacattcaggtttgctacacagatatattgcatgacactgagatttaggataggaatgatc	1	+	chr21:40350308-40350427
AF064858.7	chr21_40347890	gatctgcggaatcagagtctgctttgaaccagctctccaggcaattcCAATGAGCAGGCAGATGGGAAGCAGGGATTTGAACAAGACTTCATTACTATTACAATTATGTAAAGTAATTTC	1	+	chr21:40347891-40348010
AF096876.1	chr21_31461145	GATCTTTAGGTGGTAGGGGAGCCCTCACTGAAATGTGGTTTAAAAAAAAATCACACTCTTTCATCTTCGGTTTCATCTTCTGGAAGAAAGAAGAATTGAGCTATTTTACCAACTGTTGTG	1	+	chr21:31461146-31461265
AF096876.1	chr21_31463119	AGATTTGATTTTTATTGTCATTTCTTTTCCTGTCTGTGCATTAGTGAAGGTTGATAATCATGTCGAATGACAGAAGGAAATGAAGTACATTAGGAGTGCACTTAATCTACAAATTGGATC	1	+	chr21:31463120-31463239
AF127936.7	chr21_16252755	gatctatttgaggAAGTGAACTCCAATACCATTCTCAAGGAAGTCCTTTTTTAGAAATATAGACTGAAACCTGACAGAAAAGGGATTCAGTGTATATCCTAAAGGATGGCATAGGAGAGC	1	+	chr21:16252756-16252875
AF127936.7	chr21_16255401	CCTCCTCTCTCGATTTGAGTTCCAGCTGGAATTTGAAAAAAAaattatgggttcataggtttgttcgtgctaaaaggaattttaggcaccatctcatcgtgtccctacatcttacagatc	1	+	chr21:16255402-16255521
AF131215.6	chr8_10923761	GATCTGGTCTCTGCCTGTTCGAAACAGACTATTTTTAGCCTTCATTTCTGTCTGCTCAATTTTTCTGCCTCCCACCATTTCTATTGCATCTTCAGGAATACACTGACATTTCTGTCCCTG	1	+	chr8:10923762-10923881
AF131215.6	chr8_10926294	CCAGCGAACAGCCCACCCCTGGCCAAGGTGGGCCCTGCCCCCTCGGTGCCTGCTAAACTGGTCATAACTGATTTCTTCCTTCAGAAAGGCACCCGTCAGGAAGAATCTCCTCCCTTGATC	1	+	chr8:10926295-10926414
AF131217.1	chr21_30047501	ATAGAACAAGTAAACTTATTCCTCTTTTATGTACAATGATTACGGAAGTGAAATAGCAACCTTTTGCTGCTTTAAACAATACATTTATTCAAACATGATAATAAAAATGAAAAATGGATC	1	+	chr21:30047502-30047621
AF131217.1	chr21_30046751	gatctggacccccttctggtaacaGCAGCCCCAGTCAAAGACTCTCAAAAGCATAACTCATTCAGAGGTAGGCAGACAGAATGAGACTCCCAGGGAGCTTGTCCTGCTTCTCTGGAGTTA	1	+	chr21:30046752-30046871
AF146191.4	chr4_190858319	gatctggttgtgtaagggtgtgtggtacttacccccactcccattttctcttgctcctcctcggaccatgtgatgtgcctactccctctgtgccttccatcatgagtaaaagctccctgg	1	+	chr4:190858320-190858439
AF146191.4	chr4_190863150	AAATGGCAGGTTTATCCTGAATGAATGTGAGATTTTTACTCTGTGAATTTCCTGGGAGGAGAGGAGAGTTATCTTCTGAAAACTTTATAATGAAAATGCAGACACGGGTGTCTTAAGATC	1	+	chr4:190863151-190863270
AF241725.4	chr21_22938705	gatctaggacctcccagtgccagaaatgtgagaaaatacatttctgtcctttataaattgcctagtttcaggtattctgttataccagcacaaaatggattaagacaGTGACTGAAAATA	1	+	chr21:22938706-22938825
AF241725.4	chr21_22939584	TATTATGGAAACTATTAGTATGGTCATTTAGTTCCTCAATGGAATAAAAGCCTGTCACTGGGTTTGATACCACTATGGCTGTGTGACAGCAAGGTGACACATAAGGCATGAGGAGAGATC	1	+	chr21:22939585-22939704
AFAP1	chr4_7943755	ACCACTGAAAGCCTGGCCCCTAATCTGATTTGCCTAACAAGGTCCCCCGATGAACATCACATGCTTCCCTACCTCTCCCCAGCTAGGGCCCCACTGTGTTCTGGGATGTACTCAGGGATC	1	+	chr4:7943756-7943875
AFAP1	chr4_7940089	GATCTTTAACTCTCCTAAAAGGGGAAAACTGTCCAGTTCGATTTTGCTTCCTGGGACATAACAGGTTTTTCAAAAGTTTGATGAAAGCATTCACTAAGGAGTGATTCCACTTTCTTTGGT	1	+	chr4:7940090-7940209
AFAP1L1	chr5_148651705	TGCCTTCGGCTGCCGGGACAACCCGGTGCGTGTCAACGCCCGTGTCCTGGGGCCAACTCGCCTCTCGTGTGTGAAATCAGAGTTTTCATAGGCTAACGATTTGTAACTTCATAAAAGATC	1	+	chr5:148651706-148651825
AFAP1L1	chr5_148650870	GATCTTTGTTATTATTTAACTCCTCTTTCGCAACACCACTGACATTGCACCGGCATCGCCGCGGGCCCACTGTCTGGCTTAGAAGGTGCTCAAGAAAGACCCGCGGCGAATGGAGAAGAC	1	+	chr5:148650871-148650990
AFAP1L2	chr10_116165021	GAATCTCCACCCTGCACTGCCTCCATCCAGAAGTGCCACACTTCCATCCTTTGCCTTTTGCCACCGGTCCTTCCAGGCCCTTAATGCGACCTAGTCTTCTCCGTGCTCCCCCCAGAGATC	1	+	chr10:116165022-116165141
AFAP1L2	chr10_116163985	GATCAAAGGGCTCGGGCCGCAGCAGCCACCTAGGAGCCCACCCGCCCAGTCCGCGGCGCCGCTGTCGCCCCCTCTTAGGCCCAGGTCCGGGCTGGGTGGGGGCAGTGGGCTCTGCTTATC	1	+	chr10:116163986-116164105
AFDN	chr6_168230545	ACATCATCCTGGCTAAGTTTGCTTTTTCCTTTGTATTCACATTTGTGGGTAAAGGAAGGGCTTACAAAGAATAAGCAGGCTATCACTGGAGTATTTTTCAGGCTCTTTGTCACTTGGATC	1	+	chr6:168230546-168230665
AFF1	chr4_87929153	TGCTGTCAGAGGAGCGCTATTGTAAGAACCTGAAGCCCCGTCTTTCCATGGTTTGTTACTGTTTTTGTAATGAGCGTTGAAGAAGAGTGATGACAAGGCATTAGTGATTATTATGAGATC	1	+	chr4:87929154-87929273
AFF1	chr4_87856484	CCGCCTCTCTGCCGGCTTCCCAGCACGCTGACTCAAGTCGCTGGCGTTCCCACTTTTCCGGTGGGAGCCCTCGGGGAGAACGGGCTAGGGCTCAGAGCTCTCACCGCCCTACTTGCGATC	1	+	chr4:87856485-87856604
AFF1	chr4_87854857	GATCAGTCTCTGTTAGAAACCTTTAAAAGGTGTACAAACACTTTGTAAGAGATGACTCCTGTCCCATCCTGCTCAGGGATGACCAGAACTTTCATCTTAGATAGATACACCACCAGGTTT	1	+	chr4:87854858-87854977
AFF1	chr4_87927752	GATCAAAAGTAGCGAACGTGGTTTACTGCCGCGGTCTTGTTCCTGCTCACTGCCGCCTCTGGGGGCCCCATATTCAACAAATATTCAAATTGGAGCTGGAGTTCTGAGCGGCTGGGTACT	1	+	chr4:87927753-87927872
AFF2	chrX_147799749	GATCATGTCCCTCTGTTCTCAGATGCTTTTGAAGAAAACATAATCATGGATAATCATCCACTGTTGCATTCTCAGGTCTCCTCTGACCCCACAAAATGAGCATAGGGTCATCATTTCCTT	1	+	chrX:147799750-147799869
AFF2	chrX_147582459	GCCCGCTGCTGCTGCCGATGCGGCCCGGACACTTTTAGCTGGGCGGGAGGGCTGGAGAGCCGGGGGCCGCCGAGAACCGCCAGCGAGCTGTGCCGAGAGCCGCGCCGACCCGCTGCGATC	1	+	chrX:147582460-147582579
AFF2	chrX_147581257	GATCAGAGGTGGAGGTTGAAGGGAGTAGGAGGCTCGGTTAAACCCTCCACGTGCAGAAAGAGAATTTCAGGCCAGAAGGGAGACGGGCAGCCGGTGCGTGGGATACTGGGCACACACCCA	1	+	chrX:147581258-147581377
AFF2	chrX_147800927	TCCTTCTCACTAAGTAAGGAAACTGAGACAAACACCAGTTAAAGGCCTCAGGGTAGTCAGAATGCTTCACTGACTGTCCCTTTTGGAACTAAGGACAACCAGAGCATAATGGATTGGATC	1	+	chrX:147800928-147801047
AFF3	chr2_100759332	TCCCAGGAACATTTTGGAATCTCTTAGATATATGATTATCAAGAATGTTGATTTCAATGGGCTGCTTAACTTGTCCAAAGCTCTGCTGGTTTCCCAGGCTGTCTGGGCCTCCAAGAGATC	1	+	chr2:100759333-100759452
AFF3	chr2_100758511	GATCCAGTCTGTGGCCATGTCATGGTTTCTATTTTTGAGGTTATAGCTAATGAGCAACATGAGGTTAAGACACACTTTTCATAAGGCCCCAGCCAGCATCATAAATATGTGTGTGAGCAT	1	+	chr2:100758512-100758631
AFF4	chr5_132298543	GATCGCGAGAAGGAAAGCGAGAACTAGCTGGGTAATGTTAGCCAGAATCTGGGCCTATTTTCTCTTTAATTAGACATAATTTGAAATTGAGGAGGATATGAAAAAGTAACAAATCAGCCG	1	+	chr5:132298544-132298663
AFF4	chr5_132299608	CTCCTGCGCGTAGCCCGCTAGTGAGGTTCCGAAGGGCGGGGCCGGGCCGAACCGGATATGCCGGTTCTGGGGCTCAGGTGACAAACCCAGGCCTTCCGCCCCTCGCCTCTGGTGGGGATC	1	+	chr5:132299609-132299728
AFG1L	chr6_108616382	GCTCCTCTGGCCACCGCCCCTGGGAAGCCCTTTTGGAAAGGTCAGTGACTGTGCCATGAGTAGTCCGAGCCGACTGCATATGACTGGAGAAGCCTCTGGGATTACCCTCCCTGTCCGATC	1	+	chr6:108616383-108616502
AFG1L	chr6_108615559	GATCAATGAGAAGTTACCCTTCGGATACACTGTCCCATGACTTCTCCGTCCACCGACAGTCCTTCTTAGGCCCTTGGCTTTCCCATGCCACTTATACAATCTTTCAAAACATTTGAGTGC	1	+	chr6:108615560-108615679
AFG3L2	chr18_12376311	GATCACGGCCATGGTTCTGTCAACACTCTATCATTATGTCAGAAACACGTATCAGGTCCCGTGTGTGTATCTAGAGGGATGGCTACCAACAGAGAAAGAGCCTCCTGCTGAGAGCAGGCC	1	+	chr18:12376312-12376431
AFG3L2	chr18_12377517	gctggaggtggggccgaggaaggactaggagagcgagcaggagctggaggcggggccgacggaggggtgtggggggcgtggctggaggcggggACTAAGGGGAGACGCGTGACTGGGATC	1	+	chr18:12377518-12377637
AFM	chr4_74346079	gatcacgccactgcactccagcctgggtgacagagtgagactgtctcaaaaaaaaaggtaataaaaaatatatatatttaaggcgtgcaagatgatgttttgaatacatatacatagtga	1	+	chr4:74346080-74346199
AFM	chr4_74348108	TGAACCTCATATGTCTAGAGGAGGTGTCTTTTTCTAATCCTTTTTGGCCTAgaaggagctcctttctttgacttgaacaaatgtgccctaagcatggcagtggccctgAAGGCATGGATC	1	+	chr4:74348109-74348228
AFP	chr4_74303072	AACTTGATGTTGAAGAGGTTAAACTGTTGACTAATGTCTTCGACATTGACCTTTTGATTCCTTGAAATCTCATGAGTCAAACCAAATCAGATTTTAGAAACTGAAGATTAGTGTCTGATC	1	+	chr4:74303073-74303192
AFP	chr4_74301105	gatcgggaaccCTTGTAGACAGGGATGATAGGAGGTGAGCCACTCTTAGCATCCATCATTTAGTATTAACATCATCATCTTGAGTTGCTAAGTGAATGATGCACCTGACCCACTTTATAA	1	+	chr4:74301106-74301225
AFTPH	chr2_64752913	TGGCTTTTTTAGTAGTCATTTTTAACACTTCGCAGAGGTATATTTGTTTAAACAAAGTATCTGTGGTAGTCTCCTAAATTTTGTTCATAAAGATATTTCACATGGATTAAAAGACAGATC	1	+	chr2:64752914-64753033
AFTPH	chr2_64750778	GATCTCTTTAGCTTCACTAGATATTCTCCGTAAGGGTCTATGAAAAACGACCACCTTCTCCATCCATTAGCCAAATTCCGGACTACTATTTTCTTGTCGGTCTCGAAGACGATTTGTCAG	1	+	chr2:64750779-64750898
AGA	chr4_178362824	gatcacagtcacaggaggtgggccccggcaggatgatttttgagaagctccccagatagtgtgaatgtacagcaaaggttggaaccTTGAATTCTAAGTGGCAGGTAAAGTATGACAACA	1	+	chr4:178362825-178362944
AGA	chr4_178363856	TTGCAGGGCCCCAGGAACTTTAGCCGATTGCTGTGTACTATGGATTTGGTTCTTTTACTGTCTTTTTAATTTAAAGTTGAAGTTGAAAAGTTTGTCAAACTCAGTATATTCTTGGGGATC	1	+	chr4:178363857-178363976
AGAP1	chr2_236402008	GATCCACGGCTCGATTTTTAAAAATTGTAAGGGAGAAGGATGCCTCGAAAGCCTCTGTGGTATTTTGTCGCATCTCGCACCCCTGTCTAAACTTCAGTCCACTCGTGGAGTGTGGACCCC	1	+	chr2:236402009-236402128
AGAP1	chr2_236403261	gcccgcgggccccggggcgcggggcggcggcggcggggggcgcgcggctccgggcgcggcgcCTGCACCATGAACTACCAGCAGCAGCTGGCCAACTCGGCTGCCATCCGGGCCGAGATC	1	+	chr2:236403262-236403381
AGAP11	chr10_88731610	GGCGCGCTCCCTGCCTTCCCCGGCCTCCCAGCAGGGGACGAAGTCCCCAACCTGGCTGCCAGTCCAGATGCTGCAGTACAGGTCTGCCTAGGAGGCCGTTCCCTTCTCCAGTCTGAGATC	1	+	chr10:88731611-88731730
AGAP2	chr12_58135501	GATCAGAGCAGGGAAAGAGAAAGAATGATACCTCCCATGTCTTTTTCCATCCTCCCTAAATGTATTCTTTCCCAGAGTCCCATCTTGGGGACTAGGAAGTAGCTGACTGGGAATTGATAT	1	+	chr12:58135502-58135621
AGAP3	chr7_150783479	GCGTGTGCCGGAGCCGGCGGGGGCGGCGGTGCGTGCGCATGACGCGGGGGGAGGGCCTGGGCCGCGCGCTCCCGGTCCCGTTGTTGTTGCCGCTGGAGGCTGCTCCGAGGCAGCGGGATC	1	+	chr7:150783480-150783599
AGBL1	chr15_86622304	GATCATGGATTCTACATTGGTCTGAAGGAAACTTGTCCCGGGCATCTGCTGTCCCTGAGGCTGAGGACATGGCTCTCAGACCTCCATTACTTTGAAGTGTTTGCTGCAGCAAGAGGcagg	1	+	chr15:86622305-86622424
AGBL1	chr15_86623359	GTTTGTTAACAGCAAGAGAACAGGAGTCGGCTCTCACCTTGAAGCTGACCTAAGTGATGCTATGGAATTCAAATATTAAACACGACGATGTTGATGATTGTTCTGCTTAAATTATTGATC	1	+	chr15:86623360-86623479
AGBL2	chr11_47736043	GATCTCCAGCTGAGAAAAGATGCCACCAGAACATCCCTTCTCATCTAGTAGCAGATTTCTGTGGAGTTCCCGAAGAAATGGAGTTCCCCGAAGAAATTTCTGTGGCTTTCCGTGTTGTGT	1	+	chr11:47736044-47736163
AGBL2	chr11_47737755	TTTTCTGAAATGTTAACCATATTACATCATTGCCAGGAATTAAGTAGGTAAAATATTATCTAATATGGCTATTAACCAATCTAGATATTATAGATAATATTAGACCCCAAAACTTTGATC	1	+	chr11:47737756-47737875
AGBL3	chr7_134672201	AGTCTTGTCACTTGAACTTTTGGTCAAGTGAAAATCAAGGAGAAAACTTAAAATTATATTGCTACATTTCAGTAAGTGACTATAATTTTTAAATTCATTATCTTTTAATGCCTCAGGATC	1	+	chr7:134672202-134672321
AGBL3	chr7_134670236	GATCTAAGATATACTCTATTAATATTCTCTGGCCAAGGTCTAATCTGGAAGGTTCATACTTTTAAACTGCTGACCTCAAAAACACCTATTTTCAGATACTTACAAAATACAAAGAGATTA	1	+	chr7:134670237-134670356
AGBL4	chr1_50489150	GATCCTGTCTCTTCCCTCAGGTCCCAGCCCCTTTCGGGCCCATGTTCTGTCAGAAGTGTGCACACTAACCCACACTCCCCTCCACCACCCGGACTTCGAGGTCCCTGCCCGCCATTCAGA	1	+	chr1:50489151-50489270
AGBL4	chr1_50490222	ctattccaaatgctttatgcattatttccttctcgaccatgagctctctgatacctacggttgttctcttatctttgtatactccatagtgcagcgtggtgcatgacacaaagtaggatc	1	+	chr1:50490223-50490342
AGBL5	chr2_27274133	gatcgatgcccgcatcctccacTCAGCTTTTGCGTCCGTCACACTACAGAACACAAAACGGGAGGGATTCCCGGCGCAGTGGGCTACGTGTTTCATTTTAGAGACACAAGACTGTTAAGC	1	+	chr2:27274134-27274253
AGBL5	chr2_27275254	AACACCAGAATGTCCGCTCAGTACTTGTGAGGACAGAGGCTGGAGAGAGGACTACCCATTTACACTCAGAACCTCGATTCCTCTCTCTGCTCTGTGCTGGAGAGTGCAGAGCCAGAGATC	1	+	chr2:27275255-27275374
AGFG1	chr2_228336223	gatccgggTTTCCACACGcagcagttctcaagccaggtgactgcaccgccctaaagttccctccacttttggcaatgtctggggatttttggttgccagcaatgggaattggggggtttg	1	+	chr2:228336224-228336343
AGFG1	chr2_228339199	TAATGACAATTATTTATCTTAATGGAACTTAATCTGTGGCAGATAGGACTTCATTTCTCTATTGAGTCATTCCACAAATATTTATTGCCTACTTGTCCTGTGTCATAAGTTACCTGGATC	1	+	chr2:228339200-228339319
AGFG2	chr7_100137875	TCTTACGAAATCTAAGAGATGAGAGCCAATGGGTTACCCTGGTAGAGAGCTTAGCTTTTTCAAACGTTTGCACGTCTAGGTGAGCCATCCTGAAGGTTAATCATTTACACCTTTAAGATC	1	+	chr7:100137876-100137995
AGFG2	chr7_100136178	gatctgccgcaagttgttgaacctaagggtgtaaaatggggattccacctctgggataggcggagcgaatgaaatgacatttataaagcactCCCTTCgctctgtggctcaggaattaga	1	+	chr7:100136179-100136298
AGGF1	chr5_76325615	gatcatgctaacaccaccattttttgaatatgggtcccatagagaggcaggaagcttaattgtgcatgtgcatatttctcctttcataaatattcatgaatcctcctacagctcattgaa	1	+	chr5:76325616-76325735
AGGF1	chr5_76326609	tccccgccgcggtcgccgccgccgccCACCTCCCCCGAGCCTGAGCTGGCCCAGCTAAGGCGGAAGGTGGAGAAGTTGGAACGTGAACTGCGGAGCTGCAAGCGGCAGGTGCGGGAGATC	1	+	chr5:76326610-76326729
AGK	chr7_141250715	gatctttgcttcagctgctccttcttgacatccaggtctcagaccaatggccccttactcagaaggcctagcgcaggccgcctaatttcacacagttctcccccttcccgcactgccttc	1	+	chr7:141250716-141250835
AGK	chr7_141251349	CGCTGGGCCGAGAGCCGCGGGGACCCAAGCATCAGGGGTCGTGGGTGCAGGCGGCGGCGCGGCTTGAGGGTAGGGGGTGCGGGCCTGGCCGGCGCGGCAGGGGAGGGCCTCGCGCGGATC	1	+	chr7:141251350-141251469
AGL	chr1_100315053	GATCTCCGGGTCTATCTAGTGTACATGAGGTACACCCGGACACCGTTAAGTATCAGTGGTGTTTGCACTCTCGATGGTTTGCAGACTGGCCACACCTTACCTACTGGGTCTGCATTCAGG	1	+	chr1:100315054-100315173
AGL	chr1_100316837	CTAATTAATGTTGATTTGAATTAAAAATATTTTATATCCCTCGTGTTAGGATAAGGATAAAATAGTTCTCTTTTCTCTGCGTACTAATTCCCACTTAAGATTGAAGTTAAATATATGATC	1	+	chr1:100316838-100316957
AGMAT	chr1_15912630	ACCTGTTACATCCTCTTTATTTCTAAGGGGAAAGAAAAACACACGTGGAAAGAAAGAAGTGATTTGTAATGGAATTATGTGAGCCATTTAGCAGTATTATATATATTATTTTTTCTGATC	1	+	chr1:15912631-15912750
AGMAT	chr1_15910882	gatccgcccgcctcagcctcccaaagtgctgggattacaggcatgagccaccgggccggccAAAATCCCTTCTTGACCAATGATGACACTAAGATGTGGGAGGCCACGCCCATGTTGAGC	1	+	chr1:15910883-15911002
AGMO	chr7_15602296	AATTTATTACATTACCAGTGAATATGTGGAGCTTGCCAGAATAGCCTCAGCTCTTTACCCAAAACAGCTGTAATCATCCTTTAGCTGCCATTTCATCATTTAAAGATGTTTACATAGATC	1	+	chr7:15602297-15602416
AGMO	chr7_15599206	gaTCCAAAAGCAAAGCCAGAGAAACAATGTTCTCTATAGTTCAAGACAGGGATTTTTACCTTACACTTGAGGCAATAGAGAGCCAGTGAAGGGTTTCCACTGGATTCATATTATGGAAAT	1	+	chr7:15599207-15599326
AGO1	chr1_36334198	gatcccagccactctggaggctgaggtgggaggatggcttgagactggaagggcgaggctgcaagctgcagtgagctatgatggcaccactgcactccactctagcctgggtgacagagt	1	+	chr1:36334199-36334318
AGO1	chr1_36336652	atctcctcttggcaatgcagaagattttctgtagtggaattgctgttttacagggtgtgcacgtcttcaactttaccaaagagtgttggttgtaccagtttacactcccaccaacagatc	1	+	chr1:36336653-36336772
AGO2	chr8_141643613	GATCATGAGGGCCAAGGTACGCTGAAAAATGAAATCGACAAGACAGCATCCCGGGGCAGTGCACACAGTACAGCAGTGAGCTGGGGTGGCTTCCTGAAGCCCCGCTGTCAATGACAAGTA	1	+	chr8:141643614-141643733
AGO2	chr8_141646293	GGCCGCTCGCGCAGGACCACACCGCCACCTCCCGGCGCGGCCCCAGAACCCAGATAATCCGTTTAAAGCACTGAGAAAATCTAAGAAGTTTTTAGTAAACTGTAGCTGGTATCAGGGATC	1	+	chr8:141646294-141646413
AGO3	chr1_36396292	GATCGGACTGGGCGTGGCGGGGGCTCAGGAAGGAGGGTGGCCCTACCCCAGCGGGCTCGGCTCGGGGCCTCCGCGGCAGTTCGGGGTCCTTCACCCGCCGGCTCCAGGTAGGCTACTCCT	1	+	chr1:36396293-36396412
AGO3	chr1_36397491	TGTTGGTGCAACGTTAAATTCAACATGGCATTGCTCCTACCCTCGAGTTCTTTTCTGTTGTTTGTGGCAGCATGGTAGATAGTTTCTGAGGAGCTTGGAAATGTCATAGCAGCCTGGATC	1	+	chr1:36397492-36397611
AGO4	chr1_36274119	CGCCGGGTTCGGGCCGCCAGGCCTCGGGGAAGGGGACCCGAGCCCCGCAGCACGAAGCGGAGGGAGCTGACCCGGGCCTGGGGGGCGGTGACCGCGCCCCAGCCGGCCGTTGGGTGGATC	1	+	chr1:36274120-36274239
AGO4	chr1_36273467	GATCTTTTGCAGGACGCCCTGGGGGGATGGCACGTAGCCCCCAGAGCCGTTGGCCACCGGACGGCCTCCTCGGGTGGACGGGGCAGAGCGGGCCAGCGGGCGCGTGCCCGACACGTCCAC	1	+	chr1:36273468-36273587
AGPAT2	chr9_139581207	GATCAATAGCCCTGGGGCAAGTCCCCGCCGCCCCGGCCTCGGTTTCCCCGCTCAGGAAGCAGGGCTGAGCCTCTCCCAGCGCGGACCGGCCCCCTTTCTCTCCGAAAGCTGCTCCACCCC	1	+	chr9:139581208-139581327
AGPAT2	chr9_139582976	CCCTGCCCAGGCGGTCCCAGCTTTTCTTGAAAGTGGAGACACATCCTTTTGCCTTAGGCCTGTAGGCATCTTACAGCGAAACCCAGGAGAGCATTTTCCAGCCCAGTCTCCTTCCAGATC	1	+	chr9:139582977-139583096
AGPAT3	chr21_45284813	gatcccacgcaggctccgcgcccggccccgccggcgccctcggcccacacctctctccgcgcgcgtgtcccgccgtgtcgcccccgtgtcccctccgcgtccccccccgcgccgtccccc	1	+	chr21:45284814-45284933
AGPAT3	chr21_45286042	TGGGGAAAATGCTTTTATAAATGGCTTCCCAGACCTTTAAAAAAAAAAAAGCACAATTTTAAAAGCTTTGTCTAGGAGAATACTTGAGCAGTTGGGTTCTTTTTCCTGGGAAACATGATC	1	+	chr21:45286043-45286162
AGPAT3	chr21_45346211	TGGCTGAACAAGCTGTTTCTCTGGGGACCACGTCAGGTAACACGTAGGACAGCGGGGTGGTCCAGCAGGGAGGGCATGCGCATCTGTGTGGCAGGACTGGGGGTGATTTTATCCGGGATC	1	+	chr21:45346212-45346331
AGPAT3	chr21_45344423	GATCCATCTTCCTCCTGTTAGCAATCAGGCGGTCAGGGTGGCGGCCACTTCCCTGCCATGCCGCAGAGACCCTGACCTCCTCCGACATCATGCTCCGGCCCCGGCTTCTGTCCTAGCTGT	1	+	chr21:45344424-45344543
AGPAT4	chr6_161695397	CTGTTGCATCCCTGCGCCCTAACGGCTCCTCTAACCTCAACCCAGACTCCGGCTCCGTCTGTGTTGCAACCTGGAAATTGTCCTCAGTTGGCTCATTTTTAATTCAGCAAGCGTAGGATC	1	+	chr6:161695398-161695517
AGPAT4	chr6_161694168	GATCAATATCTTATCTTAAGAAGTGTTTAGGTTTTCTAAAAAAAGACCAGACACTGAAGACTTACATAAACATCAAAGCATTCTTTTTTTAATTCCTCGATATGGAGAAATTCATAGGCC	1	+	chr6:161694169-161694288
AGPAT5	chr8_6566465	CCTCTCCGCTCCCCCACAGCTGGCGAGGGTCACCCGGCCGGCCCGGCGGACCCAGCACGGAGAGCACGTGCCGCCTCCCCGCCTTCCTCTCCGCATGCTTCCTGCCGTTCTGCCGAGATC	1	+	chr8:6566466-6566585
AGPAT5	chr8_6564990	GATCTGCTTTAACATCAATAAAACAGTTATCCACCCTTCGTAGCTTTTAGTGAAGGCTACAAAAGTATGCTTTTTATGGATTACACATGTGCACGCAACTACTTTAATTACTACAGAAAA	1	+	chr8:6564991-6565110
AGR2	chr7_16843655	gATCACAGGTTGGAACTATTGATATATTGCTTGTGTTTTACGGCAGGATGACTCAAGGAAGGCTAACATAACTCCTGCTGTACAAACATCCTGCTGTGGGGTGACTTTCTGAGATTCACT	1	+	chr7:16843656-16843775
AGR2	chr7_16845888	gcagagttgggaccaaagtccTTCAGTCCCTTATCCACTGAAagtaacaagtggatgggatttggagtcacgagattcccatctgaatcctgcatcctggtgcttgctcataggatgatc	1	+	chr7:16845889-16846008
AGR3	chr7_16920668	gatcttggatataaagaagagttaagaaAAGTCAATCTGGAAGGAATCTTTAGAAAGATTTTTCTATGTTAGCTACAGAGACAAGCAGGTGGAATCTGCATTTTAAAAAAGAAAAAGCAT	1	+	chr7:16920669-16920788
AGR3	chr7_16922510	ggataccaaaatctgtgcacactcaaagtcccatatctggccctgcgtaacccacagatatgaaaagttggtcctccgcatatgcaggtttggcatcccgtgaacacagtatttttgatc	1	+	chr7:16922511-16922630
AGRN	chr1_955187	GATCCAGACCCGCCCCCCACTCTCCTCTCCCCGCCCCCTCCCGGGCCGCCCCTTTCCCGCCCCACGGCCGCGCCGGGCGCTGCGTCCCGGGGCTTTGTTcgcggcggcgcgggtcgccgg	1	+	chr1:955188-955307
AGRN	chr1_955987	CAAGTGCACCTCGCCCACGGACTGCGGCTGCCGCGCGCCCTCCCTACCGGCCGAGAAGGAGAGGGGCCTGGGGAGGGGGGGCCTTTGCCCGGGCGGGGAGCGGGGGCTGGGCCTGGGATC	1	+	chr1:955988-956107
AGRP	chr16_67518252	AGATGGCAGGACATACAGGACCCTGCTGCCCCTGCCTTCCCTCACCCCACTGCAGAGCTGTTTATCACACACGTGTCCATCTGGGAAAGGAATGCAGGCTGAATCAGCTTTGAGAGGATC	1	+	chr16:67518253-67518372
AGT	chr1_230850574	tttcacatgaccagtaaaagggttataattcttattttcctataggtaagacttgcttttgtagtcattataacagggcatgacagagaccttggtgagagtcgccagaagccagtgatc	1	+	chr1:230850575-230850694
AGT	chr1_230849427	GATCCCAGCTGGAGACTGACCGAGCCCGGCCCTTCCCTCCAGCCCCAATTCCTGCACAAGCCCTGCTATTCCTCCTGATGGCAAGAGGACCCGGTGGACTCTTGGCCATGATGACTCTGT	1	+	chr1:230849428-230849547
AGTPBP1	chr9_88357215	TTCTGTACACTCCCAACGAGGGCCCCAGCCTTTTCCCGGAACTAAGCCCGCGCCCACCCCCTCCCCCGCCATCAATCAGTCACTTTCTTAGGAAGGGTTCTTAAAGCTCCCCACGTGATC	1	+	chr9:88357216-88357335
AGTPBP1	chr9_88356578	GATCCGGGGTCGCCCCTCCTACCCCCGGGCGCCGTCGCTCGCATCTCCCGCGGCCCGGGGAGAGCAGAGGGACGGCCGGCCGGGACATGAGGACTGCAGCAGGGCGCTCACCGGCTCAGG	1	+	chr9:88356579-88356698
AGTR1	chr3_148415292	GATCCACAACTGTATTACCAAAGTTCGAGTTACTCATAGGAAAGAGAAAGAAGTTCTCTAATTCGTCCTTAAAAGTTTTCCAAGTTCAGAAAAAAAAAATGTTGAAGAACACGAATCTCC	1	+	chr3:148415293-148415412
AGTR1	chr3_148416801	CCTGGCTATTGAGCCCACCTGGGCCTCTTCTCTTTGTTTGCTGATAGCCTCGTTAAGTATTAAAAACCTACTCCCCCCCTTCAGGAGCCCTCTTTTAATGAAAGTTTGGGTACTGGGATC	1	+	chr3:148416802-148416921
AGTR2	chrX_115301352	GATCTAGGTTGAAATAGCTAGCGAATCCCTCTTCACTTTATGTGCTTTGTATTTAAACCACAAATATGACAGAGACCTATGAAAGGAGACTAAACCTCTTTTTGGTCGTGTAAAAATTAT	1	+	chrX:115301353-115301472
AGTRAP	chr1_11796351	CCCGGAAGGTGGGAGGAAGGACCGGAGTTTTGGGGAAAGAGGGATGGTAGGGAGGAAGGGAAGGTACAGACCCCACGCAAGAAGGAGATGGGCAGGCAGGCCACAGCAGGGAGAGTGATC	1	+	chr1:11796352-11796471
AGTRAP	chr1_11795789	gatcatatgaggtaggtagcctaaatagcccatttacacagggaagtgggaaggagagagggtgcccccaaggATGAGACACAAGCTGTTGCCACATCAGCACTTTGCGCCTGGACGGTC	1	+	chr1:11795790-11795909
AGXT	chr2_241806896	gatcacctggagaccatcaagcaggccccaggtggggtgggtggaggggagcctctttatttgagaaatgtagaatgaattagacttccctattatctaaagttggcacctggttccagg	1	+	chr2:241806897-241807016
AGXT	chr2_241808695	ATGTGCTGGAGCCTGGGGACTCCTTCCTGGTTGGGGCCAATGGCATTTGGGGGCAGCGAGCCGTGGACATCGGGGAGCGCATAGGTAAGGGAGAGGCCCAGGTGGGGATGGCCCTGGATC	1	+	chr2:241808696-241808815
AGXT2	chr5_35047934	GATCCTGGGAGCGGAAGTGACCAGGCACAAGGGTCTCAGCAAATGTCTCCAGATTAGAGTCATTTCTCCCACTCAGAAAGCCAACCCCCATGGAAGCAGATTGGAGGCCGGGCTCTAACT	1	+	chr5:35047935-35048054
AGXT2	chr5_35048495	CAAATAAATTGGTTTTGGGGGTCTTAGAGAAAGAGAGGAGAAAACAATGGGGAAGGAGCCATTCCAAAGAAAAGCTGAGAGTACCAAATAGCTAGGTAAGGTTCTGGACAGCTGTGGATC	1	+	chr5:35048496-35048615
AHCTF1	chr1_247097131	TACATATCATGTTTGTTTGCACAAGGTATTGGACCAAGTTGTGATAGAAACAGTTAAAAAGAGTACTGCTTTTGCAGTAGGAGGTTTGGGGTTCGTTGTCTTAATTATTTTAAAGAGATC	1	+	chr1:247097132-247097251
AHCTF1	chr1_247094354	GATCTGACCAATCGGGTGAGCTGGAACCTCACGGCTGAGCCCCGAGTCCAACTTCTTCCCCGCCAGGACTACTCACTGTGGCCAGGCCCAAGCGCATGTGGAACACACGCCAACACAGGA	1	+	chr1:247094355-247094474
AHCY	chr20_32900069	CTGCCCCGGAACCCACGCTGTGGTGCCCCTTGGCTTCAGCCCACAGTCCTGGCTCTCCTCAGGGTGGAGCCAGGGAGTCCCCTAATCCAGGTCTCTGACGTCCCCCGCTGAGGCTGGATC	1	+	chr20:32900070-32900189
AHCY	chr20_32899128	gatCCCCGCCCACGCCGCTGAAAGCTGCCCTGGACGTTAACTGTTGATGTCCCTTCTCCAGGTCCAGGCCCCAGTGGAGCTTCTGGCGGGAAGGTCGAAACCCCAGGCAGAAGCAGGTCC	1	+	chr20:32899129-32899248
AHCYL1	chr1_110527620	gagggggaaagaggcgggggcggcgggtcagccgctggccgggccggccggGGAATGTCGATGCCTGACGCGATGCCGCTGCCCGGGGTCGGGGAGGAGCTGAAGCAGGCCAAGGAGATC	1	+	chr1:110527621-110527740
AHCYL1	chr1_110526165	gatcttgtggccattgagaaatccccgggtggtaagacagccaaaataacttttcagaacatttcagaaatgtgttcttaaattgtttgctgtgtgatgtaatctctcccctgtgaccca	1	+	chr1:110526166-110526285
AHCYL2	chr7_129007411	GATCTGTGTGTAAAATCCAGCATTGGTTAGGGACTTTGAGGCAGCACTAGTCTTGGTTGGAAACCCTGGCTGTCCTCTAAACCTACACTGTGGTGGCTTCTGACTAGCCTCAGTGAAGTC	1	+	chr7:129007412-129007531
AHCYL2	chr7_129008351	GTAATGAGGGCACCTCAGCTTTTCACATGCCTGAGTGGATGGTGAGTTCACTGGTCGTTTTGTTTCTCCTTCTGTTTCTTGATAATGAGAGGCAACCATTTCTGACGGGTGACAAGGATC	1	+	chr7:129008352-129008471
AHCYL2	chr7_128864351	GATCGCAGACGGGCACGCGCGGAGGAACTTCACGCTGTCAGGACAACGAGCCATTCCTCTACCACTTCCCCTCCCCTAAGGCTTCTTGGCGTTCCCTCCCCGGAAGTCACAACTCCTCTG	1	+	chr7:128864352-128864471
AHCYL2	chr7_128865218	GCGGCGAGGCCCTGGTCAGCCCCGACGGCACCGTCACCGAGGCGCCGCGCACAGTCAAGAAGGTACTGGGGCCGGGCTGCCTCTCTAGGAGAGGAAGGGAGGGGAGGGGAACTGCAGATC	1	+	chr7:128865219-128865338
AHDC1	chr1_27930752	gcgcgcggggagggcggggccgcgccggcTGCTCCGACGGCGCGGCCAGGAGCCCCGGGGACCCCGCGCCTGGGGCTCGTCTGGCTGGAGCGCGTCCTCGTTTACCAACGGGCGAAGATC	1	+	chr1:27930753-27930872
AHDC1	chr1_27929448	GATCCTAAAATCCAGCCTTGTTCTCCGCTCCCACGGTCCCCCCTTCATTCCCCCCCCCCCCACATTCTCAGCAAGCTGGAGAGCAAATTGCAGTTTTAAATCCAAAGGCGGAGGGAGGGG	1	+	chr1:27929449-27929568
AHI1	chr6_135819232	CTAGCGCAGGGAAAAACTGACTGGGCAAAGGAAAACTGGGGAGGCTGTCATGGAAGCCGCCCAGAATAAGAAAATGAATGAATGAGGCAAAGAAACAGATTTGTCACTCCCCACGCGATC	1	+	chr6:135819233-135819352
AHI1	chr6_135818319	GATCACCTTTTCTCAGACATAATTAAGAAGGCTTTGACAGGTTGAAGATTCAGCCCCAGGTTGACACTCTAAAAGGAAATAAACACACTCAGTACACATCTGATTTAAAAGCATTTAAAT	1	+	chr6:135818320-135818439
AHNAK	chr11_62314606	CAACTTATTTTGCAGGAAGGGCCTGGGGGCTCTGAAGGTGGCTGGGTGATTCAGCCGCGACCGTCAGCTTGCTCCGGACCTTTGAGTTTTCTCTCAGCTTAGGCAACTACACTTCAGATC	1	+	chr11:62314607-62314726
AHNAK	chr11_62313719	GATCTCGGAAATTTCCCCTCCAGTAAACATGGGATACGAACGGAGCAGCCCCCGAGCCACCGCCCCATGCAGGGAGAGGAGGTGGGACAGAGGCCACCAGGCCCGGAACGGGGCGCCCTG	1	+	chr11:62313720-62313839
AHNAK2	chr14_105444967	TCCTGGACTTGCCGCTGTCTTCACCTCCCATTCCGGGGGAGACAGACACTTTAGTCAGAAGCTGGGGTGGGGGGCAGCCTGCGGGGACAACAGGGGTCGCGGGCACCGCAGGAGGTGATC	1	+	chr14:105444968-105445087
AHNAK2	chr14_105442909	GATCTTGCAAGTCTCCTACCAAAGCTCCAGCGAGAGCCACTGACCTTATTCCCTAAGAGCGGATGGTTCCGTAGGCTGGACACAGGGAGGGACTGCCCCAGACGGGCTGGGAACCATGAA	1	+	chr14:105442910-105443029
AHR	chr7_17337051	gatccaaaatttagtagcctactatatctcacccactgtccttctttccTCCAGCTATGGTAGAGAACtgctcctccaactttatgtacatttgaatcacctgggagttcctgtgaactt	1	+	chr7:17337052-17337171
AHR	chr7_17338928	AGCGGCGGAAGCCGGTGCAGAAAACGTGAGTGTCCCGAGCGCGTCCTCATCGCGGGGGCTGGGCGCTCAGGCACGCGGGTGCGGGAGGCAGCCCCACCCCGCCCCCAAATCCCTGCGATC	1	+	chr7:17338929-17339048
AHRR	chr5_305883	GTGAAAAACAGCCACTGGTTGCACACAGGGTTGTGGACTGTTGGGAAGAAACATCGATGCTGTTTCTCACATGATTTTTCATCCTGTGGATTTTCATTTAATTGTAACATATTTCTGATC	1	+	chr5:305884-306003
AHSA2	chr2_61403505	GATCAGGCAACCCCACCACGCTGCTCCTTCATGTGACTCTGTTATAGCTGCTTTAGTGAAGTGTGAAAGGTGAAATCAAAACGTCTTTTTGTTTTGAGGTCAAAACGCCTTTAAGCAGTG	1	+	chr2:61403506-61403625
AHSA2	chr2_61405035	CTTCCCTTCTCCTCCCGCCCACCCCTCTGGATGTTTCGGGGAGTTAGAAGGGAGCTGGATTGAGAGACTGTGTTAGGGGCGGGGGTATGGAACGTAGTGGAAAGGGCAGAAATTTGGATC	1	+	chr2:61405036-61405155
AHSG	chr3_186330525	GATCACAGTAGAAGACATTTCCTCTGCTGCCAAACCCATGGCACTCTGAGGCTGACTGTGTCCACCTCATTCCCTCAGCTGTCTTCTCTTTGCTGCTATTACCATGTTCCAAGCAGACTT	1	+	chr3:186330526-186330645
AHSG	chr3_186331284	GCAGGCAGAGGGCAGGAGAGGAGACATTCTGTATGGCAGTCATGGGTGTCAGGAGGGAGCTGGGTGGGGTGTGAGGTGGTGTGCAGGAGAAAAAGTGCTTCAAATGGTAGTGTGCAGATC	1	+	chr3:186331285-186331404
AHSP	chr16_31538084	gatcgcatcactgcactccagcctgggccacagagggagactccctctcaaaaaaaaaaaaTTTAATATACTGTACACCAAAAGGAAGTCAGTTTTGCTGTATATTGATTAAAAAATGCT	1	+	chr16:31538085-31538204
AHSP	chr16_31539368	GGGATTTTTAAGGGGAGGAAGTGGGTTGGGGGAAATACCCAGTGAGGAGGGAAACAGATATGTAAATTCTACCCTTTTCTCTACCCAGGCAGATGGCTCTTCTTAAGGCCAATAAGGATC	1	+	chr16:31539369-31539488
AICDA	chr12_8764413	gatcgcttgggccaggacttagagaccagcctcggctgggctaagaccctgtctctacaaaaaaATATATTTTTAAAAAATCTTTATTCTGTAATGTAAGTTCTTTATAAAGGAGTTAAA	1	+	chr12:8764414-8764533
AICDA	chr12_8766079	AAAAATCCTTAATTTGGAGTCAGAAGCAGCAGCAGTCCCCCAAAATACAAAAATGCTTGTTTCACCAGACAGATTCAGTGTCTAACTGGCTGCACTGAATTTGGAAAACAGGCTAAGATC	1	+	chr12:8766080-8766199
AIDA	chr1_222885411	GATCTCAGCCCCAGTGCCTGCGGAGCCCCACCCTGAGAAGCCTTGGCTGCAGATACGGTGATGAGAGACACCGACAGAAACAAGGGAGAGGCGCACGACTGGAGCCGGTCTGGCCTGCTC	1	+	chr1:222885412-222885531
AIDA	chr1_222886238	CCCTTCTTCCCTTAGAAGAACTGCTGAACCGACTCTGAGAAATTTGGTAAGTATGTCAGAGGATGGGTGTTTCTCAGTAATATCCCCCGCTACTTCCCCGGAGTCTCAAGCAATAGGATC	1	+	chr1:222886239-222886358
AIF1L	chr9_133971082	GATCTCAGGGTCCCTACCCTAGGAGTCAGATGCACGGTGGGGCCATTCCTAGCGCTGCCtgccctggacagcgcctgtctatgcctgtggcccagcatcattatgaggagtgctcccttg	1	+	chr9:133971083-133971202
AIF1L	chr9_133972124	GGGGACGGGGGCGCGTGGCCCGAAGAGGACCCCGCTTCCCAGGCCGCCTCTTTGTCTCCTCCAGGAGGGAAGGCGTTCGGCTTGCTCAAAGCCCGGCAGGAGAGGAGGCTGGCCGAGATC	1	+	chr9:133972125-133972244
AIFM1	chrX_129299268	GATCCCTGAACAGCAAACGCTCCCGGGAAAAGGCCTCAAGCCGACTACTGGGTTCAAATCTCTTGAAGGTCAGGTCGGCATGGCTGAGCCAATTCCTCCGCTTGCAAGACTCAGGGTTCG	1	+	chrX:129299269-129299388
AIFM1	chrX_129300055	GGTGACGAGAACTGATAACAGCATCTCACAACAGCGTAGCCCCGGCATCGCACTTTGTTTTTTGGTTTTAGGACACCAGTTACTTGATACCGAAGCCTTCCTGATTCTTTTGCAGTGATC	1	+	chrX:129300056-129300175
AIFM2	chr10_71894198	catttattatAGATATTTTATATTGCAGATTATTTTGCCCAAGGCAACCAGAATGATTTATTTTTGATGAAAAATCCTACTCATCGTCTTAGAAAaacaataagctaatatttattgatc	1	+	chr10:71894199-71894318
AIFM2	chr10_71892138	GATCCGGGTTACACCCGCCCCGTGTTCCCTCTTCCCCGGTTCGCCCTTCCCGGCCTAAGCCCATCTTCCTTAGGAAAACTTAGCAGGGATTTAGGGGCCAAACCAGGAGGGTGGAGTTTT	1	+	chr10:71892139-71892258
AIFM3	chr22_21319809	GCTTCCCAGAGAGAGGGAACTGCACGTGCAGAGGCGGGGAGAGTGGACAGAGGCTTGCCCTGAGCTCCGTGGGGGAGGGGAGAGCGCGGAGCCCCCACACTCGAAGGCAGGACTGGGATC	1	+	chr22:21319810-21319929
AIFM3	chr22_21318842	GATCAGGGAGGGCCTCCTGGAGGAGGAGGCACAACATCAGGGTGCACTGTGATTTCTGGAGACCCAAGGAGTTCTGGTAAATGACAGGTGAGAAAAAGAAAATGTAATAAAATATAATTG	1	+	chr22:21318843-21318962
AIG1	chr6_143379831	gatcatgccactgcacttccgcctgggtgacagagctagactctgtctcacaaaaaaacaaaaagaaaaacaaaacaaaAAACCTGACCATTAAAAATGGCTTTATGAAAATATTATTTC	1	+	chr6:143379832-143379951
AIG1	chr6_143380812	ATCCATGGCTTGCTTGCTACTTTCTCTTTACCTCTAGCACTATGCTTCTCCCCACCAGCCCTCCCTCCACATCCTCTGACTCAGAGACTATTTGAAGAGGACACCTGTTTTAAATGGATC	1	+	chr6:143380813-143380932
AIM2	chr1_159044745	gatcctaaaacctaaatgaaaaaaataaagacaaaaacctgcaaaacaagttgaatatgtttatcaggatgtactatccctactactaggtatcaatacttactacaaatgtataattat	1	+	chr1:159044746-159044865
AIM2	chr1_159048058	tgagggaagagatttctgcccactggctcactgcatccacttcacctgacacagtgccaggcacagagaaggtgttcagaaaatattcgttgaatgagtgaatGCATGAATGAGTGGATC	1	+	chr1:159048059-159048178
AIMP1	chr4_107236149	GATCGAAAAAGATAAAACACTAATTAGCATAATCAGTGTTCTTTTTCCACTACCTCTTAAATGGTTGTACATAAAAAGGCTCACACACAAAAATACACACACATACATTCACTTACACCT	1	+	chr4:107236150-107236269
AIMP2	chr7_6048468	GATCGCTGCAACACTGAGGTCGCCACTCCGGGGCCTCCAGGGGGCTGCCTCGCCACGCGCCTCGGCCATGTTCCCCCCATTTCCAGGGAGGTTGGAATGCCGTGGGTCTCAAAGAGGGCG	1	+	chr7:6048469-6048588
AIMP2	chr7_6049580	aaaaaaaaaaaaaaaaaaaaaaaaaatatatatatatatatatgtatgtatCTTTCCAggtcgggcgcggtggttcacgcctggagtctcagcgctttgggagactgaggcgggaggatc	1	+	chr7:6049581-6049700
AIP	chr11_67250123	GATCCAGGATGCAAGAGTCCCGACAATCATACTAGATATGCGAAAGAGAAAAAGCCGGAAGAAAATACACAAAAATCATAACACTTTGAGGGTGTGGCTTACGGGTGTTTTTTTTTTTTT	1	+	chr11:67250124-67250243
AIP	chr11_67250873	CTGAATTTAAGTAGGGGGTGAATTCGGGCCTGTCTGCCCCGCCCCCTGGCTCGGCCTTGTAGCAGCATTGGTGGGGGAGGCCGTCAGTCATCACAAGCGGGTTGGGGTTGGGGGTTGATC	1	+	chr11:67250874-67250993
AIPL1	chr17_6339542	GCTCCACGAAACCATTCTCTTCCTGACACCAGGCTCACCGGTTGCAGAGGGAAGGGGTGCAGGACTCTGCTACAGGGAGAGATAAAAACACGGGACTAAggaggctgaagtaggtggatc	1	+	chr17:6339543-6339662
AIPL1	chr17_6337915	gatctgcccatcttggcctcccaaagtgctgggattacaggcgggagccgcctcgcctggccAAAGCCCGAATTCTGTAGCCACAGACGCACCCTTCAGTCCAGGGAAGCCTAACAGACA	1	+	chr17:6337916-6338035
AIRE	chr21_45705346	GATCCAGCCTCCATGGAGGCTCTTGCCGGCCACTGGGAGGGGCCGGTGCACCCTGGGCAGCCCCTGCCAGGGCCCTGAGACCCGAGCCTCCCCGCCGAGGGCACCTGTCTCGGCTTTGCC	1	+	chr21:45705347-45705466
AIRE	chr21_45705994	GACGTGGTCCCCGAGGACAAGTTTCAGGTGGGCTCCCCGCCCGCCCCCCGCTGCCCCCAGGCCCTGTGAGCCAGGGATAGTCCCCGGGGAAGTTCCAGGAGGACCCCGCCCCTCCAGATC	1	+	chr21:45705995-45706114
AJ009632.3	chr21_16869172	TTAACGTGATTCCTCCTTAAGAGATGAGACTTCCTATTTTGTCCTCATCAAACAAGGTTGCTCATTCTCACAACTCCTTTTATCTGCAACCTAAGGTCAGCCTATTAGTACTTCTAGATC	1	+	chr21:16869173-16869292
AJ009632.3	chr21_16868077	gATCCCTGGCTCGCGATGATGTGGCCTGCCAGAGTCCTTATGGGAATGTCTCTCTAGATGCCTCCTCATAGCTGTGTATCCATGAGACTCAGTGGAACTTTCACTTCCCATTGGCTTCCA	1	+	chr21:16868078-16868197
AJAP1	chr1_4714746	GATccccgcgcgcctcctccgcgcggcgccgccgccgcgcgtccccacgccccgcgctccacggcgccctcgccccgcgcgccTCTCGTGCCCGCCTCCTGCCAGTCTCCGGGCCGCGGC	1	+	chr1:4714747-4714866
AJAP1	chr1_4716524	TGGGATGCACTGCGCTCCCGCGTTGGGGACGAAAAGGCCAGTAGTTGTTAGCCCGCTGCTTGAGCCGCCCCCACTCAGGGATGAAGCTGCGGGGGGAGTGAGGCGAAGGGAGGGAGGATC	1	+	chr1:4716525-4716644
AJUBA	chr14_23449928	GATCCCCGAACCCCACCCCTccgccgcgcggcggcagccgccccgcccgcgggcACCTGGAGCGCCCGGGCAGGAGTCGGCACGCACGCGGCCAGCCTGCCCCGCCCCCCCACCCGCGCA	1	+	chr14:23449929-23450048
AJUBA	chr14_23452610	AAAGGAGTGAGGAAAAGGTTTGGGACTAATCTCTACCTTAAGGGTAGGACAGTTAGAGGGATAGACACCCCCTGGTGTTGGGAAATGAGATTTTTCTCATTTCAGGTGACTGTGGAGATC	1	+	chr14:23452611-23452730
AK1	chr9_130641324	gatcccgtctctaaaaataaaacacacacacacacacacacacacacacacacacaGTCTTCAAATGCGCCCTTCTACTTTAAGAAATTTGTTTCAAGGAAACATGTGGGCACAAATTTG	1	+	chr9:130641325-130641444
AK1	chr9_130643650	tacattgaagtatctaaaggagtcaaactcatagaaaaaaaagtagaatggtggttgccaggagctgggagagaatgaggaaggaagaattgctgtttaatgggtacagagtctcagatc	1	+	chr9:130643651-130643770
AK2	chr1_33501310	GATCCCAAGTGAGGCCCCTGTTGCCTGCTAGGGCAGATGGTAACTTCAGACTCTAACTCCATGGTTCCTGAGGTCTCAGGCTCATGAAACTCATTTCACTAATttgggaaagccacctga	1	+	chr1:33501311-33501430
AK3	chr9_4741646	GATCCACCCGCATCCACCCCTCCAACAACCCTTTCGTAGCCCTCGCCCCTAGTCCATAGCAGGCGCTGCCCTACCCAGTCCTTGCCGGACACACCGCGACCCCTTTCGTGCTCCCTTGAC	1	+	chr9:4741647-4741766
AK3	chr9_4743635	AATCAACTTTGGCTTTGCAAAAGGTTGTTGATTACAAATGAGTAACTGCCAGTCTGTGAAATCTCCTGGCAACTGTGCCTGGCATAGTCTTTTCGCCATTCACAGGCCTTTGTATGGATC	1	+	chr9:4743636-4743755
AK4	chr1_65614197	CGGCCACTTCTTGCGGGAGAACATCAAGGCCAGCACCGGTGAGGGGCTGCGGGGACGAGGGCCGGGGGCGAGCCGCGTTGGGCTGGGGTGAGGCCCTGGAGGGACTGGGGCTCCCGGATC	1	+	chr1:65614198-65614317
AK4	chr1_65612855	gatcctaagcgcctagaatagtttctggcacacagtaggcactcaataaacatttgcagaatgaatcaatGAATGAATGGTCACGCTCCATTCCTCGGCTGTAAACACAATGaaatcacc	1	+	chr1:65612856-65612975
AK5	chr1_77747251	GATCCGTAACCTTAGGAATAAATGATAAATCCTGTGACTATTAGGTTTTTCCTGGGAGTTCCTCGGAGACCCGGAGGTAACCGTGTATGTGCGTGCGAGTGTGTCTGTGTGCGTACAAGG	1	+	chr1:77747252-77747371
AK5	chr1_77748159	ATGTAATGAAGGGGCTTGTAGAAGCGCACTCGCCCGCTCCCCCGAGGGTAGTCGCCTTTCCCGCGGGTTGCCAGGGTCCTTGTCAGAAGGCTGGGCTTAGAAGCCTGCATCTCACAGATC	1	+	chr1:77748160-77748279
AK6	chr5_68668213	ATTTTCTTCAAGAGAGGAACATTGTCTAATAAATAGCTCAACTGTGGCTGAGTATTCTTGAAAGAAATATATAACTTGGTTTCTTTTTGTTAGCCAGGCAGTAGATTCTACAACCAGATC	1	+	chr5:68668214-68668333
AK7	chr14_96858767	CCAGGCTGGTCAAGAGATTCTACATGGAAGCTCAGGTGTCtggaaatcactggtccatcccctgttcctccttttaatgaggggaaactgaggctaagaggcagggacttgcccaagatc	1	+	chr14:96858768-96858887
AK7	chr14_96857445	GATCACCGAggtgaatgttatcttttaatttgtggatttatctcagcaactgcatgtataatctcttgtggaacggtcaagtctaaatttcttcccttggtgaatgtgagcgaatcccgg	1	+	chr14:96857446-96857565
AK8	chr9_135754525	TGTCTCGGGGTGGGGGCGAGGGGAAGGTTCGCGCTGGAGACGGAGCTTTTTAAGTCGTATGAATTCCCAGTGGTACGGGGCAGCTTGATATTTTATTAGTCGCAACACTGAATTGGGATC	1	+	chr9:135754526-135754645
AK9	chr6_110011279	GATCTTTGGTATTACATGAATGTTATCTGGGTATGCTATAATTCTATAATTTTTTTTTAAAGTTTCCTTACACTTAGCAGTTGAGAAGCCCTCTAGCAGAGGTTTCTGAGGTTTAGAGGT	1	+	chr6:110011280-110011399
AK9	chr6_110013225	TTAAAGACAGATAATTTGTTTGGATAACATCTTGCTTTTCACTTGACTTTTTTCAACATAACATTTACTTTTAAAATTTTATTACTTTGAATGGCCATGTAAATAGTGAATAAGCAGATC	1	+	chr6:110013226-110013345
AKAIN1	chr18_5197206	GATCCTGGGGCCGCAGCTCCAGCCGCCGCCGCGCGCTCTGCCTCCACAATGCGGCCACAGCGGCGGCGGGAGGAGGAGGGTGAATCCCCGCTCAGTCCATCCCTCATTCCTGTGCCAGCT	1	+	chr18:5197207-5197326
AKAIN1	chr18_5199022	AACTCATTCCAGGAAATCACTGGCACCCTGGGAGTAGAGTACACCCTATGGGAAAGCAAACAAAATATGTTAGACcagtgcttctcaaacattaatgtgcgtaagaatcctatggagatc	1	+	chr18:5199023-5199142
AKAP1	chr17_55161812	GATCTATTTTCTATATTTTGGCCAAACAAATGTTCATTTAAAGTCACTTTGTTTTAAGGATGACAGCAGGGCTGGACAGCCAAAACCCTACCCTCTCCATTTATTTTGGAGGAATTTATT	1	+	chr17:55161813-55161932
AKAP1	chr17_55162900	AGGTGTCCTGGGGGCTCTCGGCCGCCGCGCGCTGTCAGGCAGGCCCATCTTTCCCTCCCTCGTCTGCGCCCCCTCTCGTCCTTCCCCGCCGGTTGTCTGCCCGCGGGCTCCTGACAGATC	1	+	chr17:55162901-55163020
AKAP10	chr17_19880582	GATCCACGGTCCTCAAAGAAACACAAAAAAACTAACCCCCACCTAAGAACTGTTCTTAACCAAACAGGCAGGAACTTCTATGGGCTTTAGCAATCGCTTCTGAACCAGCGCGACAATACT	1	+	chr17:19880583-19880702
AKAP10	chr17_19881577	GCACCCCAGTCCCTGCTTCCTCAGGAGAACCCGCCACGGCCTGCGGGTTCGAGGCGATGCAGAACCCTGATTAGGAAAAGGCACAACCTGCCGCATGCGGAACCAGCAGCTCCCTGGATC	1	+	chr17:19881578-19881697
AKAP11	chr13_42845660	GATCTGGTGGGGCTGCCACTTTGGGAAGGGCCCCGGGCTTCGGAAGAAAGCAAAACTAGCCTTGTGGCGAAGAAGGAGCCCAGCTGGCCCCAGGCTGTTAAGACTAAGGGGTCGAGGGAA	1	+	chr13:42845661-42845780
AKAP11	chr13_42846744	GTGTTCGTGGTGTGCGCACAGGAACATTTGCAGCGGTTGGGAGGACGTTGCACTTTGTTCCCGAACAGCATCCTTCACTGTCAGACCCCCGGAGCCTTGGAAGCAGGCGCTGCTCAGATC	1	+	chr13:42846745-42846864
AKAP12	chr6_151560747	GATCTATGCTGTCATGTGTCGGCATCGCGCGGAGCAGAGGTGGCCTGGATGGGTAACTTCCAGCACAGGCCCTCAAAGAAGGACGGGCACATTTCCGGTAACAGCCTCATTTCCCCCCGT	1	+	chr6:151560748-151560867
AKAP12	chr6_151647801	GCCATTGTACTGTGGCCTAACCTGCGTATTTTCTCTTCCTGTCATCAAGAAAATTAAATTCCGTTTGTGAATTTAACTTTATAGGAACAGGACTTCTTTATTCTTTAAATATTTGAGATC	1	+	chr6:151647802-151647921
AKAP12	chr6_151646109	GATCTAAAAAGTTAGCTAACTTCTGCCATTTAGAAAAAGACCCCATGCTCAAGTCTGCTTTTGAAAAGTTGCCTTGGTCAAGTGTTGAAGACAGCACTTGTTAGAAGGAACAAGTTCACT	1	+	chr6:151646110-151646229
AKAP12	chr6_151562099	GCGACTGCGCCATGCGCAATAATAAAACCCGCGCCCTGCCCACGGCGGCTGAGCCTTTCTGCGCACTCTTCCGGTGGGAGCCATGCAGCCCGAGGCGGAGGAGCTGCGCGGAGGGGGATC	1	+	chr6:151562100-151562219
AKAP13	chr15_85922617	GATCAGTGTTTCCCAAATGGCAGTCATTTGCATCTTTGCTTTTCTTTTGGGGGCGGGGGGGTAATATCCTGTACCAGATTTTTGAAAACTGACATTAAAAATACATGTTTAAAATGTgca	1	+	chr15:85922618-85922737
AKAP13	chr15_86164534	CTGTCAGGTGGTTGACTTGCTGGGCCTCGGCTGCCAGCAGTTGGTAACTTGGTGTTTTGAAATTGTTCCAAGATATTATTCATTTTGGTTTCTCAGAAATGTGATTTTCTCTGTGAGATC	1	+	chr15:86164535-86164654
AKAP13	chr15_85924800	AAAAAGGAAAAACCCTAAAACTTTTTAAAAAAAAATCAAGAAAGGGGGTAGATAGGTTTGTTTTGTTTTGGAAATAGTTCTTATAGCAGAGTGATACCGTCCCATTTAATTTTCTAGATC	1	+	chr15:85924801-85924920
AKAP13	chr15_86162136	GATCCTAGAGACATAACTGCAATATTTGGCTGACATTTTTCTCGTGTTAAATCATTGCTTTGCATTTGGCAGGGAGGTATAGTGTATGCTTTGGGTAGTTTCAATTTTCTGTACCTCACG	1	+	chr15:86162137-86162256
AKAP14	chrX_119028091	gatccccataaaatccctattctgtaggcattgttattaaccccattttatagacaagggaactgagaaagaaaaatgttaaatTGTTCCTGAGTGTAAGCTGATAAGCACTATATCTCT	1	+	chrX:119028092-119028211
AKAP14	chrX_119031578	CTAGGGAGAGCCAGTTCTCTAGTGTTAAGGACCTTTAGGCTCCTCACTGACCACCCTTTAGCCTCTGGCTGCTCTGGAGTGGGCAACCTGGAAATGCTCTGTGTGCTCTGGCAGATGATC	1	+	chrX:119031579-119031698
AKAP2	chr9_112885771	gatctccaaataaggtcacattctgaggtccttggtgttaggagttcaacataagaacttgtggagatgactcaagtcaacacacaacagtgtgcctgtgtgtgggtggagcatatgtgt	1	+	chr9:112885772-112885891
AKAP2	chr9_112810228	GATCAGCTGCCTCCTTCCCCTCCGCTGGCTTTGTTAGCACACGCGCTCTGACACCGGGCCACCGGCTGCCACTACACGGAGGGCAGCAGGAAGGCTCTGGCGAGCCAGTGAGCTGGAAGC	1	+	chr9:112810229-112810348
AKAP2	chr9_112812079	CAGCAGGGAGCTGTGGCGCTGGTGGCCGGGTGAGGACTGAAGGCAAAGGGCGAGGCGGCGTGCAGCCGGGCTGCCGAGCTCTCCAACGCGGATGCCAGGCGCTCGCCAGCCTGAGGGATC	1	+	chr9:112812080-112812199
AKAP2	chr9_112888052	TCTCTCTTTTTTTTTTTTTTGCAAATCTTGTAAAACTCTCAGCTTTTGTGCTAAGAGGCAAAGAGGACGCTCAGTCCTGCACATATAGTGCAAAGCTATATGAGTCGTCTGTGGCAGATC	1	+	chr9:112888053-112888172
AKAP3	chr12_4757862	GATCTCCTGAGCGCGGAGGGCTACGCCTCCTTCTTCCTCCGGACTCACCAGGGCTGCCAGCTTAGCTTACATTTTCagggaacaggaaactgagagtcaggaaaggtgagctcttctacc	1	+	chr12:4757863-4757982
AKAP4	chrX_49966005	AACCAAATGTCTCTCACTCTGCCCAAGTCTCATCTTTCCTTGTCTTTTCTCCATGTCTCCACTTTAATACTGCATGCATGTAAATAAATGCATCTGAATTAACAATCAGTTGAGATGATC	1	+	chrX:49966006-49966125
AKAP4	chrX_49964658	GATCTTTTTGAACTCTTCCTTCAGGAATCTCTGTGAAACCTTGAAAAAGTTATAGGAAAAGACTCACTCTGAAGAGGGAGTTTCTTTTTTTCCAAGAGCTACATAGGGAACACTAGCCTA	1	+	chrX:49964659-49964778
AKAP5	chr14_64931674	GATCTGACACTCAAGCCACTCCTGAGAAAGTCGGGTTTCTTTCTGTTTCCATTTATATATGTAATTTTCGCTTCAAACAAACATGACCTCGCTATTCTATGCACAGTTTTGAATCCTGCT	1	+	chr14:64931675-64931794
AKAP5	chr14_64933277	GAGGAGAAACACTGTCAAATGTTCATATTTTAGTTCCGTCATTGTTCTAGAATGACTTTATCTTTCTGTTAGAGGCACACAGTATGAAACACCCAACCTAAGATAATATTTACTTAGATC	1	+	chr14:64933278-64933397
AKAP6	chr14_32799010	AAATATTCAGTGATTTGCAGTATGAAATTCATTATTTACCTCGGTTGGGTTTCAGTTTCTTCATGGCAAGGAACAAATGCTGAATAAGCATTTGACATAACCCTGATGTGAAAGGGGATC	1	+	chr14:32799011-32799130
AKAP6	chr14_32798170	GATCAAATTGTCTAATAAGGAAACATTGTACATTTCAGTTTTTATTTGCTTAGTACTAATTCTATTTTCTCCTCCCACCTTTTTTTTCTAAATGTATAACAACAAAGGGGGAGATAATTT	1	+	chr14:32798171-32798290
AKAP7	chr6_131572933	ACAACAAAGTCATTCACTTTCTAACAAAGACCATTGGCATTCATTTGGCAGCCCAAGACTCTTCAGATTATTTGTCAGAATGATTTATTTGTAGTTCCTGAAGATTTGGGTTGGTTGATC	1	+	chr6:131572934-131573053
AKAP7	chr6_131457642	AAGTGAATGATGACAGTGAGTTTTTGCATTTAGGAAATGCATGGGAATGGAAATTGTTAAGGAGAAAAGAGCCATACTCCAGTTCCTTGTTTAAGTGCCGTGGCTTTGCAATTCAGGATC	1	+	chr6:131457643-131457762
AKAP7	chr6_131455667	gatcagctccataagtaaaagacctgtcttacctgcacatcctcagcacagagctcaagcattaaataaatattAGGGGAACTGGTTGTACTTTCCTACCAGCCCATAAATGGGCATCAG	1	+	chr6:131455668-131455787
AKAP7	chr6_131570566	GATCATGAAAGTAGGTGGACTATGTTCAGAACCACTTGAGGTGTTCAGCATCATCCTGTTCCCTCTCCTTCTAATCCATGGGAAATAGGTGTGCCTAGCTAGTAAATAGAGGAGTAAGAA	1	+	chr6:131570567-131570686
AKAP8	chr19_15490876	TATTAGGTTTGGTTTCCAGCTTCGGCCACGCGGGCTCCGCCCGCCCCGAGCTCGGGTCACGGGGCGCCCCCGCCGCCCTCCTCGTCGTCCTCCACGTCGAGGCCCGGGATGCCGCGGATC	1	+	chr19:15490877-15490996
AKAP8	chr19_15489652	GATCGGCCCTACTGCAGGCCAAGCGCTAAATCCTAGTGGGGAAAGGACACGTTCCCTCCTGCACAGCCCCTCGGCCCCTCCAGGCCACCACAACAGACTGCCTAAAGGAGAACTGCCAAT	1	+	chr19:15489653-15489772
AKAP8L	chr19_15530494	AATCCTCACTTAAAACTGAAGCTTGGAACTCATGATTTGCTCAAGGTCCTTGACAGTTACGTGTTAAAATGGGAGCTTTGCTTCTAAAACCCTCCTGATTCACTCTGGGCTCGAGAGATC	1	+	chr19:15530495-15530614
AKAP8L	chr19_15529266	GATCGGGATGGGGGTGTAGAGCTGCGGCGTTTTTGCAGAGAAACTGCGCGGGGGAGGACGCGACAATGGCGACGGCAGCCGAGCCTGCTGCCTGCTCGCAAGGACCAAGGCCTGAGAAAG	1	+	chr19:15529267-15529386
AKAP9	chr7_91568079	gatccaccccgctcagcctcccaaagtgctgggattacaggcgtgcaccaccccgcccagcctcctcatctctttcaagtctttgctgaaatatcttctGAAAGAATCACCTGAGTAAGT	1	+	chr7:91568080-91568199
AKAP9	chr7_91570658	GCTGATAATACTTCCGCGAGGATTGAATATTGTGGCTCCTTTCTCGTGAATGTCCAAATAAAACTCCCCTTTTACTGTATTGCTGTAAACTAGTGTTTAGTTGCTTCTAAACCTCCGATC	1	+	chr7:91570659-91570778
AKIP1	chr11_8932043	gatcctcccacctcgaccctcccgagtacctgggactacagatgcgcgccaccactcctcctactgtgtgtgtgtgtggacacgggttgtcgctatgttgcctacctagctggtACCCCA	1	+	chr11:8932044-8932163
AKIP1	chr11_8933221	AGGGTCGCTGTGCCGGGGGCCGCCCCAGTCCTTCGCGCCGCGGTAGCCCGCTGGGAGCCAGGGGTGCGCAGCGCAGAAGCAGCTGAGGAAACCTTCCCTTAGCGGAAGCTGGAAAGGATC	1	+	chr11:8933222-8933341
AKIRIN1	chr1_39456059	gatctgttgaaaacaccggaactgctccccagaaaaatacagacgcgcagagtttCAGAAAGCAGAACCCCCCTGTTATCTATTTATTTTTCCACAATATCAAAAGCACTTTACAGCTGG	1	+	chr1:39456060-39456179
AKIRIN1	chr1_39457501	CCTGGAGGGGTGGACACCAAGAGGAAGATGGGAATACCTCTGGCCGCTCCGGGCCCTCCCTGTCGCTGAAGCCCCTCCTTCCTCCGCTGGCCGGGTCTGCACCGAGCAACCCTGCAGATC	1	+	chr1:39457502-39457621
AKIRIN2	chr6_88412228	AAAAGAGAAGGTTCTGAGACAGTGGGAGATGGGAAAGCGAACCCGTGGCAAAAGCAGGCTAAGCGACATAGAAATCTTTTAAGATTCTCCGTATAGTTGCTCCCACAGTGATTTCAGATC	1	+	chr6:88412229-88412348
AKIRIN2	chr6_88410838	GATCATTTCCGCTGGGGCTCCAGCGACTACGGAAACAATTCCAATCATTCGGCCCAAAGAAAAAGATGTCCCTGTTCTACCCAATACGGGCAAGGCAAAGCCCCTACCCACCTCCAAACA	1	+	chr6:88410839-88410958
AKNA	chr9_117155890	gatcattgaaagaaattgtgatagttccactcaaaggaataatattagctgccgttaacagtcatgctattgaagaatatcaaataatgtaaaaattttgttatgttaagtggacaagcc	1	+	chr9:117155891-117156010
AKNA	chr9_117157077	AGTGGGGGACTGAGTGTGCCTCTTAGACCCTGAGACCTCCCCTCCTCAGTCCTGGTCCTTGGCTGTGGTCCCAAGACCCCGAGGAGACTGACAGCTGGACATCCCACTCTGGCCCTGATC	1	+	chr9:117157078-117157197
AKNAD1	chr1_109398358	gatcatgccgctgtactccagcctgagcaacagcaagactctgtctcaaaaaaataaaaaataataaataaataaaTAAATCACTAAGCAAGTTTAAACAAAATATTGTCTAATTTTTTA	1	+	chr1:109398359-109398478
AKNAD1	chr1_109400310	TGTAGGACCCAGACATGGAGGAGAAAGCAGGCATTGTTTCTACTTACCTTATCTGCCCCTCCACTAAGGTACCAGTTAGTACAACCACGTAACACTCACAAGTCCTACACTTCTAAGATC	1	+	chr1:109400311-109400430
AKR1A1	chr1_46015094	gatccgcctgcctcggcctcccagagtgctggaattacaggcgtgagccaccgcacccggccAAGTCTGATTGTTTTTATGAGGATGGCCTGATACATTAGACATTTGGTCCACCAGGAC	1	+	chr1:46015095-46015214
AKR1A1	chr1_46016867	AGATGGCCTCGATTCTTTACTACTGAAATGTAAGCCCCTGGggttgagtggagagcgcagagcactggaggggacgagacttggtttcggatttgagctcttctttttctctgtatgatc	1	+	chr1:46016868-46016987
AKR1B1	chr7_134142662	gatcacttgagcccaggagttccaggctgcaatgaaccatgattgtgccactgcaccccagcttgggcaacgagaccctgtcacaaacaaacaagcaaacaacaaaaacagaaaCTGAGA	1	+	chr7:134142663-134142782
AKR1B1	chr7_134144278	ATAGTTTACCGCACTTTGTTCTTAGACAAAGGTGCATGCCAGAAAAATGGCTTGCAATCCTTTTGCAAAGCACCTTCACAAAATATGGGTTTGCCCAGACTTTTTGTAGCCTTCTAGATC	1	+	chr7:134144279-134144398
AKR1B10	chr7_134213011	GTTCTAGGACACTTAATTGGGCTCAACGTTTCCCCCAAGTCTTGGCTGTGGGTTTGTTGTGGGCTGGGTGGTTGAGGAGAGGATGCAGAGCCCGAAGTCCTTGGCACCCctttgcagatc	1	+	chr7:134213012-134213131
AKR1B10	chr7_134209352	GATCACAGCTTTGCAGCTCCTGACCCTCTGGTACCTGCATATCAGTCTAGCTTTAACTCTGCTGGGCACCCTGTAAGTCTACTCTCTGAGCGTCCCCACACTGGCTTCCTCCCGTTCTTC	1	+	chr7:134209353-134209472
AKR1B15	chr7_134234067	ctgtccatgctccaggacactggaggacagagtcctggtttctgtcaggattctctgttaagtctagtctctctctctctctatctcttctccctctctcattcaggtctccgggagatc	1	+	chr7:134234068-134234187
AKR1B15	chr7_134233222	gatcaaattgtgataccctatcttgttttatcctgattgactctttcttagctgagagagtcaatagcttgggagactcaattgagagtcaatatcgagagagtcaatagctgagagagt	1	+	chr7:134233223-134233342
AKR1C1	chr10_5006387	CTTTTCTAGACTTAGCTATTTCTACACTGGAAGAAAACTTGTATCTCAAGACTGTCTTGGGAATACAATGTGTGTGAATAGGGACTAGTTACATAAAATTTGGGTTTCACATTTCTGATC	1	+	chr10:5006388-5006507
AKR1C1	chr10_5003149	gatctgggtctcttagagtttatactatttgcagttctttaagtggcctgaatttgtagattgttgtctttaaccaatttgaaaaagttttgatgtttttattctccaaataatctgtct	1	+	chr10:5003150-5003269
AKR1C2	chr10_5057316	gatctataaccactaggcagttgtgtactagttcctttggttgcccagtaggtgtcaacaaagtggcagggtctaaggctccagtgccctgtagtttcattAGACattacctatggtgca	1	+	chr10:5057317-5057436
AKR1C2	chr10_5062440	GCAGCTTGAGACGGCTGTTTGCTGAGCGATGTGTGGAGCAGGCCCATTTGCTTTCATGTATCAGACATGCCTGCTCTACCCCACCCCTCATTAAGGCACTCACATTCACCAGGCATGATC	1	+	chr10:5062441-5062560
AKR1C3	chr10_5092164	GTGTTTTTACTACTGTCTAGTGGACACACTGTGGATACTGCCCATGTGGCCGCATTAGATGTTTCCAAAATTTGTGCTTATATCATGTTCTCCCAAACCTGCTCAGCTCCTTATCAGATC	1	+	chr10:5092165-5092284
AKR1C3	chr10_5088230	gatccttcataaggtcctcataaagtgatactgggggtgcggtaggcatggtaggctgtggtgtatttggtgatgccaaaggaatatcagaatggaggtccatttctaaaatgatggctt	1	+	chr10:5088231-5088350
AKR1C4	chr10_5239190	ACTCAACAGTGAAGAACACTGCCTGGCAGTTCCCTTTCTAGGAGATGACTGCAGTGAGAATGGTTTCTCCATTTATTTCTGTGGTTGAAGAAATCTTTTATTCTTCTACTAGACGTGATC	1	+	chr10:5239191-5239310
AKR1C4	chr10_5238494	GATCACCAATCATTCTATAAACCTGTTGGATGAGTTTATCAGACAGACAGAGAGAGAGATTGATTGATTCTGAATAGAAAATTTCACTTTAGAAAAAAATATTTTGACTATATAATAATG	1	+	chr10:5238495-5238614
AKR1D1	chr7_137760422	GATCCCTTTCCAGTCCTGCTGCATCCAAATCTCCCAGGAAGTCCTAGAAAATGTCTAGTCTCccctgaagctagccctactgccagaatttgaggaatatgaaccaataaatttccatta	1	+	chr7:137760423-137760542
AKR1D1	chr7_137761743	cactaggcgatagaagtgtcatatatgaggaaaacaatgtctctgttatctagggattaaaaatcaaatagagggggcagattcttgacaactaattgtagaatgaccaagataaggatc	1	+	chr7:137761744-137761863
AKR1E2	chr10_4867278	GATCCCCCTTCCCACCTGTGAGGAGCTCACATTGAGGAGATGGATGCTCACAGGAGATGCAAGTTGGGTGGGAGGCAGGGGGACACCCAGAGTGACCCTGGGAGTTTCTCTGGCTGCAGC	1	+	chr10:4867279-4867398
AKR1E2	chr10_4869218	gatggcgccactgcactccagccttggggacagagccagaccttgctggaaaaaaaaaaaaaaaaaagaaaaaaGGAAAATTGGAATTGCTGATTAGGCTTTAAAAGAAACTTTGGGATC	1	+	chr10:4869219-4869338
AKR7A2	chr1_19640192	GTGGGTCAGGAGGCAGGAGATAAGGTTGGGAGGGCAGTTCTTGGAGTAACTTGAGGCCTAGCCTCAGGTAATTTGGACTTCATCCTGTAGACAAAGGTGGACACATGATTGGCTGTGATC	1	+	chr1:19640193-19640312
AKR7A2	chr1_19638301	GATCTGCAGCTACTGTTACCTCTGCAGTCGCCACCGCCCAGCCCGAGCCCCAGGCCGCCCAGGATGGTCTCGGACTGGCCGTCGCTGTACATGAAGGCCGTGTCCAGTTCGGTGTGGCCG	1	+	chr1:19638302-19638421
AKR7A3	chr1_19614664	GATCCCAGTGTTTTTTGTGCTCCAGAGAGGGGCTAGCCAAGTCATTCCAGGCAAGACCAAGTCATCCAGGCGTCAGTGAGGGTGCTGGCTACCTCCCGgaagagaagagagacgaacaga	1	+	chr1:19614665-19614784
AKR7A3	chr1_19616329	ggcccacacagtgggtgacatACtagcccacacctgtaatgttagcactttgggagcctgagaagggaggattgcttaagtccaggagtttgagactagcctgggcaacacagggagatc	1	+	chr1:19616330-19616449
AKR7L	chr1_19599252	GATCTAGAAAGAGTGTGGCACTGAAATGCACGCACAGGCCTCTTTTGTTTGGGATGTACCATGTGGTGAATCAGAGGAGAAATGGACAAGACTCCACTCAGACACTCAGAGTGGAAGGAG	1	+	chr1:19599253-19599372
AKT1	chr14_105263760	CCTCCCAGTCTTCCCAGCCTGGTGCCCTGGCATCTGCTGGTGCCTGCAACCCACTGTGGGCCCCACACTCCAGTCCTGTCTTCACCTTGGCATGAACTGCCCTCCCCCAAGACGGGGATC	1	+	chr14:105263761-105263880
AKT1	chr14_105260265	GATCCCAACATGGGTCTTTCCACAGCCAGCTTAGACGCTCTCCCCCCAGGCCACCTTTCTGGCCTCCCGAGGCAAGGGCTGGACACCCACAAAGGGTTGCTTTGCACTGATTGTCTTAAG	1	+	chr14:105260266-105260385
AKT1S1	chr19_50381973	CTTTTGCTCCTCTCTGTGAAATGGGCAGAGGATGCCCATTCAAGGAAAAAGAGCAGGGAGCATAAGACGCACGGTCGTGGGGACGGCTGACCCCTCTCTCCCTTTGCTTCTTGGGAGATC	1	+	chr19:50381974-50382093
AKT2	chr19_40790779	GATCTGCCCGCCGCGCCCGAAAGGTCCAGCCCCCGGCCCGCGCACGCTGCGGCCTGCGCTCCCCGTCCCGCAAACTTGCAGCGCTCCCCCCACCGCCTCAGTGGTATggcccgccgccac	1	+	chr19:40790780-40790899
AKT2	chr19_40791495	CGGAAAGGCGAGATGGGGCTACGCAGGCGCACTAGGACTCCGACGTCTGCTTTCCCTAGGGCCTAGCCGTAGTGATTATTTCCCGGCAGCCCCTAGTCCGTATTTACATACGCTTTGATC	1	+	chr19:40791496-40791615
AKT3	chr1_244007367	TATGTACTTATTATAAAGTAAAGTGAAACAAAGGGAATATGAAAGTAGAAAAAAAtatttagtactcaagatgtgccaagaactgttacgggtacttacatctattattcttatgtgatc	1	+	chr1:244007368-244007487
AKT3	chr1_244006352	GATCAACTTCTAAGACACCACTCACTGCTAGCACTCTTACCAACCGTATTATTTTTGGTTTGCGGAGCACTTACCCCTCTTCTGAACCCAACCTTCTTTCACAATGGTAACATCGCTCAT	1	+	chr1:244006353-244006472
AKTIP	chr16_53538823	TCTCCCATGGGAGGATTGTCTCCAGAGGTGGTGCCCTGGTCTTCAGGCTCTGCTTTCCTTGCAGTCCCTGGAATTGCACTTTCAGGCtggtagcaagatggccgcggcacacccaggatc	1	+	chr16:53538824-53538943
AKTIP	chr16_53536112	GATCTTTTAATCCAATGTTTCCAGCAGCAACATAATCACGAGAAACTGTAGCACACTTTTCAGGGTCTAGTCTAGGACAAGCACAGCATACATGTTCTGAGAGGAATGACATAGATGGAA	1	+	chr16:53536113-53536232
AL022344.5	chr10_43190976	GATCACTAAAGGGAAAATGGATGGCTCTGCTGACATTGGCAGTAGCTGGGGGGCATCTGCAGTGCACCTGATTAAAATGAAGTACATTTACAATATCCTACATTATCTGCATCTTCACCG	1	+	chr10:43190977-43191096
AL035610.2	chr21_29599816	GATCATCATGAAAAACACAGGAAAGTTCTACTAACAGCAAGAATAATTTATAATTTCTATTTGCTTCCAAAAACAGAAATAAAAGGTCAGAAGTAAACCGTTTTGGACTGTTTTTCCCCA	1	+	chr21:29599817-29599936
AL035610.2	chr21_29601494	TGCTGTATACTTTAACATGCTTATAAAGACTTTTTAAAAGTAGCTTCATGTATCCCTTCTTCATTTTTATAGTGGCAATTTAAGCTAACTAGCTGGCATTTTATCATGCATTTACAGATC	1	+	chr21:29601495-29601614
AL050303.7	chr21_15144533	tcaattcacaagtgtcttgCACTGTGTGTGTGTGTGTGCGCGCACACGTGCGTGTGTAGCTTTTGGTTTTATTCTTGTTTGTTTGTTTTGCAAAAATGAAATAATAGCAAACATGTGATC	1	+	chr21:15144534-15144653
AL109763.1	chr21_19858521	gatcattcaaaaacatttggaaattctgtatatctgtgttatttccattttaagtattttaaagaaattcctggggaagccatttgattctaggattGGACTCAAGTTTTTAAAGTATTG	1	+	chr21:19858522-19858641
AL109763.1	chr21_19859275	GCGGGTCTCCTATTTCTACTTTCAAACACTTCGGTGCAACATTTTGCACAATCTcttggaagttcatgctcagtaataataccaccagctgtgggtatttgttgtcataatatagtgatc	1	+	chr21:19859276-19859395
AL132709.8	chr14_101426998	GATCCTGGGGATTTATTGCATTATTCGAAGGAAATAAATGAAAGAATCAGCAAAACATACAGACACACATATAAATAATTAAAGATGAAGAGGATAAAGCTGGATTAATTGAGGAAAATG	1	+	chr14:101426999-101427118
AL132709.8	chr14_101428083	GAGTGAATGACTACATACATGAATAAAATCAAACAAGGACAAGCCTATACTAACGATGAAGAACCAAAATTTAGGATTAATTTGATTTAGTGTTATTTAGGATGGTTTTTAAAAAAGATC	1	+	chr14:101428084-101428203
AL157871.2	chr14_100757983	CAGCAGACTCCATGGCTTCCCGGAGGGTGCAGGGTCCCCAGTTCACCCTCCAGCAGGAGTGGCAGCAGCTGGGGTACCCCTAGCAGTGGCATGTGGAGAAGCTGGGGTATGCAGAGGATC	1	+	chr14:100757984-100758103
AL157871.2	chr14_100756506	GATCCAGGGTGATGGGGACCACAGCCACAGGCCACACTCAAGCTGCCCTGAGAGATTCAGCCACCCAGGCCTAGAGAGGCAAAGGGGCTGCCAAAGCTGGACATGGAGGAGCTAGGGAAG	1	+	chr14:100756507-100756626
AL928768.3	chr14_106168650	GATCAGGACCAGGGCTCAGTGATTGACTATTGACTAGGACCAGAGCTCAGTTATTGACTGTTGACTGGGACAAGGGCTCAGTGGTCAGGACCAGAGCATAGTTAGCAGGACCAGGGCCCA	1	+	chr14:106168651-106168770
AL928768.3	chr14_106172051	tccttcatccatccatcatatatccatctgtccatcctccatccagccatttacccacccatccatcctccgtctaccaatcctccatccacccatccattcatTATATGTCCTAGGATC	1	+	chr14:106172052-106172171
ALAD	chr9_116162516	gatctgggggaaggtctccagcagcccagtccTCAGTGCCCACCATGACACCTCCATACTTTAAGGATAGATATCAAATCTGTTTCCCAGCAGGTTGGGCTTGTGGAGAGCTTTGGGTGA	1	+	chr9:116162517-116162636
ALAD	chr9_116164073	TATTTCTCAGGGTACGGCAATGCTATGAGTTGAGAGATGTGATGTGAAAGACATGGGCGTTTAGGAAAACTCCAAGTCTTGATAGGGGCATCAGACCTATGATAGGTACAATGATAGATC	1	+	chr9:116164074-116164193
ALAS1	chr3_52231771	GATCTCCTTCTTCCTCCATGTCCAAGACACCCAGCTTAACAACCCTGTAGCCCCCAACTTGGCCCTAGCGGCACCTCGCCTCGACCTTGCCATTTTATACTCAATTGGGGCGTAGGGTTC	1	+	chr3:52231772-52231891
ALAS1	chr3_52232299	CGGCCGAGGAAGCCCCGGGGTGTCCTGCCAGCCGTGGCACCGCTGCCCCGGGTGCTGGGACCCCATCCCCCACTGTCCCAGTCACCCGCCGCCTTGAGGTCAGCGTTTATCCTCCAGATC	1	+	chr3:52232300-52232419
ALAS2	chrX_55057140	GATCTTGAAAACTAACAaaagaaagtaacgaagggaaaaagagagaaaaaagctgaaaatgaggaaagacagaaagagacatgggagataaaaagaaaatgaaaaagagacagattctaa	1	+	chrX:55057141-55057260
ALAS2	chrX_55057715	aaaaggagggcaataaaaccCAGAAGTGACTGTGGCACAAGTTGGGAGGGCTCTGGAGTCAGACCTAGAATACAGTGTTGTGCTTATGAGCTCAAACAGTCAGCTTCCACAGACTAGATC	1	+	chrX:55057716-55057835
ALB	chr4_74269280	GATCCCATGAGATATACTCACACTGAATCTAAATAGCCTATCTCAGGGCTTGAATCACATGTGGGCCACAGCAGGAATGGGAACATGGAATTTCTAAGTCCTATCTTACTTGTTATTGTT	1	+	chr4:74269281-74269400
ALB	chr4_74270370	GTAACTTAGAGTGACTGAAACTTCACAGAATAGGGTTGAAGATTGAATTCATAACTATCCCAAAGACCTATCCATTGCACTATGCTTTATTTAAAAACCACAAAACCTGTGCTGTTGATC	1	+	chr4:74270371-74270490
ALCAM	chr3_105086183	GGGGCCCGGGACGACGCCCCCTCCTGCGGCGTGGACTCCGTCAGTGGCCCACCAAGAAGGAGGAGGAATATGGAATCCAAGGGGGCCAGTTCCTGCCGTCTGCTCTTCTGCCTCTTGATC	1	+	chr3:105086184-105086303
ALCAM	chr3_105084573	GATCCTGCATCCCTGATTTAGAGCCACTTAGGGCTCCGACAGCTCCACCCCGGTGTTCTAGAGGAAAATCTTCCTTCATGCTCTCTGCCTGATTTGAAAGCAACACAGCTTCCCGATGTT	1	+	chr3:105084574-105084693
ALDH16A1	chr19_49956702	GCTCGCTGCGTTCCCCAGGCCTGGGCGCCCGGTTTTTCGCGGGGAGTCCCGTCATCCACTGCGGTAGCTCAGCCGCTCCGCCTCTCTTAGTCCCCGTGATTCCCGCCGCCCAATAGGATC	1	+	chr19:49956703-49956822
ALDH18A1	chr10_97416212	GATCCCCGGGCCCCGGCACCTGCTCCGGCAGCGTCCCCGCTCCAGCGGCCCGGCGCTCACGCCCCTCGCGCTTGAGCCTGGGCGCGCAACAGCTTCCGCAGAGACGCGGGCGCCTAGCCA	1	+	chr10:97416213-97416332
ALDH18A1	chr10_97418302	tctttgtaacagtgtgaaaacagactaatacaatggctttaaaaagagttgatattcaaattgtgctttgaagcactagaagtaaggagtttacctaaaagaggagaggagtacaggatc	1	+	chr10:97418303-97418422
ALDH1A1	chr9_75568436	AAATCAAGGTGCTGTTTGGGGAAGAAAGGCCCTTTATCTACACCCTACCCTAAGTTAGTTTTAAAATATCGTATCAGTCTTGTGTATTTTCAGTGCTGGGTAAGTAGACCTACTGTGATC	1	+	chr9:75568437-75568556
ALDH1A1	chr9_75567691	GATCAGGACACTAAACTGAGACCTGCATTTTGCATGCCTTTTATTTTTATATTTGCAAAGGGCTCTTTACACAAGTTTACTTAAATTGACCTTTAATGCTTTACATAAATGCAGTTTTTG	1	+	chr9:75567692-75567811
ALDH1A2	chr15_58358503	CGCCCTCTCCCCCGACCCCCCGACTCCCCTCAGCCGGGCCGAGGTGCATGGTGGCCAGAGGGTCAGGGAGAGGTGGCAGTGGGTGCGAGTCCCCCTCGCCTCGGGCTCAGAATGAGGATC	1	+	chr15:58358504-58358623
ALDH1A2	chr15_58306718	ACTAAAGATACAAATAAGGATAGAGTGTCTCACATACATACAATCATACACTGATGCTAAGGCAAGAGTTATCGATAGCCCAAGCTCTGGCTAGTATCCATGAGGGTTAAATAGCAGATC	1	+	chr15:58306719-58306838
ALDH1A2	chr15_58357665	GATCGGGGAAACCGAAGAAGGTTCTAGAAAGTCTCCGTGGACGACGGGCGCTGGGCGGCCGCTTACCTTGGTGTACTTAATTTCGAGATTGGGCGTGGGCGACGGCAGGAGGTGCAGCGA	1	+	chr15:58357666-58357785
ALDH1A2	chr15_58305652	GATCCCCAAATCCAAACATGTCTCATTTTTCATATGTATTACCTATTCCTTTGCTTTTTCCCCAGGTCTGCTTCAAAGTATCCTTttaggagctcaagaccagcctgaccaacatagtga	1	+	chr15:58305653-58305772
ALDH1A3	chr15_101420275	cggcgggggcgagggagcagcgggccgggggtccgccgggcgccgccgAGACCCGAGCCTCCCTGCCCGGGCGCGGCTCTCCAGAAACCGCACCTTTCGCGGGACGTCTCGGGCGGGATC	1	+	chr15:101420276-101420395
ALDH1A3	chr15_101419475	GATCGGGCGGCTGGACCCAAGAGCAGGGCACGTGCGCAGCGAcgcggggcggccccgccaggagccccgacccgggcgcggcgcagggcccggcggAGAGCGCGCATTCCCGAGCGCCGC	1	+	chr15:101419476-101419595
ALDH1B1	chr9_38391313	GATCAGTGGAGAGGCagggatttaatacaaggaactgggtgcttacagacctgctgcaagtgccggaggcagaagcaagccttagccagaccaggaccaactctcaggacaatatggacg	1	+	chr9:38391314-38391433
ALDH1B1	chr9_38393325	cttccagaatgggggtcatcatcaaccctgaccacccagggactgcagagaggcttggcaaatttcccgtgagaagacagcctgcaaactgtaaagCATGATGCTCTGTGAGCTGTGATC	1	+	chr9:38393326-38393445
ALDH1L1	chr3_125900591	acacagtgatggcttgtagcagttgctaaataaatgtttgttgaatgGCTTAATGCATGTATTTTGCTCACATAAGCCAGTATGGGCACCCAGGATTGAGGTGGCCTGTGCCTGCTGATC	1	+	chr3:125900592-125900711
ALDH1L1	chr3_125899057	GATCCTCGGCGGGCCAGTCCTGGCGCTGCGGTCATTTAGCCTGATGACCCCTGGCCAGGTTCAGCCTCAATTGCTCCAAAGAACTCCGGACCCGTACCCCGAGCCCGGCGTCCCAGCGGC	1	+	chr3:125899058-125899177
ALDH1L2	chr12_105477809	GATCTCATGATTGAAGTGAAAAAGGAAAGGAAGCAGACTCTGTCCTCCTTACCAAGTGACTGTTCCCACCTTGCCATCCCAGCCAGACTTGACACGTCCAAAAACTGCATCCTCAGCCCC	1	+	chr12:105477810-105477929
ALDH1L2	chr12_105478569	TCCCAGGGACCGCGCCTCTCCGCTGCCTGGACTTTCCGCCAATTCCAGCCAAGGTCCAGGTGCTTTCTAACTGTGGGACCCTCTACCAGTTACTCAGCCCCGCAGCAGTGTATACGGATC	1	+	chr12:105478570-105478689
ALDH2	chr12_112204374	GATCTCGCTTTTGGGTTTACGGCCGGTCTCTTCACCTGGAGCATCAGCCGGGAAGGTCAGGGTCGCCCTGGCTCGGGCCTGTTCACATTGGGGTCAAAGGCACACATTGGGGGCTCAACC	1	+	chr12:112204375-112204494
ALDH2	chr12_112205476	CGGCTTCCAACGCCGGCTTCGACCAAACCAAGGAGGAGCTTTCCAGGATAAAACTGATTCCTGTGGTCCATTTATTGATTGCTCAATCAGTAATACTTTGGAATATTTTTTGTTTTGATC	1	+	chr12:112205477-112205596
ALDH3A1	chr17_19651371	GATCCCTGGGACCTCTGCCTCCTGGTTTGGGGGATGGCAGAGCTGCCAGAGGTCCAGGAGGATGCTCCAGAGATGATGGTCCCAGAGGCAGGGACCCCCTGGAGAGATGATGTAGGACTC	1	+	chr17:19651372-19651491
ALDH3A1	chr17_19651986	AGGGCTCAGCCACGAACCACAGTGAGAGCATGCAGCTCCCCCGAAACGCACCCCCAGCCACCGCTGCCCCGGGCCCTTCACATCCCCCAGTGTGCACAGGGCCCCATTGAGTCAGAGATC	1	+	chr17:19651987-19652106
ALDH3A2	chr17_19552441	GCACGCGTGCGGCGGGGTGTGGGGAAACTGGCCCCCGCCGCGCACTTGTGGACTGGAGCTTCGGCTGGGTTTTGTTTTTGCTTTTACATTTCGGATTACTCCAGCACTGGGAGTATGATC	1	+	chr17:19552442-19552561
ALDH3A2	chr17_19551293	gatcagctgagccaactgctgctgagtacagtgatgagagctgaAGTCTCTCGCCCGAAAGGCAATAAGGCGGGAGGGGGAAACCTGAGGGCAGCGGGTTCTCTCTTGGGAGCGGGAACA	1	+	chr17:19551294-19551413
ALDH3B1	chr11_67776356	CACAGCAGCTTGCACATCATCCCCACAGCACGCTGGCTCTGACAGGTGTATCCGGGGCGGGCTGGGGGCAGGCAGGGACAGGCTTAGGCACAGCTGCCTGTGCCGAACTTGAGGAAGATC	1	+	chr11:67776357-67776476
ALDH3B1	chr11_67775257	GATCCATGCCTGCCGAACCCTCTCATTCACCCACAGATGCCCCCGGGACTGTAGTCAGccccattctcacatgggaacactgaggcccaaagaggcgaagcgTCAGCCCAGCAAGGAGGA	1	+	chr11:67775258-67775377
ALDH3B2	chr11_67448871	agatttgggtggggacacagccaaaccatacaggcacttttttatccattcccaaccacaaagaattttctgcttcctgtagaattaaaagacaatttttacggagaggatacaaagatc	1	+	chr11:67448872-67448991
ALDH4A1	chr1_19229625	GGGGCTGCGGCCCCTGGAATGAGCCTGCCTTCCAGCTTCTTGGCCAGGACCCAGCCGCTCTCCACCTACCCTCCAGGCGCGGGGCCGGCCAGCTTCTTAGCTTCCTTGCAGATTACGATC	1	+	chr1:19229626-19229745
ALDH4A1	chr1_19228773	GATCTCAGTGGGAGAAAGGCCTGGGTGGGGGTCGGAGGGGAGCCCCTGAGGAACCCGGCGTTGACCGAGGCAGCTTGGGGGTCCGGCAGGGAGGGAGTGCGGCGCGGGGGACGCCCAGTG	1	+	chr1:19228774-19228893
ALDH5A1	chr6_24494746	GATCACGGCCTTGGCATTTAGGGCAGGCACCAGCGCATCTATGGACCGCGCACAAATTCCGGGGATGCCGAATTTGGGGGATGCTAAGGGGAGAGAGTGGGTCTCTAGCAGCGATTGGGG	1	+	chr6:24494747-24494866
ALDH5A1	chr6_24495937	CGTGTGGCCCTTCAGAGTAGCTGAAATATCTCCGCAGCTGCAGGGAGCCCACGCAGGAGGCTGCTTCAGCGGCCCTTGAGAAGGCTGGTAGTGAGGGCCCCTGGCCAGAATCATGGGATC	1	+	chr6:24495938-24496057
ALDH6A1	chr14_74550864	GATCCGGGACCAGGGAGGTTATGAAGTGAGGGCTGGGCATGGGACAGGGCCGCACAGGTCGGGTAGGAGGTCTGGCCAAAAAGGGGTTGGGCCAAGAAGGTGGTCCCGCCCGAGGATGGC	1	+	chr14:74550865-74550984
ALDH7A1	chr5_125930375	gatccgcccgcctaggcctcccaaagtgctgggattacaggggtgagccaccgcgcccggTAGACCATAATGTTTTAAATATGCGCGGGAAGTTTAGCCCCTACAGCTCCAAAATGACGT	1	+	chr5:125930376-125930495
ALDH7A1	chr5_125932487	CATCTCATTTCACAACAACTGGGCCTACCCTGTAAAACGGAAATACTAATATCTCAATCATCATTATTTGAACATGAGTTTAAAATATGCttgcccacgctagagtgcagtggcaggatc	1	+	chr5:125932488-125932607
ALDH8A1	chr6_135271844	AGAGCTGTCTCTCCATCCCAAAACCGGGGCCACAGTGGCTGCTCACATCTTCCTAGATGTGCCATGGAGATaaagacaagccaaaaacatgtgtgacacatatagcaagggcttcagatc	1	+	chr6:135271845-135271964
ALDH8A1	chr6_135269834	GATCAGATAGGATATTTGGAAGTTGGATTGCTGAGAAACTGAACATATCTATTACTCTACTAGCTAGCGCATCCATAGCTCATTCTATTTTCTAAAAAGTTATGAGCCATTAGCTGCAGG	1	+	chr6:135269835-135269954
ALDH9A1	chr1_165667384	GATCCTACCACGCAACTCATCAGCTTTGCTTTTCCTCCCTACCCATCCCTGCCCGGAGGCACTCGCGTTGCCCCAGAATCGCTAGTTGCCTACACACACAACCTTAGACTCTCCACTGTC	1	+	chr1:165667385-165667504
ALDH9A1	chr1_165668143	CCAAGAGTCTTTGGTGGTTACTTCACTGCTAAACCACCGTTTCTGTAATTGTATAATGCTTTTTAAAGGGTGACAGTAAAAAGCAAGGGGACTGTGAACGAGATAGATGATATTGTGATC	1	+	chr1:165668144-165668263
ALDOA	chr16_30063639	gatcacaccattgcactccagcctgggagatgagcgaaaatctgtctccaaaaaataaataaaTCAATTAATAAATAAATCAGTAAAAAAGAACCGggcccggcgcggtggctcacgcct	1	+	chr16:30063640-30063759
ALDOA	chr16_30065143	gagggagagaggtaggCAGGGCTAAATTGGGAATTTTGTCACTGACATAAATTTTAAGTgccaggcgtggtggctgtcgcctgtaattccagctactgaggagactgaggtgggaggatc	1	+	chr16:30065144-30065263
ALDOB	chr9_104198381	ATACTAGGAAGAATGTTAGTGTAGCTGTAACACTTACAAAACACATGAACTTGGTGACGGGTTTTTGGTTTTGTTTtttacttgtctgagccgttattttcttctctgtaaagtgggatc	1	+	chr9:104198382-104198501
ALDOB	chr9_104196935	GATCTAGGGCAGTCCTAGGACAGCCTGATTTCCAGTGCCCTTTAACACACGCGGAGCAGCCCAGAACGAGTCCTGAATGGTGCTCTTTCCTCTAAACTTGGAATGAAGCCAAAGGACCTC	1	+	chr9:104196936-104197055
ALDOC	chr17_26904371	TCCTCCAGGCGGTGAGCCAGGGAACAAGCAGTCCAGTGCCCAGAGTTTTGGTGAAAGCAGAGGAAGGGAGGAAGGGCAGGCAGCCTTGGCTTTGGATGCAGCAGGAGGTGGAGAGGGATC	1	+	chr17:26904372-26904491
ALG1	chr16_5121418	gatccagaagcagaacccaccagcccctaacttctaacagcgaggactggtttttatttacatagacggaactctacaattcgtactcgtcagcatctggctcctttatcaatgttaGGA	1	+	chr16:5121419-5121538
ALG1	chr16_5122816	CTAGTGAGGAGCAGAGAGAGGTTTTGAAATATCTTACTTTCCAAAACACTGTCCGTGATTCAGCCTGAGTTGGGAGATTATCTGACTTTAGATTGCTGCTTCTGGTACATTAAAGGGATC	1	+	chr16:5122817-5122936
ALG10	chr12_34175743	GAGAGGTCCCAGCGTCCCCACGTCCTCCCATCCTTAGACTTCACTCGTCCTGTTCCACCCCCTCAAGCCTCAGAACATGAAAGAAACTGGGTATAGTCTTTTGTTCCTGTCTCTGAGATC	1	+	chr12:34175744-34175863
ALG10B	chr12_38710908	GGTCCCAGCGTCCCCAGCTCCTTCTCCCATCTTTAGACTTAACTCGTCCCTTTCCACCCCACCCCAGCCTCAGAACATGAAAGAAACTGGGTATAGTCTTTTGTTCCTGTCTCTGAGATC	1	+	chr12:38710909-38711028
ALG11	chr13_52586872	TCACACTCCAGTTAGTCTGTCATAAATTATTCATATTCATTCCTTATTTTTCTTTACGATTGAGCCACGAGACATTTTCCAATCTATCATGTCTCTTTTCGGTAAAGAAGAAACCGGATC	1	+	chr13:52586873-52586992
ALG12	chr22_50312531	GACAAGTTTAACCAGGTGGGAAGGGGCCGGGCGGGGTCGTCAACCTTGGGCCCGGGGTCCCCCTCACCCTGCATCCGGGGTCGCCCCACCTTGGGCCCAGGGTCGCCCTCACCCTGGATC	1	+	chr22:50312532-50312651
ALG12	chr22_50311548	GATCCCCAGCCCCCAGGTGAAAAACCCATCCCCCAGGTGGGAGGTCCGGCCCCAGGTGAGGAGCCCGGCCCCAGGTGAGAGGTCCAGCCCCAGGTGAGAGGTCGGGCCCCCGGATGAGAG	1	+	chr22:50311549-50311668
ALG13	chrX_110924932	GAGCCAGCCGAGCTCGCCTCAGAGCCCGGCTCCTTCCCCTCAGCACTTGGCCGGAGCCCGCGCGGTTCCTCTCCTCAGCGCGCGTCGTCCCCTCAGGGCTCCCGGTTCTCGCAGTTGATC	1	+	chrX:110924933-110925052
ALG13	chrX_110923489	gatcatggctcactgcagcctcagccttctgactagctaggaacacaggtgggtgctcccacccccggctaattaaattttttttgtttgtttgagacagggtctcattctgtgtcaccc	1	+	chrX:110923490-110923609
ALG14	chr1_95537872	GATCATTGTTTTTATCCTCTTGGACTTTGTATATTTATAAATGTGACAATTCATTTTGCCTCATTTGTCATGTAGCATTCGTGTTTCCTAAACTAAATACGCAATACCTAGATTAATAAT	1	+	chr1:95537873-95537992
ALG14	chr1_95539216	AAAGCTCAGTGGCTCTAGGTAGCAGGATAGACAAGGCACAGTCCTACAATTAATATTCAGTTAATTTTATCACAAAGCATTTCCAGTGTGTTTCTCATGTCCTCAGCCAAAATGATGATC	1	+	chr1:95539217-95539336
ALG1L2	chr3_129803490	taccacaagctggatggcttagaactacagaaatgcatcgtcttacacctgcaggccagagggctgagatgaagggattgtcagggccaggctccctctgaggatgctaggggaaggatc	1	+	chr3:129803491-129803610
ALG2	chr9_101983720	GATCTTTGCGAACCGCAGACAGGGAAGGTCTTCTCTCAGGGGTCATGCCCGCGGCCGCCCTCCACGGCGAGGTCCGCACTCGCGCAGCCGGCCCCGCGGCCGCCTCACCTGGTCGCACAC	1	+	chr9:101983721-101983840
ALG3	chr3_183966831	gatccgagtagccagtcttcatttactccactaaaatgtaatttttctgcatttgtctcctctgatgcactccacgctccataggagcagggacaatgtcttactcctcagtttataccc	1	+	chr3:183966832-183966951
ALG3	chr3_183967686	TCCCGGCGCGGCCCCGCCAGGTAGAGCTGGCAGGACCGGCGCCGCATGGGCTTGGCCTGGTCCGCTTTCCTCCCGCCTGTCTATCCCTCTTGGAGGACGCCTGCGTTGGGACGCGAGATC	1	+	chr3:183967687-183967806
ALG5	chr13_37572862	GATCCACGCATTTATTCCCATTTGTAACAGATGGCTGCCGTCAAGGCTCCGTCACCCCTATTTGCTTAACCACATCAGCCAAGGGAGCAGGCTAGGGAGCACACCCCTTCTGGGGGCTCG	1	+	chr13:37572863-37572982
ALG5	chr13_37575505	actgcactccagcctgggcgacagagtgagactctgtcAGAATCAATCAATCAAGATTGTTGCATCAGAACCACATACCGCCTGCTTCTCCCTCTCCCGTAATTTATTTCTAAAAGGATC	1	+	chr13:37575506-37575625
ALG6	chr1_63832680	GATCAATGCAAAAGGAAAAGTGTGCAGGTCTTACTAACTTACTAGATAGGTATTTTTGGCAAGTTTGGGACCAGGTGATTCAAGCTGCCCGCTGGGGCACGTGTAGTGGCTACTCGAGGG	1	+	chr1:63832681-63832800
ALG6	chr1_63833535	GTGAGGGGACGCGGTGATAGTGGTGGCACTTGCAGGCTGGGGCGGTCCTGGCACCCTTGTCCTTGCGGTTCTGAGGGCCTGGCCCTCAAGAGGAGGGGCGGAGAAACGCGAGAAGGGATC	1	+	chr1:63833536-63833655
ALG8	chr11_77849602	GATCACCAAGAGCCTGAATCAAAGGATACCAATAAAACAAACCCTAAACTaggaagtgggagggaaaggagaaaagggatgagggagaaaaagaaaaaagaggaaggatgaagggaaggC	1	+	chr11:77849603-77849722
ALG8	chr11_77851238	acggttcatgttaaaataattcggattctgattcagtaggccCAACAAACTCGCAGATTGCGTAATGACTGAGGCACATGCAATTTAATTAGGCTTGTCTCATTATTTTActgtatgatc	1	+	chr11:77851239-77851358
ALG9	chr11_111741881	GATCTAAGGTGGGCGAAGACTGAATGCTGACCCGCCCAGGAAGACCAATAGGACCTAGCTGAAGAGGGAGCTCGGGCCTCCCGCGGTGAGGCCAGGCCGGACTGAGCCCCGCGCGCCACA	1	+	chr11:111741882-111742001
ALG9	chr11_111742846	caacaaccttgttttatttaccaggaaactaaataaacttggagctagtaaatggtggagctatgttccagcccaggactatcttaccggaaagcccatgctctctcttcccaccaGATC	1	+	chr11:111742847-111742966
ALK	chr2_29447411	TTGTGATTCAGTGGGTAGATTCTGTGTGTAAAGCCCAGCCCCCCAACACATGGGCCAgggcaaatgagtcacccgctatgtgctcagttccctcctctatgcaatggaccgaccgtgatc	1	+	chr2:29447412-29447531
ALK	chr2_29445820	gaTCACTGTGGGTACTGGCTGGGGAGTATTTCCAGTGAGTGACAGAGGAAGGCGCAGTTGCTCTAGATGCTCAGAGGAGGGGCCCTTTGCTCCCCTGCTCCCCTGGAGGGAAGGGGAGCC	1	+	chr2:29445821-29445940
ALK	chr2_30143638	GATCTCCAGAGGACTGTGCGTGCGCGCAAGTCTCTTGCTTTCCCCCAACTGCACGGAGGCGAGCAGGAGTCTAAATGAAACAGACCTGGAAGCTCAGGGGCGAGTCCAGAGACACTCAAG	1	+	chr2:30143639-30143758
ALK	chr2_30145304	TAGGCCTTTTTTACTCACCTGTAATGGCTGTACCTCTCCTCTCCCTTTCCTTTCGTCTCTCCTGAGCTGCCAACACAGAACTCATAATAGCTGTTTTTATAACAAGTGGTTCACTAGATC	1	+	chr2:30145305-30145424
ALKAL1	chr8_53478303	CCCCCCGAGCCTCGGGGTCCGTCACGGCTTCCCCTGGCTGGCGGGGTCAGTAGAACCCGCGGCGCCTAGGTCCGGACGGAAAAAAGCAGGGCCGGGGTGCGGCCTGGATGAGCGGAGATC	1	+	chr8:53478304-53478423
ALKAL1	chr8_53477408	GATCCCATTGCCAGCCGGATTTCTTTACTTAACTCTCAACCGTGGTAAATCTAATTCGCTTACGACCTCTTTCCGAGAGCTGGGAATCTGCAGAGATGCTCTGTTTTCTGCTGTACTAAT	1	+	chr8:53477409-53477528
ALKAL2	chr2_288713	CCGCCTCAGACCTCGGGGAGCTTCTTATCCCCGCGCCCGCCGACGTCAGGCGGGTCCCCAAGGGCTCCGAGCGGGGCTTTAATTAGAAGCCGCTGAAGTGTTAGTACCCCCATGCGGATC	1	+	chr2:288714-288833
ALKAL2	chr2_286400	GATCTTAAGTGAATGTTGAAGAAAATTGGAGCTCCATATTAGCCAAGTTGCTTTGCACAAAATAAAAAAGACTGGGGCCCTGGATTGCAACACACGACAGTGAAGAAGACTCAATATCAG	1	+	chr2:286401-286520
ALKBH1	chr14_78173526	gatccacccgcctcggcctccgaagtgcgggattacaggcttgagccaccgctcccggACTGTGTTCCCCTTCTTAATCTCCATGGGGAAAAGCTGAGAGAGAGAACGGTGCCTGTATTC	1	+	chr14:78173527-78173646
ALKBH1	chr14_78176033	ttaccttccagagctggtttgttttgaaatcagtgtcttctaggactttaattatctggtataaaacatatgtttaacattattttgttctccagtatcatattctgtgagaccttgatc	1	+	chr14:78176034-78176153
ALKBH2	chr12_109530794	gatccagggtctcccacgtccacctgtgcatcagaatcagctggctagcttgcaaaaacccagaggtctgcactccacgcctgagcacctgaatttttaaagaactacctcctgggaatt	1	+	chr12:109530795-109530914
ALKBH2	chr12_109531707	aggatgcatgagaaatgctctgtcctctaaataaatgttggttccattattGCTCGTTTTTCTTTGTTTTCTTGTTTTTTGATGttgttcttgtttgttttgtttttttgagacaggatc	1	+	chr12:109531708-109531827
ALKBH3	chr11_43902654	Gctcgcttagtctgcacctcaaccgtgcggaaagtgactgccctgtttactgaggaaaaactggggctcagaaaggtgaagtcatttgccatgggccatgcagctgggaagtgacagatc	1	+	chr11:43902655-43902774
ALKBH3	chr11_43901527	GATCTTAGAGAATGACTTGCATAAAACAGTCAATTCAGTGCTACTTTTGCTATTTTCATACTGTAAAGTACATGGTTTAACATGACCATTTTAAAGATGTTTCTCATGAGCTCAAATGGG	1	+	chr11:43901528-43901647
ALKBH4	chr7_102105633	GTGTCCTCGGGGCCGGGCGGTCGGGGAGAAGAGCGGGGACCCTCCCCAACGGCCCGCTTGTCCCCGTTATCGCCCTCTGGGTTCGGCAGAGTGGTCCAAATGTCTTCTTGTTGGGAGATC	1	+	chr7:102105634-102105753
ALKBH4	chr7_102104930	GATCCCCCCAGAGTCCCCGAGGTGACCTGTAATCGAACCCACCCACGTTCCAGCTCCTTCCCCACTCCCAAGCCCGCTCCTTAAAGCCCTCATCTCCTCACCCTGCATCACCCCTACCGT	1	+	chr7:102104931-102105050
ALKBH5	chr17_18086123	gatccgcccgccttggcctcgcaaagtgctgggattacaggcgtgaggccccgcgcccggcAACGCCTTTGCTGACTGCTTCAAAACTTTTTTGAATTGACTGTAGTCATTATCTATAGC	1	+	chr17:18086124-18086243
ALKBH5	chr17_18087746	TCGGACCCCGAGCGCAGCGACTATGAGGAGCAGCAGCTGCAGAAGGAGGAGGAGGCGCGCAAGGTGAAGAGCGGCATCCGCCAGATGCGCCTCTTCAGCCAGGACGAGTGCGCCAAGATC	1	+	chr17:18087747-18087866
ALKBH6	chr19_36503705	GATCTGAACTGGGCTATCTCAGCCTATGTTTATAACCCCCTATTCTCTAAGCTAGCAGGATTGGGCTATCTCAGTAGAGGGAGTATGAGCTCTGTAACTTCCTTGTTCCTTCTGTCGGGG	1	+	chr19:36503706-36503825
ALKBH7	chr19_6370695	gatccagaaaggataggaggaaacatatcagacatagacaagtctttcgaggaattacactatcaaggggagcagagggtgggggggcagatgtagctggagggagaaatggggtcaaTA	1	+	chr19:6370696-6370815
ALKBH7	chr19_6372904	TGCTGAGCCGCCTGCAGGACGCGGCCGTGGTGCGGCCTGGCTTCCTGAGCACGGCAGAGGAGGAGACGCTGAGCCGAGAACTGGAGCCCGAGCTGCGCCGCCGCCGCTACGAATACGATC	1	+	chr19:6372905-6373024
ALKBH8	chr11_107437462	CAGAGCTTCTTGTGGCAAGTGGGAGGAGAGACTAGAAGATGACTGATGAAGTGAAAAGTAACGAAATATTAACAAGCCCAGTAGTGGCAGAGGGAAAGAAAAAAGAGCTGGTAACAGATC	1	+	chr11:107437463-107437582
ALKBH8	chr11_107435955	GATCATCAGCACTGCCTTTGCATCGATGCAATCAGACCGATTGTCACCGGTCAGAAAAGCCCCAGAAGCGCCACACTAACACGCCCCATGTTGCAACCGTCCTCTCCAACCCCAAAGAAA	1	+	chr11:107435956-107436075
ALLC	chr2_3707535	CTCCTTTCTCACATTTTTTTATCTTAGGGGTGGGGAGACTTTTCACATAACAGCCTTTGAGGTTGTGGGGtgctatggtttggatgtttgtccccccaaacctcatggtgcaatcagatc	1	+	chr2:3707536-3707655
ALLC	chr2_3704977	GATCTCCCTGGGACGCAGGTTGTCTTTCTGGAGCCCCAAGGGCCCCTGTGCGCGCCATCTGCTGTGctgggttctggttccagctcagtccctccctgcgcaggtgacctcgggtggctt	1	+	chr2:3704978-3705097
ALMS1	chr2_73612467	gatctttctgatgccagtgcccagttcttAATCCCTCTAACAACCCGTGACACTTTTCCACGGTTAGGTTCAAGCGCCCACCATACAGCTTGACACTTTAGGAGATACTCAACCTTTAAA	1	+	chr2:73612468-73612587
ALMS1	chr2_73613649	AGGACCGGAGCGAGTGGTTGCCTGGGGAGCATCTTGTTGGGGAGACAGTGAACAGATGAGCTTGACTGAATTGCAGGACTCCCCTGAGGGAGTAATGTGGATAATGTACACCGCGCGATC	1	+	chr2:73613650-73613769
ALMS1-IT1	chr2_73682766	gatcctcttgccttggcctcccaaaatgctgggattacaggcatgagccactgtgccTAGGCAGGCATCTTAATTTTTCAAAAGTTAAGATATAAGTATTAGATTCTTACAGTCTAGATA	1	+	chr2:73682767-73682886
ALMS1-IT1	chr2_73684636	tgggattacaggccattacgcctcgccctatgtaatactttttaactctcctgtatttctttttattgcttttatatcagtgttcaagcctattggaatgatttttaatcaaatttgatc	1	+	chr2:73684637-73684756
ALOX12	chr17_6899636	GGCTCGCGGCGGGAGGGCGGGAGGCTGGGGGCGAGGTGACAGCGCGACCTCGCGGACTGGGACTTCCACGAAGCTGGGACGAGGTGGGCAAGATTAGGGACAGGGTCCGCAGCTGGGATC	1	+	chr17:6899637-6899756
ALOX12	chr17_6898298	GATCTAGACAGGGACGCGTGCAGCAGGCTTCATCTGACTGATTCCTGACACGGGAGAGAAAGCCTAAGCTCCGAATCATCCTTCAATGTTTACAAAGGCCCTAAATAGCAGTGGGCTAAT	1	+	chr17:6898299-6898418
ALOX12B	chr17_7990359	GATCTGGGACATGGGCGAGGGGCTGGAAGCCAGCTCTGGACAAGGCGTGTAGAGCCACTGGGGAGCCCACTGCCTTCGGAGCTGTGCCTCAGCTCTCCAGCCTCTCCTCGCCAAGCTCAG	1	+	chr17:7990360-7990479
ALOX12B	chr17_7991425	GCCTGTCCTTCTGCCCCAGGGCCCAGAGTCTGTGACTGGAAGGGTGGGAGGTGTTGAAGCTAGGGCTCGGGGACCACATGGGTGCCCAAAGGCCTGAAGATGCTGCGGGGAGGAACGATC	1	+	chr17:7991426-7991545
ALOX15	chr17_4545936	GGTACTTTCACCCCCCACCACCCCACCAGAGTGAATTAGCtttccttttttttttttttttgagatatagagtctcactctgtcaccctggaatgcagggtggagtgcaatggcacgatc	1	+	chr17:4545937-4546056
ALOX15	chr17_4544595	GATCGGGtagcggcaacatttattgagcgcttactgtgtgccaccgactgccctaaAGCCCCCCACCCCCGTGGCCTCCGCGCGCTTTGAGCCCAATGCGCGGGCCCTTGGCAAAGAGAA	1	+	chr17:4544596-4544715
ALOX15B	chr17_7943307	AGGGGGTTACTGATGGGGGAGGGTGTGCCCAAACGATGAGGGGCAGCTTGAGTGTCCTGGTCATGACAGAGATTAAAAGCCCCTGCCTCCACCTCTCCTAtcaaagctgctcctgggatc	1	+	chr17:7943308-7943427
ALOX15B	chr17_7941239	gatcctttcacctcctctgaggctctgaacgcctcccttcccacctctgcttctcactccttcacattagtctgtttcatttccttcattgcacttattatcatctgaaattatgtgttg	1	+	chr17:7941240-7941359
ALOX5	chr10_45868760	GATCAATACACGCGACTGTGTGCCCGTCAGACCCTGCGCTGCCGGCGGGGCTGGGAGAGGCGGGCGCCAGGAGTGGGCGGGAACCTGGGGGTCAGGCCCCAGCCGCGGGAAGCCGCCCAG	1	+	chr10:45868761-45868880
ALOX5	chr10_45870084	CGTCCAGGACCCCTCGCGGCGGCCGCGACCCCTGTCGGAAACGGAGACTTCCCGCGTGCCGCCTGCAAGGCGTCTTCCCTGGGAGGAGAAGGCCCAAGGTTTCCCCTCCACTTCAAGATC	1	+	chr10:45870085-45870204
ALOX5AP	chr13_31288009	TGTGTGCATCTTCTACCATGCCTCCTACAAATTTGACCTGGGCCCAGGGCCATGTTCGGTGGTTTTTAAGAACCGAGGCTCCCAGAAGCAGTATTGGGCAGCTAGAGTGGCCCCAGGATC	1	+	chr13:31288010-31288129
ALOX5AP	chr13_31286772	gatccacctgtcttggactccctaagtggtgggactacaggcacaaaccaccacgcccagACAGAAGGAATATGTTTCCTTCCAGTCTCACTTGACTGGCTGCTTCCCTAGATAACAACA	1	+	chr13:31286773-31286892
ALOXE3	chr17_8021759	GATCTGTTCCTCCCCATTCCCAGGCAGAGATGAGCACAGGGCACCTGCATTCCTACGTGTGAATCATCCGTGTGAATCACTAAACAGTGGAGAGTTGCACTTGGTCATAAATCACACGTG	1	+	chr17:8021760-8021879
ALOXE3	chr17_8022658	CGGTGGAGGGTAATAAACATACTTTAAAACAGTACAaacgcgagccgtattatcgaatttacattttctggtagccacattacaaagaataaaaagcaagcgaaattaatttcacggatc	1	+	chr17:8022659-8022778
ALPI	chr2_233321204	AGTCCTCACAGCCCCGGCACCCGGGACCTTCAGTGGTTCCAGGACAACCCTGGGGCCCAGGACTCACACATTTCTGCTCCTTCAGGGTTGGGGGTGCCCACGGTGACAGCCACCAGGATC	1	+	chr2:233321205-233321324
ALPI	chr2_233319803	gatctccagaacattctcatcctgcaaccttgaagctctgtccctattaaactccaactctaaccctaaccccaaccctaacccattgcctcctccctcagcctcaggcaacctccattc	1	+	chr2:233319804-233319923
ALPK1	chr4_113219232	TTAATTAAAAAATTCTAGTGTTTGAAATTAGTACTTTAGAGTACTTTGAAAAGCCACAAATTAAAACCTTTAAGATGGTTTGGGATTTGAGGATGGGTGAGGGTACAAACAGGCAGGATC	1	+	chr4:113219233-113219352
ALPK1	chr4_113217689	gatcgagcaactgactattcaactatttcctcctattttgttgtaaacaattgacttgccaaagcatttatgacccagcttttggagtccttcactctctcagtttctaggaagtatacc	1	+	chr4:113217690-113217809
ALPK2	chr18_56294953	GATCTGAACATGGTTATTGGCCATCCATGCTTTTTAATACAGGATTTGTGAAGTTGTTGATTCGGAAGGTAACCCACAACATCCTTGGTTTCAATTCAGAAGCCACACAGCAAAAAACCC	1	+	chr18:56294954-56295073
ALPK2	chr18_56296607	GTGGAGGGGGTGTTGGGGAGGTGAAAATATGTGTCATATGTTGTTCATTTAGAACAGGCATTATAGCCATCCTCTGAAGTTCTCTGAGAAAGGCAGAAGCCACAGAAGGAAGGCAGGATC	1	+	chr18:56296608-56296727
ALPK3	chr15_85360656	gggccggcggtcggggagggcggtgccatggggtcgcggagggcccccagccggggctggggcgcgggtgggcggtcgggggcggggggcgacggtgaggacgacggcCCCGTGTGGATC	1	+	chr15:85360657-85360776
ALPK3	chr15_85359300	gatcaTGTGGGAACAAGGTAGTTGCCATTGGAACCACACGGAGTAGGGGAAAGCCATTTCCAAAAGGAGTAGGGATGGGTGCAGCTTCGAAAACAGAAGGGTTGGACTCCTTTGCTCCCA	1	+	chr15:85359301-85359420
ALPL	chr1_21836755	GGCCGAGGAAAGCCTCCCCCACTCCCCATTGTGCCTTATGACTCTTTTTCAACACATAATGGGGTCGAAGGCGGGGCCTTTACAAAGGCCTCTGGGTGGAGGGTGAAATTCCTTGAGATC	1	+	chr1:21836756-21836875
ALPL	chr1_21834608	gatctctctgggcctcagttttctcctctggaaaatggagcttttggaAGTTAATGCATGCACAGTGCCTGGCCCTGAGACTGGCATGGAGTGAGTGGAAGAGAGGTTGCCTGACCTGGC	1	+	chr1:21834609-21834728
ALPP	chr2_233241949	gatcatgccaccgcagtccagcctggtgacaaatgagaccctgcctcaaaaaaaaaaaaaaaaaaaaaagaggaaGGTgagcgcagtggctcatgtctgtaaatccagacactttgggag	1	+	chr2:233241950-233242069
ALPP	chr2_233244045	GAGTCCTCCAAGCACAGAAGGGGAATCCTGGCTATGGAGTGTGGTAGGAGGGAGGGACCCTAAACAGCTGGGGCTCCAGTAAGGAGTTAGAGGCAGTTGGAATCCCAGAGGACAGAGATC	1	+	chr2:233244046-233244165
ALPPL2	chr2_233272131	GAGTCCTCCAAGCAGAGAAGGGGAATCCTGGCTATGGAGTGTGGTAGGAGGGAGGGACCCTAAACAGCTGGGGCTCCAATAAGGAGCTGGAGGCAGTTGGAATCCCAGAGGACAGAGATC	1	+	chr2:233272132-233272251
ALPPL2	chr2_233270690	GATCCCCATGTGAAAGGCTACAGTTCTGGGCATGCTCAGGGCCCACCGAAAACAGAGTCCGCCCAGGCACCCTCTGCCTGTGCAAGGGAACAGGTGTCACAATCAAGTGCACAAGCTGCT	1	+	chr2:233270691-233270810
ALS2	chr2_202646442	TGCCATCGCTGGACCTGCAAACATGCAAATATTTAGACCATCAACGACAGATGTGTAGTCGGGTTCTGAAACTCCTATATCCTATTCACCAACACCCTCAACTCAATTTCCTCCCTGATC	1	+	chr2:202646443-202646562
ALS2	chr2_202645421	GATCGCACCCAGAGCTGGGAAAATGCGGGCGCCGTCTCCGCAGGCCCCCCGCAGGGCGCTCTCCGGCCTCGACCACAGCCTCCGCCTAGCTCCCTGTCCCCGGCCTTCCGCATACAAGGG	1	+	chr2:202645422-202645541
ALS2CL	chr3_46734563	GATCCCTCAGTCTCATGCTCGCCTCTCCCCGCTGCACCCTTCCTCGGCCCCACCATGGCTACAAGCCTCTTGTCCTAGACAAGCACCCCTCCCTGCTGTCGCATATGTCCCAGCTTCCCT	1	+	chr3:46734564-46734683
ALS2CL	chr3_46736632	GCTGGGGCACTTGGCTCCCTGAGTCTACAGCACAGCCTGGCAGAGCCACCGCCCCAGCAGGTGGAATGAACTGAGGCTTCAGGTTCTAAACAGGCCTCCAAGGTCTTCCCTGTGGGGATC	1	+	chr3:46736633-46736752
ALS2CR12	chr2_202221818	GATCAAAAGCCACTTTAGTGGCCATTCCAAGTGGTTGAAATGCCGAAGGAGAAAATTCACAGTATATGTACTGCGGGAAGACAGACTTCTAGTGAATCCAATCAAAGGCTTTTACAAAGG	1	+	chr2:202221819-202221938
ALS2CR12	chr2_202222640	acaaattttgtaataaaaaaatttcatgaaataatactcttattatttgctattctcttctatttctttttcttctttaaattaaagctgattataatccactagattgatttcatgatc	1	+	chr2:202222641-202222760
ALX1	chr12_85674355	AGAAAAGTGGGAGCGAGGGACCTGGAAGGTGGAGGAAGGTAGTGGAAGGTGCTCGCTTTATGAAGCGGTGTTACTGCTGCTGCAGCCTTTGGGGGCGGAGGGCGGAGGGAGGGAGAGATC	1	+	chr12:85674356-85674475
ALX1	chr12_85673591	GATCTTCCGAAATGCCAGTCCACTGTCACGGCGGCAATGAATCTGGGTGTCAGGGGCTCGTCTCTCCTGGCATTTGTCTGAAATGGAGCTGTCTGTCTGTCTATCCTAGGCCTGGACGCC	1	+	chr12:85673592-85673711
ALX3	chr1_110613692	CAGCCTGGGATGAGGGCCTGGGCGGGCAGACAGGCAGGCCTTAGGCTGCAGTTTTACTTAGGTCTCCGCTAGGAGCTGGACAAAATGTTGCCTCAGCAAAAAACACCTCCCTTAGAGATC	1	+	chr1:110613693-110613812
ALX3	chr1_110612237	GATCCAGCGCGGGGAAGCCAAGACTGCCAGAAGGGCGGCTATCATAGTGCATAACGGCAGGGAGGCCAGCTTAGTATGAGAAATAAGAATACAGTTATTCCGTCTTGAGGACAGCCCTGG	1	+	chr1:110612238-110612357
ALX4	chr11_44332063	ggcccctgccccctcctctccACTCTTAAGGAGATGCTACTAACTCGCTAGCGGGGATTCAACCCGGAGGCGCCCGAGGGCTTTTCCGATTCTAGGCGGGGCTGGGGAGATGCCAGGATC	1	+	chr11:44332064-44332183
ALX4	chr11_44331008	GATCCCGTTTACCGACCAGAGTCACCACCCCGCCCCCAGCCCGCCAACTCATACCTCCCGCAAGCCACCAGTTTCAAGGGATGCGGAAGCCAAGCACCCCGTGGTCCCCAGCACCAGGTG	1	+	chr11:44331009-44331128
ALYREF	chr17_79849701	AAGGGCGGGTAGGGCGGTGCGTGATTAGGTTGGCGAAGGTGCGAGGGCGCAGGGGGTGGGGCGGCGGCCGTTGGAGGCGGAGCCTACGCGCCCCTCCCTCCCCGCACGCTCCGCCCGATC	1	+	chr17:79849702-79849821
ALYREF	chr17_79848797	GATCCGGCCGAAACGGGGCCGCCAGCGCTCCCTCCGGCGCTGCAGCTGCCCCAGCCCGAGGCCGCACGGTCCCACCGCGGCCGCACAACTTCAGTTCCCTTAGACTAACTTCCCGCCGCC	1	+	chr17:79848798-79848917
AMACR	chr5_34007809	GATCGAACGGCCAGGCCCCTCCCCTCCGCGGGAACTTCCCGAGAGCAGCCCGCGGGGCCCGGGCTCACCGCGGCGGAAGGGCTCCAGCAGCACATCCGACCGCTTGCACAGACGCCGCAG	1	+	chr5:34007810-34007929
AMACR	chr5_34008974	GAATTTTAATAGAACCAGAAATGGGTGCCAGAGATATGCCTGCACTAATCTTAAGTGGGGATTTATGTATTTCTCAAGCAAGTGATTAAAGCAAAACTAGGCACGATTGAAATCAAGATC	1	+	chr5:34008975-34009094
AMBN	chr4_71458255	TCAACTAAGAAAAAAAAAAAGACTTTTATTTATAGATTGTGTTTTTTTTAATGTTTTTGATTATAGTGCCTAATTCTTTTTAATATTAGAAGATGAGTAAATTTCTAGGCTATTCAGATC	1	+	chr4:71458256-71458375
AMBN	chr4_71457215	GATCGAAATATGTCTTATTAACCTGGCTTGATACTAATGCCTGGGAATGTGTCTATCTGAAGAGTGAACTGACACTTGTGCCCATTGATTTGGTTCATAGAGAATGTTCTGATTTACGTC	1	+	chr4:71457216-71457335
AMBP	chr9_116840260	GATCTGAGTGGAAGCCTGAGACCCCGAGACAGGCCGCACTTGCCCAGCAGGGCCCATCTGCCTGGACTCCCCATCACCACATCCACCCTACCACAGAGAGCGGCAGCCTTACCCGAGAGA	1	+	chr9:116840261-116840380
AMBRA1	chr11_46614838	GATCTGTTGGGGATATGTGGGGAAGTCACGTCCCAGACATCAGCCTCAGTTTACCCACCCAGAAAAAGGCGAGAACATAACACTTCGCTCAGAAGAGCCAGAGGGCCTTGTTCCATAAGC	1	+	chr11:46614839-46614958
AMBRA1	chr11_46616247	ATTTTCATCACCACAACAATGGCTTTTTTCTGTAGTCTCTTAGTTGATAAATGAATATGCTCAGCACAAATATGGATTAATATGTACATCCTAGATGTGATTCAATAAATCACAAAGATC	1	+	chr11:46616248-46616367
AMD1	chr6_111135053	GATCATCACTTTATTCAGAAATGGTCCGTTACAATCCTCTTCCGTAGAGTTTGACTCTCTTTAAAGTCTATGCTGGACAGGGCATCTTCCTGGGTCCCTAGCTTTGGGGGAGGGTAATTC	1	+	chr6:111135054-111135173
AMD1	chr6_111196274	CTGTGGTTGTTGGTTGTTCGCTAGTCTCACGGTGATGGAAGCTGCACATTTTTTCGAAGGGACCGAGAAGCTGCTGGAGGTTTGGTTCTCCCGGCAGCAGCCCGACGCAAACCAAGGATC	1	+	chr6:111196275-111196394
AMD1	chr6_111195568	GATCAAAACCACCACGCCAACCCAGCGCTGGCCACCGTCCCCGCTGAACCCCGCCAACACCCCTAAGGACCCACCCATGTTTTCTGCTAATCATTTTTTTTTTCTAAACAGCTCTGCACA	1	+	chr6:111195569-111195688
AMDHD1	chr12_96337667	AGATTTCTGATTCCACCTGCGTCCCCCACTccctatccctagaattttagaatcagcatcactggggctggagttctgagacctgaatttttcaaaagtacctttcacatcctcgtgatc	1	+	chr12:96337668-96337787
AMDHD2	chr16_2570045	GATCTGGCCTGTTCCTGCGTCTGCGGAGCGGCCCTTGTCTCCCAGCTATCTATAACCTTAGCTAGAGTGTCGCCTTGTGGGTTCCTGTTGCTGAGACTTCCTGGATGGAGCCGCCCTCAC	1	+	chr16:2570046-2570165
AMDHD2	chr16_2570657	ggggccggggaccgggcggggtgcagggtgcggggccggggaccgggcggggtgcagggtgcggggCCGAGGTCAGGCCCGCGATGCGAGCGCCCACCCACTGCGTCCCCAGGGAGGATC	1	+	chr16:2570658-2570777
AMELX	chrX_11311766	ATAATGCAACAAAGTGCTTGTCTAATTCCAAAGGTCTTTCTTGGCCACATTTCACAGtaaaatatttattttaattaattatCGATTAAAGTAAAAATAATACATTCACAGGCTGTGATC	1	+	chrX:11311767-11311886
AMELX	chrX_11311120	gatctgaaagggctggaaaaatcctggaggatatccagattacaCTAGAGAATCTCAACCACCTACCTTGATTTTTGTAAAGAACAACGTTGTTTGCTAGAACTGAGGAAAAGGCGATGG	1	+	chrX:11311121-11311240
AMELY	chrY_6742389	TAAAATCACTACAACTGTATTTTTTGCTTTCCTTAAAGGTATGTCCTTTGTTCCCTGTTGCTACTCATTTGTCACCACTCTGGTGTTCAGAAAAGCGCCAAAAGTCTCTCTGGTGTGATC	1	+	chrY:6742390-6742509
AMELY	chrY_6739439	GATCCTGGACAACCACAAGAAAGCCACATACTTATCAGATGCACCCAAAGGGGTAGGACTTCTGAGAATAGTCAAGATGTTTCTAGAAGTGGATTCCTAACACAGAAATCTTACCCTTCA	1	+	chrY:6739440-6739559
AMER1	chrX_63423056	GATCTGAGCATTCCAAATCCTGGGCCTGTTGTTGGGGGAAGATATATCATGATTTTTTTCTTGTAGTTGCAATCATCCCCCTTCTAATCCATCCTCATTAGGCACACTCAATACATATCT	1	+	chrX:63423057-63423176
AMER1	chrX_63425993	TTATTCCTGAGCTAGAGGCCGGCGGGGAGTAACGAGGCAGAGAGGTTGAGGAATCTGGGAAGACTGCAGAAACCTAAGGGCCGGCCTATCCTTAGTCGTAGAGACAAGGCCCTGCGGATC	1	+	chrX:63425994-63426113
AMER2	chr13_25746097	GATCACGAAATGCCTCTAAAAACGACAACGCAATTCAACCCACCACAAAATGCTTGTTTTTCTTATCCTCTCTCCTAGACTCCCTGCATCTTCATGCCTTTCCCAAGCCCTTCATGTCTG	1	+	chr13:25746098-25746217
AMER2	chr13_25746628	TTATTCCTGTCACTGCGGTACCACTCCCCTCCCCCATACCACCAGGGCTGACTTGTAGTCCCCTTCCCCAATGTACAGAGCAGGAAAAGCTTGGCAGGGGTCCCTGTGTGTCCAGGGATC	1	+	chr13:25746629-25746748
AMER3	chr2_131512592	GATCTGCCAAAAAAGGTCAAGACTACCAGCAACATGGGCGAGGGGGCCTCTGGGGTCACGTTGAGTTAGTCGCTGCATAGAAAGAGGGCTCAAATCTAAAAAATGCAAGAGGGTAGGTCA	1	+	chr2:131512593-131512712
AMER3	chr2_131515041	ggcttgcagataaaagcacggccctcgctgagacctcaggccgggtgtggtgtgtacagcccatctccaggcctcatccctctggcttgctgctctggtcacttgagctgctttcagatc	1	+	chr2:131515042-131515161
AMFR	chr16_56458585	GATCTTCTAGTTTCTCCCGAGGGTCCCTCAGAAAACCCAGcccgttcctccccactgccccttaaccccttcccctgccccaggccccgtccgcgccccagcgcagaccatcacccgccg	1	+	chr16:56458586-56458705
AMFR	chr16_56460897	ggtgctctgtaaatatttgtaggatTTTCCAAACTTTCTAAAGAAAAGGACCAAATTATCTTTCAAGGTCTTTTTCATGCCTAATATTCTAAAAGTCTATTAACTAGAAAACAAAAGATC	1	+	chr16:56460898-56461017
AMH	chr19_2248854	GATCTGGGGTCCTGTTCTGGGGAGGGAAGAGCAGACTCCACGATATCCTTGGGGTCTCCAGATAGCCCACCAGGGGTGGGGAGGGTGAGCAGGGACAGGGCGCCCCCACTGACTTGGGAC	1	+	chr19:2248855-2248974
AMH	chr19_2249696	GCGGGACCCTGGGGGGCAGCGCCTGGTGGTCCTACACCTGGAGGAAGGTATGTGGGGCCCAGCCCCAAGCTTGGCACCGCCGTCTTCCTTCAGGTGGGCCGGGTCCTCCTAGGGAAGATC	1	+	chr19:2249697-2249816
AMHR2	chr12_53817283	GATCTTGGGCAGAGCTGAATGGCTCTAAGCATTTGACCTCACATTGGTTTCCTCCTGAGAAGAGTCAACAGAGTCCAGCATCTTCTTCCAAGGTCAGGGAAGGGCAAAGATTTGAAATTA	1	+	chr12:53817284-53817403
AMHR2	chr12_53818094	GTGTTCTTTGAGGCCCCTGGAGTGCGGGGAAGCACAAAGACACTGGGAGAGCTGCTAGATACAGGCACAGAGCTCCCCAGAGCTATCCGCTGCCTCTACAGCCGCTGCTGCTTTGGGATC	1	+	chr12:53818095-53818214
AMIGO1	chr1_110051570	GATCTGGGAGGAGGTCACCCGGGCATGTTCTGGTGGGGTACGGAAGGGTCACTTGAGAGAAAGAGGATGGGTTTGTGGTCACCAAGGACTCCAGAGGGAAGGacaccctctcccacttcc	1	+	chr1:110051571-110051690
AMIGO1	chr1_110053316	GAAAGAGAGAGATGCAGGAAGAGCCTAGACCTTATCATTCAAGATGTTAGCTGTTCTTGAGATGGTGGACCATAAGAAATTACCTTTTTATTTGTTCCAGTCTCTTATAACAGCAAGATC	1	+	chr1:110053317-110053436
AMIGO2	chr12_47474795	CGAACAAGGCCATTCAGAAATGAGGTGGAGACTATGAGGCTGATGAGCTCTACGATTAAAAATCCATTTTTGTTTAATTCCAAGATAAGTTTTAACGATGGGATTTGAGTGAGTCAGATC	1	+	chr12:47474796-47474915
AMIGO2	chr12_47472698	GATCATCAGCAAACACAGCAGCTCCCTGCAGCCCGGTCTGACGACGGCTCCAAGCAGGGTGGGCAGAGTGTGTACACGTAACGACATTATGGTCGCCTCTGAGTCTCTTCCCGGTGTCTT	1	+	chr12:47472699-47472818
AMIGO3	chr3_49756552	GATCGAGCAGCCTCAGGCCGCTGGCGTTGACGAAGACGCCGCGACCCAGCGCATCTAGTTCGTTGTGGTCTAGGTGCAGGGCGCGCAGCTGGAAGAGGGGCGCCAACCAGCCGGGGCGCA	1	+	chr3:49756553-49756672
AMIGO3	chr3_49757727	aacagagcgagactcgtctcaagaaaaaaaaaaaaaaaaCAGGCTGTGTGGCACCTTACTAGAATACAGGACTTGGGGTTTGGGAAGCAGGGAGACGGAAAGGATGCAGGGGGGGTGATC	1	+	chr3:49757728-49757847
AMMECR1	chrX_109683984	TGGCCTTTGGCATAAGTAAATGTCAGCTTCTTAAAAATCAACAGAGAAGAGCAAACAGTAGGGTCTCTGTGATTTTCTTGGGATTTGAGAAATCTTCCCTCCCTAGCTTCTAACTGGATC	1	+	chrX:109683985-109684104
AMMECR1	chrX_109562134	ACTGGTTCAAAGATACTAATTGTGCTTTGGGACTTGCAGTGGTGGACTTTTCTGGTTTTGGTTTTTATTTCTTGGCTTGGGTACAAAGCAATTAGGAATATTATCTGTAGTGCTCAGATC	1	+	chrX:109562135-109562254
AMMECR1	chrX_109681724	GATCCAAGTATCATTTTCTCAGAGCTCCTTAGAAGGAGGAGAGCTAAGAAACTTCATGAATTACCAAGGACCAAGCAAACAGGCGGTAGTGAAGTCAGAAACAAATTCCTCCCGAGACTA	1	+	chrX:109681725-109681844
AMMECR1	chrX_109561050	GATCCCCCCGCCGCCGCCGCCGCAGCCCTGGGGGGGAGAGAGGGTACAGCCGCTGCCGCTACCTCCTCCGGTTAGACCTCCCAGCCCGTTGAGCCGCGTACCGGCGCCTCCTAGTCCCAG	1	+	chrX:109561051-109561170
AMMECR1L	chr2_128644814	ATGTTTGTCCTCAAAGACCAAAGACAAGTATCTAGTAAAAAATGCAAATCATATCTAACAGTGAAGCTTTCCAGCAAAAACCTTCTGCTCTAGAATGCATAATTATGCGAGCATAAGATC	1	+	chr2:128644815-128644934
AMMECR1L	chr2_128642419	GATCTCTTCACCAACTCTCCCCACTACTAGAGAATTGAGCTACTCCCAAAGATGTAAGTAAACAGGAGACTGTTTACATCTCCTGTGGGTGGGAGAGGCCCCACCCACTCTATCCTAGGA	1	+	chr2:128642420-128642539
AMN	chr14_103389832	CAGGTATCAGTAGAAGTCCGTTGGAGAGCGCCCGGGCAGGGCGCCCACAGTCTGGCCGGGAGGGACCAGGGTCTGGGTCCGGGCCCCCGGGGATGGGGTTCCTATGCGTCCCGGGTGATC	1	+	chr14:103389833-103389952
AMN	chr14_103388601	GATCTTCCTTCTATCATCCAACCACCACCCACAGCCCATGGGACAGGGGCACTGCGTGGAGAAGTGGACACCCAGTTCCAATGGTGAGCAGACTAGCTCAGCCCTAGCAGCACACAGGAC	1	+	chr14:103388602-103388721
AMN1	chr12_31881750	GATCAGGAACCCAGGGACAGAAACACACGCGGGGCCTCTTCAGAGGTCGGCGGGGGGGGTGGGAAAGGGGCGGGGAGGAAGAGCAGCGCAGGGCCTGGCCGTTTGGAGGAGGTGCTGGGG	1	+	chr12:31881751-31881870
AMN1	chr12_31882339	GAAGTCGCTACTCTTACTAAAAGGATGCGTTGGATGCTGGGCCATACCCTTGGCGATGCACACTGGAGACCCGCTCGGATACGGACTCCATTAACATCAAACGGAGCGTGTTAGAGGATC	1	+	chr12:31882340-31882459
AMOT	chrX_112083586	GATCGATTCACTCACGCCGAGGGCACGACCAAGTTCATGCCACCATGGATTCCTGCCCCAGTTCCCCGCGAAAAGTAACCACGCGTCTCCTACCCCTGAAGGCAAAGAAGACAAGGTGAC	1	+	chrX:112083587-112083706
AMOT	chrX_112084779	GCCTGGGCGGAGCGCGTCCCTGAAGCGTAAGTCCCGCCCACCATTCTTTTGCAGCTACCGGTTGGCCCAGCCTGGCCTAGTATACGCTTGCGATTGGGCCCTGGAGTCGCCAGTCTGATC	1	+	chrX:112084780-112084899
AMOTL1	chr11_94501182	GATCCGGAAACAGAATTTTGGCCGGCATTGGGCTGGTGGGGAAGGAAGACAAAGTGGAGGGAGAACTGGTGAGTCTGAAATTAATCAAAACCCGGCAGGGGACAAAGGAAGGGATGCTGT	1	+	chr11:94501183-94501302
AMOTL1	chr11_94501739	ACTCGAGGTGCCGGGAGGGCGTCTCCGAGTCTCCCACGCGAAGAACCCAGTCGCCCCGGGCTCCCCGGGCCCCTGCTGCTCACGGAAGGGGGCAGCTTCTGGGGGCCCGGGGCTGAGATC	1	+	chr11:94501740-94501859
AMOTL2	chr3_134093382	GATCAAAGCGAACCACAAATAACCTCTCAGCGCACCGCCCTCCTCCGCCCTCCGCCTTCTCCCGCTCCCTCCTCCCGGCCCCCGCCTTCCTCCGGGGAGGCGGCGCTGCTGGCCGAGCGC	1	+	chr3:134093383-134093502
AMOTL2	chr3_134094734	AGCTTAATTGCCAGGGACATTGTTAATTTTTAATAAAACTCACAAAAAGTGTGTGTGTGTGTGCGCACGTGTGTGTTTTACTTGGAAGTCAAATACTGTGTTTCAAACAGTGATTGGATC	1	+	chr3:134094735-134094854
AMPD1	chr1_115237834	GATCATCAAAGATGCAATATACATGATAACAGTTTTAGAAACTTACCCACATCCCAAAACTAAAAACAAACAAAAAACCCTTGAAAATATTTTGTGTTTTCCTGAAATGTATGTTAAAGC	1	+	chr1:115237835-115237954
AMPD1	chr1_115239357	GCTAGGTAAAGAAAGTACGCTGCTAGACTCAGCAGAAATTTTAAATTATAACAGCTTATATTGAAGATGAGCTTGGCACTTCAGATTAGCAACAGAATTATGGGCATAGACCAAATGATC	1	+	chr1:115239358-115239477
AMPD2	chr1_110162692	GAGGTCTGCGGGAGTCCACCTCCGGCCAGCTGGCAATTTTGAAAGACTGCCTTACTTTCCCCATCTCAGTGCCAGGGCAGGGGCCCTTGGAGTGACTTGGCTGGGGTCTGTGGCCCGATC	1	+	chr1:110162693-110162812
AMPD2	chr1_110161526	GATCTCTGCTGTGGGAGTGGTAAGAACTGGGAGGAGCCAGACAAACAGCATTAGAACAACTGGGTGTGGGGGGCAAAGGCCTCCCACAAGAGGGAAAATAGGGAAGAGATTAATTCCTGC	1	+	chr1:110161527-110161646
AMPD3	chr11_10471319	gatctagaggagatgttccctaggcagttagattcaccatcttcagcagctcgggggcattctgggctggagatgaaattcaagagccatcatccggcaggaggttgttaaaaccatggg	1	+	chr11:10471320-10471439
AMPD3	chr11_10472285	CTCTCTCTGCTCCGCTCCGCGCCCAGGTAGGGCACCGACGGGGGCTGCACGCGGCTGGCCGGCTTCCTCCCTGCTGAGGCGGCCCTCCCTCCTCCCGCGGGGCCCTCCTGGCCGGGGATC	1	+	chr11:10472286-10472405
AMPH	chr7_38672548	gttcactggctggctgcagccacacaagcaaccatcagcaagaccagcagaagaaccactcagctaatcccagccagagtgcagaatgtgagcaaacaaaacagtttttatgagtcgatc	1	+	chr7:38672549-38672668
AMPH	chr7_38670445	GATCTGCGGGCCGCGTCCCCGCGAGCTGCCTGCGGGCGCGCTGGGAGCCGGCCCGGGGAGATGCGAGCGCAGGGAGATGCGCTCTGCTCCGGGCGCAGCGGGCAAGCTGCCGCACCTCCT	1	+	chr7:38670446-38670565
AMT	chr3_49460751	ACATGAGGGAAGAGCAGCCTGCATCACTTAATGGTTGGACTGAGTTAATGCAGGACTTAGGCCTCTTAAAAGGCAACAATGAGAACCCTTACTTGGACCCACTCCCCACCACGGTTGATC	1	+	chr3:49460752-49460871
AMT	chr3_49459772	GATCAGCACCCTCTATCCCACCTGTGCGCAACTAAGTGGACGACACAAGGCCGGGGGGAATGCCTGCAGGCGAAAGCCCAGACGGGCCACCACACTTACAGCCCTCTGCATCGTCGCCTG	1	+	chr3:49459773-49459892
AMTN	chr4_71383103	GATCTTGTATTTCTCCTCCTACATAATGTTCCCCATTCCTAACAGAGTATCAGAGTAACAAACATTGATTATATAGATTAATTGAACAGTTAGAGAGAAGCTTTGAAAAAAAAATGTATC	1	+	chr4:71383104-71383223
AMTN	chr4_71384896	ATAAAGAGGTGAACTATATTTTCTAATTTTTCTACTTGGAAATGCTAAATATCTAGATTGTATAAATTCTAAAAAGACCACCAAAACATATGATATCAAAGGCATATGATTAAAATGATC	1	+	chr4:71384897-71385016
AMY2B	chr1_104096095	GATCTTTTATGTGTTTTTAGATTTGTTGTTGAATTTTCTGTGCTGTCCTTTATATAATTTTTTGAGGGAAAGTTAGTGAATCAGGTCAACTTACTTAGAGAATGTGTTCATTTACTTTAA	1	+	chr1:104096096-104096215
AMZ1	chr7_2719924	CACTCGGCTCTCTGGGGACCTGCCTGGGTCTCCGGCCCCACAGGCTCCCCGAGCCCTGCCAGGCTGGGCAGGTGTGCAGCCCACCCAGCAGGCACTGGAGACCCCGGGAGACCCCGGATC	1	+	chr7:2719925-2720044
AMZ2	chr17_66201657	GATCCTGAGTGGGGCCCCAGCAATTCGGAATGAGCCTTTTCCCTCCACCCGCTTCTGCCGACCGGGGCCCTCCCGCGCGGCCTCGCAGGCCTCCCCACCCGCGCCCGTCCCTCCTCCTCC	1	+	chr17:66201658-66201777
AMZ2	chr17_66202827	ATATGTTACTTAAAAGGGAATTAAGGGTTTGGACAGATTGTGGCACACAAACACACACAAAAACATGTCTGTTTTCACATCCCTAGCTGTGGTTTTAAAATTGTGTTAAGGAAATGGATC	1	+	chr17:66202828-66202947
ANAPC1	chr2_112642298	gtttgaaaccagcctgggcaatatagcgagaccctgtctccacaaaagaaaaatttttttaattagcctggaggcgtggtgcgcacctgtagtcccagctgcttgggagtctggaggatc	1	+	chr2:112642299-112642418
ANAPC11	chr17_79847153	GATCATAGTGCACAGCCGCCTTCTTCAGCGTTCCAAATTCAGCAAAGAGTTCCTGGGAGTTGCAGAGAGCAGTTGTCAGAAAAGCAACAAAACTGCGTTCCTTCTGGTGGCCCAGGGACA	1	+	chr17:79847154-79847273
ANAPC13	chr3_134203820	GATCTTTCCACATTTGGTCTCAATCTTTTTCACCTGTCCCTTCTCCAAACACCTCCAACCCTGTCACATTTTCCAGCCTTGACAGTTAAAACCCCCTTTTCCACATCACTAATGCCACTC	1	+	chr3:134203821-134203940
ANAPC13	chr3_134205913	AAACttattaaaagaatttattattttaataaaGCAGTATTGTAGGGTAGATGCCCTGTATTTATACAGTTCCTCAAGTGCTTGCATTTATTTTTTAGATACGAGGAAATCATAAGGATC	1	+	chr3:134205914-134206033
ANAPC15	chr11_71824364	GAGTTTTGACATTGGAGATTATGTACAGACTTGAATGACTAGTTAGCCTCAGGCACAGCATTCTGTTGCTGGGGGAATCAGCTGCCCTCCTCAGGCCTGGGCCAAGTACACTTAGAGATC	1	+	chr11:71824365-71824484
ANAPC15	chr11_71823292	GATCTCGGCTCCGAAAGCCCAACCCACCGTCGCAAAGCCACCGCCCTTTCTTTGCTCATTACGATAATGACCATGCAGTTGACCAACAGAAAGAAAGCAGGGCGGGTCTCAGACAGAAAT	1	+	chr11:71823293-71823412
ANAPC16	chr10_73976436	ATATTCATAAATATATGAATGCGAGGTCATCCCTGCCGTACATGAAGTAAATGTTTAAGCATCTTAGCTCGGACACAGCAATCTGTGTCCACAAAGCATCGTTACTCTCCTGTGAGGATC	1	+	chr10:73976437-73976556
ANAPC16	chr10_73975107	gatcgcgccactgcactccagcctgggcgacagagcgagacttcgtctcaaaaaaataaataaaaTAATAATTGATGAGTTGTGCGCTTACAGAACCAAGAAGAGGTTTCGTGAGAAATA	1	+	chr10:73975108-73975227
ANAPC2	chr9_140083444	GGTGGAAGGAGGCCCGCCCTCCGCCGCCGCGCTCCTGCCCTGGGCCCACAGCGCCGCCCCTCCCGGCCCCCAGGCATAGAGGAGCTGTGCCAGAAGCGGGAGGAGCTGTGCCGGCAGATC	1	+	chr9:140083445-140083564
ANAPC2	chr9_140082425	GATCGTTCTGCAGCACCTCCACGAACCACTCCTCCAGGACCGAGTGTAGCCCGTGGCCCCTCAGAACCTCCACCGCCGCCCGGAGCTCCTCTTCCTTTGGCGGGACTGCACCGCTGGTCC	1	+	chr9:140082426-140082545
ANAPC4	chr4_25379905	TCTGGCTTGAGAGTTATCTGGCCATGTGAGAGTTGTATAGAGCCAAATTTGGAAACTAGGTGATAAGGAAATCTTAGCACCCTGCAGACTGTAGTCTGCACCATGTTATCTACCATGATC	1	+	chr4:25379906-25380025
ANAPC4	chr4_25378338	GATCAGGACCTAAAGTTCATATTCTTTTTCATCTCCCCGTTGTCGCTGAAGCCTACCCCATAAACCCCTACCGTCCCTTTGCCCACAGCAGAGAATTTCCGGGAAAACGGGAAAGGTATG	1	+	chr4:25378339-25378458
ANAPC5	chr12_121794343	gcctaggcaacaagagtgaaactccttctcaaaaaaaaaaaaaaaaaaagaaCATGGCTAAATATCAAAACCCTGAAAACATTTGAACTCTTTTGGACTTACTCCATCATCTTAGAGATC	1	+	chr12:121794344-121794463
ANAPC5	chr12_121791480	gatcctcccgcctcggcctcccaaagtgctgggattacaggcgtgagccaccgcgcccggccTGCCTTGTGCCCATTTTTATGTTTGTTTAAATTATACTTTCTCTCTCtctcattctgc	1	+	chr12:121791481-121791600
ANAPC7	chr12_110841910	GGCTAGGGCCGCCGCGCCCCTCCTCAGGTGTTTTGTGTTCCTGCCAAGTCAGGCTTCGGCCCTGGGGGAACTCCTTGGTTCGAGGGGTATATTTCCCCATGTAAAATTATTCCCTAGATC	1	+	chr12:110841911-110842030
ANAPC7	chr12_110840784	gatcctcccgcctcggcctcccaaagggctcgtattagaggcgtgagccaccgcgcccggccCCGTTTTCAGGGGTTTCCCAAGGCCAGAAAGTGGACCCTCCTGATACACTTAACGGGG	1	+	chr12:110840785-110840904
ANG	chr14_21151993	GATCGAGGAGAATAAGCCAGAGAATAAGCCACACTTGAAACTTGGTGAAGATGGAAGGAATAACTAAATAAGGCCTAAGGGAAATGTCACAACAGAGGAAAAGAAACAAAACAAAAAACC	1	+	chr14:21151994-21152113
ANG	chr14_21153202	AAGCCCTAGGAGGCCTGCACTTGCCCACAACTAAGAAAGCTTTGCTAGTTATTCAGGCTAATCACCAGCTTTTTGAAGCAGGCCTTAGTTTTTTGCAAGCGTAACTAACATTTGGGGATC	1	+	chr14:21153203-21153322
ANGEL1	chr14_77278655	GATCGGTGCGTCCAGTACTTCGGCCATAAACCTCCCAGAGCCGACCCGCCTCGCCCGCTGAGAATTTGGGCACTCGCCTAGGTCCGAGCTACTACCCCTTCCCGACCCGCCGGGGTGCTG	1	+	chr14:77278656-77278775
ANGEL1	chr14_77280230	aactcgtcatgaagacctgcactgcctcaccccttgcataccctccatgccaaaacttcttaaagcctcgcattttgcttggaaatgtgaagcagctccattaaagcaaaagcctggatc	1	+	chr14:77280231-77280350
ANGEL2	chr1_213190385	TTCCCTCAGTATGTaattgattcttgttatttgcagtagttaggttctgtaaagttgctggaaacactgaattagtaaatactgaatcattactcctaagggaaatacaggattaggatc	1	+	chr1:213190386-213190505
ANGEL2	chr1_213188676	GATCCAAAGCCACTGGCACAAGCCTGGCCGGCGGCCCATGAACTCCGCGCCAAGACCCCAGACCTCGTTGGCCCAGCGTCCCGCCAGCTGCGCGGCGGGTTTACCTATCCCGCTTGGTCT	1	+	chr1:213188677-213188796
ANGPT1	chr8_108349068	TTCATATATTTTATCTCCAATATCTGTAAGTGCACGTTAGTATTAAGTACAAGGTCTTAGATATTGTGAATAATTAAGAATAACTAATAGGCATGTAAAAGATACCTGCCTTGGTGGATC	1	+	chr8:108349069-108349188
ANGPT1	chr8_108509109	GATCTTATTAATTAATATTGTCATTATTATTTATTTTTCACCAACTTGCTTAAGAGGTACATACTTTCTTTCTTAAGGTAGTGTTTTGACAGAGAGAACCTTAATGCTGAACTTTAGAAA	1	+	chr8:108509110-108509229
ANGPT1	chr8_108348391	GATCTTCAAGATTTCATTTGTCTGTTGAAGAAGTTGCTTCTCTAGCTTGTAGGTGGATAATGAATTCTCCAGCAGCTGTATCTCAAGTCGAGAAGTTTGATTTAGTACCTTAAGATAAAA	1	+	chr8:108348392-108348511
ANGPT1	chr8_108510583	AAAAAACATGTATTCTTGACTCTGAGGAAAAATATGTTAAAAAACAGTTTTTACAGATGGTATTCTTTCATTGTATTCACTTAGACTTTTAGGAGTTGAAGAAAATAATCAGAGAGGATC	1	+	chr8:108510584-108510703
ANGPT2	chr8_6420418	GATCACAGCTCAGAGTAAAGAAAACAATCTGCCACATTCTTTCTTCAGTAATAAACCAGCAGCTTAGCAAACTTGAGGGCAAACACACGTCCAGAGTCCCGAGCTGCTGCCGTCTAAAAC	1	+	chr8:6420419-6420538
ANGPT2	chr8_6421210	GGCTCCTGTAAACGTGTGCCTTTTCAGAGGGAAAAATAGATTCATTGATTTTAGTTGATTCTTGAACCACTAGCCAAGTTACAAAAGATTTTCATTTCCGAACAGTTGGATAGAAAGATC	1	+	chr8:6421211-6421330
ANGPT4	chr20_897333	GCCAAGCTCCAATGCTGCCCGCTTTGGAAAACCAAATGCAACTTAACTCTCCCTTCCTGTCTCTGTCTTGGTCTCCCTCTTTCCCTCCACCCCCATCCCCTGCCCCCCAAGTCTAAGATC	1	+	chr20:897334-897453
ANGPT4	chr20_896131	gatctgacctcaagcagccacccagggccgccacttgccctctttcttcttcattttgcttcaccatctgacatagtagattatctcttactgcctctttcccctactagtccagaggga	1	+	chr20:896132-896251
ANGPTL1	chr1_178841237	AGTTGCTGTAAGCTGCTTCTAGATAAAACTTTTGGGCTTTCTCTACATACCTGTGCTTTCCCTTCCTTATTGCTGTAGCTTGTGCTGTGTTTCTCTTTCTGTTAGGCCACACTGTTGATC	1	+	chr1:178841238-178841357
ANGPTL1	chr1_178838717	GATCCACTGTTGCTTGGAAATTTTGTTAGAATTTCTTGTAAAATATGTGTTTAACAGAAATCCTGCCAGCATTTACAGTTTTAAATCTTTAAGGAAAGGACACAAAAGCAAAGTTGGAAA	1	+	chr1:178838718-178838837
ANGPTL2	chr9_129885683	ctagtaatctacctgcaacagctgcagcgaggactctgtgaggtcacgtgggaaggagcttggcacagtgtcaaggacgcCTCCTTGAACTGAGCTTAGGACTCTGGAGATGGGTGGATC	1	+	chr9:129885684-129885803
ANGPTL2	chr9_129884480	GATCCAGCAGCACACACCCCCAGCTGGAGGGTCAGGGTTCTGGAAGCCCTAGCCACGGGGCCAGCGGCTGCCTCTCGCCCCTGCCTCTCATGGCCGCAGAGCTGGCCCCTTACCTCTTCC	1	+	chr9:129884481-129884600
ANGPTL3	chr1_63063355	TAGACGATGTAAAAATTTTAGCCAATGGCCTCCTTCAGTTGGGACATGGTCTTAAAGACTTTGTCCATAAGACGAAGGGCCAAATTAATGACATATTTCAAAAACTCAACATATTTGATC	1	+	chr1:63063356-63063475
ANGPTL3	chr1_63062781	GATCACTGTTTCCAAAAGAACTAAAGTACAGTTTGAGAAATGCATACTTAATTCATTACTTTTTTCCCCTCAACTTTAATAATAAATTTACCCAACAAAAAAGTTTATTTTTGACTTGTA	1	+	chr1:63062782-63062901
ANGPTL4	chr19_8428061	GATCCAAGTCCTGCCGCTAAGGCACTCATAATTTCGGGCTCAGGGGAGAAATGGAAGTCAAAGAATCTCATAAACACAGCTGCGATGACGAACCCTTTCACGGGAAGGAACATGCGAGCC	1	+	chr19:8428062-8428181
ANGPTL4	chr19_8430747	GATGGAGATTTGGAAGGATGGATGAGTGGATGAATTAAGAGGTTGGGGTAGGCAAGCTGGGTCCTCACCAAGGTTTTCACCCCTCCCCAGACACAACTCAAGGCTCAGAACAGCAGGATC	1	+	chr19:8430748-8430867
ANGPTL5	chr11_101787551	TGCCAAAGAAAATATTCATAAATAGAATCCAGCAATACTTTGAATGAACACAACCAAATAGACTCTATTCCAGAATTAGAATGACATTTCCTATAAAGAAATACAACACTAAAAAAGATC	1	+	chr11:101787552-101787671
ANGPTL6	chr19_10213050	GATCACTGACATGCCCCACCCCCCACAACAGAGATTGAGCAACCCCCCAGAACTGGGACGTGTGTATAACACCCGCTGCCTTTTACACTCTCAGCCTGGGGTGGCGGGGTGGCCTGGGGG	1	+	chr19:10213051-10213170
ANGPTL6	chr19_10215385	GGCAACAACTGTATGTTCCAAATATGGTCACACACACATCACAACTTAAAGGGAAATGGGGTGGGCTGAGTGGGTCTTTATCTGTGTGTCAGGCTTGTCCACATCCTGGTTCTTGTGATC	1	+	chr19:10215386-10215505
ANGPTL7	chr1_11250796	TTTCTGAAATTATCAGGAAAATATTAGTTGTAAGGAGCATATCCTATAGACATGTCATTTCTTGCTGATATAAAAACCATTGGTCCCATTATAAACTACATGAAGAACAAAGACATGATC	1	+	chr1:11250797-11250916
ANGPTL7	chr1_11248983	GATCCTCATATAAACAGCATGGATTACATTAACAGGCCTCCCTGGGTGAGTAGCGTCTCTTTCGCCTACCTTACGCTCACCCCATGGTTATATAACCTTTTGAACGGAATTTGGAAATTC	1	+	chr1:11248984-11249103
ANGPTL8	chr19_11350943	CTGCCTACCGAGAATTTGAGGTCTTAAAGGTAAGGAGCTCCCCCAACCCTAGTGGGCTGAGACCCTGATTTCCGGCCAGAACTCGCTTCTGCACCTTGAGTCCCAAagacctcccagatc	1	+	chr19:11350944-11351063
ANGPTL8	chr19_11349816	GATCAGgctgtgtgaccttgggagagtctctgccacctgcacctgcccccttggatactaaccaggccaataaaagcccccacgtggcaagtatgtgggaggggaacaagagcagatatt	1	+	chr19:11349817-11349936
ANHX	chr12_133811514	GATCTTACTTCTGCGGAATACACTTTTATTCACAGAAGTAGGGGCAGGGTAGTAGGTGTTGCCAAACTGCTTTCCAAAAGGTTTGTAAATCCTCACAGCCGCGAAGAACCAGGTAGGCTG	1	+	chr12:133811515-133811634
ANHX	chr12_133812985	CCTCGGCGGGGGGCTCCACCCAGGTGGGCCCTGCGGGTGGCTCCCTCAGGGGAAGCCTAGGGCAGCCTGACCACGGCTGACCTCCGTGACCACCGGCGTTCCGGGCACCACGGGGCGATC	1	+	chr12:133812986-133813105
ANK1	chr8_41522999	GCCCATCCCCATGGGAACTAGAAAGAGTTCTGCCCAGGGAAAGTTTCTTACTTTCAGAAAATAATACAGTCCGAGAAAGCAGCTACTTGTGTGTCTCCTTGGGCTGCTACTGCGGTGATC	1	+	chr8:41523000-41523119
ANK1	chr8_41753284	GATCCGGAGGGTCAGGAAAGGTGCTCCCTGAGAAGGGTCAAGGAAGGGCAGGAGCCCGACTCTCGTTCAGAGACACCTGGGAAAGACGCTCTCTTCGTCAGAGTGGGTCACCTAGGGAGA	1	+	chr8:41753285-41753404
ANK1	chr8_41754837	CTCCCTGGGGAAGAGCCGGTTCCCCGCGCCGCACGCTGGGAGCTTGATTTGCCCCTTTCAGACCATGTGGGCCTTTCATTTGCATATTTCCGAATTATAGATGAAAACGTATCCAGGATC	1	+	chr8:41754838-41754957
ANK1	chr8_41654692	GATCTCAATAGATTTGGACTATAATCCAAAAACCATCCCTCCCCAGCGCTATTGCTGACAGGACATAATTCAGAGACCCAGGTAGTTGGAACTCAATTTGACAGCAAATCTCTGGATGTA	1	+	chr8:41654693-41654812
ANK1	chr8_41656361	TGGGCCCACGCTGGTCCAGGTCCCCTGACGAGGCCGCCATCTGGCTTTAGAGCTTTCCCGCAGCACCAAACTGGCCTTGCCATGAGGGCACAGCTGCTGCGGAAAGATGCCACCGAGATC	1	+	chr8:41656362-41656481
ANK1	chr8_41522184	GATCCCTGGGGGCCTCCTGGTCCTTTTCCTCCGGCGTCTCCCAACTCTGGGTCCGGAGCTCCCCACAGCAGCGTCCCCTCAGCCCCGGCCTCCGGCGCCCACACCACCAGCCCTGCCGGC	1	+	chr8:41522185-41522304
ANK2	chr4_113738845	GATCTACTGAAAGGCGGTGGGGTATGGTGGTGGTAGTGATTTATAGATGAAATCACTCCCACGGCATTGGCATCTTGGCAGTAGCTTATTCCTCAGCTTCTCTGAACTAGGCGTGGAACT	1	+	chr4:113738846-113738965
ANK2	chr4_113970125	GATCTAAAGCTCTTGGCCTATCAAGAAAAGATGGTTAGGTATCTGGGCAGTTGTGTAATACATTGTCACAGGTATACTGTCAGAAGCTTACATTGGAAAGAGAAGGCACAGGAGAAGAGA	1	+	chr4:113970126-113970245
ANK2	chr4_113971261	GTGTTAACTGGGTAGAGAGAGTCGTTTTATTTTTAGTGTGTAAAAGGAAGAGTGTTAAGCAACGTGGATTGTGAAGCAAAAGGCAGATTTTTGGCCAGATGCGTTTGCTCTATGATGATC	1	+	chr4:113971262-113971381
ANK2	chr4_113739565	TCAAAGGCAGCGCTGATGTGCAAATGTTCCCCAGCCCTGGTTTTGGTTTGTTCTCCATGTGATGTGTTTTTCTGATTTGCATTTTCTCTTTCTGTAATCGTAGGGCAGATTTTTAAGATC	1	+	chr4:113739566-113739685
ANK3	chr10_62151263	TTTCCCAATATAAATCGTCTTATACTTTTGAAAAACGTTCATACAATTTCTTTTATTTTCAGCAAGTTGAAGAGAACAGCCAGCTAAAAAGCTGGCGTCTTTCCCACTGGCTCCTGGATC	1	+	chr10:62151264-62151383
ANK3	chr10_61901497	GTAGAACCGATAAAGTAGGGGGAAAAATCTGTTTTCCCTGGATACATGCATAGATGAATGGATAAATGCATGATTCATATAATATTAGGATGCTATGACACCTGGTGCTTTACTCTGATC	1	+	chr10:61901498-61901617
ANK3	chr10_62332319	GATCACCGCCGGTATTCCAACATCCAAAACCACGGCAAAGAGTCAAAGCATTGAGACCAAAGTCCATTTACGGGTGCTCCCCAGGCAAAGCAGCCGCTGCTTAAACCCAGCCCCTGCTGC	1	+	chr10:62332320-62332439
ANK3	chr10_61900395	GATCCTTTTGACCACTTCGCAGACATCCTTTTAAAGCTCCTTCTGATTGGATTAAAAACTCCTCTGGCAAGCCTCTAGCAGGACAGAATGGTGACATAAATGCAAGCCCCTGAGTTATTT	1	+	chr10:61900396-61900515
ANK3	chr10_62149310	GATCCTCTCAAGCACACACGGCTTCCTTGTAAAAGGTGATATCCTCAGGCACCTCTAATCAGGCTTACAGCAGCATTCCAATCACTAGAGAGAAAGCTTTGACTAGAAGCAGGAAGATAT	1	+	chr10:62149311-62149430
ANK3	chr10_62333134	aaccaactaacAAGAAACCCTCCAGAATATTCAGGAAATACTAAGAGCAAAGCTGCTGTCTCTGTGGCAGAAACATTCTGTGCTTCTTGACTGTGTTTAGGGCAGTGCAGGTCTCAGATC	1	+	chr10:62333135-62333254
ANK3	chr10_62492845	GATCCGCAGGAACCGGGTCCCCTCCACTCGCCCTCCCGGAGCCTCGCGGCGCCGCCTGGCACCCCCAGGAGGGCAGGACTCCTggggccccccggcccgggcctcccgcccgcccgggTC	1	+	chr10:62492846-62492965
ANK3	chr10_62493494	TTTCATTAGCCATCCCCataataataataataataaaataaCATGGCTTAAGGGAATAAAATCATCTTTAGGCAATTTTGTTTTTGCATTTTTATTATTATTAATCTGTAGCATGCGATC	1	+	chr10:62493495-62493614
ANKAR	chr2_190541214	AAATGTTAAGATTGCCCAAAAAAGGATTACCTAGATTTGAGCAAGTTCAGGATGAAGACACCTACCTGGAAAATTTAGCAATACAAAGAAATGCATCTGCTTTTTTTGAAAAATATGATC	1	+	chr2:190541215-190541334
ANKAR	chr2_190540311	gatctgcccgacttggcctcccaaagtgctgggattacacgcatgagccactgcgccccacccttttcttttctttCATGCAGGTCAGTATAGTCTTGCTTTAAAAAACTGAAAACAAAA	1	+	chr2:190540312-190540431
ANKDD1A	chr15_65203144	GATCCCCAAAGTAGTAGTAACTACACCTATCATGGCTTTGCTGGCTTCTTGCCTTGGGATAGAGATGCCTGAGACCCCATTATCCCTAAATTCAAAGAAGCTGTAAATGCCTTTAAGGCA	1	+	chr15:65203145-65203264
ANKDD1A	chr15_65204312	TCCGCGCACTGGGCCGAGGGGACCTTGCCAGTGCGTCTGGGACTCGGGGACCACACCCGCCAGGTGAGCGGGGAGCAGCGGCTGAGAGGTTAGCTACAAATAATAAAGGtaatagcgatc	1	+	chr15:65204313-65204432
ANKDD1B	chr5_74905330	GATCTGCTGCTGTTTTCACTATTATTCCTTCTTTTGTGTGGGTATTTTCTTTTGATTTTTAGAATTTTACTTGTAAACATGCTACATATACATATAATTTGGTGCCCTGTTTTTCCATTT	1	+	chr5:74905331-74905450
ANKDD1B	chr5_74907937	AAGAGTTTCATGTGCTCTTATCTCCTATATCGTGACTCATGCTCCGATTTATTGTCTGACTTTAAATAAGTCAGTCACTTAATCTTTCTGCACTTAAGTTTTTAAAGCATGGAGTGGATC	1	+	chr5:74907938-74908057
ANKEF1	chr20_10015830	GCCTCCGCCGGGCTCCGGGAGCCCAAGGTCGCGGCTGGGCCAGCGCTGAGCGTCAGAGGACGAGAGCAGGGGCCTCCCCGGTCGCCCCAGCAGGCCCAGGCACATAGGTGCCCAGAGATC	1	+	chr20:10015831-10015950
ANKEF1	chr20_10015126	GATCTCCATATTTGCTTCCATTTGTGTATAAATATTTTTTAAGCATATATGCATCCTAGAGTATGGAAAGAAAATTTCTGGGAAGATTTGCAAGAATCTGTGGCAGTTGAGAGTAGGTTC	1	+	chr20:10015127-10015246
ANKFN1	chr17_54229862	GATCAAGGGTAATGGGGCTCTGGGCTCAAGTCCTCTATTTTGTTCCCATTCATCTGTGGGTCAATAGGTAAGCCACATCTGCTGAGCCTCAACTGCTTCAAAGTACTCATCCTTGCTGGA	1	+	chr17:54229863-54229982
ANKFN1	chr17_54233002	tgaggctcttgatttggggagtcagcttggcatgtcttaaggcaaagcaaggtgcctggggcagaaacagagtgaagcagagaggagaggtcagaaggttggagtgagatgacacagatc	1	+	chr17:54233003-54233122
ANKFY1	chr17_4167669	CAGAACTCAGGAAAACGGATTAAATTTAGACTAGAGGCAGGTCACCTGTTATTCCACTAAAACGGTAGGAAACAAGAACATGCGTGCAGATATATAGGGGGGAAGAAAATCAGGGAGATC	1	+	chr17:4167670-4167789
ANKFY1	chr17_4166367	GATCCAACAATGTCCCTGCACGATTCCTGACAGGTAACTCCCCGTCTCTGGGCCTTCTTTCCCCCTACGTGTACAATAAGGCTTTGACAATGAAGGCTTCTAATTACTGCTACATTAAGA	1	+	chr17:4166368-4166487
ANKH	chr5_14871514	GATCAGGGGCCAGTAGTGCGTGAGCGCCGGGAATTTCACCATAGTCCCCGCCGTGGGCTGACCCCACACACATCTGCTGCCGCGAGGGGACTCTGCGGGGAggcgaggggcgacggggcg	1	+	chr5:14871515-14871634
ANKH	chr5_14872899	AAGCTCGGCAGTGTGACAGCAACGCCAGCATCCCCGCACCCCAGGACTGTGACGCGAGGGAGGAGGACCCAGTGAATGAAAAGGGACTCTGGGcagggctggcttcacgggcgtgcgatc	1	+	chr5:14872900-14873019
ANKHD1-EIF4EBP3	chr5_139781028	GATCAATGGTACTCCCACAGGCCAATTGTACCACGCGACGTCCCGCGACAAAGTGACCGACACTTTATGGCGCCAATGAATTCTCCCATTGTTCGGGGTCACTATGACTGACCACAAGGC	1	+	chr5:139781029-139781148
ANKHD1-EIF4EBP3	chr5_139782124	AGGCTGCCTCCCGCCCACCCTGCTTTGGAGTTGGGGGTGGGGGGCGGGGTCTTGCCAGAGTCCCTGCCCTTGGTACTGAGAGAGACAAACAGAGACAGAGACAGAGCTGGTGCAAAGATC	1	+	chr5:139782125-139782244
ANKIB1	chr7_91874406	GATCCTGAGTTGGACCACCGAGATGAAAGACTTCTGGTGAGGCTAAAAACATGTAGAAAAAGCGATGAAAGCCAAAAACCTTAAAAGGTGGAGAAAAGTGTAGAGGCGAGAAGTGAGTTA	1	+	chr7:91874407-91874526
ANKIB1	chr7_91875809	TTACCCTCAGCGAGAGAAGTAACCGTAAGTCTCAGCTTCGCGGTACAGATGTGTTTGAGGCTGCCTCTACCCATTTGTGGCTCCGAGTTCAGAGCTACCTACTTCACACCCTCCCGGATC	1	+	chr7:91875810-91875929
ANKK1	chr11_113257552	GATCACTCTGAGGGCTCCTTGTGGACTTACTCAGCTGTAGGCAAATAGTGGCTGACTCTGCACTCCGTGGCCACAGTTCCTCCAGGTATGCCTGTCTCTGGGCAATGGCCCACTTGGTCA	1	+	chr11:113257553-113257672
ANKK1	chr11_113259115	TCTTCCCCCGGTGTCCTGTGGCAATAACTGCTCTTGACCGCTCTCTGCCATCCTCCTACCCACCCCAGCTCTCAGGGCAGGGCTGAGCATCCTGGGAGGCTGTGGCACTTTGCTCAGATC	1	+	chr11:113259116-113259235
ANKLE1	chr19_17393017	GGTAAGATAGAGCCTGGGTCCGGGGCGGGGTCTCCCCAAGCCGAAGTCTGGGAATCCGGGAAGGGGCGCCCCATCATCCCGGGCCAGGCCTCGGGGCTCGAGGGTGGGGTTTAGGGGATC	1	+	chr19:17393018-17393137
ANKLE1	chr19_17392062	gatcatggctcactgcatcctcgaacttccgggctcaagagattctaccaactcagcctcccaagtagctgggaccacaggtgcaagccacccacgcccggctagttttttgtatttttt	1	+	chr19:17392063-17392182
ANKLE2	chr12_133337666	gatctccacatcacccagacccgacagtctaccgcaaagcaataaatggccaccttctccctcttcctctggccccaaacccctgagttacatttgccttttccgtctctgccttatgtt	1	+	chr12:133337667-133337786
ANKLE2	chr12_133338934	CGGCGGAGCTTCCCGCTCCTTCACCAAGGGGCCCTGACGCGCAGTTGAAAGCGCGGATTTTgccgggcgcggcggctgcgtccggagtcccagcgccttgggaggcgaggcgggaggatc	1	+	chr12:133338935-133339054
ANKMY1	chr2_241500999	ACATAGTGCTTTTAATTTTATATTTCCGGCTGAGGTGATGCACAAATTATCTTACAGACACAAAAAGAAATACATTTGGTAAAACATCGAAGACAAATTAAGAAAAAGCAAATAGGGATC	1	+	chr2:241501000-241501119
ANKMY2	chr7_16686240	GGCTCCCGGGGAGGCTGGGGCCGGGGCTCTGGGCTAGGTAGGGGTCGCAAGGACAGCGCCCCATTACTAGCGAGTCAGTGAGAACAGACTCGGGAGAAGGTAGTTTTTACGCTGGTGATC	1	+	chr7:16686241-16686360
ANKMY2	chr7_16684709	GATCATTCGGCCTGCGGAAGTCTAAAGGGTCATTTAGACACCCGCCTAAGAACCTGAAACTACCAGGACTGACCGCGGTCAAAATCCCTCGGGAGCAGTGAAGAATTCACACACTGGGGT	1	+	chr7:16684710-16684829
ANKRA2	chr5_72861945	AATCAGCAACTCTCCAAGGCAATGGACACATTTCCATCTTTGCCTTTGCTTACGAGGCTCCCTCaggtgaagtgaacctaatggagttttaaaatatttgggagataaaatcagcagatc	1	+	chr5:72861946-72862065
ANKRA2	chr5_72861107	GATCCCGGGCACAGGGGCTGGAGGCCGACCCGGTGAGAGTGCAAGGTCTCGCGACCACCGACGACAGCAGACAGCGAGTCGGGCCTTCCCATCTGAGGCCAGCTTCAGTACAGGCCTCCA	1	+	chr5:72861108-72861227
ANKRD1	chr10_92680234	GATCTCAAGCTGCGATGCACACTGCTACAATTGTCCCAGAATTACCTTCAGATGCTTGTCCTACTCTCTTGGTTAAATCAAAGCTTGGGTTAGGTTGACAGATTAAATCTACTTTTAATC	1	+	chr10:92680235-92680354
ANKRD1	chr10_92681435	TGAAAGCATTCAGTAATGCACTTTTCTTTTATGATGTCACTGGCCATAATTAGCACATGACATGCTTACCGTGTTCTAAAACAGCATAATAATTGGAGCATTTTTACTTCAAAATGGATC	1	+	chr10:92681436-92681555
ANKRD10	chr13_111566972	GATCCCGGCACGCCCCACGTCCCCCGCACCTCAGACCCGCTTTCCCCGACTCCCACTGGACAGCCGGGGAAAATGGCGCCTTAAAGCGTTCGCACCCACCTTGCCGAAATGCGCGGCCCA	1	+	chr13:111566973-111567092
ANKRD10	chr13_111569469	TACTTCGTGTACGTCTTTCCTCACTTCAGATGACTGGGTTTTTTAAAGGATTATTTAGACTATATACATATTTATTTAGCTGTACAGGAGTAGACTGACATATATACGTGGTGATGGATC	1	+	chr13:111569470-111569589
ANKRD10-IT1	chr13_111550690	GATCATAAAAGAAGTTCAGGTCTTTAAATTCTATTTTCATTTGTTAACCAATATTTCAGTTTTCATGTTTTAATTGCTAAAATTCAGTAGGAGTTGAGCACGTAAATGAAACACTTGATT	1	+	chr13:111550691-111550810
ANKRD10-IT1	chr13_111551824	AAAAATCTTTGAAAATGGGAAGAGATTTTTAAAACTCAGACAACGGTCAACTTGAGGTTCAAACTGGTTCTAGTTTGAAGTTCTAAAATTAACTTTCTTTAAAAGAAACTCAGCATGATC	1	+	chr13:111551825-111551944
ANKRD11	chr16_89557687	CAAGCGCCCACGAACCGCATTCCCTGCCTTGCTAGTTAGTTCTCCAACACGCGAAAAAGGTAGACGAGGACTGGTTTTCTTTGCAGCTAAAATGAATCAAGCCTCTGGTAAGTGTGGATC	1	+	chr16:89557688-89557807
ANKRD11	chr16_89556483	GATCGCCCCGGGCCCCCAAAGAcccccgcccacccggccccgaccccccaggcccgcccggaggcccgcggcgcAGCTCCGTCGCCGGGGAAGGCCTGCAGGCCGCAAGGCCGCGCGAAT	1	+	chr16:89556484-89556603
ANKRD12	chr18_9137677	CTGTCTTAAATGCCAGTGTAAAATAACCTTGCCGCATTGGACAGGCAGTTCCCGTCATCGTTTTTCAAGTACCCACTTGTGATGCTTCAAGACCCCTGGAGCACGTCAGGTTCTTAGATC	1	+	chr18:9137678-9137797
ANKRD12	chr18_9136315	GATCACGCTCGTCCACCCACCCCGTGTAAAAATAACAGGTGAATACCCTATGTGGGGGTCCTCATCGCCGCCATTTCCAGAAGCTTCCAGTCACAGCCACTGCCACGGTCGCCACAAATG	1	+	chr18:9136316-9136435
ANKRD13A	chr12_110437570	GAAGGAGCTGCAGGGCCAGGTGAGGGGCGGGGCGGGGGTCCGTCTCCCGGTGGGGACTTCGGGGAATCGGGGGTCGTTTCGCCTCCCTGAGCCCATTTCCAGCCCTCTGTCCCCGGGATC	1	+	chr12:110437571-110437690
ANKRD13B	chr17_27920024	GATCCGGGGACAGTGCAGACCCTCTTCGGCCACCTGCCACCCCCAGTTTCACGAGGCGGACTACAAACCCCATGATGCCGCGGGGCTGAGCTGACAAGCTCTACCCGGGGCGCCTGGTCC	1	+	chr17:27920025-27920144
ANKRD13B	chr17_27920795	cacgcccgtccggcctggggagggggtgcggcgcgggcTGTCCCGCCTCCCTGGCGAGTTTGCGGCGCGTCTTTGTTTGCGGCCGCGGCTTTTGTGCTTGTTGACCGGGAAAGGGTGATC	1	+	chr17:27920796-27920915
ANKRD13C	chr1_70820073	GATCTTCTCCCCGGTCATCGCCGCCGCCAGGGGCAAGGGGGGGAATCGGGAGGCTCACCGCTGGCGACGGAGCTGGCGCTGCGGCGGCACAAGGCGATTAGAGCGGTGGCCAAGAGCCTC	1	+	chr1:70820074-70820193
ANKRD13C	chr1_70821143	CTCAACCTAGTGTCAAACTCTGAAGAAACGTAAATCTGCCAACCATAAAACTTTAACAAAGTAACTAAAGCTGGCCACTGAGGACGTAAGGAGGGGGCTTAGCAAAACATCCTAAAGATC	1	+	chr1:70821144-70821263
ANKRD13D	chr11_67056384	GATCCGCGGGGGAAACGCAGGCATCACGGCTGCAGCAGGACCGCGGCCCGCCGCGCACGCGCGTGCACTACCGAGGGGCCCAGTGCCCGCCCCCTCCGGCCCCGCCTTCCTCTTCCGGAC	1	+	chr11:67056385-67056504
ANKRD13D	chr11_67057038	CACCCGGCCCTTCCCCCGGGTCCCCCACCCAAGGCTGTGGCCTCCGTCCTGGAgccccccccccccccccgcccgcTCAGCTCCGCAGCCACATCCTGGGCCTTCCTCCCCTGCACGATC	1	+	chr11:67057039-67057158
ANKRD16	chr10_5932717	TGTCATCGGTAGCTTCTCTGCCCCTCCTCTGAGCATGGGAAGCCTAAGGCGATGTGGGAGGCCTGGCGCTGGTGGAGGGCACGGCGAGAGCTGGGCAGGCTGTGGGTGATGGAAGAGATC	1	+	chr10:5932718-5932837
ANKRD16	chr10_5929984	GATCACCCCCAGGTTCTTCCTTGTGCAGGCCATCATCAGAGGAGTCCTAAGGCCAACCAGGAGAAGCTGTCAGATGGAGGCAGCTGAGACATTAGAAGCCAGGGGCCAGGTCTTCAAAAC	1	+	chr10:5929985-5930104
ANKRD17	chr4_74123889	GATCAACCCACTGGAATCTGTCCCACTCCAAATCCCCTCCCACCTTCGGCCCCTATCCCTTACAGTCCCTTCCTCCCTCCTTCCTTTGAAACCAGGCCCTTGCCTCAGAAACCTCCTCTT	1	+	chr4:74123890-74124009
ANKRD17	chr4_74124976	CGCGCAGTGCTGCGGCGTGTGGGGAGTACGGGGAGGCTGGAGAGGAGCCGGCCCCGGGCAGTGTGAGGTGCGGAAGCGCGGTCCAGACACTTTGCTGACGGGAGGCCGGTCCGCCAGATC	1	+	chr4:74124977-74125096
ANKRD18A	chr9_38622018	CTAGCACGGCTCCCGCGGCCCCAGGACCAGGGGTGCGGCCAGCACCGCCCTCACTCCCCGCGTCTCGTGGATATTGCCCTCCCTGGAGGCGGCTGGACCTAAGCGAGGCTCGCAGCGATC	1	+	chr9:38622019-38622138
ANKRD18B	chr9_33524034	GATCTCTCTTCGGAGAAGAGGGGCGGGAGTCACGGCCAGGCGGGAAGGGATGCGCGCCTGAGATTCCGGAACGTCCCGCGCCAGCCCAGGAGAACCCGCAAGCCAGCGGCGCCTGAGCCC	1	+	chr9:33524035-33524154
ANKRD2	chr10_99331761	GATCCAGAGTAGCTGCTGTTCCTCGCTAGCTGGGCTTAGTGCTTTCCGGAGACCCCTTTCTTGAAGCAAGACTCTGTAAGCCCTGCAGAGGTCCCCTGAGCACTTACCAAGAGAGGAGAC	1	+	chr10:99331762-99331881
ANKRD2	chr10_99332555	CCATGGAGGACTCCGAGGCGGTGCAGAGGGCCACAGCGCTCATCGAGCAGCGGCTGGCACAGGAGGAGGAGAATGAGGTGCGAGCAGGGGTGGAGGTGCCCAAGGGGGTCTGAGGAGATC	1	+	chr10:99332556-99332675
ANKRD22	chr10_90611124	GATCTAGCTAATATTTTAGAATTACAAAATACTTTGTCTTAAACTATTAAGAATATCAACAAGAATAACACATAGGACTTTATTTTTTCTGACTTAATGCTCCCCCAGGGAGTTGAACAG	1	+	chr10:90611125-90611244
ANKRD22	chr10_90612282	gttgataacaaatgtcaatttactctgtagatataacagagccaaaaactgtaagtcatttagcccaggcatgcacaataaaaatgtttttgcctctaacagaacctagaacaaatgatc	1	+	chr10:90612283-90612402
ANKRD23	chr2_97508932	GATCCTAGGACTTTCTAGTCAGGTAGAACCATATTCCTTCTAAAGAACTCTAGCAACCTAACACCTCCCTGCCATTTGCCTCCCGCCAGAGGCTGCACCAGGCTGGGGCCAGCAGCCCAC	1	+	chr2:97508933-97509052
ANKRD23	chr2_97510133	AAAGCCCAGCCTAGGTGGCTGAGCAAGGAGGCTGGAAGCCTGAGGGGGTGGTCGGGAGGGGCAGGAGCGGCCAGCCTACAGCCTCAGCCCTCATGGTGGCCACGTGAGGAAACCGTGATC	1	+	chr2:97510134-97510253
ANKRD24	chr19_4182260	GATCAGCCCCGACAGGGTGACCACAGAGTTGGGCGTGTTGGCGTCCCCCGGCGCGCAGGGGCGTCACTTCCCGCCCCTTCCTCACTGGGAAGTCCCTCCCATTGTCTAGCCTCAGTGCCC	1	+	chr19:4182261-4182380
ANKRD24	chr19_4183962	gacatgaagtacagaaagaatgttcctggtggggggaacagcaagtgcaaaggctgagaaagaggaagagcatggctccttccagaaactgaaatcagtccagtgatgatagggaagaTC	1	+	chr19:4183963-4184082
ANKRD26	chr10_27389715	GAAACTCTCTGAATCTCCCTATCTCTCAGTTTATTCCCCTTCCATGTCCCTTTGGGTGCCATCTGGTCTCCATGAGAACTTAACAGATGCAACAACAGAGGGCACAGGATTTCGGAGATC	1	+	chr10:27389716-27389835
ANKRD26	chr10_27389116	GATCTCGGTCTCGGACGTGGTAGCCGGGCTGCGAGTAGGCGCCCTCCCCCGGCTCGCCCCCGCCTCCCGCGCTGCTCCTCTGCCGCCGCGCGAAGGAGCCCAAGGGCGACTCGCCCTTCT	1	+	chr10:27389117-27389236
ANKRD27	chr19_33165647	GATCCGAACCGCCGGACCCGGCACCCCGGCCACACCCGCCGGTGTCGACGCAGCGAGGCTCGGAGGGTGCATTCTCCGCGCCGACCGCTCCCCTCCTCCAGACCCGAGGGGCGGAGTGGG	1	+	chr19:33165648-33165767
ANKRD28	chr3_15902357	ACGTGTGACGTCAGGGTCGGTTTTTAAAAGTCTCTTCTACCCACTACATCAGTTGTGTCTCTTGGGATGGACTTTAGAGAATCGATTCGAGCCTAATGGCAGTCTAGAGAAATGGAGATC	1	+	chr3:15902358-15902477
ANKRD28	chr3_15900190	GATCCTTCAAAAGCCTTATTACCCATCTTTCCAAATGTTTAGGTGTACAAAACATTCAGATACAGTTGCGATTTCGTTCCTAGATACAAAGTAGTTTTTCAGTTCCAGAGAATTACAAGT	1	+	chr3:15900191-15900310
ANKRD28	chr3_15839308	GATCTTGCAAAACACCACTGACATCCCCAAATGAGTAGGTCCTTAAAAAATATCTATAGAACCTCAGTATCAGTCCCACAGAAGCATTCCAACGGAGCAACAGTCTGAAGAGCAAAGACT	1	+	chr3:15839309-15839428
ANKRD28	chr3_15840538	gttgtataaattaataaAGTTGTGTGTTATTTTAAACACATACTCTTTCTAATCTATTCTGCTATCACTGAGTACACACACATACAGACACACTCTCTTCTCTCCACTCATCTCCAGATC	1	+	chr3:15840539-15840658
ANKRD29	chr18_21245647	TATTCATCATTGAATTAGTAAAAGAGTCAGGGGGTTGTGTTATCCAAATCTACCAAGTCAGAAGGCCCACTCTTATCCACAGACATGCATTACTCAGATGCACAGACATCTGTGTTGATC	1	+	chr18:21245648-21245767
ANKRD29	chr18_21242428	GATCCACAGCCATGAGTGCGAAGCCTCTCAGGCAGGGCAGGCAGGCAAACCGCAAACCCACAGGGCGCACCCAGCCCCGCCGCTTCCTCCCGGGCCTCGCCCGCAGCTGGAGGAGAGAGG	1	+	chr18:21242429-21242548
ANKRD30A	chr10_37415603	tattgtgatgacattttaaatattttgtaatggagtaaaaaagtcttgcccttctagatatcaaaatgtggtattaatttgcacaagatgagccgggagtggtggctcacgcctgtgatc	1	+	chr10:37415604-37415723
ANKRD30A	chr10_37414325	GATCGCAGGTCGAGGAGGGGCCAGGGGCGGCTATGTCAAGCGGGCCATGTGGCATGGCGCCCCCCACTTTCCGCTCCAGGGAGGCCCGCCAGCCTCGCAGTGCCTCAGCGGCAGTTGCCA	1	+	chr10:37414326-37414445
ANKRD30B	chr18_14747390	gatcgcaccattgcactgtagcctgggcgtcaagagccaaactccgtctcaagaaaaaaaGATTACATCCTGGCACGGTGGTTCATGCCTGTAGTGGCAGCAGCGGTGGCAACCCCAGAA	1	+	chr18:14747391-14747510
ANKRD31	chr5_74535277	atgctgacatagggagaacatgcaaactccacatacacagtggccctggctgggaagtataataattttcttccctcatcagtgttgaaacaccattgaaataaatgttattcgaggatc	1	+	chr5:74535278-74535397
ANKRD31	chr5_74532318	GATCTCCACTCAAAACTCTGACCCCCTCAGAGGGCACCTGGGCCGCCCTGGCGCGAGGGTTCAGGCACTGTGGCCCTAATGATGGTCACCTTCTCCAGGGCAGCTCCTTTTCTTCCAGGT	1	+	chr5:74532319-74532438
ANKRD33	chr12_52282191	CTCCTGACCCAGCGCTTGTCCTTTCTCAGGGTGGATGGGGCGAGACCCCTGCTGGGATAAATGTTTTCCCTGGGGCAAGGGCTGTGCACTTCGCAGCTGCTGGGTCCCCTCCCTAGGATC	1	+	chr12:52282192-52282311
ANKRD33	chr12_52281440	gatcctcccacctcagcctcctgagtcgctgggataacagacgtgagccaccgggcccagctCTATACTCATAATTTGACAATTATGTTTTTATTTCCCCAGAACCTCAAAAAATAAGTT	1	+	chr12:52281441-52281560
ANKRD33B	chr5_10563942	GATCCCCCGAAGGGAGAAAACCCGCTCTGCTCCTCTGAAGCGGCGGGAGAAACCGGCCCCACCCAGGTCCGGGGGCCCGACGCCCTCGGCGGAGGCCGGCTCCAGGGGTCCGAGGTTCCC	1	+	chr5:10563943-10564062
ANKRD33B	chr5_10565324	AGGTCCCTGGCAGGGGACCATTCCTCCTCCCCTGCAGGAGACAGCCCCTCCTGCCCAGCGCCCCATTTGGCCCCTGGGCCCCTCGCGCCGCCCTTGTCCTAACACGCTGGGGCGCAGATC	1	+	chr5:10565325-10565444
ANKRD34A	chr1_145469595	GATCCATAAAGCCTCCCCTCACCATTCCAGTTCTCCTTGCTTTCTTCCTTCTCTAGATTGTAGAAACAATTATGAAACACTAATATTATGAACCACTAATTTAATGGCTCTTAATTACAT	1	+	chr1:145469596-145469715
ANKRD34A	chr1_145470823	ACACTGCCTCTCTCCAGCACCACCAATGGATACTTCTTTTCTAAAAATGTTTTTCTGTGGGTTGCTGCCGTGTCTGTGAGAAGGTGGGCAGAGGGTTCAAGAAAGGAAGGATTTGGGATC	1	+	chr1:145470824-145470943
ANKRD34B	chr5_79865045	GATCACCATCCATGAAAACGGGTTCTGCCCACAGCCGCTGCGGAGCGGTCCCTGCGCCGCTCGCCCGCCGGCCGGACGCGGCCCTCCCTTGGGAAATGGTGCGTCTGAGGGGCGCAGCCA	1	+	chr5:79865046-79865165
ANKRD34B	chr5_79867112	AGAAAGGCCATCACTATTTTTGTTATTCAGATAATGTCAATCAAAACTTGTTTATAGTTTTGAGTTCTCGGGAAAAGTAGATTTATCTCTGGTCAGGCTTCCTTTATTAAAGAAAAGATC	1	+	chr5:79867113-79867232
ANKRD34C	chr15_79574672	GATCGCACTGCACCCTCCTCTCTCCCTCTCTTTCCTACACCTTGGACAGACAGCCTGAGATTCCAGGGCGTGTGTGAAGGAAAGCCGAGGAGGGCAGGGCCGCAGAGAGAACAAAGGGGA	1	+	chr15:79574673-79574792
ANKRD34C	chr15_79575798	AAATGGTTGCGGAGCGGGGCTGGGTGATAGGTGTCTGGATTTTTGCAGGGACTGAAGGGGAAGAAAGGTCGTCAGTTTTTGCAGAAACCTGTGAGGAACTGGCGGTGAGAGGTTATGATC	1	+	chr15:79575799-79575918
ANKRD35	chr1_145550097	TGCAGTCTGGTCAGCCTCACAGGCACTGCCAGAGGATGCACAGTTGCCTGACTGCTCCCCAGAGGACTGGGTGAGTTGCCTGCAGAGTCCACCCCAGCCAGTTCACTGCAGTGTCTGATC	1	+	chr1:145550098-145550217
ANKRD35	chr1_145548611	GATCACCTTTCCTTAGGTTTTGTCCCCCAGGTTACCGTGGGCCGCGCATTATCTCTGCTCTGCTTAACACTACAATCTCCTATTTCCGAACTGCTCTCTTCAAATGCTCTTTTTTGCTTG	1	+	chr1:145548612-145548731
ANKRD36B	chr2_98206076	GATCCTCTTCAGATGATACGGTTTAATGTAGTAATGGGGAAATGCGAAGCCATCCGAGCACAAGCGCTCCATGAGGGTGGGCCACCTCTCCCGCTCGTCGTCTTCCTTAATCGTCGGCTG	1	+	chr2:98206077-98206196
ANKRD36C	chr2_96657348	GATCCCCTTCAGATGATACGGTTTAATGGGGTATTGGGGAAATAAGAAGCCATCCGAGCACAAGCGGTCCCTGAGGGTGGGCCACCTCTTCGGCTCCTTGTCATCCATAATGGTCGGCTG	1	+	chr2:96657349-96657468
ANKRD37	chr4_186318167	TCTCGTTAATGCGGGGACGGACCACTGGGCGCTGCCTGGTCAGAGCTGGTTGTGAAGGGCGGGGAGGTTTCCAGCCCGGAGGGGCGCGGGACTGGACAAAGGTGGGAAGGGTGCTGGATC	1	+	chr4:186318168-186318287
ANKRD37	chr4_186317046	GATCCTTCTGGAAAGACGCTTAGGGAGAGTCTAGGGAGCAGCTCTGACGTCAGTAGCTGCCATCGGAAGTCAGGTCATGTTCTACAAAAAGCAGTGACGCACGCCCGACAGCACCCGCGG	1	+	chr4:186317047-186317166
ANKRD39	chr2_97522519	gatctgaagaaaagcatcagctagcttaacggttgtaggaagttcattctaaggagatgggacagcaagtccaacggccttaactcaggaaaaggtcttgcatatttgagacaccaaaac	1	+	chr2:97522520-97522639
ANKRD39	chr2_97524629	AGGTGGCCACAACTTGTCCTGCCTGTAGCTCCACCTCAGGGCAGGGGCAGGGCCTTGGTTTGTGCAGAACCCCCTGGCCCCACAGTGGGCGCTGAGTTTACGGAATCGGTCTTCATGATC	1	+	chr2:97524630-97524749
ANKRD40	chr17_48785519	TGGGTTCTTTTTATTGGGATTTGGGGTTTTTTTGTTATTTTCCCCCAGTTTGGTTGGCTCCTTTTCCTTATCTGAGCCAATTCGTGCCCAGCAGGATGGGGAAATGGGCTGAAAACGATC	1	+	chr17:48785520-48785639
ANKRD40	chr17_48783718	gatccgcccacctcagcctcccaaagtgctACTCACTTTAACTCTAAGCTAGCAAAATAGTCTGGCTAAGCATTACCTGAATCAAAATTTTAAATTTTAAATGCAGAGAGCGGAATAATG	1	+	chr17:48783719-48783838
ANKRD42	chr11_82905233	CCGACTCCAGGGGAACAGCCAGAGAAGACCGAGGCCTCCGCCTCAGTGGTCCTTGGGAGGGAGTCAGTGACATTCGGGACCCGCGAACTAGTGACTTCGGGGATAGAGTCAGTGACGATC	1	+	chr11:82905234-82905353
ANKRD42	chr11_82903796	GATCAGAAGAATTTCCCAAATGTGTTCACAGACCAAAACTGGGGGAAAAGCAGGGTAGTTTCCTGGTAAGACGAACAGCACATGACAAGGCAGAGATATTAAAAAGTAAGGTACGCTTCC	1	+	chr11:82903797-82903916
ANKRD44	chr2_198174897	GATCCTTTCTCCCTCTTCGTGCAGCGTCCTCCTccccggggcccgggccggcggcgcccACGCAACGCGGCGCGGTGCGAGTCCCGAGAGCACCTCGAgcccccggccccctccccagcc	1	+	chr2:198174898-198175017
ANKRD44	chr2_198175811	GACACACCCCGAGGGGGCAGGAAAGGCTCTCACTCACATGCCGTCCACTTTAACCGGGGAGATGGGGTTACGCCCCCTTCCCCTAACCCAGAATCAGGTGGTGGCAGCGCCCCGAAGATC	1	+	chr2:198175812-198175931
ANKRD44-IT1	chr2_198166260	GATCTTTTATCTTTTCATAGGGCAGAAAACTTTCTCTTAATTTTGTTTGAATGGAAATTTGACATCCCAGTGTAAAATGAAAGCTGTTTATAGAAGTGTTTCTCTTTTCTTTGTTTGAGT	1	+	chr2:198166261-198166380
ANKRD44-IT1	chr2_198168428	AACAATTATCGACTTAGTAATCCCTGAAACAGCCCAAAGTGGACTATATATTTATTTGCTTAGCTCACTTTATAGAATATAAATTTTAAGTTTTCAAAAGAGGAGGCAAGTGAAAAGATC	1	+	chr2:198168429-198168548
ANKRD45	chr1_173638497	gATCCTAATGTGCCTTTTAAGCCAACTGATTTTTTTCTTCAAAAAAAAAAAAAAAGTAGTCGCTTAATCAAGTCCCAGCTCAAGGAGAAGGACCCCAAGGGCAACCCTGGGCACACAGAG	1	+	chr1:173638498-173638617
ANKRD46	chr8_101573073	TCAAGGACCACCTACACCATCTAataatttgttcttgaaagtgtcatgtaaaggtttaggactattgtcatattagaggaaatcactattacatttctttcatgtaagaattataagatc	1	+	chr8:101573074-101573193
ANKRD46	chr8_101571362	GATCTGCTTTTTAGCACTGCAAGCCAATTAAGGGAGGAAGTTTGCGATTACCCGAGCCCTAAGTGGAAGGTGTGCAAATCCTTCCTTTTAACCCGGGCACCCCGGAGCCATGTGCCATTC	1	+	chr8:101571363-101571482
ANKRD49	chr11_94227499	TTCAGCACATCTGCACTGCTTTGTGCTGAGAGCAGTAAGATGTATAGTGCAGCGAAAAATAATGTAGAACTTTTGAATTAGAACGTCTGCCCTTTCAGTTCCATTGAAGGGTCCTtgatc	1	+	chr11:94227500-94227619
ANKRD49	chr11_94225884	GATCACAGTTGACGAGCTTTAGAAACCCCAAATAACAAGGGATTCCAGAAGTCAGGTGCTTACAGTGCATCTGCAGTACTCATTTTTATGGTCAGTCAAGCTCCTCTGGGACCAGGTTCT	1	+	chr11:94225885-94226004
ANKRD50	chr4_125632220	GATCGTGCCAGTTTCAGGCATCTGGGCAACTGCCAGGAACTGTTTCAGATTATAGTCTCTTATGTGGCAGAAATGACAACCACTGTTAACACCTTCTTAATTCAAAGCATTCATAATATG	1	+	chr4:125632221-125632340
ANKRD50	chr4_125634108	GGCGTGGGGGCCCCGCCTTTCTCAGGGGAGGCGGAGAACGGGGCGGGGGCTGCGTTCTCACGTCTCCGAGCTCACGCGAGTCGTTGCCCCCACCCTCCCCGTCACCACTGGGCCCTGATC	1	+	chr4:125634109-125634228
ANKRD52	chr12_56651427	GATCTGGGCTTCAAGCCTGACCTGCTCTCCATCCCCAAATGCAGAGTAGGCTTTCACTCCAGGATGGAAAGAACTGCGGCCTCATCTGAGCAGAGGAGACACGGAGCCGCCCCACCGGTG	1	+	chr12:56651428-56651547
ANKRD52	chr12_56652346	CGCGCTGTGCTCTCCGCTCCAGTCTGGCGGCCCAAGGGGTTCCCCACAAGACCCTAGCGGAAACCTGGGCCTTAGTCCCGCGGTGCTTCCCAAACTGAGGACCGAACGGCTGGCCAGATC	1	+	chr12:56652347-56652466
ANKRD53	chr2_71203605	GATCAGTAAGAAACACATTAAGGCCCTCAAAGAACCATGTGAGTAAAAGAATTCCTAGAAGACAAAACCACTGATAATTAAATGTTTAACCCTTGTTGGTAATCAAAGAGCCACATTAGA	1	+	chr2:71203606-71203725
ANKRD53	chr2_71205964	GTCCCGGCTGCAGGGAGCGAGAACCCGGCCCAGCGCCTCCCTGGTGGGCAGGGCCTGGAGCGGGCGGGGGCGGAGGCTGCGGCCCGAGAAGCCAGCAGAGACAGGCTGGGGCCAGGGATC	1	+	chr2:71205965-71206084
ANKRD54	chr22_38245991	CTGTCCTTGACTGTGTCTCTTTCCTTCTAGGCGGCTTATGACCCCTACGCTTATCCCAGCGACTATGATATGCACACAGGTGAGACCACGGGTTAGGCTGGCTGAGTACTCGTAGGGATC	1	+	chr22:38245992-38246111
ANKRD54	chr22_38244637	gatcatccacccgcctcggcctcccaaagtgtagggattacaggcgtgagccatcgcgcccggccAAATCTCAATTTTTATCCCCAGTAAGTTTAGTCTTGTGAAGTCCGAACGTTTGAA	1	+	chr22:38244638-38244757
ANKRD55	chr5_55531438	tgtgacccatgaagtacattatattccaaaataattacttgaacttcctaaaaatccaggaaacatgggaatggatactaagggagtgaaataatggtgaaaggaacataaagttagatc	1	+	chr5:55531439-55531558
ANKRD55	chr5_55528691	GATCAAACACAGAAGGGGTGCTGAAATCCATGGTAGCCTGTCTCATCATTTACCATCAGAATGGCAAAAAGCATCCAGGTCTCTAGAGAGGAGAAAACACCATCTCAAACCTTACTGTCA	1	+	chr5:55528692-55528811
ANKRD6	chr6_90143090	AAAGGTACCAGGCGACCTCGCCGGCTCCCTGGGACCCCCGCTTACACCGGGGTGGGCGCCTCAGGTCGGGGAGGACGCTGTCGGGGGAAGGGGGCGCTGCTCCCTCGGCACCCCAGGATC	1	+	chr6:90143091-90143210
ANKRD6	chr6_90272423	AGCTTTTAGATGTGATTTGGCCAGCATCAGCAGAGGAGGCTAACGGGAAAAGGCAGCGAACATTGTAACGTAAATCACTGCAGATTTGCTGGGAGTGACAGCCCTAGGAAGCTAATGATC	1	+	chr6:90272424-90272543
ANKRD6	chr6_90271430	GATCACAGTAACCCAGTAGTGATTGCTTTTGGATAACTAGTATGATGGTTGTATATTTTTTTTTAAGCTTGTGTTATTCTGCTGGCAATTTGTTTCCCCAGTGGGATTCAGCCTCTTTGC	1	+	chr6:90271431-90271550
ANKRD6	chr6_90142220	GATCCCATCCATCTTAcatgtattcaacagtagcttattgaatgcttcctgtgttcagggagctcttctaggtattgaagaagtggctgtgaatgaaaatagacaaaaCCAGACTGAGAT	1	+	chr6:90142221-90142340
ANKRD60	chr20_56802998	GATCCAGGCAGGACCTGCTTGTGGATTAGGGTCCTGCTGTGGACAAGGTTTGCCTTGATTGGGAGTCCAATTTGAACGCCGTGTGTTTGAGATTGGGAAGTCCCTCTGTGGCCAGGACCC	1	+	chr20:56802999-56803118
ANKRD60	chr20_56804105	CTCCTCGAAGCCTCCAAGCTGCTGTTAATGTCAGTTCTTTTCACCAGGCAAACGGAAGGGGCATTCTTGCTGCTGTTAGGAAACGGTTACCACTTCTCCGTGTCTGTTTAAAATAGGATC	1	+	chr20:56804106-56804225
ANKRD61	chr7_6071370	CCAAAGCCTGCAAAGCCTCCCCTACACATGTCACACACAAACCAACATGAGAAAACACCAGACCCTGTGTGACTGGAAGACCATTCATGTCATCTCTcaaacatacccacagtgatgatc	1	+	chr7:6071371-6071490
ANKRD61	chr7_6070492	GATCACACTAAATGGCTTTATTTAAGCAAAGAGTACAGACCCAAAACATCTCCCAAACTATTCCTATGCCGGAGAAAAACTGAACCCATAATGGGGAGAGGGAAGATTCTATTATAATAA	1	+	chr7:6070493-6070612
ANKRD62	chr18_12095161	TCTCACAGGACTGCTCTACTTTTGGCGTGTGCCCATGGCCGTCCAGGAGTGGTAGCTGACCTGGTGGCCAGAAAATGCCAGCTTAACCTCACTGACAGTGAAAACAGGACAGCTCTGATC	1	+	chr18:12095162-12095281
ANKRD62	chr18_12092744	GATCACTGCCAGGTGCAGGGGTGTCTGGTGCAGGTGGTTGGTGAGGTTGACGATGCCAAGGTGCTGGGTGTGGTAGATGACATGGGCTATGTGCTTGATGACCCTGGTCGGCCCATGGAT	1	+	chr18:12092745-12092864
ANKRD63	chr15_40571993	GATCGAAGTCTTGCAAAGACCTTACTGCAGGCAGGTGAAAGGCTTCAAGTTCCACCCTCAGGGTTCACAAAAGAGCCCCACCTGCCGCCTCCCCGCGGGCCAGGCGCACTGACACACGTG	1	+	chr15:40571994-40572113
ANKRD63	chr15_40576609	GAGGGCTGAATTCTTCTGCTAAATACGTACCAACACAGTCCTTGGATGAAAAGATGGAGTTGTGGGCAGGAGAGGGCTCTCGGGCCTTTTAAAGATAGGCCTTCAAGGATGTGCGGGATC	1	+	chr15:40576610-40576729
ANKRD65	chr1_1356400	GATCCTACATCCACTGTGGAGGCCTCTGGCCTGCCCCCAGCCGTGTCCCAGGCCAACTGGAGCCCCCCATTCCAGTTACCACTTAGCCTTCAGAGGGGCTTGGCTCTGTTACCCAAGGGA	1	+	chr1:1356401-1356520
ANKRD65	chr1_1357247	GCCTGGGCAGGTGGGGGCGGGGGTCGGGGGGCAGGCGGGAGAGTGGGGAGAATCCCTGCTAGGGTGCGTCTGCATCTGGAAAAGCAGCTCTGCCCCAGCAAGGCCTGGGGCAGCGGGATC	1	+	chr1:1357248-1357367
ANKRD66	chr6_46715537	gggtatatagctCAttggaatactcagactttcccatttcaaaacttactacaaacctgcagtaatcaggactgtgtagtactagcataaagatagatatttagagcaacggagtagatc	1	+	chr6:46715538-46715657
ANKRD66	chr6_46713753	gatcttcacagggcccagtacagtggtgcttgacagatatAAGGCATTCACTAAATACATATGggaagaaaggcagggagagaaatggatggagaatgagggaggtgggaaagatagtaa	1	+	chr6:46713754-46713873
ANKRD7	chr7_117864905	TGGAAGAGGAAGAATGAGACCCGCAGCCAGGGCTACAACCTTCGAGAAAAGGATTTAAAGAAACTTCACAGAGCTGCTTCAGTCGGGGATTTGAAGAAGCTGAAGGAATACCTTCAGATC	1	+	chr7:117864906-117865025
ANKRD7	chr7_117863935	gatcaggaaaaagggccatgagccaaggaggtgtgaagagagaggaagaataacagaccttttgaggtggattttcctgaactggaaatgaaagatgatggcaggactgtgttttttcct	1	+	chr7:117863936-117864055
ANKRD9	chr14_102975079	gatctccccgactactagatgaagcgggtactgccatcccactttccagcagggcacaagcttctccaattctccaaggtcagcaagccacggcagagccaggcctagaactcaggtccc	1	+	chr14:102975080-102975199
ANKRD9	chr14_102976649	GGAGGGAGGGGCGGACGGATGGGGACAGCTGTTTAGGAGCGCgcactgcgcccatctcggcctcaacactcatgtttccacttcgtttcacgaccaccagccacagtggacacgatgatc	1	+	chr14:102976650-102976769
ANKS1A	chr6_34857333	gcggcCTCGGCTCTTCCAGCCACCCCCTCTCCAGTCTGCTCAGGTGGGTACGCGCCAGGGCCGGGCCGCTGCCTGCAGACCCTTTCTCCCCCACCCGTCTCTTGGGTCCCCAGAGAGATC	1	+	chr6:34857334-34857453
ANKS1B	chr12_99288436	GATCCGCGAGGGCTGGCGGGCTCTGGCCCCCGAGGACGCAGACATGTGGCTTGAACCTCCGCTCCCCTAGCCGTTGCCTCTGTGCATCTTTCTGGGCGCCCCCAGCGAATGCGAGCGGCG	1	+	chr12:99288437-99288556
ANKS1B	chr12_100378929	AGGAATGGGGAGGCTGGTGACACTGGGGAGGGGCCCTTTGGCCACCGCTTCCATCAGAGTCTAGGCAACTTGACCGGCATTTCACCCTTCCGCTTTACCTCCCCAAGAGAGCCTGAGATC	1	+	chr12:100378930-100379049
ANKS1B	chr12_100377925	GATCCCTCCTTTCCTGCCAGACAGGAGTTTCTCCACCAGAGCCACATTTCCAGTGCGAGCAGCTTCCAGCAGCTCCTGGTCCTTCCCCATAGTCTCTCACCGACTCCCCCACAGAGTCCT	1	+	chr12:100377926-100378045
ANKS1B	chr12_99549354	AATAATTCAAGAATAACAGATGTAAATGTGTGAGTTTTACTGAATGGCAGATAGACTGAGTAATTTATTTAATAATTGGGAGAAACCAGGGATTAAGAATAGAACCCACAGGACTAGATC	1	+	chr12:99549355-99549474
ANKS1B	chr12_99548387	GATCCTAGCTCCACATTTCTTACATATTAATCTTTACTACCGACCAGTACGTCATACAGCCCCCAAAACCAGGCAGCAGAAGAAGGCATATCAAGCTGTCAGCTTGGGCTGGTCTGCGTT	1	+	chr12:99548388-99548507
ANKS1B	chr12_99289308	CTAACCAAGCGACTTCGTGTTTACCTCGCAGGAGACGCCTCGGCAGTCCTCAACTTGTGTGCGCCGGTGGCCCTCTCCTGTGGGACTTGCGTTCCAGCTGTTCTCAGAGCGGGTATGATC	1	+	chr12:99289309-99289428
ANKS3	chr16_4782197	GATCGTGCAGTGCCCTTCCCTCACTTTGCAGGTGAGAATCCCACCCTAACAGCCCTGGCCAACGAAGCCTGGATAAGAAACCAAACGAGCTGAGGGTCAGTTCAGAGTCCCTTCCATACC	1	+	chr16:4782198-4782317
ANKS4B	chr16_21244554	gatctttaagggctgatggaaactggattatgataatgggcatgcaactctataaatgtcctaaaaatcattgaattgtatgcatgaaatgggtaaatttaatgatgttatacctcaata	1	+	chr16:21244555-21244674
ANKS4B	chr16_21245969	GGTAAATAAAGGAGCCAAGTGAATCCAATTGAATACCCATTTATTCAGTATTTGTTATGTGCCAGCCACTTATCTCTTAAGATAAGAGATATTTtgctagccactgggcacactgtgatc	1	+	chr16:21245970-21246089
ANKS6	chr9_101559365	tctctctcccccaccttttatttcaactattattatagattaaagggtacaggtttgttacatgggtaaattgttacatgggtaaattgcgcgacgctgaagcttgtggtcccaacgatc	1	+	chr9:101559366-101559485
ANKS6	chr9_101557423	gatctactccctgaatatatcacaaattcatctgggtgccctccctccgctgtctccattctggtctaggccaccatcacctctcactcagactgcagcaaactctacctaaccagcctt	1	+	chr9:101557424-101557543
ANKUB1	chr3_149510124	GATCCTTCAAAGGCGATGAAAATCCTCATTGTACAATTACCTTTTCAAACAAAAAATATCCAACTTTTTCAAAGATTCTCCTGGATGGCTAGAAAAATTCCGGTTCACAATTAAGGACAA	1	+	chr3:149510125-149510244
ANKUB1	chr3_149512180	aaattgaatcatgaaaacttTAGTCTTCTTACATTTCATGAGATTTTTCAATCATCTTGAGTAATAAGACCTTTCTAACTGTGACAAAAATTCCTAAAGCTGTCAAAGAAAACATTGATC	1	+	chr3:149512181-149512300
ANKZF1	chr2_220094787	TTGAGAAAGTGGACGGGGGCCAAGGTATTCATCTCACAGTTGGTAGCAGGATGAGAGACGAGAAGTCTTGCGGTGCAGGAGAAACCAAGTCAGGCAGGCAGGAGACGCAGCAGTAGGATC	1	+	chr2:220094788-220094907
ANKZF1	chr2_220093912	GATCGAGTCAGCCTTACAGCTGATAGCCCGGGTGGGTTGGCTTGCCTCCCCACACCCAGCCGCGGCGACCGTGGACCGGAGTCCACCTCGCCCCAGGGTCGCCCGGCCCCAGGCCAAGGG	1	+	chr2:220093913-220094032
ANLN	chr7_36429074	gatcctccagcctcagcctccccaaatgctgggattataagcatgcgccactactcccggcCTTAATACTTTATTTAGGAATGAAGGAAGGCGGGAACACCCAAACGCGGTTGGTGTGAA	1	+	chr7:36429075-36429194
ANLN	chr7_36430082	TTTGCGGAGTTCACGCAGCCCGCAGGGGAGATGCTAATGAAATGACAGCAAAACGTTAAAATAAGCAGGTGCTAGAAACCACTGCATTCGTTCATAAAAAGCCAGTAGTTCCTTGAGATC	1	+	chr7:36430083-36430202
ANO1	chr11_69926005	TCTTCAGGAAATGAGATTGCACAGAGCTGCCAGGAGCACTGGGAACAGGTGTAGATGGAGAGGGAGTCTACCTGTGACTCACAGGACTGGCCGGAGGAGCTCAGGGATTGCCATTTGATC	1	+	chr11:69926006-69926125
ANO1	chr11_69924105	gatccagacTCCAATCTCAGAAGCTTCACTCCCCCCGGAGGCGGAGGTGACGCGCCACAGAAGCGCCTGCCACTCGGGGACTTTATTTCAGGTGGGGCTATTGAAAGTTCCCCCCTTTCA	1	+	chr11:69924106-69924225
ANO10	chr3_43663929	CTTCACATTTCCCTCTTCCATCTCTTAAAGACCAGAACCTAATTTTCTGGTCACTTTCAGGTATAAGAACAAGTCTCATTTTAACTGTAGCTCACTTTCAAGTTGTGAAAAACGCAGATC	1	+	chr3:43663930-43664049
ANO10	chr3_43662926	GATCCCCGGACTGCCCGGGAAGCAAGAACCCCGGGACCCGCGAGCTGACCCTTCTAAAAACCACCCTTCACTCCGCTCCGCCGACCACCCCACTCACTGCCTCCTTCCCCAAAGCGCTGA	1	+	chr3:43662927-43663046
ANO10	chr3_43733918	TTGGTTTTGATGTAGTGGGGCCTTGGAGTCCAGGACACAATCGTGAAAGGGTTTTATGGCTTGGAGTGATGGTTGGAGGTCATTGGAGGTAGATGATTAAAAAATCCTTAGCAGCTGATC	1	+	chr3:43733919-43734038
ANO2	chr12_6056214	ACACAGGCAGTTGGAAAATCAACCACCTATGCTGCAGTGGTAGCCTAGCCTTCCTGCTGAATTTCTCCAGAGCTGATGCCTCCAATAACACCTTGTCCCCAGCTAGAGTGTTAGGCGATC	1	+	chr12:6056215-6056334
ANO2	chr12_6054884	GATCTCCCACACCTGTCTCCATACTAGGTGGAGACCAGCTGTCCTCACCTTCCCCTAGGTTAAGCAGAACAAAAGGGAGAAGAGGCAGGTAGTAAGTGCACAAGGGACCGCAAAACAGGA	1	+	chr12:6054885-6055004
ANO3	chr11_26494264	GATCCTGATAAATTTTAAAACACTTGTCCCTAGCTTGCGGCTTATAGCCCTTCATCTCCCCATGTCATCTTTCTCCATGTATTTCCGCACACAGCCTTCTTAACCTCACCAGTCAATCAA	1	+	chr11:26494265-26494384
ANO3	chr11_26211236	CTTGCCATTTTAATTCATCTCTTTTATCTCTCATTCGTATGCACAATTATATAAAGGATAATATATTATTTATGTTCTCATTAAGAACAAGAGAATATTCATTTTAGTTATTTTATGATC	1	+	chr11:26211237-26211356
ANO3	chr11_26495721	ATTTTCTTAAACATATGTAGAGAAGCCAATTGAGAGAAATTAATATTGATTTCAGAATTGGAATTGAGTGTATCTGTTATTTCAAAATACTAGATATATATTTTAAAGTAAAGTATGATC	1	+	chr11:26495722-26495841
ANO3	chr11_26353021	gatcttaagtttctttttataatattagaatcatagtttacctacattacagggcttttatgaagattaaatcgagCATCGTGGGTAGTGTTTTTTCAGCCCCTGTGACTAAGTAGGTTA	1	+	chr11:26353022-26353141
ANO3	chr11_26210312	GATCTCTTGCATACAGAAATATGAGTGAGAACTTCTAGTACCAGCTTACTAAAAGCATCTCTCTGCAGCCTTGCCTATGTCTTCACTTAGCCCATTTTACTTTTCACTGCAGCCTCTCTG	1	+	chr11:26210313-26210432
ANO3	chr11_26354419	TCTTGAGGTTAGGTTTCTCTTCTAGGGGCTTCGTATTATGTCTTTTAGTTTCTCCCTCAAGTTTCTTGCTGGGCATAGTGACAAGAATCTGTATGTTCAAGTTATCCTCACTCTTTGATC	1	+	chr11:26354420-26354539
ANO4	chr12_101295927	GATTTGGTCATTTTCCTGATAATTTGCTCTAAGATTGGTCAGGAAAAAAATTCAAGCCAAAAAACACCCACTTTGAAACCTAGGTTATCTGTGTTGGCTTGCCCACATCCTCCTGAGATC	1	+	chr12:101295928-101296047
ANO4	chr12_101187259	GATCACAGCAAAATGTGCAAATGGTATTCCAACTTCTAGGTAAAAACAGACAACTAAAATTAAAAACTCTACATCATGTAAGTCACCTGGAAAAAAAAAACAGAAAACAAAACCCGAGGG	1	+	chr12:101187260-101187379
ANO4	chr12_101294889	gatcgatgaaaaaaaattggaaaaatcttgatatttgttgacactggttgatgagtacatggagttcattatactattcattttgcttttggtatgtttgaaatatttccaaATAAAATA	1	+	chr12:101294890-101295009
ANO4	chr12_101188651	GGACTTGTGTGTGGTGGTTTTATTGCCTGTCATCACTTTGCTGGCCTCCTCCCGACTGGAGCCTGGAGGTTCACAGTGGATTTCTTTCTGCCGAAGACACCAAGGCACTGAGGAAGGATC	1	+	chr12:101188652-101188771
ANO5	chr11_22214244	GATCGGAGGAGGAGGATTCCGACAGGAGGGAAGCGGCAGCCCTGGGGAACCAGGATTCCTGGTCGTGGGTGGACCCAGTGGAAAAGGACGTGCGAAGCCTGTACAGAATGGAGCAGGCCG	1	+	chr11:22214245-22214364
ANO5	chr11_22215474	TAGAGTGCAAGACAGCTATCCCACGTGTAAGGAGCTGGTCCTTGAGTCTTATTACCTCACTCTCTCTGCCCGTTACTTATCATGCTTTGAGATGCTTGTTAATTGTAGGAGTAGCAGATC	1	+	chr11:22215475-22215594
ANO6	chr12_45686146	gatcagaaacattttggaaatagtggtgatggctgtgcaacattgtgaatgtaattattgccactgaattatatattttaaatggctaaagtggcaaactttatgcttatatattacgtt	1	+	chr12:45686147-45686266
ANO6	chr12_45610631	GCCGACCGACGGCTCTGGGAGGTTTGAGGCCTGGCGGGGCGGCCCCGGGAAGTGATTTGTGGCCGCTAGGCGCGCGCTGGAAACCCTTTCCCATCTGCGGAGCCCACCGGAGCTGTGATC	1	+	chr12:45610632-45610751
ANO6	chr12_45687043	tattgtttcaggttcttggaatatagagttgaataagacaatggcttgccctctaggagctcatggactagtggagaagaaaaacaatgaccacacagttTTCTTGTGATAAGAAGGATC	1	+	chr12:45687044-45687163
ANO6	chr12_45608957	GATCCCCAAAACCTGCCGTTCAAACAACTCCAAGGGTCTTTAAAGTACTAAATCCCTTTGTATTTGTCCTATCGGTCCCTTTGGTTTCCAGGAAAGCATTAAAAATAAAAATAAAAACTC	1	+	chr12:45608958-45609077
ANO7	chr2_242127578	gatctgggtctcccaatctccccagcccCCGGGTGAAACCCTGGCCCACCACTCAGCAcatgctacgtaacctcaaggagcctcagtttccccccacataaacagagcttacgaggtctg	1	+	chr2:242127579-242127698
ANO7	chr2_242129403	GGCCCCAGGAACGGGTCTCACCCATCCCCTCTCTGACCCCCATCCCCACCCGGCCTTGCTGGGTGCAGGAGCAGGATGCTGCGGCGACGGGCCCAGGAAGAGGACAGCACCGTCCTGATC	1	+	chr2:242129404-242129523
ANO8	chr19_17446027	AATTACAGCAAGCcctgcttaggaactttgcacgcaccatttggctgcctagaacactcctcatgcactcttcgtccggttaacaccgactcccttcaggatgtaacctcggaGAGGATC	1	+	chr19:17446028-17446147
ANO8	chr19_17445296	GATCCTCCTCCCCGTGTAGTTGACGCGGGCTCCCCAGGCACCTGCAACCCTGTCTGGTCCAGCCGCCGCACACATACCCAGAACTCCGGACGCCGGGGCTGCAGGCTCGCCCTCCGGCGG	1	+	chr19:17445297-17445416
ANO9	chr11_439642	GATCTGGCCCTTGAGAACTTTACAGTTTCGTCATCCACAGAGGGTCCCCTTCTGCCCCACCGCAGTCCCAAGCATGGAGAGGCCCACCTTGTGAGCCACAGCGTCTCGCCTCTGCCCAGC	1	+	chr11:439643-439762
ANO9	chr11_443067	CAGGCTGGGATGGCAGCAGAGACCACAGCTTTGCCACTTTGGCAAAGACAAGCGAGTGAAGTGGTGGCCGAGGACCTGTGAGCTCAGATGGGGCAAATCCAAATGGAACACATTCAGATC	1	+	chr11:443068-443187
ANOS1	chrX_8701000	ACGATTTGCCCGAGCCTCTTGACTCAGGCTTTTTAGCTTTGGAATGGCTGCTCCGTCCTCTCCTGTCGTTTTTGTCTAGTGTTCTCTCAGCACACAAATTCTCCCTCCCCAGCCAGGATC	1	+	chrX:8701001-8701120
ANOS1	chrX_8699903	GATCTGCAGGCTCAGGCACCTGGAGGCGCAGCGAGCGCGCTGGACGCTCCCGGCAGACAGCGACTCGTCCAGCCGCCGCGCAGCAgccgcgccggggccggccgccAGGCAGCCGCTGGA	1	+	chrX:8699904-8700023
ANP32A	chr15_69112692	GATCTCCGAGGGTGATTTCGCCTCATTCTCTCCGACCCAAACGCGTGCGCCCGCCGGCCCCCGATGGGTGCACACTCGCACGCACACTCTCGCACCCACACTCGCACACGCGGGAGCACA	1	+	chr15:69112693-69112812
ANP32A	chr15_69113932	CATAAGTCAGTAAAAGCAAGATGCTTCCACTTTTGGATGACTTACCGCGCGGTCGCGACCCTTCCCACGAAGAGGCTTTTCACTTTGCTGTCATATTAGGTCAGCTTGGAAGAAGTGATC	1	+	chr15:69113933-69114052
ANP32B	chr9_100745013	GATCCTCGGCGGCACTACGGACGCCAGTCTGCCAAGGAGGCAGCGGGGTTCGGCCTGTTGGCCCCAGACTGTGTGGCAGGCAAAAGGTGAACGTCAAAGCCTGTCCCCGGCTTCTTCACA	1	+	chr9:100745014-100745133
ANP32C	chr4_165116795	gatctataaaataaggGAATTTCTAACTAAAACAGACCAGGAAGATTATACAGACCAGCAATAAAGTTCTACAAAGATAAGCCAATGACACTTCACATATGGTCCCTAGCTTGTTGGACA	1	+	chr4:165116796-165116915
ANP32C	chr4_165119206	TTTAGAGACCTGACACGGGATATCTTTGAATCTATAGACTAGGTTTAAAGTAACCTGAGAATATGCATCACAGAAATTAAATAACACAATGAACCATGAAAGACATATTTTGGTGAGATC	1	+	chr4:165119207-165119326
ANP32E	chr1_150209222	TAGCATAGAAATGGCACCGCGATGCCGCTCTAATTTCCCTTTGGTTGGTTTCCATGGAAATCTGTAGGTAAAGTGTGCTTTTAAAAGTGTTTatcgcttctctgccttttggctaagatc	1	+	chr1:150209223-150209342
ANP32E	chr1_150208090	GATCTGTTCCTTAACTCCAGGTTAAtcttcttcttcatctccatgtcctcctcttgctcttcagctactactctccttttccctttcctGCCTTCCCCAATACCCCCAACCCAAAATTTT	1	+	chr1:150208091-150208210
ANPEP	chr15_90359879	AATCTCCTCCATGTCTGACAAGCCAAGGAAAACACTACATCAGGCCAGGAGAGAATCTTCCCCCCGGAGCTCTGCCTCTCCCACCCAGGCTCCGCGGAGATTTTAAGAGGAGTAAAGATC	1	+	chr15:90359880-90359999
ANPEP	chr15_90357523	GATCTAAGGTTAAAGAAAGGGCCTCTGAGCCCAGTGTTGGCCAGAGACCCCACAGGCGGGCCGGGTTCGCCCTTTGCCTTCGGCCGCGCCCCACCCACCAGGGACAGAGTGGCCGCGGCC	1	+	chr15:90357524-90357643
ANTXR1	chr2_69239019	gatccaagagagaagggaaaaaccacaacatctctcatggcctatcctcagaagccacacaccatcttcttaattactcacaggtcagtctcacccaaggtggaaggggtgtgaattcca	1	+	chr2:69239020-69239139
ANTXR1	chr2_69241659	TCTGACCAATGAAGCACTTCCCAAATCCGCATAAGTTTGCCAAGCCACAGTCACCCAAGGAAGCTTCATGCTATCTGCTGAAAACCAGCTTCAACGATAAAAAGCCCCTCACAGAAGATC	1	+	chr2:69241660-69241779
ANTXR2	chr4_80995596	agattatgtgatgctttgtttactgagataaggaattcagatatttaatattgagtgtgacaggaggttattagaggggtttaagcccaggagtggagtggcagatgaattgatatgatc	1	+	chr4:80995597-80995716
ANTXR2	chr4_80993965	GATCCAGTCCTCCCCCTCCCGATTCCGGAGAGTTCCTGCAGACAATGCGGGCCCACGGCGACAGCTCGCGAAAGGAGTTCCTCTCCGGCCTGGGGCCGAGCCTCCAGCGCCCGCCTCGGA	1	+	chr4:80993966-80994085
ANTXRL	chr10_47656795	gatcccttgaggccaggaggtggagtctagcctgggaaacatagcaagaccctgtctctacaaaaaaataaataaataaaataaGAAAAAAGTaaaccacaaggagatgacttaccacca	1	+	chr10:47656796-47656915
ANTXRL	chr10_47660623	caatcaccaccatccatctccagaaatgtttcatcattgcgtattgaaactctattctcagccgggagcagtagctccctcctgtaatcccagcaatttgggagccaaggcaagaggatc	1	+	chr10:47660624-47660743
ANXA1	chr9_75765908	GATCAAATTTTTGGCATTACCTTTGTTCAAAATTTTGAGCCAATCTGGAACTTTATTACTTCTATATTTCTTATTTATAACAACAAGCTATATCTAGGAACAAAAGTCGTTTATTTTTTA	1	+	chr9:75765909-75766028
ANXA1	chr9_75768330	CATCAGGAAGCTCAGAACAATCCAATTTATATAATGCCTTCCTTCATTATGCTAATTTTCTTCATCTTCATCTACTTGAAGTAATATTTAAGATTGGCACTtcagagctgtaaatggatc	1	+	chr9:75768331-75768450
ANXA10	chr4_169014940	GGAAAATTTTACTTATATATTGTGTTTCTTAAGATAAATACTGAATTAGGACTTAAAAGGCAGCTATTTTCCATCACTGTTAGTTTAACAATCTTAATTTCATCTTAAGATTTCAAGATC	1	+	chr4:169014941-169015060
ANXA10	chr4_169013250	gatctgcctgccttagcctcccaaagtgctgggattagaggcatgagccaccaggcccagccCCTAAATACATTATTTTTTAATATAAGAGCAGATAAACAGTAGTTGAAATATTCTTTT	1	+	chr4:169013251-169013370
ANXA11	chr10_81964890	GATCTAGGGGGCTGCCAGGCCGACACGGCCCGCCCGCGACCCGCCGACGCCCTCCCCTGCCCCCCACCCCCACGCCTGTAGTGCAACCAGGAAGCCGCAGGGCCGCGCTGGGCTGGGCGC	1	+	chr10:81964891-81965010
ANXA13	chr8_124749921	ATATTATGCCTTTTAGTAATGAAAGCATTAACCAAATAGAAAAATATTACTATTTTTTACTAACATTGTTATTATTATTACAGAGAATTTTTCGAAGGCTACATTGCATTACACTAGATC	1	+	chr8:124749922-124750041
ANXA13	chr8_124748624	GATCTGTCCTGTGTGTAGTTGGTTCCAAAAGGTAGTGTTTTAGTCAGTTTTTAGTCATTAACTATTTATAGACACACTATTCAGGAGCCTAAACATTTCAAAAGAAATGTAAATTATTAA	1	+	chr8:124748625-124748744
ANXA2	chr15_60688368	gatccactagcttgagcagctgggactacaggcccacgaccacgcccagTATCGTTGTTTTTTAAATAACAAGACTCCTCTCGGTTGCTGAGGCTCTTAGGACCACCAACCATTCCTAAC	1	+	chr15:60688369-60688488
ANXA2	chr15_60690719	GGGGGGCGCCCGGGGAGGGAGGGAGATTCGCCCTGTGCTGCAAAGCCTGGCCCGCCCCGGCCTCCGAGGGCCAGGAAGCCCCGAGCCTGGGCTGGGAGGCCAAAGCCGGGAGCCAGGATC	1	+	chr15:60690720-60690839
ANXA2R	chr5_43041300	GCAAGACACAAAAATAATTTTAAGGTAAGCAAAAGTTACAGAGAACCAACCCTACAAAGAAGAAATTACAAATATGGCTAAGCGATGCAATGCCTACCATTAGAATATTTCTGTCAGATC	1	+	chr5:43041301-43041420
ANXA2R	chr5_43040051	GATCTTCTGAACTCACAATAGGTGGAGGCTGGGGCTCTGGCGCCACCTCTGCGGAATCCCAAGCCCGCTTCACACAGCCAAGAAAATGTTGCTCCATCCCTCAAGCCTCAGACCAACGTT	1	+	chr5:43040052-43040171
ANXA3	chr4_79471314	GATCTGAGAGGGCTCCCAGGGCACTGGCCTTTTAAGCATGACCACTTCTGCCTTCTCCGTTGTAGCTCCTCTTAAACcagtggttctcaaactttaggatgcatcagaatcacttgAtgg	1	+	chr4:79471315-79471434
ANXA3	chr4_79473236	CGGGGGGGAAAGTGCCGTGCCATGGGTGGGTCACCCAGGTCTTGGTGGGGCCCAAGCTGATACTCAGCTGTCCTCGCTCCCTGAAAGCTTCGCTTATTACAGCTAGCAGCGTAAGGGATC	1	+	chr4:79473237-79473356
ANXA4	chr2_69969623	TTGCATCAAAAAGAAAGGACCGAGATAATCTTGCCTGTAGCTAACTCCTCCTAACACCTCTTACAGTTTACTTTTTAATTCTTTACTCCATTTAAGAAACTTACTCCTTTCTCCTAGATC	1	+	chr2:69969624-69969743
ANXA4	chr2_69968597	GATCCGGGGCTGCTCCTAACTCCTACTCCAAAGCTTTCCTGGCCTGCTGGGCGCACAGGGAAGAGGGAAGTGCTGGAAACTTTTGGGAATGTGTGTTTTCATGTGAAAGAGGGGAATGAA	1	+	chr2:69968598-69968717
ANXA5	chr4_122619420	CAGGGCAGAGGGGGCAAGAGGACAAGTTTGCGACACTAGATGCAGTGTTCTAGACATATGCTAGAATGGGAAGGGCAAAGTGCTTCTCAACGTGGAGGTTAAGGGTAAGAGATGAGGATC	1	+	chr4:122619421-122619540
ANXA5	chr4_122616653	GATCTGTGAAATCAGTTTTAGAGTTTTTAAGCCCTGGTATCTTATTCACAAAAGACTGTATAACATGGTCAATATTTAAAGACCTTAAACTATCTTCTCTTTCCTACATTTTTGATAAAC	1	+	chr4:122616654-122616773
ANXA6	chr5_150537947	GTAAggagaagatgaggaagttagaagaattggacagatacctgcggaaagtgttccaggcagaggaaactgctggagcaaatgctcctagcaggaggccacctggcgcctccgaggatc	1	+	chr5:150537948-150538067
ANXA6	chr5_150535438	gatcctggtggcccagggctccctctgGATGCTGCAGTGCGGATGTGCCAGTCACTGGCAGCTATCCAGCACTGCAGTCTCCCCCACTTCATCCCAGGAGTCAGTCTCAAGAGGCCAGGC	1	+	chr5:150535439-150535558
ANXA7	chr10_75174259	ATGAACTAATCAAAATCACTCCCGAAAGGAGTTGTTAGGTGATTTTAGGCTCCCCTCGTGGCTACAGCATTGAACACACATTAGCATTAAACATTTGAGGCAATTACGAGGGCTCAGATC	1	+	chr10:75174260-75174379
ANXA7	chr10_75172824	GATCATTTAAATCCGTCAGTGATGTGGAGAAAGAACATGGAGGCATGGCTAGTCCTCTGCACGGACAGGTAGGTAGCCAACCACCAGTGAGGACTGAAAGACAGTCCTCACTGAAAAGGA	1	+	chr10:75172825-75172944
ANXA9	chr1_150952202	GATCGGAATTCTTAAGGAGGTAAGTAATAACAACAGTAACAGTTACCATATAACAATACTTATCGTTATATATTTGATAACATTGTGACATTTCTACTTAACAGCGCtgtgcccagaact	1	+	chr1:150952203-150952322
ANXA9	chr1_150955320	GAGCATTCCGCATCAATCCCCACTTCCTAAAGGAGTGGGGAGAGGTGGGGAAGGTGGGGGCTCCCCTCTTACCTCACCATTTCAGCTCCATTTCTGGCTCCAAGCCTAAGCAGGTTGATC	1	+	chr1:150955321-150955440
AOAH	chr7_36763837	GATCTCTCTCTCCTTCTCTTCCTCACTCTCTTTGACACACACACCCCACCCTCTCACATACACACTTTTCAATAAGTGTGAAGTGAATAAAAGCACACATAAACACTCACAGACCCACAG	1	+	chr7:36763838-36763957
AOAH	chr7_36764596	TTTTTCTCCAGAATTTCGAAGTGCATTTTGTGGATGATTTGTTAAGAGACTGATTTTCTGCTCTGAAGAATAGAACTGAACACTGTCTTTCTGAGGGAAAAAAAAAATCGGAACCAGATC	1	+	chr7:36764597-36764716
AOC1	chr7_150549117	GATCGTTAAAAAGCCGCCAAAGTTTGCAACTCGTCTTGAGTGGCTGCTCCTCCCAAACGGTTCTGCCTCTGGTGTCTTGTTCTAGGAGCGGTTGAATTCTCTGTTTTGCTGTGGGTGCCA	1	+	chr7:150549118-150549237
AOC1	chr7_150550158	aggcaaaactatggagacaataaaaagagcagtgattgctagggtttcggaggaagaggtggagcacagaagattttgggggaggtggaactattctgtgtgatattctaatggtggatc	1	+	chr7:150550159-150550278
AOC2	chr17_40998803	TTGCTGCAAGTATGGAAAGAGATTTCTCAAGCACAAAGGGCTCAAAGCACACAGAGGACTTGCTGTTCCTGACAGACTTTGTCAAGGACAGAAAGGAACTTACAGACTCACACACTGATC	1	+	chr17:40998804-40998923
AOC2	chr17_40995943	gatcacatttaatcttcaggaatctataggatagttgtatctatttgttacagatgaggacactgagactcaggataagtatttccgctaaggttacacagctgagggaactgggattgg	1	+	chr17:40995944-40996063
AOC3	chr17_41002098	GATCTGGTGGCTTGGGTCACAGCCAGCTTCCTGCACATTCCCCATGCCGAGGACATCCCAAACACAGTGACTCTGGGGAACAGAGTTGGCTTCTTGCTCCGACCCTATAACTTCTTTGAT	1	+	chr17:41002099-41002218
AOC3	chr17_41004828	ATGCCACGGGCTACATCAGCTCGGCATTCCTCTTTGGTGCTACTGGGAAGTACGGGAACCAAGTGTCAGAGCACACCCTGGGCACGGTCCACACCCACAGCGCCCACTTCAAGGTGGATC	1	+	chr17:41004829-41004948
AOX1	chr2_201450967	CGCCGTTTAAGGCACTCAGGCACGGACTGGCTTTCTCCCGTAACAGCGGCTTTGCCTTCGCATTCCCACCCCTGCCTCCGGGGCAGCTAAAGGCTGCGTTTTCAGGGACTGTCCTGGATC	1	+	chr2:201450968-201451087
AOX1	chr2_201450318	GATCCGCTCTTGCAGAGTTGGAATAAATATGATTGTTTACACTTAAGAGTCCAGGACTACAGCAGGCCTGGTTGGAGGGGAGTTACTAATGTTCCCAGACTTAAATCCAGCTGGAACACC	1	+	chr2:201450319-201450438
AP000235.2	chr21_26213151	CATTGGAGTTAATTATTCATGTTCCCTCTATGTTTAATGTATACATATTTATTCAGCTAGTTTGTCTATACTTTCCATTCACCATGACAAACAGGTTTTGTGTTTATATTTGGTTTGATC	1	+	chr21:26213152-26213271
AP000235.2	chr21_26210954	gatctttgctaaatgaatagattttagccgttcttagcacacaaaaaaataaatagctatgtgagatgatagatattttaatttgctttattatactgaccattttactatgtgtatctc	1	+	chr21:26210955-26211074
AP000282.3	chr21_34330059	GATCACAGCTGCGGAGACAAATGGCATATGTGCTAATTAAATAATTTGTCACTTCACTGTTAAACAAACAATTCAGCCTCTTTATATTACAAACTGCCATCTCCAGAACATCACCATGGG	1	+	chr21:34330060-34330179
[truncated: 42,179 more rows]
