# Supplementary material for: Enhancer mutations modulate the severity of chemotherapy-induced myelosuppression
Source: Life Sci Alliance. 2024 Jan 16;7(3):e202302244. doi: 10.26508/lsa.202302244 (PMC10796589; doi:10.26508/lsa.202302244)
Supplement: Supplementary file 10 [file LSA-2023-02244_TableS9.xlsx]

## Sheet: HiCapTools_statistics1
Samples	Part 1						Part 2												Part 3					Part 4
	Total_Reads_Processed	Truncated	%Truncated	Not_truncated	%Not_truncated	Average_length_ truncated_sequence	Total_pairs	Valid_pairs	Cis_<10kbp	Cis_>10kbp	Trans	Invalid_pairs	Same_ circularised	Same_dangling_ ends	Same_internal	Re-ligation	Contiguous_sequence	Wrong_size	Read_pairs_ processed	Unique_ di-tags	Cis_<10kbp_of_uniques	Cis_>10kbp_ of_uniques	Trans_of_ uniques	Total_reads_ processed	Reads_too_ short_to_ map	%Reads_too_ short_to_ map	Unique_ alignments	%Unique_ alignments	Multiple_ alignments	%Multiple_ alignments	Failed_to_align	%Failed_to_align	Paired	%Paired
CC1_R1	535286932	170188560	31.79	365098372	68.21	52.73	316575131	289702557	20789273	201475561	67437723	26872574	882673	7959329	8416673	9613899	0	0	289702557	95935773	6815006	66302764	22818003	535287000	3803	0.00071046	413813000	77.3069	110394000	20.6233	11076100	2.06918	316575000	59.1412
CC1_R2	535286932	156700807	29.27	378586125	70.73	53.25																		535287000	8491	0.00158625	410653000	76.7164	105916000	19.7867	18710000	3.49531	316575000	59.1412
CC2_R1	1363655286	512436281	37.58	851219005	62.42	54.51	749849774	687323906	35342558	476589322	175392026	62525868	2579448	10646965	26941690	22357765	0	0	687323906	299380428	15193308	207278531	76908589	1363660000	11459	0.000840315	1009670000	74.0416	322137000	23.623	31834200	2.33447	749850000	54.9882
CC2_R2	1363655286	486321761	35.66	877333525	64.34	55.39																		1363660000	21151	0.00155105	1004440000	73.6581	316576000	23.2152	42615700	3.12511	749850000	54.9882
CG1_R1	651088841	231332034	35.53	419756807	64.47	52.29	374312831	327624502	22805784	215081407	89737311	46688329	1244912	14592890	15597299	15253228	0	0	327624502	81518420	5583794	53001321	22933305	651089000	4551	0.000698983	496454000	76.2499	137415000	21.1054	17214800	2.644	374313000	57.4903
CG1_R2	651088841	212895304	32.7	438193537	67.3	53.07																		651089000	9629	0.00147891	496155000	76.2039	132946000	20.4191	21977800	3.37555	374313000	57.4903
CG2_R1	722445103	243752985	33.74	478692118	66.26	52.57	26257917	360171297	22167813	231775933	106227551	66086620	2833895	14504174	25999293	22749258	0	0	360171297	100105929	6011264	63902479	30192186	722445000	5546	0.000767671	558461000	77.3016	142723000	19.7556	21254700	2.94205	426258000	59.0021
CG2_R2	722445103	232434628	32.17	490010475	67.83	52.92																		722445000	11226	0.00155389	554091000	76.6966	141844000	19.6338	26499500	3.66803	426258000	59.0021
CN1_R1	492244464	176566813	35.87	315677651	64.13	57.22	292455118	245634992	11713521	164183868	69737603	46820126	1954235	14726645	14971696	15167550	0	0	245634992	101817251	4695696	67719248	29402307	492244000	3610	0.000733375	381011000	77.4028	100191000	20.354	11038700	2.24253	292455000	59.4126
CN1_R2	492244464	164227929	33.36	328016535	66.64	57.79																		492244000	8429	0.00171236	378319000	76.8559	96560100	19.6163	17356900	3.52607	292455000	59.4126
CN2_R1	592747527	217586371	36.71	375161156	63.29	54.58	341332773	319921150	18704213	219385177	81831760	21411623	1767895	3848604	7760970	8034154	0	0	319921150	121620765	7039924	82963667	31617174	592748000	4906	0.000827671	454010000	76.5941	127015000	21.4283	11717500	1.97681	341333000	57.5848
CN2_R2	592747527	204876898	34.56	387870629	65.44	55.12																		592748000	9980	0.00168368	447338000	75.4685	126083000	21.271	19316800	3.25886	341333000	57.5848
MC1_R1	497420810	158185472	31.8	339235338	68.2	52.37	307512389	241952935	21173929	164381163	56397843	65559454	1891440	19204354	25578885	18884775	0	0	241952935	52003186	4461083	34938420	12603683	497421000	3446	0.000692774	389453000	78.2944	96173900	19.3345	11790800	2.37039	307512000	61.8214
MC1_R2	497420810	145710064	29.29	351710746	70.71	53.05																		497421000	6610	0.00132885	390291000	78.4629	91617400	18.4185	15505900	3.11726	307512000	61.8214
MC2_R1	1230870471	476723590	38.73	754146881	61.27	54.45	666090405	610078824	49026262	399447623	161604939	56011581	4261516	11352652	22653494	17743919	0	0	610078824	258161027	20723062	168020156	69417809	1230870000	13559	0.00110158	898219000	72.9743	297607000	24.1785	35031400	2.84607	666090000	54.1154
MC2_R2	1230870471	446298082	36.26	784572389	63.74	55.73																		1230870000	21219	0.0017239	894736000	72.6913	291621000	23.6923	44492700	3.61473	666090000	54.1154
MG1_R1	726648439	266594756	36.69	460053683	63.31	56.59	397130406	357595627	29455592	239492299	88647736	39534779	2228976	11757534	14296049	11252220	0	0	357595627	221527976	18170097	147922170	55435709	726648000	7594	0.00104507	533041000	73.3561	173547000	23.8832	20053600	2.75974	397130000	54.6523
MG1_R2	726648439	280966644	38.67	445681795	61.33	55.86																		726648000	13453	0.00185138	530068000	72.947	169988000	23.3934	26579200	3.65778	397130000	54.6523
MG2_R1	455139843	156942047	34.48	298197796	65.52	54.7	268789051	244482009	15986791	159919804	68575414	24307042	1496955	4335056	9187374	9287657	0	0	244482009	84701952	5489533	55037918	24174501	455140000	3527	0.000774927	351482000	77.2251	90625100	19.9115	13029100	2.86265	268789000	59.0564
MG2_R2	455139843	144193564	31.68	310946279	68.32	55.44																		455140000	6870	0.00150943	351046000	77.1293	86696700	19.0484	17390300	3.82086	268789000	59.0564
MN1_R1	828540824	294748285	35.57	533792539	64.43	52.98	481864169	438807514	32081355	299868377	106857782	43056655	1882700	12487536	14060870	14625549	0	0	438807514	130807607	9465244	88685877	32656486	828541000	6725	0.000811668	633644000	76.4771	178951000	21.5983	15939600	1.92382	481864000	58.1582
MN1_R2	828540824	272893079	32.94	555647745	67.06	53.66																		828541000	13977	0.00168694	631141000	76.175	173661000	20.9599	23724300	2.86338	481864000	58.1582
MN2_R1	674404127	230642409	34.2	443761718	65.8	54.99	403685034	337267658	25900742	222699828	88667088	66417376	3163426	14402212	25360937	23490801	0	0	337267658	99131024	7512759	64922701	26695564	674404000	5511	0.000817166	522449000	77.4682	131463000	19.4932	20486300	3.03769	403685000	59.858
MN2_R2	674404127	216431530	32.09	457972597	67.91	55.66																		674404000	10296	0.00152668	520633000	77.1989	128176000	19.0058	25584900	3.79371	403685000	59.858
KC1_R1	1266796127	504038325	39.79	762757802	60.21	54.45	676233035	621792297	38346159	421121188	162324950	54440738	2652099	13521550	20840983	17426106	0	0	621792297	311614940	19074285	210539137	82001518	1266800000	12189	0.000962191	919407000	72.5774	317609000	25.0718	29767900	2.34986	676233000	53.3814
KC1_R2	1266796127	468454763	36.98	798341364	63.02	55.58																		1266800000	20717	0.00163539	918724000	72.5234	308390000	24.3441	39661700	3.13087	676233000	53.3814
KC2_R1	688768233	235066837	34.13	453701396	65.87	52.4	415353906	353966883	25139219	249314955	79512709	61387023	2709947	11539703	24458152	22679221	0	0	353966883	93099498	6456539	65247926	21395033	688768000	5041	0.000731886	536745000	77.9282	137285000	19.932	14733300	2.13908	415354000	60.3039
KC2_R2	688768233	220544585	32.02	468223648	67.98	52.95																		688768000	10618	0.00154159	534195000	77.558	134031000	19.4596	20531200	2.98085	415354000	60.3039
KG1_R1	529945431	164414743	31.02	365530688	68.98	52.73	321087701	250625882	20715461	172138432	57771989	70461819	2319757	19412530	24595799	24133733	0	0	250625882	71860008	5769535	48825253	17265220	529945000	3307	0.000624027	412903000	77.9142	104671000	19.7513	12368400	2.3339	321088000	60.5888
KG1_R2	529945431	152875864	28.85	377069567	71.15	53.3																		529945000	7499	0.00141505	408907000	77.1602	102368000	19.3167	18663000	3.52169	321088000	60.5888
KG2_R1	511393975	190540472	37.26	320853503	62.74	54.27	299025932	275119395	19146723	189709835	66262837	23906537	2158731	5044325	7952786	8750695	0	0	275119395	101661925	7052836	69701757	24907332	511394000	4169	0.000815223	392279000	76.7078	110384000	21.5849	8727130	1.70654	299026000	58.4727
KG2_R2	511393975	177684249	34.75	333709726	65.25	54.93																		511394000	8149	0.00159349	390784000	76.4154	107400000	21.0015	13201500	2.58148	299026000	58.4727
KN1_R1	929568376	343455744	36.95	586112632	63.05	52.52	538021293	495634816	32876814	337857718	124900284	42386477	3030026	11185749	13310017	14860685	0	0	495634816	123281208	8090373	83075062	32115773	929568000	8392	0.000902785	711365000	76.5264	202631000	21.7984	15564400	1.67437	538021000	57.8786
KN1_R2	929568376	322206701	34.66	607361675	65.34	53.09																		929568000	14765	0.00158837	708094000	76.1745	198684000	21.3738	22775500	2.45012	538021000	57.8786
KN2_R1	759047200	266903609	35.16	492143591	64.84	53.56	445667286	399260499	26270420	280922907	92067172	46406787	1878427	8650604	18288618	17589138	0	0	399260499	137589523	8867484	96303529	32418510	759047000	5939	0.000782428	587379000	77.3837	157271000	20.7196	14390900	1.89592	445667000	58.714
KN2_R2	759047200	258651169	34.08	500396031	65.92	53.96																		759047000	11999	0.0015808	578925000	76.27	157345000	20.7292	22765100	2.99917	445667000	58.714

## Sheet: HiCapTools_statistics2
Samples	Total_Number_of_Pairs	Total_Number_of_Pairs on Probes	Number_of_Pairs_Both_Reads_on_ Probe	Number_of_Pairs_One_Read_on_ Probe	Number_of_Pairs_ None_on_Probe	On_Probe_Pair_ Fraction
CG1	81518420	50312859	174360	1425311	31205561	0.617196
CG2	100105929	52799078	164619	1479420	47306851	0.527432
CC1	95935773	56785132	177219	1573734	39150641	0.591908
CC2	299380428	99872692	305732	2811154	199507736	0.333598
CN1	101817251	62315271	200359	1760511	39501980	0.612031
CN2	121620765	62365389	186038	1746402	59255376	0.512786
KG1	71860008	40871475	140180	1133307	30988533	0.568765
KG2	101661925	58079562	183676	1635456	43582363	0.571301
KC1	311614940	102819606	315303	2891238	208795334	0.329957
KC2	93099498	51599465	166733	1443403	41500033	0.55424
KN1	123281208	66698652	205258	1887775	56582556	0.541029
KN2	137589523	79458115	254542	2216948	58131408	0.577501
MG1	221527976	82110810	255313	2340914	139417166	0.370657
MG2	84701952	53047683	173914	1545714	31654269	0.626286
MC1	52003186	32639053	110700	933639	19364133	0.627636
MC2	258161027	72651035	223768	2108154	185509992	0.281418
MN1	130807607	67792415	214624	1945107	63015192	0.51826
MN2	99131024	51294342	166833	1470156	47836682	0.51744
