# Supplementary material for: Enhancer mutations modulate the severity of chemotherapy-induced myelosuppression
Source: Life Sci Alliance. 2024 Jan 16;7(3):e202302244. doi: 10.26508/lsa.202302244 (PMC10796589; doi:10.26508/lsa.202302244)
Supplement: Supplementary file 11 [file LSA-2023-02244_TableS10.xlsx]

## Sheet: Sheet1
Name	Primer	Application
TGFBR1_sgRNA1_F	CACCGTTCCAAGTTCAGAAGCAAGT	CRISPR
TGFBR1_sgRNA1_R	AAACACTTGCTTCTGAACTTGGAAC
TGFBR1_sgRNA2_F	CACCGAGCATGTGCTGCGTGCCATG
TGFBR1_sgRNA2_R	AAACCATGGCACGCAGCACATGCTC
TGFBR1_sgRNA3_F	CACCGTGGGGCGCCTGAAAGAACAG
TGFBR1_sgRNA3_R	AAACCTGTTCTTTCAGGCGCCCCAC
TGFBR1_sgRNA4_F	CACCGAAATTACTAAGAGTATGACT
TGFBR1_sgRNA4_R	AAACAGTCATACTCTTAGTAATTTC
ANAPC4_sgRNA1_F	CACCGAATATACTCATGAGACACAT
ANAPC4_sgRNA1_R	AAACATGTGTCTCATGAGTATATTC
ANAPC4_sgRNA2_F	CACCGGGTCAGATAAGTCCTGGTTA
ANAPC4_sgRNA2_R	AAACTAACCAGGACTTATCTGACCC
ANAPC4_sgRNA3_F	CACCGGTAGAAATGCCCACTCCTGG
ANAPC4_sgRNA3_R	AAACCCAGGAGTGGGCATTTCTACC
ANAPC4_sgRNA4_F	CACCGTCCCACCCCTGACCGCTCAG
ANAPC4_sgRNA4_R	AAACCTGAGCGGTCAGGGGTGGGAC
CDC26_sgRNA1_F	CACCGACTGGGCTGGGGTTCAACAG
CDC26_sgRNA1_R	AAACCTGTTGAACCCCAGCCCAGTC
CDC26_sgRNA2_F	CACCGCCACTGGGACCGTCCGATCT
CDC26_sgRNA2_R	AAACAGATCGGACGGTCCCAGTGGC
CDC26_sgRNA3_F	CACCGTCATCAGCGACAATGTGTGG
CDC26_sgRNA3_R	AAACCCACACATTGTCGCTGATGAC
CDC26_sgRNA4_F	CACCGGTAAAGCAAGGTTAATCTGA
CDC26_sgRNA4_R	AAACTCAGATTAACCTTGCTTTACC
sGal_F	CACCGAACGACTAGTTAGGCGTGTA
sGal_R	AAACTACACGCCTAACTAGTCGTTC
NFE2_F	CACCGAGCGCTCAGCAATGGCCCGG
NFE2_R	AAACCCGGGCCATTGCTGAGCGCTC
TGFBR1_F	GCAGATGAGGCTTGGGATGC	qPCR
TGFBR1_R	GCACAACTCCACTGCCACAG
ANAPC4_F	CCAAGCGGGATCTCATTGCT
ANAPC4_R	CTCCATGCCAGACACGTCAC
CDC26_F	GTAGGAAATGGCGTCGTGGC
CDC26_R	AGCCTCTCTCTCCGCAGAAC
NFE2_F	TCGCAGATTCTCAAAGGTAGCC
NFE2_R	AGAGTCTGGTCCAGGTTCCC
